# Supplementary material for: Timescale and genetic linkage explain the variable impact of defense systems on horizontal gene transfer
Source: Genome Res. 2025 Feb;35(2):268–78. doi: 10.1101/gr.279300.124 (PMC11874982; doi:10.1101/gr.279300.124)
Supplement: Supplement 7 [file Supplemental_File_S1.tar.gz]

Archive with 198 entries (197 files):
- trees
- trees/GCF_008121495.1.strain_tree.nwk
- trees/GCF_000392875.1.strain_tree.nwk
- trees/GCF_900460465.1.strain_tree.nwk
- trees/GCF_000194945.1.strain_tree.nwk
- trees/GCF_902498845.1.strain_tree.nwk
- trees/GCF_000738675.1.strain_tree.nwk
- trees/GCF_900258435.1.strain_tree.nwk
- trees/GCF_000368085.1.strain_tree.nwk
- trees/GCF_000285275.1.strain_tree.nwk
- trees/GCF_009759685.1.strain_tree.nwk
- trees/GCF_900458565.1.strain_tree.nwk
- trees/GCF_000011325.1.strain_tree.nwk
- trees/GCF_000173655.1.strain_tree.nwk
- trees/GCF_001655005.1.strain_tree.nwk
- trees/GCF_000717645.1.strain_tree.nwk
- trees/GCF_002849695.1.strain_tree.nwk
- trees/GCF_013009555.1.strain_tree.nwk
- trees/GCF_900186955.1.strain_tree.nwk
- trees/GCF_900187225.1.strain_tree.nwk
- trees/GCF_001610955.1.strain_tree.nwk
- trees/GCF_002088015.1.strain_tree.nwk
- trees/GCF_003999715.1.strain_tree.nwk
- trees/GCF_000025985.1.strain_tree.nwk
- trees/GCF_004136375.1.strain_tree.nwk
- trees/GCF_000513215.1.strain_tree.nwk
- trees/GCF_003324185.1.strain_tree.nwk
- trees/GCF_000017205.1.strain_tree.nwk
- trees/GCF_002023665.2.strain_tree.nwk
- trees/GCF_000011805.1.strain_tree.nwk
- trees/GCF_000719955.1.strain_tree.nwk
- trees/GCF_001471585.2.strain_tree.nwk
- trees/GCF_000158035.1.strain_tree.nwk
- trees/GCF_900187115.1.strain_tree.nwk
- trees/GCF_001729805.1.strain_tree.nwk
- trees/GCF_001457615.1.strain_tree.nwk
- trees/GCF_900478215.1.strain_tree.nwk
- trees/GCF_002386345.1.strain_tree.nwk
- trees/GCF_001598695.1.strain_tree.nwk
- trees/GCF_001437285.1.strain_tree.nwk
- trees/GCF_002945325.1.strain_tree.nwk
- trees/GCF_900324475.1.strain_tree.nwk
- trees/GCF_000834865.1.strain_tree.nwk
- trees/GCF_004006635.1.strain_tree.nwk
- trees/GCF_001792775.2.strain_tree.nwk
- trees/GCF_000173775.1.strain_tree.nwk
- trees/GCF_000012825.1.strain_tree.nwk
- trees/GCF_000735375.1.strain_tree.nwk
- trees/GCF_002018575.1.strain_tree.nwk
- trees/GCF_006094395.1.strain_tree.nwk
- trees/GCF_000742135.1.strain_tree.nwk
- trees/GCF_002251695.1.strain_tree.nwk
- trees/GCF_000215745.1.strain_tree.nwk
- trees/GCF_000496285.1.strain_tree.nwk
- trees/GCF_001583695.1.strain_tree.nwk
- trees/GCF_000331775.1.strain_tree.nwk
- trees/GCF_009735405.1.strain_tree.nwk
- trees/GCF_900636475.1.strain_tree.nwk
- trees/GCF_000013285.1.strain_tree.nwk
- trees/GCF_001312505.1.strain_tree.nwk
- trees/GCF_000006945.2.strain_tree.nwk
- trees/GCF_000158275.2.strain_tree.nwk
- trees/GCA_014650675.1.strain_tree.nwk
- trees/GCF_900459225.1.strain_tree.nwk
- trees/GCF_000169235.1.strain_tree.nwk
- trees/GCF_001025215.1.strain_tree.nwk
- trees/GCF_001889325.1.strain_tree.nwk
- trees/GCF_010509575.1.strain_tree.nwk
- trees/GCF_000691165.1.strain_tree.nwk
- trees/GCF_003315195.1.strain_tree.nwk
- trees/GCF_001404675.1.strain_tree.nwk
- trees/GCF_000294495.1.strain_tree.nwk
- trees/GCF_004342115.1.strain_tree.nwk
- trees/GCF_002075345.1.strain_tree.nwk
- trees/GCF_003697165.2.strain_tree.nwk
- trees/GCF_013694365.1.strain_tree.nwk
- trees/GCF_006757745.1.strain_tree.nwk
- trees/GCF_001729745.1.strain_tree.nwk
- trees/GCF_000271405.2.strain_tree.nwk
- trees/GCF_900636385.1.strain_tree.nwk
- trees/GCF_900460245.1.strain_tree.nwk
- trees/GCF_000155875.1.strain_tree.nwk
- trees/GCF_000161455.1.strain_tree.nwk
- trees/GCF_000819785.1.strain_tree.nwk
- trees/GCF_006739205.1.strain_tree.nwk
- trees/GCF_000012845.1.strain_tree.nwk
- trees/GCF_000820225.1.strain_tree.nwk
- trees/GCF_001679045.1.strain_tree.nwk
- trees/GCF_000372365.1.strain_tree.nwk
- trees/GCF_000025205.1.strain_tree.nwk
- trees/GCF_001435955.1.strain_tree.nwk
- trees/GCF_000522505.1.strain_tree.nwk
- trees/GCF_003186475.1.strain_tree.nwk
- trees/GCF_000367325.1.strain_tree.nwk
- trees/GCF_000010425.1.strain_tree.nwk
- trees/GCF_000154205.1.strain_tree.nwk
- trees/GCF_000828055.2.strain_tree.nwk
- trees/GCF_000488255.1.strain_tree.nwk
- trees/GCF_000159215.1.strain_tree.nwk
- trees/GCF_000008985.1.strain_tree.nwk
- trees/GCF_001042655.1.strain_tree.nwk
- trees/GCF_000752675.2.strain_tree.nwk
- trees/GCF_003584685.1.strain_tree.nwk
- trees/GCF_000832605.1.strain_tree.nwk
- trees/GCF_002370355.1.strain_tree.nwk
- trees/GCF_900638555.1.strain_tree.nwk
- trees/GCF_001433855.1.strain_tree.nwk
- trees/GCF_000252855.1.strain_tree.nwk
- trees/GCF_000160855.1.strain_tree.nwk
- trees/GCF_000760595.1.strain_tree.nwk
- trees/GCF_001485415.1.strain_tree.nwk
- trees/GCF_002549755.1.strain_tree.nwk
- trees/GCF_000154105.1.strain_tree.nwk
- trees/GCF_000369065.1.strain_tree.nwk
- trees/GCF_900637025.1.strain_tree.nwk
- trees/GCF_900456975.1.strain_tree.nwk
- trees/GCF_006742205.1.strain_tree.nwk
- trees/GCF_000186445.1.strain_tree.nwk
- trees/GCF_000691145.1.strain_tree.nwk
- trees/GCF_001553855.1.strain_tree.nwk
- trees/GCF_900446925.1.strain_tree.nwk
- trees/GCF_008692785.1.strain_tree.nwk
- trees/GCF_000620985.1.strain_tree.nwk
- trees/GCF_900460525.1.strain_tree.nwk
- trees/GCF_000785515.1.strain_tree.nwk
- trees/GCF_001586135.1.strain_tree.nwk
- trees/GCF_002925905.1.strain_tree.nwk
- trees/GCF_001719045.1.strain_tree.nwk
- trees/GCF_000153905.1.strain_tree.nwk
- trees/GCF_002901705.1.strain_tree.nwk
- trees/GCF_003850345.1.strain_tree.nwk
- trees/GCF_000830885.1.strain_tree.nwk
- trees/GCF_002222615.2.strain_tree.nwk
- trees/GCF_001276985.1.strain_tree.nwk
- trees/GCF_902702775.1.strain_tree.nwk
- trees/GCF_000217775.1.strain_tree.nwk
- trees/GCA_008661915.1.strain_tree.nwk
- trees/GCF_002055535.1.strain_tree.nwk
- trees/GCF_000008485.1.strain_tree.nwk
- trees/GCF_000021305.1.strain_tree.nwk
- trees/GCF_000368765.1.strain_tree.nwk
- trees/GCF_002220655.1.strain_tree.nwk
- trees/GCF_000025565.1.strain_tree.nwk
- trees/GCF_000982825.1.strain_tree.nwk
- trees/GCF_009648575.1.strain_tree.nwk
- trees/GCF_002950215.1.strain_tree.nwk
- trees/GCF_000160755.1.strain_tree.nwk
- trees/GCF_001077535.1.strain_tree.nwk
- trees/GCF_004026205.1.strain_tree.nwk
- trees/GCF_000191405.1.strain_tree.nwk
- trees/GCA_900637675.1.strain_tree.nwk
- trees/GCF_001729765.1.strain_tree.nwk
- trees/GCF_000208585.1.strain_tree.nwk
- trees/GCF_003024715.1.strain_tree.nwk
- trees/GCF_002443155.1.strain_tree.nwk
- trees/GCF_000175615.1.strain_tree.nwk
- trees/GCF_002902325.1.strain_tree.nwk
- trees/GCF_000413475.1.strain_tree.nwk
- trees/GCA_000615245.1.strain_tree.nwk
- trees/GCF_000368965.1.strain_tree.nwk
- trees/GCF_001883995.1.strain_tree.nwk
- trees/GCF_006742065.1.strain_tree.nwk
- trees/GCF_000829035.1.strain_tree.nwk
- trees/GCF_001632285.1.strain_tree.nwk
- trees/GCF_000307025.1.strain_tree.nwk
- trees/GCF_900475595.1.strain_tree.nwk
- trees/GCF_000155815.1.strain_tree.nwk
- trees/GCF_013394305.1.strain_tree.nwk
- trees/GCF_002902285.1.strain_tree.nwk
- trees/GCF_000024265.1.strain_tree.nwk
- trees/GCF_000772705.2.strain_tree.nwk
- trees/GCF_000173415.1.strain_tree.nwk
- trees/GCF_900200035.1.strain_tree.nwk
- trees/GCF_000146325.1.strain_tree.nwk
- trees/GCF_003674745.1.strain_tree.nwk
- trees/GCF_002155265.1.strain_tree.nwk
- trees/GCF_009738225.1.strain_tree.nwk
- trees/GCF_003096535.1.strain_tree.nwk
- trees/GCF_006384875.1.strain_tree.nwk
- trees/GCF_000011065.1.strain_tree.nwk
- trees/GCF_000272045.2.strain_tree.nwk
- trees/GCF_013282665.1.strain_tree.nwk
- trees/GCA_002243685.1.strain_tree.nwk
- trees/GCF_000026325.1.strain_tree.nwk
- trees/GCF_001558495.2.strain_tree.nwk
- trees/GCF_001457455.1.strain_tree.nwk
- trees/GCF_000407565.1.strain_tree.nwk
- trees/GCF_000219605.1.strain_tree.nwk
- trees/GCF_000751755.1.strain_tree.nwk
- trees/GCF_000160875.1.strain_tree.nwk
- trees/GCF_002949675.1.strain_tree.nwk
- trees/GCF_000159355.1.strain_tree.nwk
- trees/GCF_002224265.1.strain_tree.nwk
- trees/GCF_003030305.1.strain_tree.nwk
- trees/GCF_901482445.1.strain_tree.nwk
- trees/GCF_002901865.1.strain_tree.nwk
- trees/GCF_000016825.1.strain_tree.nwk
- trees/GCF_900636325.1.strain_tree.nwk
