# Supplementary material for: Timescale and genetic linkage explain the variable impact of defense systems on horizontal gene transfer
Source: Genome Res. 2025 Feb;35(2):268–78. doi: 10.1101/gr.279300.124 (PMC11874982; doi:10.1101/gr.279300.124)
Supplement: Supplement 7 [file Supplemental_File_S1.tar.gz › trees/GCF_000752675.2.strain_tree.nwk]

((GCF_003473355.1:0.00317878,GCF_003468205.1:0.00718499):0.000714172,(GCF_003459345.1:0.002445,((GCF_003437375.1:0.00273754,(GCF_003472785.1:1e-06,GCF_003472815.1:1e-06):0.000469881):0.00251424,((GCF_003462785.1:1e-06,GCF_003464265.1:1e-06):0.00539186,(GCF_902366535.1:1e-06,GCF_003469355.1:1e-06):0.00364051):0.000359713):0.00172259):0.000714172);
