# Supplementary material for: Timescale and genetic linkage explain the variable impact of defense systems on horizontal gene transfer
Source: Genome Res. 2025 Feb;35(2):268–78. doi: 10.1101/gr.279300.124 (PMC11874982; doi:10.1101/gr.279300.124)
Supplement: Supplement 7 [file Supplemental_File_S1.tar.gz › trees/GCA_008661915.1.strain_tree.nwk]

((GCF_013301985.1:0.00457781,(GCF_009881475.1:1e-06,(GCF_009881535.1:1e-06,(GCF_009883115.1:1e-06,GCF_009882995.1:1e-06):1e-06):1e-06):0.00374359):0.000464159,(GCF_003479065.1:0.00537529,((GCF_000159975.2:1e-06,GCF_902374145.1:1e-06):0.00316112,(GCF_009881345.1:0.000520335,(GCF_009881365.1:0.000625103,(GCF_009881235.1:1e-06,(GCF_009881335.1:1e-06,GCF_009881255.1:1e-06):1e-06):3.07679e-05):0.000218024):0.00321925):0.000688138):0.000464159);
