# Supplementary material for: Timescale and genetic linkage explain the variable impact of defense systems on horizontal gene transfer
Source: Genome Res. 2025 Feb;35(2):268–78. doi: 10.1101/gr.279300.124 (PMC11874982; doi:10.1101/gr.279300.124)
Supplement: Supplement 7 [file Supplemental_File_S1.tar.gz › trees/GCA_000615245.1.strain_tree.nwk]

((((GCF_001809975.1:4.02188e-05,(GCF_000311945.1:0.000108419,GCF_000311965.1:1e-06):9.00671e-06):0.0125242,(GCF_001656655.1:0.0112303,((GCF_001044025.1:1e-06,GCF_001656845.1:1e-06):0.0114837,(GCF_000784375.1:0.00874813,GCF_000784405.1:0.00841416):0.00320184):0.00242232):0.00361528):0.00206451,(GCF_001988935.1:0.00767107,((GCF_000743075.1:0.00766227,((GCA_002406785.1:1e-06,(GCF_000173255.4:1e-06,(GCF_002406715.1:1e-06,(GCF_002406795.1:1e-06,GCF_002406745.1:1e-06):1e-06):1e-06):1e-06):0.000169951,(GCF_002287945.1:9.83592e-06,(GCF_001657135.1:1e-06,(GCF_001062885.1:1.96772e-05,(GCF_001656925.1:8.85671e-05,GCF_000712495.1:1e-06):1e-06):1e-06):1e-06):0.000919401):0.00141441):0.00368565,((GCF_001656785.1:0.000248874,GCF_000712505.1:1e-06):0.000414423,(GCF_001657055.1:1e-06,((GCF_009679345.1:1e-06,(GCA_901830365.1:0.00122241,(GCA_001721925.1:0.000713985,(GCF_001657075.1:0.000494677,GCF_001657115.1:0.000235011):1e-06):1e-06):1e-06):1e-06,(((GCF_003052965.1:1e-06,GCF_001756565.1:0.000150667):1e-06,(GCF_001656545.1:1.96928e-05,(GCF_001656535.1:0.000703586,GCF_001044415.1:0.000337919):1e-06):1e-06):1e-06,(GCF_001657085.1:3.00271e-05,(GCF_001656815.1:1e-06,(GCF_000712515.1:1e-06,(GCF_003353455.1:1e-06,(GCF_901830405.1:1e-06,(GCF_004125395.1:1e-06,(GCA_901830355.1:1e-06,(GCF_000026505.1:1e-06,(GCF_008831425.1:1e-06,(GCF_000011045.1:1e-06,(GCF_002103215.1:1e-06,(GCF_004125455.1:1e-06,(GCF_902381635.1:1e-06,(GCF_001981725.1:1e-06,GCF_004010975.1:1e-06):1e-06):1e-06):1e-06):1e-06):1e-06):1e-06):1e-06):1e-06):1e-06):1e-06):1e-06):1e-06):1e-06):1e-06):1e-06):1e-06):1e-06):0.00618375):0.00365366):0.00416241):0.000787261,((GCF_013377685.1:0.0108495,((GCF_000418475.1:9.92619e-06,(GCF_014212185.1:1e-06,(GCF_013167115.1:1.97083e-05,GCF_002406705.1:3.94493e-05):1e-06):9.84843e-06):9.82206e-06,(GCF_002076955.1:1.97078e-05,(GCF_000932035.1:4.97927e-05,((GCF_001657165.1:1e-06,GCF_003573615.1:9.84804e-06):1e-06,(GCF_003052925.1:1e-06,(GCF_003061625.1:1e-06,(GCF_003052985.1:1e-06,GCF_003061665.1:1e-06):1e-06):1e-06):1e-06):1e-06):3.93974e-05):1e-06):0.0109717):0.00276992,((GCF_003046115.1:0.000283577,((GCF_001656765.1:0.000173967,(GCF_002848015.1:1.96812e-05,GCF_001064515.1:6.8897e-05):1.92693e-05):1.96806e-05,(GCF_002286235.1:3.93622e-05,((GCF_000801045.1:0.000295874,GCF_001815435.1:7.87492e-05):1e-06,(GCF_008017355.1:0.000772617,GCF_006151905.1:1.98428e-05):1e-06):1.96775e-05):1e-06):0.000208825):0.0106251,((GCF_004122925.1:0.00012907,(GCF_014155845.1:0.00133558,(GCF_001656945.1:0.000337961,GCF_005864245.1:6.83327e-05):0.000691369):0.00497617):0.00711814,(((GCF_001814405.1:0.000325468,(GCF_000814485.1:0.000850783,GCF_001645615.1:0.00093738):2.75242e-05):0.0045915,(GCF_001656575.1:0.000824902,(GCF_001368735.1:0.000355599,GCF_900070175.1:1e-06):0.00168551):0.00338812):0.00179061,(((GCF_001831215.1:1e-06,(GCF_001657205.1:0.000237545,GCF_900636965.1:9.84838e-06):1e-06):9.84298e-06,((GCF_001656995.1:1e-06,GCF_001435405.1:1e-06):1e-06,(GCF_003061645.1:9.84283e-06,((GCF_004798455.1:1.96869e-05,(GCF_004167055.1:1e-06,(GCF_009679405.1:1e-06,(GCF_009679255.1:1e-06,(GCF_009679265.1:1e-06,GCF_902166035.1:1e-06):1e-06):1e-06):1e-06):1.96873e-05):1e-06,((GCF_003052945.1:9.84283e-06,(GCF_003061705.1:1e-06,GCF_001590655.1:1e-06):1e-06):1e-06,((GCF_000418495.1:3.94008e-05,(GCF_900636875.1:1e-06,GCF_009720565.1:1e-06):1e-06):1e-06,(GCA_000615245.1:0.00169797,(GCF_003433395.1:1e-06,GCF_002960215.1:1e-06):9.84455e-06):1e-06):1e-06):1e-06):1e-06):1e-06):1e-06):6.94409e-05,((GCF_001656975.1:0.000948408,(GCF_009679395.1:1e-06,GCF_000026525.1:0.00123775):3.18275e-05):9.61768e-05,((GCF_009742715.1:0.00199585,(GCF_013425725.1:9.042e-05,((GCF_013425555.1:1e-06,GCF_013425605.1:1e-06):1e-06,((GCF_013425545.1:0.00127975,GCF_013425645.1:0.000140243):1e-06,(GCF_013425735.1:9.99316e-06,(GCF_013425655.1:1e-06,GCF_013425615.1:3.04731e-05):5.0003e-05):1e-06):1e-06):6.90774e-05):6.78524e-05):0.00106076,(((GCF_000233755.1:9.84565e-05,GCF_000160175.1:5.04149e-05):9.84379e-06,(GCF_000699985.1:3.95356e-05,(GCF_002762445.1:2.97396e-05,(GCA_901830395.1:1e-06,(GCF_003061605.1:1e-06,GCF_003061565.1:1e-06):1e-06):1e-06):8.6645e-05):2.16577e-05):9.84316e-06,((GCF_901971785.1:5.92589e-05,GCF_001812685.1:5.89874e-05):1e-06,((GCF_001656635.1:0.000391686,GCF_001656675.1:2.97329e-05):0.000249836,(((GCF_002103185.1:1e-06,GCF_009805825.1:1e-06):1e-06,(GCF_003129615.1:1e-06,GCF_003129645.1:1e-06):9.84298e-06):9.84328e-06,((GCF_001063655.1:1e-06,GCF_001065365.1:1e-06):1e-06,(GCF_013425665.1:0.000149959,(GCF_013425775.1:0.000191789,GCF_013425565.1:1e-06):0.000620836):9.91985e-05):9.8244e-06):1.96491e-05):1e-06):9.81088e-06):1e-06):1.96369e-05):9.31506e-06):0.00366327):0.00390507):0.0041877):0.00131764):0.000787261);
