# Supplementary material for: Timescale and genetic linkage explain the variable impact of defense systems on horizontal gene transfer
Source: Genome Res. 2025 Feb;35(2):268–78. doi: 10.1101/gr.279300.124 (PMC11874982; doi:10.1101/gr.279300.124)
Supplement: Supplement 10 [file Supplemental_Table_S3.tsv]

# Table S3: Coefficients, p-values, variance of the random effects (s2_re), goodness of fit (R2), and conditional AIC of the PGLMM and the corresponding non-phylogenetic models. Models were separately fitted for each defense system and gene category.
gtdb202_species_representative	gtdb202_species_name	gene_category	defense_system	coef	pval	s2_re	R2	cAIC	coef_no_phy	pval_no_phy	ss2_re_no_phy	R2_no_phy	cAIC_no_phy
GCA_000615245.1	Lacticaseibacillus rhamnosus	C	Abi	0.0378937266060375	0.0929677049201537	0.00840360865395073	0.284060499502284	873.262678937092	0.0431216884868729	0.0248064039535261	0	0.277350445498217	872.145732143771
GCA_000615245.1	Lacticaseibacillus rhamnosus	D	Abi	0.0472604633630469	0.171481072144123	0.0230974826364632	0.205772431830867	773.117207415068	0.0565591312297071	0.0476170215718217	0	0.193533784712479	770.625763846626
GCA_000615245.1	Lacticaseibacillus rhamnosus	E	Abi	-0.0134365411982231	0.295478512612336	0	0.0769110894347235	976.133260849041	-0.0134365411982208	0.295478500993023	0	0.0769110894347024	976.133307099834
GCA_000615245.1	Lacticaseibacillus rhamnosus	F	Abi	0.0197755474330135	0.296442803467196	0	0.211821268224399	865.744673393627	0.0197755474330141	0.296442812039362	0	0.211821268224402	865.744678174833
GCA_000615245.1	Lacticaseibacillus rhamnosus	G	Abi	0.0220645430212549	0.452450358099338	0.0801478424691595	0.56180855160624	1059.17924670327	0.0643079074357057	2.61048164866604e-09	0	0.353402111600645	1078.62705162564
GCA_000615245.1	Lacticaseibacillus rhamnosus	H	Abi	0.0353737170309465	0.0640619564282692	0	0.260650360813734	869.931784106597	0.0353737170310109	0.064061953437631	0	0.260650360814661	869.931788471959
GCA_000615245.1	Lacticaseibacillus rhamnosus	I	Abi	0.00247321502766595	0.90632692694636	0	0.00258498681200643	838.472865253625	0.002473215027734	0.906326922683123	0	0.0025849868121473	838.472867574934
GCA_000615245.1	Lacticaseibacillus rhamnosus	J	Abi	0.00896327699580554	0.487819920873276	0	0.0745543300617254	968.735534700872	0.00896327699573803	0.487819925785594	0	0.0745543300606083	968.735540616498
GCA_000615245.1	Lacticaseibacillus rhamnosus	K	Abi	0.0260719902067903	0.181621877056957	0.0141245840495685	0.272692061399871	985.065506298547	0.0348154913972129	0.00776633264537216	0	0.224321696093042	985.240712692515
GCA_000615245.1	Lacticaseibacillus rhamnosus	L	Abi	-0.00769632804235301	0.815716572165065	0.0606804769631708	0.0663647464592564	933.337190972827	-0.0113565076892468	0.515605222238545	0	0.0077420104451765	934.952927907448
GCA_000615245.1	Lacticaseibacillus rhamnosus	M	Abi	0.00837843220419386	0.748030012629755	0.0308387276163558	0.154731038096841	940.00981346038	0.0212134010803588	0.176950724587527	0	0.0558559015569269	941.828730278389
GCA_000615245.1	Lacticaseibacillus rhamnosus	N	Abi	0.0466829218826951	0.455786321658583	0	0.0631234675298466	554.979355489665	0.0466829218981202	0.455786326569526	0	0.0631234675725589	554.979344073799
GCA_000615245.1	Lacticaseibacillus rhamnosus	O	Abi	0.0155177030632989	0.423059920549563	0	0.0595578355041344	865.536715120617	0.0155177030632618	0.423059916919869	0	0.0595578355038525	865.536715361485
GCA_000615245.1	Lacticaseibacillus rhamnosus	P	Abi	-0.0403598816835387	0.0145724047748533	0	0.269773905803308	910.892228788746	-0.0403598816835253	0.0145724039617373	0	0.269773905803125	910.892235372555
GCA_000615245.1	Lacticaseibacillus rhamnosus	Q	Abi	0.0626507920475982	0.161346267579548	0.047362569967845	0.387953998698661	709.782398029399	0.0759308516249616	0.0309827120039333	0	0.353138947604396	708.765593488729
GCA_000615245.1	Lacticaseibacillus rhamnosus	R	Abi	0.0050790011279924	0.681580202974905	0	0.0152984505858692	984.682638141978	0.00507900112799398	0.681580208502331	0	0.0152984505858795	984.682638859143
GCA_000615245.1	Lacticaseibacillus rhamnosus	S	Abi	-0.0171454473046377	0.267562555208715	0	0.0886382903633154	926.211968565364	-0.0171454473046447	0.267562567476013	0	0.0886382903633904	926.21196875407
GCA_000615245.1	Lacticaseibacillus rhamnosus	T	Abi	-0.00609934766965171	0.823855023772183	0.0267814903054386	0.057076644863305	879.8028836936	0.000927519894196495	0.960375964304883	0	0.000157179835827553	880.325937755491
GCA_000615245.1	Lacticaseibacillus rhamnosus	U	Abi	0.0568242628644279	0.279675260213035	0.0464700534852369	0.118212317883305	656.377898789907	0.068014876326875	0.127457755913139	0	0.110299018326709	654.856415015264
GCA_000615245.1	Lacticaseibacillus rhamnosus	V	Abi	0.0277269745010037	0.407527061246982	0.0620126724243164	0.362484688668598	901.296850462257	0.0509818558309239	0.00429417159414505	0	0.247492924781338	903.885342355732
GCA_000615245.1	Lacticaseibacillus rhamnosus	X	Abi	-0.531554228744148	0.837974834869496	1813.85565653503	0.809961341292231	1103.79146806192	-0.428677010874853	1.16578886298699e-08	0.143237655316633	0.872876322314456	1039.86065198382
GCA_000615245.1	Lacticaseibacillus rhamnosus	Plasmid	Abi	0.186758879388701	0.531492362258086	9.02491956949234	0.137837115274465	465.314832298813	0.128408102541168	0.271671894273179	0	0.0112428159789391	475.645765057638
GCA_000615245.1	Lacticaseibacillus rhamnosus	Prophage	Abi	-0.0398987149448983	0.776919529036653	2.66089535655942	0.146765426028623	912.332941796327	0.0982538530518698	0.0482744599990168	0.0310640481260161	0.248398088201284	888.216538440616
GCA_000615245.1	Lacticaseibacillus rhamnosus	Transposon	Abi	-0.72900452724897	0.883472668054176	6643.31580050202	0.876662708411996	985.659557749546	-0.827915144329133	3.03115471520079e-11	0.404974746618057	0.925377474649392	947.698254837557
GCA_000615245.1	Lacticaseibacillus rhamnosus	Total_ORF	Abi	-0.00261932751660697	0.970918673729689	1.35504150390625	0.58558195395211	1498.91770222419	-0.000395583806589301	0.952580560646136	0.000883131650709195	0.511844693512964	1530.42912555469
GCA_000615245.1	Lacticaseibacillus rhamnosus	C	CBASS	-0.00153009613895492	0.963836653740993	0.0321999192237854	0.207546638393352	874.56030948739	-0.00129338237475579	0.967480920149823	0	9.14948003152257e-05	877.211974685633
GCA_000615245.1	Lacticaseibacillus rhamnosus	D	CBASS	0.0110700829199377	0.822068578504663	0.0567779541015625	0.146382425819283	772.507479173118	0.0116979722698992	0.802469913016655	0	0.00308592299400959	774.519186042826
GCA_000615245.1	Lacticaseibacillus rhamnosus	E	CBASS	-0.00116533807123248	0.956675260862004	0	0.000207390876211402	977.223163750256	-0.00116533807124839	0.956675260940523	0	0.000207390876217129	977.223140473935
GCA_000615245.1	Lacticaseibacillus rhamnosus	F	CBASS	0.00291155529266712	0.926054186524832	0	0.00167367624951061	866.829734781166	0.00291155529267693	0.92605418710312	0	0.00167367624952166	866.82973501393
GCA_000615245.1	Lacticaseibacillus rhamnosus	G	CBASS	0.00345764963404458	0.88806235220513	0.0895172506570816	0.559647370104919	1057.50711163773	0.010599644098223	0.548516780823471	0	0.00358698036576967	1114.04333374929
GCA_000615245.1	Lacticaseibacillus rhamnosus	H	CBASS	0.0151465871395429	0.640208332878686	0.0155944973230362	0.111139974108463	875.396681642115	0.0165368094868779	0.597976605781287	0	0.0211346507018453	873.101184956162
GCA_000615245.1	Lacticaseibacillus rhamnosus	I	CBASS	0.00346254691343416	0.921025786120263	0	0.00183492750532629	838.47767587787	0.00346254691344693	0.921025785801742	0	0.00183492750533947	838.477676153366
GCA_000615245.1	Lacticaseibacillus rhamnosus	J	CBASS	0.00700842527810383	0.743441286292642	0	0.0170858411685398	968.874577344803	0.00700842527809028	0.743441287333084	0	0.0170858411684717	968.874577562246
GCA_000615245.1	Lacticaseibacillus rhamnosus	K	CBASS	0.000143804900461717	0.995140180922324	0.0224667100155784	0.227937491622739	987.537586484863	-0.000467571466763549	0.982750049386888	0	1.47963290731541e-05	992.36089908853
GCA_000615245.1	Lacticaseibacillus rhamnosus	L	CBASS	0.0413079323112321	0.193100147517189	0.0461578369140625	0.0820319598449841	932.352117092634	0.0367204749544066	0.200838358681225	0	0.0299740557974184	933.755741545695
GCA_000615245.1	Lacticaseibacillus rhamnosus	M	CBASS	9.24119093505318e-05	0.997382560950782	0.0279504484069548	0.137180926833354	939.498770074387	-0.00333554138863472	0.898241871214616	0	0.000501046163236904	943.641078700072
GCA_000615245.1	Lacticaseibacillus rhamnosus	N	CBASS	0.0283448633292817	0.781128990838575	0	0.00876006562735743	555.469118567974	0.0283448635650202	0.781128985773009	0	0.00876006577522434	555.469118365138
GCA_000615245.1	Lacticaseibacillus rhamnosus	O	CBASS	0.0318626496049111	0.315226504748642	0	0.0936069282473453	865.180680626748	0.031862649604935	0.315226506953243	0	0.0936069282474793	865.180678478217
GCA_000615245.1	Lacticaseibacillus rhamnosus	P	CBASS	-0.0227787959493916	0.437926293918088	0.0182606130838394	0.119530494090704	913.826178628056	-0.0258395100701994	0.35653860756317	0	0.0384256009154381	915.973128829691
GCA_000615245.1	Lacticaseibacillus rhamnosus	Q	CBASS	-0.0240733358565234	0.695998919952743	0.0961126774200238	0.290012276742654	711.609464249306	-0.025566880445099	0.661030415389782	0	0.0145835424754165	713.278145951485
GCA_000615245.1	Lacticaseibacillus rhamnosus	R	CBASS	0.0148078590275608	0.469259599834775	0	0.0475919223833882	984.32979777929	0.0148078590275593	0.469259601398111	0	0.0475919223833828	984.329799434982
GCA_000615245.1	Lacticaseibacillus rhamnosus	S	CBASS	0.0130398260872672	0.614265277347381	0.00206936419999693	0.0228385149538715	929.133813490609	0.0130266714000134	0.61217065647515	0	0.0185340935632079	927.182750355396
GCA_000615245.1	Lacticaseibacillus rhamnosus	T	CBASS	-0.0021712592589407	0.945442721903813	0.00891539826989174	0.0129907042251775	886.059257630222	-0.00268979567076052	0.931104614264424	0	0.000475975039920017	880.32153994083
GCA_000615245.1	Lacticaseibacillus rhamnosus	U	CBASS	0.0452991433881012	0.543987029084093	0.09700882807374	0.0904065792826564	656.19237237016	0.0466967800078472	0.515751438978322	0	0.0200493891547409	656.788080098111
GCA_000615245.1	Lacticaseibacillus rhamnosus	V	CBASS	0.00215855459514644	0.949893607424757	0.088134765625	0.437714568395408	903.488466483649	0.00270170705482461	0.926277552477121	0	0.000217674530825079	920.170666548335
GCA_000615245.1	Lacticaseibacillus rhamnosus	X	CBASS	0.1337211377577	0.912542976544115	1816.8871595578	0.810017978108608	1103.75134560625	-0.0103900853782005	0.940993433314897	0.181437157308792	0.872263710033771	1043.2718918072
GCA_000615245.1	Lacticaseibacillus rhamnosus	Plasmid	CBASS	-0.0614897284088522	0.808179766757131	9.51259127970197	0.135243844809415	465.828153429796	0.121345303589815	0.500260058465821	0	0.00422731991695043	476.456631336792
GCA_000615245.1	Lacticaseibacillus rhamnosus	Prophage	CBASS	0.189750847770434	0.027351414858878	1.48937115445733	0.173203993984675	908.515685124615	0.216622047465361	0.00463225707328586	0.0291312254120891	0.259335566960326	888.25387934645
GCA_000615245.1	Lacticaseibacillus rhamnosus	Transposon	CBASS	0.155820642263366	0.946520706853792	6639.30258815558	0.876614686438839	985.623989387032	-0.23845716439392	0.325342677580748	0.545565284884186	0.924384748684198	951.375130004791
GCA_000615245.1	Lacticaseibacillus rhamnosus	Total_ORF	CBASS	0.0139137130264469	0.703847044562945	1.32143332064152	0.58398942637047	1490.75883782401	0.0162311431909157	0.138654284419132	0.000862582455259445	0.513168785346989	1529.58620949619
GCA_000615245.1	Lacticaseibacillus rhamnosus	C	CRISPR	-0.0340748420080666	0.087698199003922	0.00852189750970922	0.289007758066794	875.039669136921	-0.0398727705123543	0.023660798606908	0	0.281857607500817	872.084976368319
GCA_000615245.1	Lacticaseibacillus rhamnosus	D	CRISPR	-0.0639890861139546	0.0144440923185762	0	0.295149930182115	768.579565471035	-0.063989086114563	0.0144440924897428	0	0.295149930187921	768.57956566397
GCA_000615245.1	Lacticaseibacillus rhamnosus	E	CRISPR	0.00129229378809845	0.913509824922046	0	0.000841255222405992	976.719750178601	0.00129229378807606	0.913509825185181	0	0.0008412552223771	976.71975043704
GCA_000615245.1	Lacticaseibacillus rhamnosus	F	CRISPR	-0.0133708913741489	0.44293694790311	0	0.114380072901857	866.248689543919	-0.0133708913741846	0.442936945554468	0	0.114380072902472	866.248704223251
GCA_000615245.1	Lacticaseibacillus rhamnosus	G	CRISPR	-0.0279336917879881	0.10478055285514	0.0624694861471653	0.566804663114591	1057.11123676182	-0.0641232112675219	8.51968352083468e-11	0	0.419985512219455	1072.14416486477
GCA_000615245.1	Lacticaseibacillus rhamnosus	H	CRISPR	-0.0316485617079363	0.0711803486152352	0	0.247465655198869	870.117450808124	-0.0316485617079246	0.0711803486895899	0	0.247465655198674	870.117435579675
GCA_000615245.1	Lacticaseibacillus rhamnosus	I	CRISPR	-0.00183784599690413	0.924498918397283	0	0.00167660867168096	838.477669373744	-0.00183784599693502	0.924498918782235	0	0.00167660867173793	838.477669522202
GCA_000615245.1	Lacticaseibacillus rhamnosus	J	CRISPR	-0.00967336472204551	0.41670095809158	0	0.102166932514049	968.557570362766	-0.00967336472204313	0.416700961017431	0	0.10216693251399	968.557572082315
GCA_000615245.1	Lacticaseibacillus rhamnosus	K	CRISPR	-0.0295396784374291	0.0359160685843561	0.00552086955032394	0.284527634735694	986.923198826987	-0.035566805320582	0.00306970099315845	0	0.277470408092226	983.582344551002
GCA_000615245.1	Lacticaseibacillus rhamnosus	L	CRISPR	-0.0148632432455245	0.533699353661964	0.05133056640625	0.0632955415774359	933.528234137422	-0.012845264314375	0.427034451819928	0	0.0115555834796097	934.743741250427
GCA_000615245.1	Lacticaseibacillus rhamnosus	M	CRISPR	-0.0378988704581953	0.0116899161574354	0.00142781770425512	0.218605117653379	940.947972576277	-0.0386418193839691	0.00759408713791808	0	0.21837448646509	936.518531810498
GCA_000615245.1	Lacticaseibacillus rhamnosus	N	CRISPR	-0.0385545912360874	0.501526419602161	0	0.0512592384927987	555.08609787401	-0.0385545912615634	0.501526458748573	0	0.0512592385618855	555.086095074069
GCA_000615245.1	Lacticaseibacillus rhamnosus	O	CRISPR	-0.0188743726166937	0.290164350019508	0	0.10382906132122	865.060096857719	-0.0188743726166989	0.290164351075232	0	0.103829061321282	865.060097028508
GCA_000615245.1	Lacticaseibacillus rhamnosus	P	CRISPR	0.0208774494716376	0.239035955689316	0.00787018500369996	0.131675161576396	915.532159787826	0.0254799554458341	0.0969323546873637	0	0.1245506202357	914.07590300198
GCA_000615245.1	Lacticaseibacillus rhamnosus	Q	CRISPR	-0.0604658248627782	0.0872741463985233	0.020376393818826	0.36611698699593	712.089889128515	-0.0699962137351388	0.0293563212311235	0	0.360145190892331	708.707448307974
GCA_000615245.1	Lacticaseibacillus rhamnosus	R	CRISPR	-0.00657775898423107	0.564584206101164	0	0.0301538449462436	984.519169210904	-0.00657775898424071	0.564584205952307	0	0.0301538449463328	984.519180309953
GCA_000615245.1	Lacticaseibacillus rhamnosus	S	CRISPR	0.00688319060063494	0.642230812830102	0.00126026621680708	0.0232738505193068	931.842111578177	0.00803124289130572	0.574818750440728	0	0.0226917419288456	927.123787593761
GCA_000615245.1	Lacticaseibacillus rhamnosus	T	CRISPR	-0.0221076079224023	0.200038525276522	0	0.104572557764198	878.684797439471	-0.0221076079224231	0.200038524063335	0	0.104572557764398	878.684797656083
GCA_000615245.1	Lacticaseibacillus rhamnosus	U	CRISPR	-0.0971149593873398	0.0175372263701237	0	0.267964180835214	651.532532835093	-0.0971149594120895	0.0175372232900419	0	0.26796418097868	651.532532975047
GCA_000615245.1	Lacticaseibacillus rhamnosus	V	CRISPR	-0.0567827390207219	0.0191969048744546	0.0532336086126293	0.602711867894604	897.034718982134	-0.0869728127059068	1.33104841724524e-07	0	0.536438618168215	901.825055796982
GCA_000615245.1	Lacticaseibacillus rhamnosus	X	CRISPR	0.337631236473633	0.00254067436899777	1465.92143923044	0.805523468606836	1110.74115457117	0.240244225730378	0.00135026050887837	0.167538635813406	0.872394763982127	1042.20802973645
GCA_000615245.1	Lacticaseibacillus rhamnosus	Plasmid	CRISPR	-0.195159681694888	0.264434304415218	7.34885120764375	0.133930362255674	465.636830707875	-0.14733211942931	0.164885939210331	0	0.0179551494841554	474.929868245646
GCA_000615245.1	Lacticaseibacillus rhamnosus	Prophage	CRISPR	0.0641213160345051	0.360538245741032	2.58824796879367	0.17062415198289	908.486632599218	-0.0904412078830727	0.0442446156336886	0.0301806529856726	0.249942285823891	890.960660113962
GCA_000615245.1	Lacticaseibacillus rhamnosus	Transposon	CRISPR	0.424504916999087	0.0220308251092315	5844.15555088062	0.874422039010781	991.291325245462	0.55389061201136	9.95657564976789e-06	0.478181018792746	0.92413934659736	949.230985087908
GCA_000615245.1	Lacticaseibacillus rhamnosus	Total_ORF	CRISPR	-0.00347730497250282	0.743130933741034	1.28077627718449	0.586490677723533	1493.85407159707	-0.0162535036919792	0.00699155211924282	0.000836650750582919	0.522465931079796	1529.18766690575
GCA_000615245.1	Lacticaseibacillus rhamnosus	C	DMS	0.0163509473948574	0.832941017832556	0.0329933166503906	0.215362821174496	875.803771821903	0.0268314519234701	0.712086799578836	0	0.00749838302415077	877.080591686146
GCA_000615245.1	Lacticaseibacillus rhamnosus	D	DMS	0.010527425899861	0.925964822915605	0.05865478515625	0.148372764327494	773.071309578689	0.0200951373413766	0.851570843486952	0	0.00172663885021256	774.555744133173
GCA_000615245.1	Lacticaseibacillus rhamnosus	E	DMS	-0.0297341838258329	0.534159921707931	0	0.0271594049237265	976.845161343335	-0.0297341838259053	0.534159960339303	0	0.0271594049238602	976.84516186321
GCA_000615245.1	Lacticaseibacillus rhamnosus	F	DMS	-0.0154609211195268	0.826545808768116	0	0.00933050801917092	866.794570363893	-0.0154609211196	0.826545807020616	0	0.00933050801926039	866.794570605797
GCA_000615245.1	Lacticaseibacillus rhamnosus	G	DMS	0.02584696999876	0.651716310537861	0.0892982482910156	0.561838487821321	1058.33226479946	0.0285997238914866	0.482475376753567	0	0.00491534346081815	1113.90359301454
GCA_000615245.1	Lacticaseibacillus rhamnosus	H	DMS	-0.00777670162129486	0.916128689358624	0.0166168212890625	0.0988084318681584	873.511867664156	-0.00620240129192036	0.930632480751255	0	0.000575942611164491	873.374541173195
GCA_000615245.1	Lacticaseibacillus rhamnosus	I	DMS	-0.0122700925918107	0.876085480163421	0	0.00453931182646377	838.468272492753	-0.0122700925917698	0.87608542439971	0	0.00453931182643359	838.468272691005
GCA_000615245.1	Lacticaseibacillus rhamnosus	J	DMS	-0.0377060972332637	0.429489194780471	0	0.0932287470689593	968.780428894639	-0.0377060972333346	0.429489100040372	0	0.0932287470693131	968.780454081258
GCA_000615245.1	Lacticaseibacillus rhamnosus	K	DMS	0.0718487317549558	0.189681911769605	0.0191622376441956	0.274643656328881	979.957696269996	0.0795512571054559	0.117806572857164	0	0.0774391765400817	989.852999039641
GCA_000615245.1	Lacticaseibacillus rhamnosus	L	DMS	-0.0602699697022463	0.408408071011887	0.05133056640625	0.05632035319466	935.187756808366	-0.0566645977523887	0.383843316378642	0	0.0130887933347751	934.255692575345
GCA_000615245.1	Lacticaseibacillus rhamnosus	M	DMS	0.0391288022046573	0.546370475192523	0.0256952544586966	0.144675061024839	939.385315231919	0.0504389562348003	0.403747778290216	5.79584106387289e-19	0.0213631062148408	942.968184892369
GCA_000615245.1	Lacticaseibacillus rhamnosus	N	DMS	0.0333642289438751	0.888250121121019	0	0.00224064216804197	555.57380994747	0.0333642289525119	0.888250097567392	0	0.00224064216922112	555.573810099942
GCA_000615245.1	Lacticaseibacillus rhamnosus	O	DMS	-0.0779635445123577	0.267056927650336	0	0.110111170841915	864.693830384699	-0.0779635445122852	0.26705683476504	0	0.110111170841705	864.693830212258
GCA_000615245.1	Lacticaseibacillus rhamnosus	P	DMS	0.0729476944031514	0.284326239919376	0.0187254101037979	0.145274634919436	916.079480841549	0.0728530957034182	0.262411683030657	0	0.0567977178918242	915.54664096272
GCA_000615245.1	Lacticaseibacillus rhamnosus	Q	DMS	0.0402885622869574	0.776944985697973	0.0953808426856995	0.283853814337776	709.580086439487	0.0626112288980884	0.64177743578928	0	0.016419828911874	713.265846728605
GCA_000615245.1	Lacticaseibacillus rhamnosus	R	DMS	-0.0224808408084338	0.625754918712893	0	0.0220505436026637	984.381382084892	-0.0224808408084038	0.625754914140244	0	0.0220505436026066	984.381384146385
GCA_000615245.1	Lacticaseibacillus rhamnosus	S	DMS	-0.0497546902791788	0.385640993228032	0.00137710571289062	0.0586037700156888	927.517202115416	-0.0502739420512755	0.378333488978091	0	0.0566313910159059	926.499386982183
GCA_000615245.1	Lacticaseibacillus rhamnosus	T	DMS	0.0489938044681124	0.514422374407073	0.0185587406158447	0.0706008788120876	888.700783231554	0.0522057606266845	0.470337153652897	0	0.0298058523358972	880.965249936844
GCA_000615245.1	Lacticaseibacillus rhamnosus	U	DMS	0.0812809156716311	0.650041559811166	0.100635015405715	0.0839321139149358	656.858169285349	0.0839382568801809	0.626938467016804	0	0.0112180551014207	656.987507835217
GCA_000615245.1	Lacticaseibacillus rhamnosus	V	DMS	-0.00280110937661223	0.971629581899348	0.0802040100097656	0.429549452898797	898.453891642613	0.00924126096185589	0.891298090995499	0	0.000523805200357385	911.880851869389
GCA_000615245.1	Lacticaseibacillus rhamnosus	X	DMS	0.0599349575298223	0.99080222939673	1794.63467004243	0.80915222859181	1104.22696628603	0.318250949988293	0.319695726720644	0.179345031711447	0.871826185000547	1043.19245367985
GCA_000615245.1	Lacticaseibacillus rhamnosus	Plasmid	DMS	-0.12541599170702	0.816201214000409	9.19689657376148	0.134559229229419	465.853812417888	-0.375387652862278	0.293645414392568	0	0.0103682949748251	476.02113902359
GCA_000615245.1	Lacticaseibacillus rhamnosus	Prophage	DMS	-0.341359112752295	0.139168044673171	2.36570835113525	0.198731546745599	910.900244306465	-0.331434585721911	0.0614098776992059	0.0353631819344894	0.278535332277515	891.929825617267
GCA_000615245.1	Lacticaseibacillus rhamnosus	Transposon	DMS	0.814414754724301	0.934872196801503	6593.96175897891	0.876045969517457	985.92270904209	1.27245294739021	0.0253185478727523	0.527642651188067	0.923449008185641	951.234161293597
GCA_000615245.1	Lacticaseibacillus rhamnosus	Total_ORF	DMS	-0.00967352072145876	0.945588766517061	1.31890869140625	0.58368002068294	1503.18101297053	0.00185390429119202	0.941019195973298	0.000880466671996034	0.510142780090555	1529.88895683953
GCA_000615245.1	Lacticaseibacillus rhamnosus	C	DRT	-0.0328538103298612	0.160845237367672	0.0122537023656069	0.267323790577408	878.397937415452	-0.0408981449900787	0.0319412566911738	0	0.253357188701245	872.586384915138
GCA_000615245.1	Lacticaseibacillus rhamnosus	D	DRT	-0.0442319124254788	0.200394342520556	0.0256788920500656	0.200228686415375	773.397232104751	-0.0548473522536417	0.0529059168559354	0	0.18482141167937	770.805673485324
GCA_000615245.1	Lacticaseibacillus rhamnosus	E	DRT	0.0134818950079382	0.290546620253541	0	0.0784989984874348	976.1106326653	0.0134818950079402	0.29054662074263	0	0.0784989984874547	976.110633154995
GCA_000615245.1	Lacticaseibacillus rhamnosus	F	DRT	-0.0189539467650633	0.313456718699115	0	0.197427591801063	865.819150997081	-0.0189539467650527	0.313456722502369	0	0.197427591800841	865.819151146997
GCA_000615245.1	Lacticaseibacillus rhamnosus	G	DRT	-0.0195563662321378	0.462830966093736	0.078895702958107	0.559419514235343	1057.8326496092	-0.0627756471540123	4.6951431022102e-09	0	0.342004708726203	1079.79880660389
GCA_000615245.1	Lacticaseibacillus rhamnosus	H	DRT	-0.0335758576455055	0.0765645533774379	0	0.238405152818344	870.227131471137	-0.0335758576455162	0.0765645542800644	0	0.238405152818497	870.227131664103
GCA_000615245.1	Lacticaseibacillus rhamnosus	I	DRT	-0.00288128023311343	0.890213052487662	0	0.00355698788827827	838.467650064242	-0.00288128023308899	0.890213052408106	0	0.00355698788821674	838.467650350196
GCA_000615245.1	Lacticaseibacillus rhamnosus	J	DRT	-0.0131308627663898	0.306788142833779	0	0.147021971375539	968.633881729053	-0.0131308627663884	0.306788141476661	0	0.1470219713755	968.633882336566
GCA_000615245.1	Lacticaseibacillus rhamnosus	K	DRT	-0.0166760082563178	0.402981353470982	0.0175420194864273	0.249505075889612	984.485630783986	-0.0307859054060683	0.0176507945993253	0	0.178225753592693	986.707779280639
GCA_000615245.1	Lacticaseibacillus rhamnosus	L	DRT	0.0270956465684169	0.368902355441627	0.0515520572662354	0.0754882084783319	933.249494668131	0.0182210921290389	0.292958961666297	0	0.0202581159872665	934.271529171232
GCA_000615245.1	Lacticaseibacillus rhamnosus	M	DRT	-0.0083164546394381	0.739606832757363	0.0301701490470805	0.152756109724207	940.230281651606	-0.0206932270897264	0.184636164483932	0	0.0539211891907632	941.892359118155
GCA_000615245.1	Lacticaseibacillus rhamnosus	N	DRT	-0.0279423833241671	0.651732559158824	0	0.0231169944981794	555.334615573173	-0.0279423833300288	0.651732531882339	0	0.0231169945081885	555.334615695593
GCA_000615245.1	Lacticaseibacillus rhamnosus	O	DRT	-0.0115633211485721	0.547397894871791	0	0.0335925938271567	865.817309781703	-0.0115633211485834	0.547397899311669	0	0.0335925938272189	865.817309932233
GCA_000615245.1	Lacticaseibacillus rhamnosus	P	DRT	0.037951306527238	0.0208149892389401	0	0.241505152298539	911.511609162888	0.0379513065272118	0.0208149898129783	0	0.241505152298222	911.511610301314
GCA_000615245.1	Lacticaseibacillus rhamnosus	Q	DRT	-0.0535670138896101	0.233708127060381	0.0546199559079676	0.360114262282961	711.817956080541	-0.0709030417593526	0.0421805345457927	0	0.313208781733311	709.30178821354
GCA_000615245.1	Lacticaseibacillus rhamnosus	R	DRT	-0.00452593191994458	0.712703319835023	0	0.0123214309697634	984.715431988956	-0.00452593191992484	0.712703320224624	0	0.0123214309696514	984.715431814595
GCA_000615245.1	Lacticaseibacillus rhamnosus	S	DRT	0.0212759417418866	0.165666139980968	0	0.138578729085069	925.521802259647	0.0212759417418726	0.165666140522691	0	0.138578729084886	925.521802501033
GCA_000615245.1	Lacticaseibacillus rhamnosus	T	DRT	0.00989228136669598	0.710379003660139	0.0266318733338267	0.0599901264108334	882.605862045069	0.00127852648532	0.94499774677603	0	0.000303090246174207	880.32402135619
GCA_000615245.1	Lacticaseibacillus rhamnosus	U	DRT	-0.0529902490719473	0.314909452577966	0.0532284379005432	0.115777799347546	657.103830444115	-0.0659835572412476	0.136130687143793	0	0.105452169911233	654.960759808899
GCA_000615245.1	Lacticaseibacillus rhamnosus	V	DRT	-0.0293650109940309	0.36970806589242	0.0688726084772497	0.448431819221602	902.526939292787	-0.0632147834626296	0.000343060581247923	0	0.326030676584118	907.249696411666
GCA_000615245.1	Lacticaseibacillus rhamnosus	X	DRT	0.0798773161882071	0.949806257793847	1846.37545659999	0.808415563289742	1104.23046908802	0.426273643497047	9.90582508393948e-09	0.141982457758372	0.871336056280252	1038.93610459884
GCA_000615245.1	Lacticaseibacillus rhamnosus	Plasmid	DRT	0.110243652968147	0.690508549081399	9.86570671711071	0.139085679890735	465.695436003565	-0.0703338935642942	0.538962198780538	0	0.00350886287685266	476.495398400352
GCA_000615245.1	Lacticaseibacillus rhamnosus	Prophage	DRT	0.0345547859707917	0.762328392005974	2.50997338071465	0.168419426209082	909.119285540728	-0.118518955154087	0.0146850364495704	0.0294823542741447	0.253313105506945	889.826939092354
GCA_000615245.1	Lacticaseibacillus rhamnosus	Transposon	DRT	0.1426667337322	0.952518972097815	6608.86432266235	0.87637363151012	985.569382947899	0.843667507222863	6.38813012584062e-12	0.398236404834751	0.924959092187715	947.20426375182
GCA_000615245.1	Lacticaseibacillus rhamnosus	Total_ORF	DRT	0.00209929337233454	0.956216026035103	1.3369140625	0.585340685340208	1499.17749355717	0.00261715571081733	0.691996662187504	0.000883709894895553	0.512720557667127	1530.75682746999
GCA_000615245.1	Lacticaseibacillus rhamnosus	C	RM	0.0159090273570716	0.497251353420327	0.0329933166503906	0.237993676919892	873.169435720566	0.0115563813121186	0.595828188497469	0	0.0154876848180442	876.931171553621
GCA_000615245.1	Lacticaseibacillus rhamnosus	D	RM	0.00578556891958832	0.865793662382238	0.05865478515625	0.147588114641531	773.100211642193	-0.00232622474646974	0.94233040644355	0	0.000258073749569514	774.575204740199
GCA_000615245.1	Lacticaseibacillus rhamnosus	E	RM	0.00130189879953003	0.929366912785855	0	0.000552133148448471	977.218012204795	0.00130189879950038	0.929366914081067	0	0.000552133148423638	977.218015010769
GCA_000615245.1	Lacticaseibacillus rhamnosus	F	RM	-0.00490394547923342	0.81938276075483	0	0.0101306808150936	866.785730053147	-0.00490394547923104	0.819382771186553	0	0.010130680815086	866.785727928849
GCA_000615245.1	Lacticaseibacillus rhamnosus	G	RM	0.0146987316483461	0.335007926623713	0.0913896001875401	0.567544025822863	1055.46378304521	-0.00955548902862652	0.430331620484942	0	0.00619710670421788	1113.78132061844
GCA_000615245.1	Lacticaseibacillus rhamnosus	H	RM	0.00782940775502818	0.729617746357592	0.0171241760253906	0.107425018653221	872.536065636007	0.00447410714322275	0.836292250696386	0	0.00324542774749271	873.334732739502
GCA_000615245.1	Lacticaseibacillus rhamnosus	I	RM	0.0186921330121399	0.437679593373834	0	0.112453670922901	837.882244116751	0.0186921330121714	0.437679585829734	0	0.112453670923283	837.882051239207
GCA_000615245.1	Lacticaseibacillus rhamnosus	J	RM	-0.00975731386638715	0.505785539208183	0	0.0662530563557669	968.944938296827	-0.00975731386638487	0.505785543780359	0	0.066253056355731	968.944941481373
GCA_000615245.1	Lacticaseibacillus rhamnosus	K	RM	0.0205961604981274	0.208929855034372	0.0234884060919285	0.2784604076539	985.332191501699	0.0136458649445185	0.358653488540103	0	0.0266698299960441	991.516277704766
GCA_000615245.1	Lacticaseibacillus rhamnosus	L	RM	0.0268268641433209	0.237322074701727	0.0595022433117265	0.0912930968742648	933.782145427981	0.0236312143455634	0.240554890114122	0	0.0247603540725463	934.506647669835
GCA_000615245.1	Lacticaseibacillus rhamnosus	M	RM	0.0303092199896691	0.118218922993821	0.0236570835113525	0.20518323433721	936.918796403562	0.0279825224143452	0.119751492742129	0	0.0741651683699519	941.222950767204
GCA_000615245.1	Lacticaseibacillus rhamnosus	N	RM	0.035960210644233	0.614769672225845	0	0.0287424742458096	555.285236849544	0.0359602106391017	0.614769782996322	0	0.0287424742381219	555.285236867376
GCA_000615245.1	Lacticaseibacillus rhamnosus	O	RM	-0.0173792587495172	0.427481633522549	0	0.0584312104916902	865.552450377004	-0.0173792587495234	0.427481624566792	0	0.0584312104917319	865.552452811441
GCA_000615245.1	Lacticaseibacillus rhamnosus	P	RM	0.0270969588854369	0.173764624466664	0.0108295120298862	0.157330527939451	914.143168783936	0.0313509930141323	0.101855445379621	0	0.120980312123051	914.135765464419
GCA_000615245.1	Lacticaseibacillus rhamnosus	Q	RM	0.00416984188587901	0.921228492925206	0.0961871978106501	0.275977544923107	711.096263976721	-0.00138382356054955	0.972042657395176	0	9.31553111538844e-05	713.468727241135
GCA_000615245.1	Lacticaseibacillus rhamnosus	R	RM	-0.000452753398326719	0.974377532955341	0	9.37428516536045e-05	984.850118671813	-0.000452753398378145	0.974377533251653	0	9.37428516749453e-05	984.85011809957
GCA_000615245.1	Lacticaseibacillus rhamnosus	S	RM	0.00244191072849354	0.891591098892196	0.00244416296482086	0.00729924798734237	928.712904206276	0.00288028196488582	0.870774886250916	0	0.00190820986582651	927.412005037143
GCA_000615245.1	Lacticaseibacillus rhamnosus	T	RM	0.0420272937589817	0.0511588979346101	0	0.242214295318465	878.013616657802	0.0420272937588717	0.0511588951280595	0	0.242214295317227	876.493061806517
GCA_000615245.1	Lacticaseibacillus rhamnosus	U	RM	0.00487147121215089	0.926245313666173	0.104327738285065	0.0764452385631297	657.047934808395	-0.00355347590828691	0.943469242032945	0	0.000238635861322203	657.197373923375
GCA_000615245.1	Lacticaseibacillus rhamnosus	V	RM	-0.00480070937538844	0.830485452571075	0.0487098693847656	0.282915372116668	898.801563698425	-0.00770851211102797	0.702742563875874	0	0.00545078457426198	904.356421309982
GCA_000615245.1	Lacticaseibacillus rhamnosus	X	RM	0.635949124564684	0.00208961848346642	1344.03217350775	0.800238429809904	1117.38039863859	0.399032025835713	1.19625840760924e-05	0.157082838455423	0.870623473310097	1041.27256468573
GCA_000615245.1	Lacticaseibacillus rhamnosus	Plasmid	RM	-0.0193658686633889	0.902172351121011	8.43277522241921	0.126888118039461	466.717326579904	-0.180042453407263	0.143853825604405	0	0.0199035793245316	474.810932690044
GCA_000615245.1	Lacticaseibacillus rhamnosus	Prophage	RM	0.091767939778425	0.0929393133539536	2.55465123429894	0.178518060510248	906.542159117093	0.01967970231164	0.727698554021638	0.0326278403344876	0.243003608883244	892.389151194618
GCA_000615245.1	Lacticaseibacillus rhamnosus	Transposon	RM	1.21942100710602	0.00294633152150379	5407.22617749094	0.869678900215613	994.571420497907	0.722515941427549	3.89684836667954e-06	0.469372480487126	0.923033948813127	950.002227613801
GCA_000615245.1	Lacticaseibacillus rhamnosus	Total_ORF	RM	0.0372471947512425	2.99396951868786e-05	1.031494140625	0.607949385332944	1490.63880485974	0.014121336510588	0.059933511957254	0.000854646435069845	0.515061476674169	1529.32275915448
GCA_000615245.1	Lacticaseibacillus rhamnosus	C	gabija	-0.0228689125036065	0.256414366109082	0.0292062759399414	0.276583181923368	872.681659697798	-0.0263538479535805	0.157556830636915	0	0.10997035968211	875.209403144256
GCA_000615245.1	Lacticaseibacillus rhamnosus	D	gabija	-0.0523923206466273	0.07761501210196	0.0532838986291608	0.294427943807955	769.103826549354	-0.0524680759606982	0.058776937461388	0	0.176169494959378	770.986251409891
GCA_000615245.1	Lacticaseibacillus rhamnosus	E	gabija	-0.00285830275016402	0.81994115906945	0	0.00364077872226452	977.173985569735	-0.00285830275014262	0.819941158516599	0	0.00364077872221009	977.173788122214
GCA_000615245.1	Lacticaseibacillus rhamnosus	F	gabija	-0.012936540551518	0.482667336450743	0	0.0957594357310637	866.344136924034	-0.0129365405515066	0.482667336805019	0	0.0957594357308895	866.344140905447
GCA_000615245.1	Lacticaseibacillus rhamnosus	G	gabija	-0.00666240033578695	0.607777876567198	0.0789362907326563	0.553579748475774	1059.8945480504	-0.0292543423550607	0.00507804103259164	0	0.0782393616240679	1106.52390840792
GCA_000615245.1	Lacticaseibacillus rhamnosus	H	gabija	-0.0203631877762923	0.292173312164878	0.0120431333780289	0.169577373117616	875.139954213708	-0.0227103412990816	0.221039454136462	0	0.113832562057637	871.875817642245
GCA_000615245.1	Lacticaseibacillus rhamnosus	I	gabija	-0.0124611712352084	0.543641691853936	0	0.068855725422881	838.117338844259	-0.0124611712352149	0.543641702420792	0	0.0688557254229509	838.117339085351
GCA_000615245.1	Lacticaseibacillus rhamnosus	J	gabija	-0.0103946401150858	0.409079301779961	0	0.105555209301015	968.535152581758	-0.0103946401150826	0.409079305653774	0	0.105555209300942	968.535152347164
GCA_000615245.1	Lacticaseibacillus rhamnosus	K	gabija	-0.00355095689078241	0.800966626745734	0.02203369140625	0.228640093065934	984.186422450832	-0.0068968327266198	0.586264529967262	0	0.00937563573785905	992.064584093252
GCA_000615245.1	Lacticaseibacillus rhamnosus	L	gabija	-0.038439361268524	0.0533635399810613	0.0742349624633789	0.106224221929704	932.349622545896	-0.0206695390008699	0.228737928738528	0	0.0257246268171805	934.714759094668
GCA_000615245.1	Lacticaseibacillus rhamnosus	M	gabija	-0.00103024512238401	0.951178597114641	0.0284626596258022	0.13824187075579	941.492855666932	0.00240785867672667	0.874472433992456	0	0.000764644635684991	943.632048151416
GCA_000615245.1	Lacticaseibacillus rhamnosus	N	gabija	-0.045018875336289	0.45980340774624	0	0.0620049333564905	554.989680630938	-0.0450188753610739	0.459803410495608	0	0.0620049334263129	554.989680696224
GCA_000615245.1	Lacticaseibacillus rhamnosus	O	gabija	-0.0163519760765798	0.386256128051669	0	0.0696633394272788	865.42773276509	-0.0163519760765544	0.386256127837145	0	0.0696633394270584	865.427732940771
GCA_000615245.1	Lacticaseibacillus rhamnosus	P	gabija	-0.013671687815349	0.440756647656405	0.0252605080604553	0.129492236841882	916.397634196775	-0.00686282160587944	0.672769451162374	0	0.00806305868013194	916.650299197599
GCA_000615245.1	Lacticaseibacillus rhamnosus	Q	gabija	0.000452465489562906	0.990100403050897	0.09619912615636	0.27517023885969	710.396431221658	-0.00388676545417705	0.908429100590722	0	0.0010033835033729	713.456305265607
GCA_000615245.1	Lacticaseibacillus rhamnosus	R	gabija	-0.00601982691391884	0.617810627272589	0	0.0226231077526931	984.601970172472	-0.00601982691393109	0.617810628413569	0	0.0226231077527864	984.601969634456
GCA_000615245.1	Lacticaseibacillus rhamnosus	S	gabija	-0.000829365483566679	0.956987031788143	0.00279541709460318	0.00665842275315886	930.990220306997	0.000342209282369449	0.981946468050622	0	3.69237942190413e-05	927.438035213902
GCA_000615245.1	Lacticaseibacillus rhamnosus	T	gabija	0.00907197941535836	0.626387407874221	0.00657883219901123	0.0254517391700786	880.974639190647	0.00954053984871558	0.599402968172013	0	0.0175692414891307	880.052944508582
GCA_000615245.1	Lacticaseibacillus rhamnosus	U	gabija	-0.0667638183128127	0.145353188018073	0.100422143936157	0.175341450411603	655.555389678826	-0.0660665709449309	0.127843357097335	0	0.110073519928834	654.864775084927
GCA_000615245.1	Lacticaseibacillus rhamnosus	V	gabija	-0.0158534918676469	0.426194390036681	0.0787928737699986	0.444489214195471	903.97817789591	-0.0283473932682349	0.0992506386618259	0	0.0690963188003336	917.452234849734
GCA_000615245.1	Lacticaseibacillus rhamnosus	X	gabija	0.254399996563537	0.00676012617188794	1685.770168478	0.810343383315099	1102.14542054401	-0.0424358571898196	0.605216672313598	0.180976558176884	0.872422954768802	1043.294459195
GCA_000615245.1	Lacticaseibacillus rhamnosus	Plasmid	gabija	-0.747230295911248	8.63147848385466e-08	0.9384765625	0.303339178922012	443.714141013512	-0.72660552594823	3.79258233868898e-08	0	0.293695384357024	442.160483537298
GCA_000615245.1	Lacticaseibacillus rhamnosus	Prophage	gabija	-0.0395436398948548	0.393121823912018	2.392822265625	0.168625280953804	909.179900839236	-0.0155176058091623	0.74779720850302	0.0324957232216233	0.24288450070938	892.530218067204
GCA_000615245.1	Lacticaseibacillus rhamnosus	Transposon	gabija	0.43005256214317	0.00234775018046058	6050.82488942519	0.876180303471102	984.188483633101	-0.09416862555729	0.505409354050428	0.547851025945785	0.924687235487188	951.373870975028
GCA_000615245.1	Lacticaseibacillus rhamnosus	Total_ORF	gabija	-0.00350167403178303	0.677349897609391	1.20928916883491	0.578994732768198	1503.09953623814	-0.013777699912403	0.031138809432026	0.000847019586269403	0.517059710321505	1529.38237798841
GCA_002243685.1	Bacillus_A thuringiensis	C	Abi	-0.0103476854395574	0.60074416824968	0	0.0277601362790055	576.568766865559	-0.0103476854395659	0.600744169110574	0	0.0277601362790537	576.56876701199
GCA_002243685.1	Bacillus_A thuringiensis	D	Abi	-0.0103998986886092	0.553986920902073	0	0.0119843666627756	613.763113810774	-0.0103998986886447	0.553986920323536	0	0.0119843666628579	613.763113706565
GCA_002243685.1	Bacillus_A thuringiensis	E	Abi	0.00278517316516966	0.843299191695784	0.0584185123443604	0.0876432692418399	654.765067217081	0.00257868145627917	0.851681120489325	0	0.00107260232690107	654.356270302286
GCA_002243685.1	Bacillus_A thuringiensis	F	Abi	-0.00557244650802746	0.818253445267865	0	0.00718508991483467	542.620408646955	-0.00557244650803617	0.818253444025273	0	0.00718508991485559	542.620408652381
GCA_002243685.1	Bacillus_A thuringiensis	G	Abi	-0.00388278143540989	0.833100665759252	0.125145971775055	0.160166150398402	616.25230366261	-0.00380688581746852	0.832035128339372	0	0.00113666542300975	621.124373034952
GCA_002243685.1	Bacillus_A thuringiensis	H	Abi	-0.00620405268329404	0.755612040940619	0.168779347091913	0.392132791602879	590.498432472382	-0.00856644190498763	0.657858345099138	0	0.00642358380238773	600.506052567678
GCA_002243685.1	Bacillus_A thuringiensis	I	Abi	0.00716755272845201	0.749019931951613	0	0.00598380377327944	563.864216473083	0.00716755272843088	0.749019932130154	0	0.00598380377324409	563.864216589998
GCA_002243685.1	Bacillus_A thuringiensis	J	Abi	-0.00147513359305043	0.932649328751403	0	0.00128604881848234	591.305937045559	-0.00147513359304169	0.932649328828433	0	0.00128604881846702	591.305939804304
GCA_002243685.1	Bacillus_A thuringiensis	K	Abi	-0.00675079955188288	0.696592066216695	1.00782775878906	0.539442623423378	690.595281166682	-0.00477482718596956	0.819063991633211	0.00245559375769599	0.276274028696305	731.217493148763
GCA_002243685.1	Bacillus_A thuringiensis	L	Abi	0.0166327245166157	0.612700102237074	10.6973192675505	0.591088183129568	652.833055700793	-0.02242321618235	0.581945881917987	0.0124461761976206	0.502776627996665	674.531780488055
GCA_002243685.1	Bacillus_A thuringiensis	M	Abi	-0.00447635470193917	0.820050604285299	1.0634765625	0.510461930996039	656.514425811991	-0.00305575797327832	0.88901586921882	0.00211129789383368	0.167558572228265	699.787330826886
GCA_002243685.1	Bacillus_A thuringiensis	N	Abi	-0.00883749517777993	0.843177105887878	0	0.00519365046436209	449.008183114137	-0.00883749517791463	0.843177103692984	0	0.00519365046452117	449.00818181837
GCA_002243685.1	Bacillus_A thuringiensis	O	Abi	-0.00176368908592368	0.93610502893759	0.44097900390625	0.217278340983689	602.543021238421	-0.00502461891112158	0.808359706789218	0	0.00110892483124004	612.228278710491
GCA_002243685.1	Bacillus_A thuringiensis	P	Abi	-0.00126029223566179	0.944270277488005	0.0208892822265625	0.0588419496790437	593.766772039956	-0.00116972758687188	0.948009469096478	0	0.000355392007534512	593.396588448455
GCA_002243685.1	Bacillus_A thuringiensis	Q	Abi	-0.00460883346413415	0.869771151979637	0.341608285903931	0.131961313394441	555.958643099278	-0.00430307378420228	0.874644581546146	0	0.000587358016317417	559.051926419664
GCA_002243685.1	Bacillus_A thuringiensis	R	Abi	0.00378480300246672	0.791903409975197	0.17520846426487	0.410814513229721	662.887351270986	0.00277143498725293	0.838020996331646	0	0.000642907732436587	689.099543916477
GCA_002243685.1	Bacillus_A thuringiensis	S	Abi	0.000381639593775045	0.982743653322926	0.0391066074371338	0.0368472367238558	612.789745167632	-0.000412456182352509	0.981170868157252	0	2.19114171939645e-05	610.890314870543
GCA_002243685.1	Bacillus_A thuringiensis	T	Abi	-0.00325540877266372	0.854603795891008	0.00772476196289062	0.00334578616682176	616.608399939043	-0.00329928991455355	0.852381382023416	0	0.00114878936799177	613.52775324949
GCA_002243685.1	Bacillus_A thuringiensis	U	Abi	0.0555524963263423	0.285256554689363	17.5024566650391	0.578299035958647	544.748731846012	0.0612369493593752	0.356130346409241	0.030282377169221	0.424218305170674	575.327954748727
GCA_002243685.1	Bacillus_A thuringiensis	V	Abi	-0.0137575830194335	0.612134260066161	1.6416015625	0.354852586986033	602.900373028213	-0.0301221748758779	0.255068070393854	0.00142941316625638	0.0527760387385735	633.051151472621
GCA_002243685.1	Bacillus_A thuringiensis	X	Abi	0.0223928935234286	0.719218665260002	510.204530987889	0.971730531825608	638.869531316592	-0.208846146817552	0.277163212572661	0.385731313826802	0.972075693349386	641.673405431736
GCA_002243685.1	Bacillus_A thuringiensis	Plasmid	Abi	-0.0337393474507494	0.783861092048418	10.1520354292006	0.136424133976865	361.650048442343	-0.0414503174178993	0.750469565745851	0.0333106994313303	0.0408403693689847	371.683380015416
GCA_002243685.1	Bacillus_A thuringiensis	Prophage	Abi	0.00982973080553786	0.911936944092411	227.45201421914	0.850123235974868	555.205368668607	-0.237221182425876	0.0888449784096771	0.179052888134204	0.834551754878333	564.67084744324
GCA_002243685.1	Bacillus_A thuringiensis	Transposon	Abi	-0.0396983351481534	0.632530045468737	1003.36551705928	0.971840874755268	592.211772811443	-0.144968319658975	0.594076115628153	0.770497227446753	0.975108841332371	587.022698738346
GCA_002243685.1	Bacillus_A thuringiensis	Total_ORF	Abi	0.0261315208934625	0.00153632204795959	3.69771022442728	0.936347944742414	950.864406851935	-0.0103335156312436	0.61154777568714	0.0043062204274541	0.928817168931199	963.109237601056
GCA_002243685.1	Bacillus_A thuringiensis	C	CBASS	0.0612868964078153	0.173995384251307	0	0.187389489031746	575.031929510684	0.0612868964078353	0.173995384295908	0	0.187389489031869	575.03192962056
GCA_002243685.1	Bacillus_A thuringiensis	D	CBASS	0.055493902779333	0.167195890819109	0	0.0653033190478212	612.240493932838	0.0554939027794029	0.167195892207107	0	0.0653033190479905	612.240493943167
GCA_002243685.1	Bacillus_A thuringiensis	E	CBASS	0.0328858880088489	0.315428251922384	0.04449462890625	0.10824867455526	652.485452720484	0.0409868613906266	0.19862011767181	0	0.050708034729868	652.76070537105
GCA_002243685.1	Bacillus_A thuringiensis	F	CBASS	0.0259300033570521	0.645170610872838	0	0.0288542831998196	542.46554902006	0.0259300033570483	0.645170612963755	0	0.0288542831998121	542.465545580428
GCA_002243685.1	Bacillus_A thuringiensis	G	CBASS	0.0546231804766522	0.196384915398582	0.105910837650299	0.195702323598733	615.224358299868	0.0707077005401161	0.0833205563889699	0	0.0758101252551207	618.237527400397
GCA_002243685.1	Bacillus_A thuringiensis	H	CBASS	0.0374271912144323	0.419455153136908	0.168228149414062	0.411388335910889	587.728167216914	0.0474551631656311	0.285362534671854	0	0.0376263227696595	599.38366345203
GCA_002243685.1	Bacillus_A thuringiensis	I	CBASS	0.0623483287682882	0.224682446795259	0	0.0862106017982383	562.522889791521	0.0623483287682826	0.224682446809715	0	0.0862106017982242	562.522833320633
GCA_002243685.1	Bacillus_A thuringiensis	J	CBASS	0.0265019407455047	0.51366841256533	0	0.0779617834394768	590.808020970286	0.026501940745507	0.513668412611352	0	0.0779617834394931	590.808021132461
GCA_002243685.1	Bacillus_A thuringiensis	K	CBASS	0.0907616247648083	0.017013361161816	0.80718994140625	0.562425494644765	685.953768773206	0.133028490849527	0.00311639035489911	0.00196550389575435	0.304187623166382	727.718609092667
GCA_002243685.1	Bacillus_A thuringiensis	L	CBASS	0.0939822684390301	0.203859199166567	9.84206795692444	0.588387285680109	654.415738509816	0.126511945628299	0.174155127426918	0.0120933856413743	0.504928837422039	674.059174738934
GCA_002243685.1	Bacillus_A thuringiensis	M	CBASS	0.0782064191416325	0.0725504527330781	0.909378290176392	0.527541931297575	653.856434313411	0.131374957075507	0.00536848188531611	0.0016321516264417	0.204738903582684	695.861252096055
GCA_002243685.1	Bacillus_A thuringiensis	N	CBASS	-0.0256034814614491	0.809455926448073	0	0.00771612235850376	448.998138883478	-0.0256034814615735	0.809455922450911	0	0.00771612235857977	448.998153043661
GCA_002243685.1	Bacillus_A thuringiensis	O	CBASS	0.0970775036989743	0.051240373521566	0.38454532623291	0.282011700031565	598.873027742404	0.100264430464333	0.0309101090467317	0	0.0885671870333497	607.368958828887
GCA_002243685.1	Bacillus_A thuringiensis	P	CBASS	0.0577912982508034	0.161861383773858	0.011327356332913	0.206522537866259	590.657145982623	0.0612603939805028	0.135374361370379	0	0.186431349772794	591.214877568882
GCA_002243685.1	Bacillus_A thuringiensis	Q	CBASS	0.124114766483641	0.0454271605893935	0.2197265625	0.210725495110126	551.58928028042	0.144012542948636	0.0162609740007953	0	0.13650822429271	553.557826140073
GCA_002243685.1	Bacillus_A thuringiensis	R	CBASS	0.0460412262896832	0.164733966657688	0.159921884536743	0.434432038422704	662.946497763705	0.0631566678970541	0.0417276851496184	0	0.0636174269750547	685.271632460623
GCA_002243685.1	Bacillus_A thuringiensis	S	CBASS	0.05508010925569	0.176025781569063	0.0325954109430313	0.105337968832444	612.726156572254	0.0571620845817598	0.15351661266963	0	0.0800716625027463	608.921913857618
GCA_002243685.1	Bacillus_A thuringiensis	T	CBASS	0.0818631778435528	0.0413440038623985	0	0.138155020601118	609.507029208154	0.0818631778435347	0.0413440038918431	0	0.138155020601059	609.507029513242
GCA_002243685.1	Bacillus_A thuringiensis	U	CBASS	0.127217181557956	0.292459604085111	16.8648982644081	0.574502774697282	545.281004197512	0.184693449821608	0.224821611941702	0.0299736447707996	0.425398539232392	574.989903553356
GCA_002243685.1	Bacillus_A thuringiensis	V	CBASS	0.102753474610837	0.0901368743743445	1.54302978515625	0.377350557303798	600.581097706602	0.113107761013076	0.0521439744875802	0.00120099465737831	0.0738081018356346	631.393362573034
GCA_002243685.1	Bacillus_A thuringiensis	X	CBASS	0.230751711741762	0.257861193441198	503.349227595118	0.971723061444394	638.28754569936	0.442158411582994	0.326097938721943	0.387133491724012	0.971881286745446	641.601100424933
GCA_002243685.1	Bacillus_A thuringiensis	Plasmid	CBASS	0.182026172114791	0.484119243690553	10.4801416397095	0.143227650383996	361.342234117168	0.281214148552353	0.300566761959693	0.0315692200837437	0.0495384567332847	371.039614870178
GCA_002243685.1	Bacillus_A thuringiensis	Prophage	CBASS	0.704725447287633	0.000768121798626673	203.072937145829	0.856114564901632	548.837401987747	0.700031454862218	0.0241842406847255	0.173371052794525	0.837412204368558	564.332160829981
GCA_002243685.1	Bacillus_A thuringiensis	Transposon	CBASS	-0.0998214771675448	0.726909242982278	1008.55818344984	0.971883334767302	592.012065621787	0.341328382417435	0.591644896510932	0.771225638900547	0.974923409352391	586.937290144075
GCA_002243685.1	Bacillus_A thuringiensis	Total_ORF	CBASS	0.0329653710982384	0.0949213327568875	3.26660853427398	0.929691315898206	959.911052134052	0.108968662249888	0.0184241777102163	0.0040139780473578	0.929113002928185	963.027898846792
GCA_002243685.1	Bacillus_A thuringiensis	C	CRISPR	0.00360780141114811	0.875050539999002	0	0.00250627143148683	576.818702453361	0.00360780141114987	0.875050540514197	0	0.00250627143148931	576.818702559501
GCA_002243685.1	Bacillus_A thuringiensis	D	CRISPR	0.00679462718722452	0.738672107773237	0	0.00380810913056367	614.001468632471	0.0067946271871865	0.738672107727026	0	0.00380810913052218	614.00141163825
GCA_002243685.1	Bacillus_A thuringiensis	E	CRISPR	0.0123909141318218	0.449239638319607	0.0515520572662354	0.0996319993546069	661.144470676784	0.0132606542472837	0.407601790823261	0	0.0210412222894264	653.70785139563
GCA_002243685.1	Bacillus_A thuringiensis	F	CRISPR	-0.00690752303139043	0.807149227657913	0	0.0081080760939012	542.613798137195	-0.00690752303139399	0.807149227389408	0	0.00810807609390925	542.613798084019
GCA_002243685.1	Bacillus_A thuringiensis	G	CRISPR	0.00823039674498115	0.701204311813384	0.122440192848444	0.16193647975832	615.985780902556	0.00832527487963648	0.689469083196025	0	0.00403444146996529	621.01018955214
GCA_002243685.1	Bacillus_A thuringiensis	H	CRISPR	0.0118729965207696	0.607127665701301	0.163012091070414	0.394183673589288	590.515265381519	0.0171357071487435	0.44310539590064	0	0.0192652309922143	600.117526986407
GCA_002243685.1	Bacillus_A thuringiensis	I	CRISPR	0.0199513593556509	0.442599220477948	0	0.0344654431909066	563.380031120937	0.0199513593556363	0.442599223147939	0	0.0344654431908582	563.380031830185
GCA_002243685.1	Bacillus_A thuringiensis	J	CRISPR	0.0112951416609775	0.577065889067944	0	0.0560000173919674	591.003078357092	0.0112951416609769	0.57706589007738	0	0.0560000173919564	591.003078474758
GCA_002243685.1	Bacillus_A thuringiensis	K	CRISPR	0.0327918944350582	0.0897330170054269	0.908447265625	0.550965863133937	687.212021305192	0.0491604249260161	0.0361017089951295	0.00221052757322795	0.289528302927717	729.335792457427
GCA_002243685.1	Bacillus_A thuringiensis	L	CRISPR	0.0578038087473996	0.107074154570524	9.99044550955296	0.593371492596425	652.91307686346	0.0865809545596611	0.0596245915161256	0.0117422927117263	0.506631186140732	673.589366474642
GCA_002243685.1	Bacillus_A thuringiensis	M	CRISPR	0.0187129159762856	0.404036643752537	1.05543518066406	0.515292732132924	654.731406999206	0.0244482419542945	0.332724424989618	0.00205613451513337	0.171816391087297	699.281031631591
GCA_002243685.1	Bacillus_A thuringiensis	N	CRISPR	0.0191588064902344	0.710174519997079	0	0.0183271784158209	448.910629115624	0.019158806490679	0.710174520074054	0	0.0183271784166827	448.910622264307
GCA_002243685.1	Bacillus_A thuringiensis	O	CRISPR	0.0351258905960902	0.160936222154323	0.369109645485878	0.243677971992651	600.091236943164	0.0455607431991898	0.0545537180420139	0	0.0696776955082282	608.633867804263
GCA_002243685.1	Bacillus_A thuringiensis	P	CRISPR	0.00323168243593646	0.877820964399567	0.0208892822265625	0.0603448587725772	595.074869075034	0.00289780485811062	0.889645794441475	0	0.00160918249059013	593.381717931902
GCA_002243685.1	Bacillus_A thuringiensis	Q	CRISPR	0.0112390972063613	0.73105664975756	0.332677736878395	0.132390777062279	555.959650985856	0.0102674726658143	0.745496665558971	0	0.00248630584495205	558.972014271923
GCA_002243685.1	Bacillus_A thuringiensis	R	CRISPR	0.0226888464803575	0.169462650918025	0.154381268657744	0.432496276711424	662.528588725924	0.0282959024475294	0.0706243978501004	0	0.0501360894233854	686.090769803372
GCA_002243685.1	Bacillus_A thuringiensis	S	CRISPR	0.0211390466919528	0.299355169607744	0.0258066654205322	0.0706453252132688	610.622471801223	0.0224651697966738	0.266033851618747	0	0.0486179140257599	609.69140491999
GCA_002243685.1	Bacillus_A thuringiensis	T	CRISPR	0.0137418777397117	0.504411349528455	0.006103515625	0.0166164059708486	613.766022363155	0.0138494008230272	0.500172034598324	0	0.0150815443357658	613.109464225892
GCA_002243685.1	Bacillus_A thuringiensis	U	CRISPR	0.213369056368751	7.35597064593492e-05	12.0242091664259	0.620013218884183	537.569057316471	0.308454585670024	2.53448104148459e-06	0.0198809500672426	0.466657835212948	568.914578351676
GCA_002243685.1	Bacillus_A thuringiensis	V	CRISPR	0.0315035681361805	0.302514281612131	1.46636962890625	0.350017376043645	595.983021808354	0.0477380303049684	0.0932901936335101	0.000568300449671129	0.0424499971707715	625.062157283104
GCA_002243685.1	Bacillus_A thuringiensis	X	CRISPR	0.0808441524903195	0.302461528443258	505.354520091682	0.971731529780294	638.444794755929	0.206771307334066	0.355385836162775	0.38781055984138	0.971743047786528	641.599249079501
GCA_002243685.1	Bacillus_A thuringiensis	Plasmid	CRISPR	0.238575164830589	0.0669105863293497	8.09663683176041	0.166912722046096	358.268049354842	0.237704544492756	0.0829213794685629	0.0269790103456835	0.0658083496354276	369.622168505043
GCA_002243685.1	Bacillus_A thuringiensis	Prophage	CRISPR	-0.1099510925483	0.276115481528744	223.460142822998	0.85045234207417	554.465793006999	-0.124306381360796	0.449122076445723	0.185086878677307	0.834705650025711	564.94836161215
GCA_002243685.1	Bacillus_A thuringiensis	Transposon	CRISPR	0.140488821618057	0.189347665575056	975.342178344727	0.971687565257383	592.193995814493	0.408866253714651	0.190893455582689	0.757316628673555	0.974616998047458	586.856008234529
GCA_002243685.1	Bacillus_A thuringiensis	Total_ORF	CRISPR	0.026423280999078	0.0064110847847212	3.28515625	0.932152943034023	958.69937659099	0.0477052899507399	0.0386885291145758	0.00407177078588839	0.928592820418372	963.018817042383
GCA_002243685.1	Bacillus_A thuringiensis	C	DMS	-0.0140981569195005	0.344099610664075	0	0.0907283451521165	575.948582834428	-0.014098156919482	0.344099612624922	0	0.0907283451518743	575.947963395597
GCA_002243685.1	Bacillus_A thuringiensis	D	DMS	-0.0130179798452772	0.325664461628869	0	0.033058055109623	613.148528857999	-0.0130179798453091	0.32566446070704	0	0.0330580551097865	613.148529191459
GCA_002243685.1	Bacillus_A thuringiensis	E	DMS	-0.0174070488056527	0.104757971451247	0.0183597207069397	0.132374126125915	656.930915171273	-0.0202637549387894	0.0521370876257715	0	0.115629607829817	650.641492325195
GCA_002243685.1	Bacillus_A thuringiensis	F	DMS	-0.0215494619589843	0.238853007105959	0	0.188783729359724	541.287017606282	-0.02154946195898	0.23885301228251	0	0.188783729359648	541.287013631221
GCA_002243685.1	Bacillus_A thuringiensis	G	DMS	-0.0245963599477569	0.0836623407088304	0.071354306423018	0.212353131851264	614.778835918316	-0.0316820240914021	0.0192974272447027	0	0.138341511236472	615.702476662177
GCA_002243685.1	Bacillus_A thuringiensis	H	DMS	-0.0128167376722956	0.413398168745627	0.154885292053223	0.407487783051993	590.303384551383	-0.024717387672112	0.0899352341521591	0	0.0939213683555107	597.910081200984
GCA_002243685.1	Bacillus_A thuringiensis	I	DMS	-0.021723407365639	0.200617281415353	0	0.0953215952772472	562.402192426622	-0.0217234073656432	0.200617282069314	0	0.0953215952772906	562.40218956699
GCA_002243685.1	Bacillus_A thuringiensis	J	DMS	-0.0104316731509525	0.429245360015889	0	0.112514868592286	590.688388644713	-0.0104316731509522	0.429245361161881	0	0.112514868592282	590.688398780746
GCA_002243685.1	Bacillus_A thuringiensis	K	DMS	-0.0217886285462966	0.114749694569743	0.850866619497538	0.543881149242663	689.256107835342	-0.056337888896007	9.39245017303793e-05	0.00169508928753503	0.321235074969477	724.644541680218
GCA_002243685.1	Bacillus_A thuringiensis	L	DMS	-0.04718693790825	0.0836881274116406	9.22440410032868	0.587832634507605	653.899246151107	-0.0940097643633033	0.00126237302336223	0.0106704762158588	0.515441128535344	671.116578873662
GCA_002243685.1	Bacillus_A thuringiensis	M	DMS	-0.0238328595338705	0.12878655834619	0.901016235351562	0.518235855316653	655.401454131634	-0.0587022424813675	0.000102627880100192	0.00126717073337269	0.236046997272114	691.846337380942
GCA_002243685.1	Bacillus_A thuringiensis	N	DMS	0.0118652346904038	0.725130577974542	0	0.0164062115166607	448.922836921327	0.0118652346906976	0.725130576066435	0	0.0164062115174794	448.922836787847
GCA_002243685.1	Bacillus_A thuringiensis	O	DMS	-0.0508089818413342	0.00229222312478458	0.155105309409009	0.325274590853641	597.493026949786	-0.0590806707302223	0.00015180008574825	0	0.270579880033944	597.97125100663
GCA_002243685.1	Bacillus_A thuringiensis	P	DMS	-0.0186314569527724	0.173457232030472	0.00798465544562532	0.189973152829741	591.696483215388	-0.0198713367147127	0.142661547528717	0	0.1796293362903	591.253618303034
GCA_002243685.1	Bacillus_A thuringiensis	Q	DMS	-0.0342276700843363	0.111776244027165	0.147602752315152	0.158068349957171	554.890566039114	-0.0441368286454875	0.0317939439987834	0	0.108800356725225	554.475801592479
GCA_002243685.1	Bacillus_A thuringiensis	R	DMS	-0.0235118947715718	0.0367175457706142	0.121034681797028	0.458234213134533	660.061747554359	-0.0366235572406426	0.00035117636065765	0	0.195978561204556	676.580256806989
GCA_002243685.1	Bacillus_A thuringiensis	S	DMS	-0.0267427631270918	0.0428119592962449	0	0.159819317657075	607.042313466093	-0.0267427631271032	0.0428119584211298	0	0.15981931765722	607.042313550757
GCA_002243685.1	Bacillus_A thuringiensis	T	DMS	-0.0227396137057889	0.08935957217291	0	0.0957486554743298	610.679262546803	-0.0227396137057626	0.0893595738828514	0	0.0957486554741111	610.67926093006
GCA_002243685.1	Bacillus_A thuringiensis	U	DMS	-0.0629849366584683	0.147027523648988	15.4577980041504	0.57143080560643	546.170104023929	-0.189464501169493	4.06180522218932e-05	0.0226258331841786	0.448541873720429	569.388367330019
GCA_002243685.1	Bacillus_A thuringiensis	V	DMS	-0.0553930498130981	0.00818543765349464	1.04742431640625	0.397968951727451	598.57151772575	-0.0877720140466686	8.20660660551523e-07	0	0.245600038899436	613.27427358692
GCA_002243685.1	Bacillus_A thuringiensis	X	DMS	0.0805606584755675	0.34063405869003	525.774846677057	0.972506358298796	635.994405610593	-0.324060220776312	0.022268857879505	0.367286926439414	0.970970368665397	641.326792605556
GCA_002243685.1	Bacillus_A thuringiensis	Plasmid	DMS	-0.141807078066921	0.141235594063581	8.76281410455704	0.155114048501777	359.987291959549	-0.196473470425178	0.0376644497360235	0.0252499285398723	0.075956614204762	368.763552545408
GCA_002243685.1	Bacillus_A thuringiensis	Prophage	DMS	-0.196433656957754	0.0251051905649275	211.956353423164	0.85219730698387	552.789200527608	-0.155195165884923	0.139058770545921	0.18113150650509	0.834221612101137	564.639549004757
GCA_002243685.1	Bacillus_A thuringiensis	Transposon	DMS	0.237033432507228	0.0404197734718526	1047.28599604775	0.973490013676518	585.773776117606	-0.456060865655226	0.022493716039422	0.726090785485988	0.973860986098314	586.576000440967
GCA_002243685.1	Bacillus_A thuringiensis	Total_ORF	DMS	-0.00294817697943126	0.742014617794647	3.42808769178396	0.92985979983212	963.222132227157	-0.0614143281854552	8.40781841595431e-06	0.0034198309722032	0.929278878044451	962.475552008606
GCA_002243685.1	Bacillus_A thuringiensis	C	DRT	-0.0021629883106926	0.91839243679824	0	0.00106405696570524	576.832822153118	-0.00216298831070255	0.918392436905016	0	0.00106405696571569	576.83282293857
GCA_002243685.1	Bacillus_A thuringiensis	D	DRT	-0.0184993903400335	0.326972667018901	0	0.0328802226771486	613.149075433656	-0.0184993903400535	0.326972669912423	0	0.032880222677222	613.149076069598
GCA_002243685.1	Bacillus_A thuringiensis	E	DRT	-0.00376945162777094	0.805524518666895	0.0584185123443604	0.0892920542796761	653.504594855022	-0.00568875975442734	0.700832704820268	0	0.00452881906162882	654.243436575532
GCA_002243685.1	Bacillus_A thuringiensis	F	DRT	-0.0050929817480877	0.844460551619754	0	0.00523746662489684	542.63482626275	-0.00509298174808932	0.844460551599986	0	0.00523746662490055	542.634578657002
GCA_002243685.1	Bacillus_A thuringiensis	G	DRT	-0.0109458994610718	0.585623180943943	0.121204614639282	0.167197009861392	615.642045793376	-0.0162458924278854	0.399989718239622	0	0.017899657538591	620.458311361204
GCA_002243685.1	Bacillus_A thuringiensis	H	DRT	-0.00333697417380041	0.877560845827296	0.171978884376585	0.391378910445076	589.148690207091	-0.0010357959799514	0.960006420158818	0	8.23536385021523e-05	600.700122992625
GCA_002243685.1	Bacillus_A thuringiensis	I	DRT	-0.00156953483130958	0.947973639763225	0	0.000248910585249502	563.962228841868	-0.00156953483132355	0.947973639735803	0	0.000248910585253778	563.96222408445
GCA_002243685.1	Bacillus_A thuringiensis	J	DRT	0.00671093414171747	0.718706823305553	0	0.0233603531547315	591.183595710727	0.00671093414171621	0.718706823638121	0	0.0233603531547198	591.18418351342
GCA_002243685.1	Bacillus_A thuringiensis	K	DRT	-0.0247834295538068	0.216004347186607	0.9384765625	0.544168442601389	689.988057958769	-0.036032746488449	0.103448103214669	0.0023126199112902	0.284750817497928	730.191023344618
GCA_002243685.1	Bacillus_A thuringiensis	L	DRT	-0.0639949208020142	0.130765868499715	9.75837842002511	0.590099487994529	653.288543874435	-0.0580755163004936	0.180440081921388	0.0121043648693503	0.504709384489809	674.17545149577
GCA_002243685.1	Bacillus_A thuringiensis	M	DRT	-0.013208409213213	0.559680974973913	1.03944396972656	0.512250295458251	656.906645411196	-0.027322105909661	0.242073622053442	0.00201903789955573	0.173583380444143	699.1526278542
GCA_002243685.1	Bacillus_A thuringiensis	N	DRT	-0.00945094210756871	0.84340585707157	0	0.0051783163390922	449.008581370235	-0.00945094210772195	0.843405855964088	0	0.00517831633926102	449.008581462786
GCA_002243685.1	Bacillus_A thuringiensis	O	DRT	0.000913697629175373	0.969886176309593	0.439237886108458	0.216756769136753	602.971572764148	0.00587003782297155	0.790482522493875	0	0.00133062983289907	612.216865371244
GCA_002243685.1	Bacillus_A thuringiensis	P	DRT	-0.0156973788838202	0.419660201667336	0.0175420194864273	0.107338714825568	594.793638700369	-0.0166816164757406	0.387684415024599	0	0.0623712973229496	592.65171225219
GCA_002243685.1	Bacillus_A thuringiensis	Q	DRT	-0.0245657551583555	0.423915489765538	0.296939849853516	0.140670063809866	555.452675806256	-0.0311949646959419	0.290073741530445	0	0.0264163427933663	557.94925766584
GCA_002243685.1	Bacillus_A thuringiensis	R	DRT	-0.0089734470242554	0.571396877734254	0.17520846426487	0.414417008496942	665.42799548955	-0.00846591498871029	0.561211004265887	0	0.00517845319597666	688.997622916202
GCA_002243685.1	Bacillus_A thuringiensis	S	DRT	-0.00804377642688874	0.672917670345386	0.0392999649047852	0.0433005282869095	613.116537503631	-0.00761755713192926	0.684630932676352	0	0.00648273478030435	610.756134880633
GCA_002243685.1	Bacillus_A thuringiensis	T	DRT	-0.00643500644081407	0.735593024051804	0.00591427087783813	0.00542089345760429	614.403772836307	-0.00664043826861671	0.726785807985694	0	0.00405037152136001	613.440361502655
GCA_002243685.1	Bacillus_A thuringiensis	U	DRT	-0.0337428439392675	0.615982925961802	17.8906694054604	0.575576124316326	544.609490192289	0.00281423816542269	0.968810463625893	0.0308806798525112	0.42252825678281	575.551628996737
GCA_002243685.1	Bacillus_A thuringiensis	V	DRT	0.0348442704435064	0.249285844561456	1.58700942993164	0.365640135527004	599.99065894917	0.0450625616440805	0.101001184578843	0.00129028224687909	0.0643037681587652	632.093047245861
GCA_002243685.1	Bacillus_A thuringiensis	X	DRT	0.0305668157319627	0.842841571669471	515.135475160447	0.971854239643077	638.215043662588	-0.166582157953893	0.42051763391672	0.389874163780346	0.972125302204303	641.541421942866
GCA_002243685.1	Bacillus_A thuringiensis	Plasmid	DRT	-0.117333079358916	0.398397445374739	10.6324396133423	0.144921663424948	360.845312623584	-0.11825236370335	0.406367975710987	0.0319624777128244	0.0455622608824616	371.256033233151
GCA_002243685.1	Bacillus_A thuringiensis	Prophage	DRT	0.0270211546188232	0.844697845066098	228.857894532375	0.850583751489641	554.393500762846	-0.200096423940978	0.181465994776589	0.181344394097544	0.834835209026321	564.991169707975
GCA_002243685.1	Bacillus_A thuringiensis	Transposon	DRT	-0.194464392397884	0.453140918611024	990.24765426293	0.971793254818527	592.632482214985	-0.216748360381432	0.458359227357172	0.769341179006705	0.975043056435339	586.90057790693
GCA_002243685.1	Bacillus_A thuringiensis	Total_ORF	DRT	-0.00163409289033695	0.907705611435851	3.45395668555284	0.929757171054062	959.956447767781	-0.0211318274269033	0.329904505448794	0.00426696920565003	0.928857879607183	963.141996333478
GCA_002243685.1	Bacillus_A thuringiensis	C	RM	-0.0103147636993019	0.532764701756779	0	0.0394409834979727	576.45464089546	-0.0103147636993278	0.532764705328326	0	0.039440983498171	576.454718880154
GCA_002243685.1	Bacillus_A thuringiensis	D	RM	0.0038696988071932	0.792959498085297	0	0.00235735359812541	614.045122766435	0.00386969880719705	0.79295949811802	0	0.00235735359812977	614.045118317762
GCA_002243685.1	Bacillus_A thuringiensis	E	RM	-0.0263697265824875	0.0245583557722718	0.00816539023071527	0.183553346758422	650.352109880143	-0.0278264210903406	0.0158779344962477	0	0.178465639000302	648.598811714383
GCA_002243685.1	Bacillus_A thuringiensis	F	RM	-0.0139736328268059	0.491128501656567	0	0.0645053027252283	542.200041807667	-0.0139736328268116	0.491128508531453	0	0.064505302725278	542.200038519699
GCA_002243685.1	Bacillus_A thuringiensis	G	RM	-0.023759062089359	0.136418858965256	0.0916481018066406	0.205128271177752	614.205854591497	-0.0314411287114032	0.0357355853653741	0	0.111435998881074	616.780103831167
GCA_002243685.1	Bacillus_A thuringiensis	H	RM	-0.0121014801145749	0.490828385776843	0.162470400333405	0.40419741329256	588.282957648363	-0.0232784520608526	0.149192717697823	0	0.0681400843939107	598.629189510615
GCA_002243685.1	Bacillus_A thuringiensis	I	RM	-0.0206292725542225	0.272537091493489	0	0.0703846392520077	562.766033876727	-0.020629272554186	0.272537089448437	0	0.0703846392517606	562.766064429976
GCA_002243685.1	Bacillus_A thuringiensis	J	RM	-0.0106627057440455	0.466382624830079	0	0.0955294244317545	590.783307794018	-0.0106627057440471	0.466382629074427	0	0.0955294244317845	590.78330574307
GCA_002243685.1	Bacillus_A thuringiensis	K	RM	-0.0201431007634006	0.240563144716104	1.01568603515625	0.547562975582317	689.214924242611	-0.0371308395915865	0.0287508326040592	0.00219467969341848	0.290130114743832	729.08814972336
GCA_002243685.1	Bacillus_A thuringiensis	L	RM	-0.0199266800587502	0.587502354283771	10.3831530958414	0.587454749752912	653.125992513201	-0.0319201069661707	0.348980784760688	0.0123935231731507	0.502760424869529	673.870762286323
GCA_002243685.1	Bacillus_A thuringiensis	M	RM	-0.00634803563243018	0.740258647068129	1.05518437922001	0.511755770325231	655.760350395952	-0.040437520113525	0.022462301183256	0.001785487429235	0.191302926111618	697.046842016286
GCA_002243685.1	Bacillus_A thuringiensis	N	RM	0.00651717852057092	0.862102556435203	0	0.00400380523126739	449.016607014953	0.00651717852076586	0.862102559988351	0	0.00400380523150786	449.016608871176
GCA_002243685.1	Bacillus_A thuringiensis	O	RM	-0.0444803102922315	0.018923156732493	0.233674049377441	0.282481006797103	597.935732818674	-0.0542215541665733	0.00160709172779588	0	0.187639597325731	602.413798809203
GCA_002243685.1	Bacillus_A thuringiensis	P	RM	-0.00648162587807124	0.673089170200113	0.0183597207069397	0.0737389917888942	595.147507632913	-0.0092663002704005	0.538124790625792	0	0.0316808161038804	593.02229860712
GCA_002243685.1	Bacillus_A thuringiensis	Q	RM	-0.052408590451732	0.0264266741493745	0.117281897473731	0.206117157998245	552.293914409604	-0.0606731478400035	0.00727109812573537	0	0.17007915977624	551.935023378604
GCA_002243685.1	Bacillus_A thuringiensis	R	RM	-0.0115246984773859	0.374332661372196	0.163012091070414	0.420911237836994	662.443097391931	-0.0261118818033644	0.0213752698593023	0	0.0812357295306193	684.060126408687
GCA_002243685.1	Bacillus_A thuringiensis	S	RM	-0.0103759025189072	0.491290672242813	0.0272378921508789	0.0489956404193369	611.964736387054	-0.0128624802121829	0.380071091743473	0	0.0302790207880381	610.15227560018
GCA_002243685.1	Bacillus_A thuringiensis	T	RM	-0.0249764736073874	0.091788453501854	0	0.0943179063369114	610.730062856708	-0.0249764736073908	0.0917884553758889	0	0.0943179063369446	610.73007097098
GCA_002243685.1	Bacillus_A thuringiensis	U	RM	-0.0278610304681625	0.626390408803692	17.7489616908133	0.574956149804162	544.910156412055	-0.0839929841390401	0.130024710741284	0.0296816416503889	0.425805215215054	574.559299669225
GCA_002243685.1	Bacillus_A thuringiensis	V	RM	-0.0614534621350735	0.0107647421493952	1.02357482910156	0.393026177382407	600.576815356758	-0.0921020071380743	2.29430308630957e-06	9.99999999999998e-15	0.225153967592678	616.545787143906
GCA_002243685.1	Bacillus_A thuringiensis	X	RM	-0.191552499080883	0.19066161281121	501.261852217431	0.971829186026267	637.888416123041	-0.175893830722755	0.275516540703062	0.386332444211762	0.97170617792175	641.555083621177
GCA_002243685.1	Bacillus_A thuringiensis	Plasmid	RM	0.00419727941090174	0.969961885738601	11.077634844929	0.138902781981978	361.522056532896	-0.0563653587553086	0.598987770048806	0.0330582168716129	0.042324344257094	371.559208094369
GCA_002243685.1	Bacillus_A thuringiensis	Prophage	RM	-0.223511766945941	0.0814509096353301	228.198988591774	0.853874131292581	551.396378714359	0.023238546577551	0.844103580278319	0.186387942569341	0.83460218520493	565.049317160855
GCA_002243685.1	Bacillus_A thuringiensis	Transposon	RM	-0.111138096546749	0.588434607945739	1003.39765164629	0.971886751241444	591.93256645257	-0.34001337682383	0.131555807872198	0.752640842552512	0.974548759521202	586.775154885535
GCA_002243685.1	Bacillus_A thuringiensis	Total_ORF	RM	-0.019696209684008	0.136598027437782	3.36799693087073	0.930248694243905	961.869839859422	-0.0382122638329027	0.0213026371339271	0.00404316315282165	0.928978200865199	962.89865805864
GCA_002243685.1	Bacillus_A thuringiensis	C	gabija	0.00202762015981703	0.929621804671159	0	0.000790660959931244	576.835610311792	0.00202762015980929	0.929621804504654	0	0.000790660959925761	576.835545824489
GCA_002243685.1	Bacillus_A thuringiensis	D	gabija	-0.00157671052893615	0.938488675321763	0	0.000203778511449268	614.108296140563	-0.00157671052896091	0.938488675338959	0	0.000203778511455699	614.108284278894
GCA_002243685.1	Bacillus_A thuringiensis	E	gabija	0.0256899337289152	0.12065378299551	0.0436234623193741	0.15115810727467	653.748727548037	0.0242403591651842	0.12847399136405	0	0.0709037487268458	652.094603210444
GCA_002243685.1	Bacillus_A thuringiensis	F	gabija	-0.00290997414465281	0.917968076065315	0	0.00144338436736762	542.662872951297	-0.00290997414466349	0.917968076341755	0	0.00144338436737816	542.662872855453
GCA_002243685.1	Bacillus_A thuringiensis	G	gabija	0.0138113228350204	0.530279439811681	0.126358032226562	0.171603869661929	616.880194134948	0.00962695499758151	0.643880279715692	0	0.00540004147218186	620.956333441295
GCA_002243685.1	Bacillus_A thuringiensis	H	gabija	0.00629631057539133	0.792821857796399	0.171978884376585	0.392856313410885	588.93937148814	-0.00298544980445613	0.894510848829732	0	0.000575832911053932	600.685097628301
GCA_002243685.1	Bacillus_A thuringiensis	I	gabija	0.0266861104452987	0.303184131116886	0	0.0619794522696354	562.913595410728	0.0266861104452788	0.303184130745166	0	0.0619794522695429	562.913595614708
GCA_002243685.1	Bacillus_A thuringiensis	J	gabija	0.014572820115424	0.471275332390131	0	0.093450573541628	590.796122699867	0.0145728201154314	0.471275332508541	0	0.0934505735417329	590.796122698154
GCA_002243685.1	Bacillus_A thuringiensis	K	gabija	-0.00407018418728192	0.856657411939764	1.01568603515625	0.539652806437985	691.473928080529	-0.00968953718344076	0.69056683293596	0.00244672582841835	0.276591481409529	731.223631806082
GCA_002243685.1	Bacillus_A thuringiensis	L	gabija	0.00508104793454592	0.914067820331895	10.4657225767151	0.590488811686928	653.405205898044	-0.0286798768746219	0.546899129475713	0.0124959323099135	0.504872626660274	674.505914702644
GCA_002243685.1	Bacillus_A thuringiensis	M	gabija	0.0238329265332259	0.339560441301646	1.01568603515625	0.514729571290665	655.054668545016	0.0167854719591523	0.50802734220571	0.00208660924933946	0.169498465855638	699.60193289457
GCA_002243685.1	Bacillus_A thuringiensis	N	gabija	-0.0351112547237813	0.504767939992128	0	0.0590452537352061	448.599231723183	-0.0351112547239004	0.504767938283147	0	0.0590452537356137	448.599197051509
GCA_002243685.1	Bacillus_A thuringiensis	O	gabija	0.0644868667709255	0.0116837035065574	0.272710382938385	0.307816879285087	597.54781127572	0.0634135363656751	0.00706443802284712	0	0.136835365824075	605.145438281597
GCA_002243685.1	Bacillus_A thuringiensis	P	gabija	-0.00359844738504442	0.865432563537576	0.019775390625	0.0588842749313934	593.7872337606	-0.00585490760767183	0.779933838884498	0	0.00652520631251031	593.322774352272
GCA_002243685.1	Bacillus_A thuringiensis	Q	gabija	0.0343241505602571	0.301879748628322	0.296939849853516	0.151240924557419	554.817335669141	0.0291429879750082	0.353438414627797	0	0.0203221720076606	558.222370490824
GCA_002243685.1	Bacillus_A thuringiensis	R	gabija	0.027794434363727	0.109425257179641	0.159921884536743	0.445522998891295	660.783288613413	0.0192007654171658	0.221504349151432	0	0.0229254438363721	687.849637852894
GCA_002243685.1	Bacillus_A thuringiensis	S	gabija	0.0132589391031572	0.523316126611476	0.039188121969346	0.0523774964934173	611.634973641659	0.0114036723641064	0.573969447679414	0	0.0124219213556402	610.606287543648
GCA_002243685.1	Bacillus_A thuringiensis	T	gabija	0.026129140784004	0.205874717509521	0.0131456637755036	0.0568124697846859	615.09287341619	0.0251928189206436	0.218040755778111	0	0.0503394144242168	612.054881083798
GCA_002243685.1	Bacillus_A thuringiensis	U	gabija	0.0710085781528703	0.327178933312368	16.9318888569251	0.573863238015154	545.251268536414	0.0889330102933693	0.247051748663826	0.0301028842462434	0.424804958260511	575.031530850222
GCA_002243685.1	Bacillus_A thuringiensis	V	gabija	0.0837562603376484	0.00821623501532393	1.04742431640625	0.390744123599833	599.344559655597	0.0993077510084687	0.000315488147419014	0.000458601560755993	0.149280070852872	625.011446705006
GCA_002243685.1	Bacillus_A thuringiensis	X	gabija	-0.0186959923679189	0.930641179600878	516.803935682634	0.971977559603366	637.73669356812	-0.106580257901928	0.63603433150662	0.390724414227776	0.972066578463659	641.683365294748
GCA_002243685.1	Bacillus_A thuringiensis	Plasmid	gabija	-0.203123019951381	0.207711002966825	7.62169742584229	0.14340103598511	360.080129343966	-0.279077125100195	0.0858598472693396	0.0276002017070333	0.0635404730305357	369.509135015346
GCA_002243685.1	Bacillus_A thuringiensis	Prophage	gabija	-0.256276577735563	0.126407408315576	220.053739268759	0.84943486877018	553.601011088397	-0.463367654190922	0.00384210251539956	0.166848738616355	0.832237377417565	563.754191286827
GCA_002243685.1	Bacillus_A thuringiensis	Transposon	gabija	0.164581436535354	0.582097173290128	1009.67544937134	0.971943995693008	591.411644574596	0.178341599735024	0.572326938747973	0.771364193132397	0.974840097940672	586.915013140306
GCA_002243685.1	Bacillus_A thuringiensis	Total_ORF	gabija	-0.00125498499342469	0.94498300099335	3.48412627204766	0.930086589299321	962.5104057348	0.00428469395476192	0.856829601650241	0.00431785444927963	0.928798048032461	963.177912609378
GCA_008661915.1	Blautia_A wexlerae_A	C	CBASS	0.0387574496165609	0.402886775619082	0	0.876760335917399	94.4420471125901	0.0387574496165609	0.402886775738983	0	0.876760335917399	94.4420471566783
GCA_008661915.1	Blautia_A wexlerae_A	D	CBASS	0.132834227270497	0.00986204900890317	0	0.926311728395029	91.7130336268912	0.1328342272705	0.00986204906586002	0	0.926311728395066	91.7130337452672
GCA_008661915.1	Blautia_A wexlerae_A	E	CBASS	-0.0562166978000803	0.155860594394392	0	0.819012493354628	99.3241304046257	-0.0562166978000759	0.155860593928732	0	0.819012493354497	99.324130420112
GCA_008661915.1	Blautia_A wexlerae_A	F	CBASS	0.0577083176206444	0.324913384832595	0	0.847058823529344	88.3216738002652	0.0577083176206451	0.324913385400693	0	0.847058823529368	88.3216700314767
GCA_008661915.1	Blautia_A wexlerae_A	G	CBASS	0.0225447531871291	0.653362382689154	0.230037154688034	0.162322191351739	109.229602870341	0.0149919770087073	0.660316918835489	0	0.0354032741264248	107.765992740795
GCA_008661915.1	Blautia_A wexlerae_A	H	CBASS	0.0619025772619273	0.178409918968115	0	0.877370668255389	94.6755992307302	0.0619025772619268	0.178409920355187	0	0.877370668255389	94.6755975683226
GCA_008661915.1	Blautia_A wexlerae_A	I	CBASS	0.0815617722220643	0.199962985629826	0	0.966039707419011	85.9579639817456	0.0815617722220629	0.199962984386476	0	0.966039707418965	85.9579520947338
GCA_008661915.1	Blautia_A wexlerae_A	J	CBASS	-0.0158162894432835	0.689062148934647	0	0.183194549583614	99.4540263216516	-0.0158162894432825	0.689062148868867	0	0.183194549583597	99.4540179205621
GCA_008661915.1	Blautia_A wexlerae_A	K	CBASS	0.0482911525394918	0.660495851845209	1.99957275390625	0.697612790581627	111.115505363966	0.017705843054643	0.679469546648048	0.00212423767991265	0.179582392333562	122.910802522301
GCA_008661915.1	Blautia_A wexlerae_A	L	CBASS	0.270144985671901	0.119834668546695	5.2041015625	0.876913109843713	105.266803984248	0.207037710318265	0.00221047347947869	0.00813416051755755	0.651925978388144	117.985848237085
GCA_008661915.1	Blautia_A wexlerae_A	M	CBASS	0.134345189658386	0.00254774978031994	0	0.802941979256018	97.2688402178406	0.134345189658344	0.00254774981352038	0	0.802941979255549	97.2688402356768
GCA_008661915.1	Blautia_A wexlerae_A	N	CBASS	0.0774405008105791	0.773261990566838	8.79355603829026	0.324958617179498	70.6449772176073	0.125163142954007	0.399964086386771	0	0.0871670702179199	70.2208195456273
GCA_008661915.1	Blautia_A wexlerae_A	O	CBASS	0.0573767382576266	0.31480357332544	0.0553409328514689	0.308442837735577	96.2316447389642	0.0552927416568053	0.305871524386053	0	0.305237685080565	92.715637124009
GCA_008661915.1	Blautia_A wexlerae_A	P	CBASS	0.053783452823421	0.310655525324791	0	0.39147647880761	92.3569937744494	0.0537834528233946	0.310655527246784	0	0.391476478807247	92.3569938079308
GCA_008661915.1	Blautia_A wexlerae_A	Q	CBASS	0.0563475060287952	0.728890316677745	3.23857776994032	0.390676185659021	83.7045294895354	-0.00236127678112791	0.978500887196093	0	9.96959777618362e-05	85.3062153797743
GCA_008661915.1	Blautia_A wexlerae_A	R	CBASS	0.149218044264546	4.58658811116637e-05	0	0.971461514739906	100.45020083582	0.149218044264544	4.58658819647846e-05	0	0.971461514739881	100.450199747166
GCA_008661915.1	Blautia_A wexlerae_A	S	CBASS	0.13136405019168	0.0116236264564118	0	0.874000368527717	91.8310863257144	0.131364050191677	0.0116236264916857	0	0.874000368527688	91.8310863431304
GCA_008661915.1	Blautia_A wexlerae_A	T	CBASS	0.0264755821763555	0.640043326294681	0.313939154148102	0.228842481048932	106.072299295514	0.0127042498213674	0.730630331717845	0	0.0231234048461786	105.435465982626
GCA_008661915.1	Blautia_A wexlerae_A	U	CBASS	0.183111661765394	0.370921972864941	6.19032865762711	0.573312734334247	85.702504887754	0.160342650075182	0.0560921910123567	0	0.272985781990529	88.6609516526415
GCA_008661915.1	Blautia_A wexlerae_A	V	CBASS	0.0821110483764845	0.54384449129419	2.900634765625	0.601985910966587	101.413938478429	0.0356883281691798	0.477443107517295	0.00101340257631388	0.0566737259187228	112.257988995111
GCA_008661915.1	Blautia_A wexlerae_A	X	CBASS	0.204083935767467	0.0196195183058304	0.894308224320412	0.670586036930608	100.678635654428	0.171183812363768	0.000534661943955295	0	0.597206972149372	100.557895127943
GCA_008661915.1	Blautia_A wexlerae_A	Plasmid	CBASS	0.278125685731563	0.104719705888779	0	0.493339002267574	62.1726756966368	0.278125685731562	0.10471970423893	0	0.49333900226757	62.1726762979926
GCA_008661915.1	Blautia_A wexlerae_A	Prophage	CBASS	0.189758196205098	0.42898831163414	8.36559587717056	0.514589211427254	81.2248771012844	0.0847767391882152	0.39557732702715	0	0.0593575139888112	86.03566415366
GCA_008661915.1	Blautia_A wexlerae_A	Transposon	CBASS	0.295163665796339	0.0171781565327381	2.03427061958996	0.758475094947183	95.3778436156217	0.258299322662808	1.93466505553206e-05	0	0.692923846851638	95.3517164616447
GCA_008661915.1	Blautia_A wexlerae_A	Total_ORF	CBASS	0.154439416865463	0.0504647127640562	1.13722229003906	0.965222700849168	145.974763100897	0.124027784403092	1.10344335938894e-05	0.00196373842746252	0.916050033431856	157.16155523638
GCA_008661915.1	Blautia_A wexlerae_A	C	CRISPR	0.0232885165824389	0.599920926135057	0	0.344709302325687	94.8625862361151	0.023288516582439	0.599920927950102	0	0.344709302325692	94.8625906066942
GCA_008661915.1	Blautia_A wexlerae_A	D	CRISPR	0.0231589083564543	0.780469317962861	0.851655006408691	0.406629771385165	96.9096038744055	0.0503007384827134	0.317361532173304	0	0.138888888933703	97.2690931289431
GCA_008661915.1	Blautia_A wexlerae_A	E	CRISPR	-0.017177816087883	0.643281103299072	0	0.0872009569377763	101.138943519849	-0.0171778160878767	0.643281103220863	0	0.0872009569377139	101.138943597536
GCA_008661915.1	Blautia_A wexlerae_A	F	CRISPR	0.0229110679537252	0.684401312042643	0	0.144379084967321	89.1181769198691	0.0229110679537362	0.684401310745699	0	0.144379084967468	89.1181674139949
GCA_008661915.1	Blautia_A wexlerae_A	G	CRISPR	-0.0424654186069574	0.278373597700614	0.0923318104728565	0.282059049924093	109.740036090665	-0.0380814004152702	0.238673192980989	0	0.254528836485951	106.574034690611
GCA_008661915.1	Blautia_A wexlerae_A	H	CRISPR	0.0192313619278862	0.663813620189698	0	0.0915102770330532	96.2835001073623	0.0192313619279097	0.663813615653177	0	0.0915102770332743	96.2835001107394
GCA_008661915.1	Blautia_A wexlerae_A	I	CRISPR	0.044141893229926	0.473697048964831	0	0.301776384535016	87.0692678628321	0.0441418932299826	0.473697053955258	0	0.301776384535795	87.0692678848787
GCA_008661915.1	Blautia_A wexlerae_A	J	CRISPR	-0.020566277581477	0.581106566437516	0	0.381772990886511	99.2519076882351	-0.0205662775814804	0.581106568038835	0	0.38177299088661	99.2519076949302
GCA_008661915.1	Blautia_A wexlerae_A	K	CRISPR	-0.108525377494067	0.218916532112223	1.38246154785156	0.713545699807287	110.786392530306	-0.0808093651002953	0.0165293387067384	0.000568927666730793	0.325851926996322	121.801651191197
GCA_008661915.1	Blautia_A wexlerae_A	L	CRISPR	-0.159859299765426	0.411021266954273	7.42150081694126	0.866802234816845	105.323900527084	-0.0558698302379582	0.511545131144917	0.0174399814805363	0.607847667135122	118.26434843419
GCA_008661915.1	Blautia_A wexlerae_A	M	CRISPR	0.0319860583086154	0.718732072009786	1.18849121872336	0.512196691130248	101.64622355334	0.061187368044628	0.160332683616299	0	0.173598222014432	104.256090046985
GCA_008661915.1	Blautia_A wexlerae_A	N	CRISPR	0.234284576111251	0.226512024328187	2.91478925943375	0.34992047863216	73.2318349078694	0.237958637099353	0.110876855098287	0	0.313801452784509	68.313398825708
GCA_008661915.1	Blautia_A wexlerae_A	O	CRISPR	-0.0466196465632077	0.447658160280352	0.208793886937201	0.207262845923763	95.3788887516946	-0.0385767981272129	0.454165616456974	0	0.163086009592664	93.1980708037337
GCA_008661915.1	Blautia_A wexlerae_A	P	CRISPR	0.0437588541935696	0.391837697732074	0	0.279232650209655	92.6420702214294	0.0437588541936267	0.391837701971063	0	0.279232650210399	92.6420693393094
GCA_008661915.1	Blautia_A wexlerae_A	Q	CRISPR	-0.187186099456803	0.0220946838681234	0.00390625	0.722752350072826	81.9725077273008	-0.187085739212398	0.0219541192669249	0	0.722751233676154	80.1095385105234
GCA_008661915.1	Blautia_A wexlerae_A	R	CRISPR	0.0417757739966468	0.607637477892216	1.06369687267579	0.677878828033668	105.988393121432	0.0771016686088925	0.0322217357324374	0	0.267865110372458	112.17068868259
GCA_008661915.1	Blautia_A wexlerae_A	S	CRISPR	0.0168317225417832	0.8448139128865	0.9384765625	0.399569535492508	96.5851237450631	0.0456646190063888	0.369040599943065	0	0.110615671693067	97.294201700027
GCA_008661915.1	Blautia_A wexlerae_A	T	CRISPR	-0.0569767627922896	0.121151155125946	0.0248736711228048	0.496936885448825	106.156486786714	-0.0555436871851877	0.111291836995306	0	0.494797589264989	103.027746230914
GCA_008661915.1	Blautia_A wexlerae_A	U	CRISPR	-0.0853452617082503	0.693360845258881	8.03902055124581	0.555024380059696	85.4449137366705	-0.00465645211668039	0.955314756060888	0.000634982496871178	0.00112904415294747	95.5333660506655
GCA_008661915.1	Blautia_A wexlerae_A	V	CRISPR	-0.119879657232995	0.377405432781311	3.31353759765625	0.664521013654027	100.836149008534	-0.080047371287571	0.112188489531258	0.0014651633652274	0.191059865674422	111.836184563498
GCA_008661915.1	Blautia_A wexlerae_A	X	CRISPR	-0.0471696032864865	0.745881320691073	3.80993038415909	0.595835654031851	101.022463632783	0.00901732997838666	0.880942280148799	0.00394873328851814	0.12709015704299	110.900206835118
GCA_008661915.1	Blautia_A wexlerae_A	Plasmid	CRISPR	0.176976347384928	0.3286457234798	0.442926645278931	0.205514469291397	66.1774724138617	0.182321556793952	0.295838462668358	0	0.204081632653056	63.623411796587
GCA_008661915.1	Blautia_A wexlerae_A	Prophage	CRISPR	-0.253978015223868	0.173106142215991	5.05042225122452	0.548288093737258	81.295870793763	-0.192525726968197	0.0415282188358171	0	0.342517985611514	82.6374463688345
GCA_008661915.1	Blautia_A wexlerae_A	Transposon	CRISPR	0.0429932038560306	0.834819035626042	7.89023463150079	0.706292230567432	95.1550630915299	0.109839920426947	0.171413000890507	0.00848015555473055	0.294669554322949	105.783107197601
GCA_008661915.1	Blautia_A wexlerae_A	Total_ORF	CRISPR	-0.0529840409351412	0.597337544021905	2.06640625	0.964713881472865	146.20348511485	-0.00585325460665489	0.890914118327626	0.00535195467138156	0.911011088560865	157.37353813558
GCA_008661915.1	Blautia_A wexlerae_A	C	DRT	-0.00907721815111557	0.879535945595869	0	0.0287790697674331	95.1168153784442	-0.00907721815111815	0.879535945834154	0	0.0287790697674506	95.1168163387098
GCA_008661915.1	Blautia_A wexlerae_A	D	DRT	-0.0525337672923925	0.544584926744346	0.700833857059479	0.397992093686645	96.7296228771696	-0.0508916072991686	0.458366196056968	0	0.0763888888974464	97.718759899223
GCA_008661915.1	Blautia_A wexlerae_A	E	DRT	0.0356805950198381	0.471029805357017	0	0.211257309941537	100.838870936302	0.0356805950198374	0.471029804501896	0	0.211257309941528	100.838869448413
GCA_008661915.1	Blautia_A wexlerae_A	F	DRT	-0.00975617494536412	0.89793090674294	0	0.0143790849673194	89.2698207285102	-0.00975617494537182	0.897930906980437	0	0.0143790849673403	89.2698208123656
GCA_008661915.1	Blautia_A wexlerae_A	G	DRT	-0.050831720412129	0.253837532169658	0	0.238720492559277	106.641882167646	-0.050831720410976	0.253837534304434	0	0.23872049254872	106.641916589068
GCA_008661915.1	Blautia_A wexlerae_A	H	DRT	-0.0414767772799647	0.492219869445532	0	0.22849134779431	95.998137002973	-0.0414767772799702	0.492219869841241	0	0.228491347794369	95.9981370145884
GCA_008661915.1	Blautia_A wexlerae_A	I	DRT	-0.035091319811269	0.67484928241064	0	0.103448275862059	87.4102637249149	-0.0350913198113124	0.674849283733968	0	0.10344827586232	87.4102620974134
GCA_008661915.1	Blautia_A wexlerae_A	J	DRT	0.0159195751861761	0.750671163724324	0	0.126609926941334	99.4564144562979	0.0159195751861724	0.750671163881834	0	0.126609926941278	99.4563255897548
GCA_008661915.1	Blautia_A wexlerae_A	K	DRT	0.01741866633792	0.860539528954806	2.03755411878228	0.689617397896622	111.316759883923	-0.0044160859689655	0.936294339180251	0.00217746682946562	0.175202410468656	122.948982752804
GCA_008661915.1	Blautia_A wexlerae_A	L	DRT	-0.0762253508399805	0.684966462878627	8.15927982330322	0.864916280869608	105.669074949036	-0.111769324428639	0.322437104314364	0.0163086357024715	0.611459535578065	118.41886392379
GCA_008661915.1	Blautia_A wexlerae_A	M	DRT	-0.0693261822198468	0.419105364189477	0.95367431640625	0.515453153732881	102.123968143457	-0.0639511698961424	0.283658169164181	0	0.101240313907309	105.072083055978
GCA_008661915.1	Blautia_A wexlerae_A	N	DRT	0.290701037743106	0.146230054960234	2.19757461547852	0.401758456521973	70.8272265732846	0.299877345545601	0.0892262853662517	0	0.357583094871236	68.2133898002479
GCA_008661915.1	Blautia_A wexlerae_A	O	DRT	-0.0730251350148908	0.307806712278197	0	0.302862512164848	92.7010493842763	-0.0730251350149617	0.307806712437391	0	0.302862512165452	92.7010494005982
GCA_008661915.1	Blautia_A wexlerae_A	P	DRT	0.0528773161303598	0.432140047732766	0	0.235010797307028	92.770153969537	0.0528773161303273	0.432140045875137	0	0.235010797306743	92.7701553791956
GCA_008661915.1	Blautia_A wexlerae_A	Q	DRT	-0.16052625343441	0.24515038828105	1.19910495090244	0.39930181469379	84.6880288646691	-0.175564774386542	0.14107247452902	0	0.298146335700333	83.0524693115815
GCA_008661915.1	Blautia_A wexlerae_A	R	DRT	-0.0786851870161492	0.304431524028925	0.865226984024048	0.692570696815214	105.655652404925	-0.074045860576193	0.15878633296024	0.000551607480580695	0.145146539061993	117.350640028111
GCA_008661915.1	Blautia_A wexlerae_A	S	DRT	-0.0448509179134297	0.612896528496703	0.765625	0.380457619096083	96.6947219766118	-0.043919233938127	0.525782140538842	0	0.0551824212356552	97.6996364121866
GCA_008661915.1	Blautia_A wexlerae_A	T	DRT	-0.0412287261778439	0.411413631158902	0.0521984717343003	0.165453049680987	109.294605495614	-0.0428274835217235	0.372562087264308	0	0.155129013583843	104.751636006186
GCA_008661915.1	Blautia_A wexlerae_A	U	DRT	0.0679562280036605	0.740069311826813	7.54773670434952	0.538408491224724	85.8594505201794	0.0488771827409195	0.655117301110773	0.000309527379818904	0.0153399627700985	95.158834745878
GCA_008661915.1	Blautia_A wexlerae_A	V	DRT	-0.0243499641448244	0.845950336768018	3.02777842059731	0.581779972509455	102.011793337624	-0.0339227894376456	0.60667585457405	0.00114675798173265	0.043981791206735	112.354663058912
GCA_008661915.1	Blautia_A wexlerae_A	X	DRT	-0.190187213093197	0.0620585389457242	1.3840408064425	0.618612826031897	100.967371332322	-0.192160005816079	0.00591000799108858	0	0.373783504688355	104.585196730775
GCA_008661915.1	Blautia_A wexlerae_A	Plasmid	DRT	0.0751989606697591	0.761050276709918	2.795166015625	0.099901478930216	66.5832174563968	0.0787808778531142	0.724237559820689	0	0.023191094619666	64.6341339551444
GCA_008661915.1	Blautia_A wexlerae_A	Prophage	DRT	-0.169569581421359	0.433112122041702	6.80910976129952	0.475273900800208	82.2138434880994	-0.204166469140294	0.143329564234633	0	0.17665958142577	84.5075242927807
GCA_008661915.1	Blautia_A wexlerae_A	Transposon	DRT	-0.313344578741566	0.0161515678801599	2.23231941671111	0.745240911831869	93.7804785674381	-0.300474585291754	0.00169585144270682	0.00179179535583766	0.435699671290076	103.605207437411
GCA_008661915.1	Blautia_A wexlerae_A	Total_ORF	DRT	-0.0585530206489092	0.510673225361073	1.9775390625	0.964747552556129	146.103760147131	-0.0701647782276295	0.193557391112104	0.00466396071088663	0.910902519430728	157.383964171776
GCA_014650675.1	Streptomyces anulatus	C	Abi	-0.0484847118430707	0.196755090864627	0	0.350928070826878	113.088213519867	-0.0484847118430806	0.196755092127	0	0.350928070827021	113.08820709408
GCA_014650675.1	Streptomyces anulatus	D	Abi	-0.0293610066287141	0.651680425352725	0	0.0805731735964263	96.8303148492708	-0.0293610066284934	0.651680424231325	0	0.0805731735952349	96.8303087032689
GCA_014650675.1	Streptomyces anulatus	E	Abi	-0.0319983014995464	0.252597165060472	0	0.335490375654718	120.717374363451	-0.0319983014995475	0.252597161809567	0	0.335490375654757	120.717374388203
GCA_014650675.1	Streptomyces anulatus	F	Abi	0.012849091266505	0.817204493724832	0	0.0421237165038678	99.7670497479955	0.0128490912665052	0.817204495005469	0	0.0421237165038733	99.7670503731717
GCA_014650675.1	Streptomyces anulatus	G	Abi	-0.0410402399261718	0.189872711496791	0.0421321727335453	0.296218658398317	126.860409288046	-0.0440311880598554	0.122532334251114	0	0.241389640557646	125.201047524544
GCA_014650675.1	Streptomyces anulatus	H	Abi	-0.0240801425629324	0.474089748741323	0	0.1914144249911	115.052241736069	-0.0240801425629304	0.474089747430703	0	0.191414424991059	115.052242210676
GCA_014650675.1	Streptomyces anulatus	I	Abi	-0.0180738320677437	0.564114507442049	0	0.0959345686798727	117.9850794934	-0.0180738320677274	0.564114506866984	0	0.0959345686796963	117.98507950324
GCA_014650675.1	Streptomyces anulatus	J	Abi	-0.0408766435787298	0.28450444588604	0	0.365895219721949	111.467486974946	-0.0408766435787302	0.284504441144991	0	0.365895219721949	111.467486907235
GCA_014650675.1	Streptomyces anulatus	K	Abi	-0.0515049204372257	0.0653955361403814	0.0557933002710342	0.441127986030521	134.493268006081	-0.0577320667956575	0.01532144390156	0	0.334629515389694	134.636779407553
GCA_014650675.1	Streptomyces anulatus	L	Abi	-0.0515692739290111	0.431187609631227	0.52789306640625	0.226210700630352	122.430884635967	-0.0569884890870063	0.337589014803131	0.00277213547795047	0.171924729491359	122.865270106299
GCA_014650675.1	Streptomyces anulatus	M	Abi	-0.0259411052468786	0.462144901186537	0	0.159633881476847	114.443302279913	-0.0259411052468742	0.462144901624752	0	0.159633881476792	114.443302301144
GCA_014650675.1	Streptomyces anulatus	N	Abi	0.00455581653586094	0.975058008968319	0	0.000557724484104927	73.4450725897099	0.00455581651526444	0.975058009071265	0	0.000557724479073544	73.4450726118062
GCA_014650675.1	Streptomyces anulatus	O	Abi	-0.0250706911891009	0.544804222717056	0.0363201496802503	0.0920418567228863	116.73008973846	-0.0277394908038327	0.483307807064127	0	0.0734085036415011	114.523151508495
GCA_014650675.1	Streptomyces anulatus	P	Abi	-0.0194697471316194	0.608632658221329	0.0750604143831879	0.120980796157282	123.821716853456	-0.0248941645412323	0.463075167573887	0	0.0527249489194204	122.431342584907
GCA_014650675.1	Streptomyces anulatus	Q	Abi	-0.0305509216494862	0.480606054805988	0	0.10724045377511	109.982989916326	-0.0305509216495329	0.480606051845183	0	0.107240453775439	109.982989942693
GCA_014650675.1	Streptomyces anulatus	R	Abi	-0.0498124282165188	0.0380524734935803	0	0.456892541126344	127.632755364134	-0.0498124282165231	0.0380524739010587	0	0.456892541126425	127.632755973719
GCA_014650675.1	Streptomyces anulatus	S	Abi	-0.0497399821923978	0.228579586935161	0	0.251736049913632	111.718476649147	-0.0497399821922571	0.228579589660723	0	0.251736049912248	111.718477234272
GCA_014650675.1	Streptomyces anulatus	T	Abi	-0.0566138998052575	0.0650136689854559	0	0.486975199844731	119.340530687393	-0.0566138998052551	0.0650136692109152	0	0.486975199844684	119.340509939928
GCA_014650675.1	Streptomyces anulatus	U	Abi	-0.0883691504500893	0.283588395224358	0	0.297575587381813	90.9700526552505	-0.0883691504511205	0.283588395499306	0	0.29757558738907	90.9700534230166
GCA_014650675.1	Streptomyces anulatus	V	Abi	0.0182790836749978	0.648841384546142	0	0.0269441818095475	115.083198680712	0.0182790836747162	0.648841381225312	0	0.0269441818087247	115.083156672049
GCA_014650675.1	Streptomyces anulatus	X	Abi	-0.252490124192526	0.0848942995514836	4.59901428222656	0.678039576618817	111.979418376122	-0.287188648401525	0.0291158666212776	0.0267242816720194	0.610548308502765	114.288614361029
GCA_014650675.1	Streptomyces anulatus	Plasmid	Abi	-0.133802780544956	0.586448335268818	2.3447265625	0.0831860844584024	72.5796342661336	-0.157392173751429	0.487435619984587	0	0.0492880613362542	68.9420580509662
GCA_014650675.1	Streptomyces anulatus	Prophage	Abi	-0.124298256705317	0.265333584758033	0.426805001046887	0.252840359646554	90.8468345499204	-0.137869793346383	0.183845614509623	0	0.205481220518867	89.1928342177859
GCA_014650675.1	Streptomyces anulatus	Transposon	Abi	-0.421436913962575	0.116369759317218	16.9914758230756	0.648125742805961	102.918063120433	-0.437590834320187	0.0315359848989021	0.0626528008090296	0.624032702006649	102.45595826763
GCA_014650675.1	Streptomyces anulatus	Total_ORF	Abi	-0.0378146385672481	0.271601136923122	0.359531402587891	0.855521556668263	179.690838880763	-0.0560548499186217	0.00656560138814447	0.000868208864615111	0.839735524515907	178.255462498452
GCA_014650675.1	Streptomyces anulatus	C	CBASS	0.0381866340757492	0.297299109854534	0	0.228755164954352	113.691724370085	0.0381866340757368	0.297299108433987	0	0.228755164954204	113.691711281619
GCA_014650675.1	Streptomyces anulatus	D	CBASS	0.0370412716803481	0.56164739212596	0	0.133192389006334	96.7005698238762	0.0370412716803176	0.56164739065314	0	0.133192389006126	96.7005699066113
GCA_014650675.1	Streptomyces anulatus	E	CBASS	0.00973696221885349	0.724584946342229	0	0.0318173784504588	121.910451943597	0.00973696221885596	0.724584945693337	0	0.0318173784504762	121.910455261582
GCA_014650675.1	Streptomyces anulatus	F	CBASS	0.00665781420686868	0.904834239495098	0	0.0112697220135292	99.806081744472	0.00665781420689057	0.904834240212228	0	0.0112697220136046	99.8060817615488
GCA_014650675.1	Streptomyces anulatus	G	CBASS	0.0313643311673665	0.311573927414463	0.0590925905307813	0.246246736400371	126.759958828514	0.0338654327836718	0.224551665959813	0	0.149303526322428	126.140463252177
GCA_014650675.1	Streptomyces anulatus	H	CBASS	0.0150808477651015	0.650280605329157	0	0.0767784526908522	115.362066632653	0.0150808477651003	0.650280606247722	0	0.076778452690834	115.362067641231
GCA_014650675.1	Streptomyces anulatus	I	CBASS	0.00630610869798481	0.839415553529127	0	0.0118429087705613	118.277838858112	0.00630610869798856	0.839415552997438	0	0.011842908770575	118.277839221318
GCA_014650675.1	Streptomyces anulatus	J	CBASS	0.0111608301375283	0.766772714276715	0	0.0287536595566715	112.460063273404	0.0111608301375342	0.766772713941761	0	0.0287536595566999	112.460063304391
GCA_014650675.1	Streptomyces anulatus	K	CBASS	0.0418039326870873	0.13151397300101	0.0811227494850755	0.417510350012342	134.621568404528	0.0478249568011009	0.0384266730297231	0	0.243932422822245	136.33465370946
GCA_014650675.1	Streptomyces anulatus	L	CBASS	0.118049489911721	0.0288333980090918	0.264589214712942	0.358728935653789	119.588090337474	0.119294177273706	0.0166211050813233	0.000821192811660968	0.305438047220039	121.832104419084
GCA_014650675.1	Streptomyces anulatus	M	CBASS	0.00489768339519889	0.888608906506957	0	0.00579170545040885	114.967087620654	0.00489768339519139	0.888608905715977	0	0.00579170545039217	114.967087596052
GCA_014650675.1	Streptomyces anulatus	N	CBASS	-0.0168071183163807	0.908732079256475	0	0.00749829584185359	73.4331329645394	-0.0168071183257761	0.90873208018627	0	0.00749829585032904	73.4331328531669
GCA_014650675.1	Streptomyces anulatus	O	CBASS	0.0369267210166451	0.350423818939441	0.0164872559253126	0.149585809246139	117.098415276814	0.0383280447207853	0.323658118421821	0	0.145529715765997	114.04986510554
GCA_014650675.1	Streptomyces anulatus	P	CBASS	-0.0320024617821943	0.398254825597114	0.0930577665567398	0.172076832751865	123.212099929609	-0.0248941645405912	0.463075163554941	0	0.0527249489167289	122.431337550646
GCA_014650675.1	Streptomyces anulatus	Q	CBASS	0.0411248581781378	0.332530757459989	0	0.202431053916231	109.551511341472	0.0411248581782147	0.332530757238956	0	0.202431053917011	109.551529089034
GCA_014650675.1	Streptomyces anulatus	R	CBASS	0.041601823627054	0.0753354256239052	0	0.343935726796583	128.616857651077	0.041601823627054	0.0753354255312384	0	0.343935726796583	128.616857334406
GCA_014650675.1	Streptomyces anulatus	S	CBASS	0.0593957299949398	0.138033199104949	0	0.382019105361502	111.006463183318	0.0593957299949166	0.1380331989329	0	0.382019105361214	111.006463278012
GCA_014650675.1	Streptomyces anulatus	T	CBASS	0.034152803841322	0.25322680806541	0	0.186685700765885	121.485956775848	0.0341528038413086	0.253226811350673	0	0.186685700765741	121.485918914809
GCA_014650675.1	Streptomyces anulatus	U	CBASS	0.0360193941238238	0.650459631768398	0	0.0531090177256977	91.9358062643631	0.0360193941207198	0.65045963172664	0	0.0531090177167107	91.9358070960299
GCA_014650675.1	Streptomyces anulatus	V	CBASS	0.0136544588478055	0.733928822051809	0	0.0146040216648024	115.408009144772	0.0136544588521305	0.733928820771741	0	0.0146040216741171	115.408016445173
GCA_014650675.1	Streptomyces anulatus	X	CBASS	0.20028126064376	0.107774377155728	5.05796915385872	0.6857386049498	111.69792634732	0.26809377503075	0.036057033348742	0.0282423838297986	0.61829616948266	113.962366437407
GCA_014650675.1	Streptomyces anulatus	Plasmid	CBASS	0.448232774124506	0.0207188571155984	0	0.554971400754531	64.414542118877	0.448232774124507	0.0207188586281611	0	0.554971400754533	64.4145421348912
GCA_014650675.1	Streptomyces anulatus	Prophage	CBASS	0.0943730903261355	0.358337797275865	0.387579202651978	0.200910823738995	90.9376621112119	0.1075273636245	0.26515698659742	0	0.158350517790112	89.0362395479317
GCA_014650675.1	Streptomyces anulatus	Transposon	CBASS	0.354366341303579	0.0966642856639294	17.3743177062224	0.668877299970345	102.285158639864	0.405035806271206	0.0349308599886248	0.0651003997111791	0.636924687014232	102.084552350846
GCA_014650675.1	Streptomyces anulatus	Total_ORF	CBASS	0.0522752391724217	0.028551641502672	0.259892106987536	0.855037160546203	179.317910831069	0.0553006480171365	0.00693918488597551	0.00086301530026587	0.839848427953275	178.184946660193
GCA_014650675.1	Streptomyces anulatus	C	CRISPR	0.00923794098493682	0.761175392199772	0	0.0194514685858802	114.677471237026	0.00923794098493553	0.761175393839058	0	0.0194514685858771	114.677476522789
GCA_014650675.1	Streptomyces anulatus	D	CRISPR	-0.00420463128202957	0.936701606049167	0	0.00256191289495905	96.9498897944466	-0.00420463128184006	0.93670160615777	0	0.00256191289472798	96.9498730247151
GCA_014650675.1	Streptomyces anulatus	E	CRISPR	0.00517197946270339	0.82009766968844	0	0.0132555673382929	121.982398520251	0.00517197946270679	0.820097671968588	0	0.0132555673383119	121.98241056021
GCA_014650675.1	Streptomyces anulatus	F	CRISPR	0.00419287826003236	0.927036793898179	0	0.00661157024792298	99.8109643345732	0.00419287826004503	0.927036794553413	0	0.00661157024796179	99.8109643435252
GCA_014650675.1	Streptomyces anulatus	G	CRISPR	-0.017694678050014	0.472176193669189	0.04702395702081	0.1759041290525	128.04982268896	-0.024554209302744	0.287907596280627	0	0.114310410026486	126.476469997704
GCA_014650675.1	Streptomyces anulatus	H	CRISPR	1.75179365510369e-15	0.999999999999949	0	1.64461508913382e-27	115.566672701712	-2.32099575173145e-16	0.999999999999993	0	1.28457773178291e-26	115.56666728793
GCA_014650675.1	Streptomyces anulatus	I	CRISPR	0.0310939793786476	0.224287465450005	0	0.425928547831367	116.841634627745	0.0310939793786515	0.22428746361771	0	0.425928547831464	116.841634569688
GCA_014650675.1	Streptomyces anulatus	J	CRISPR	-0.000479731359641599	0.987643179215885	0	7.66107408250364e-05	112.621325606805	-0.000479731359639177	0.987643179293654	0	7.66107408241828e-05	112.621329667547
GCA_014650675.1	Streptomyces anulatus	K	CRISPR	0.0159674544978195	0.488336812940242	0.132441564720068	0.350752230051585	135.662581812463	-0.00148994223054112	0.944849251391035	0.000331395137201389	0.0417958984789556	142.175932472259
GCA_014650675.1	Streptomyces anulatus	L	CRISPR	0.0656349244721321	0.163808503413386	0.566696334863082	0.28102448818042	120.667200507297	0.0411409326061426	0.397428913377355	0.00289991376665543	0.167011021267124	122.922459806777
GCA_014650675.1	Streptomyces anulatus	M	CRISPR	-0.0156898346564882	0.58507939081195	0	0.0880058508044511	114.68818634736	-0.0156898346564897	0.585079390625689	0	0.0880058508044714	114.688186778637
GCA_014650675.1	Streptomyces anulatus	N	CRISPR	-0.00716848947861259	0.952260522888652	0	0.00204498977505101	73.4354366567266	-0.00716848940151582	0.952260523116388	0	0.00204498973122126	73.4354377114381
GCA_014650675.1	Streptomyces anulatus	O	CRISPR	0.00491571743610488	0.883315057310252	0.0521357394754887	0.0432403593358705	117.174649937417	0.00415153684005102	0.897464744441569	0	0.0024806201554174	115.000058951887
GCA_014650675.1	Streptomyces anulatus	P	CRISPR	0.00856685325264629	0.774938985854701	0.0908593183712583	0.103052203662562	123.877531203613	0.00191022025616528	0.944905772216666	0	0.000467595623327452	122.967206469019
GCA_014650675.1	Streptomyces anulatus	Q	CRISPR	0.0223472986919976	0.525946059483927	0	0.0867005619480914	110.08054591528	0.0223472986921176	0.525946061399727	0	0.0867005619490324	110.080545340219
GCA_014650675.1	Streptomyces anulatus	R	CRISPR	0.0156385790110307	0.43528297296316	0.0149937889374848	0.0699646977749959	133.992205090374	0.013769905396406	0.478366203079336	0	0.0542441546809319	131.321644845582
GCA_014650675.1	Streptomyces anulatus	S	CRISPR	-0.00291062103490102	0.932273709138259	0.033863727003336	0.0245229201876069	115.252456423682	-0.00558348742537619	0.867303416049746	0	0.00484683985984952	113.153770027502
GCA_014650675.1	Streptomyces anulatus	T	CRISPR	-0.00122699401896695	0.960490764043107	0	0.000350907974382511	122.780312904742	-0.00122699401892036	0.960490764304304	0	0.000350907974356122	122.780327587792
GCA_014650675.1	Streptomyces anulatus	U	CRISPR	0.0369205886140459	0.575385837409988	0	0.0811569783768501	91.8239556513119	0.036920588625328	0.575385834280885	0	0.0811569784273739	91.8239556509617
GCA_014650675.1	Streptomyces anulatus	V	CRISPR	0.024551618582387	0.467530400093095	0	0.117673264176193	110.978339722404	0.0245516185824187	0.467530404974356	0	0.117673264176506	110.978340871408
GCA_014650675.1	Streptomyces anulatus	X	CRISPR	-0.0188924298220168	0.845124007524303	6.91564156115055	0.665355410765003	112.679819479194	-0.0483507702033983	0.691803858486372	0.0401002833238412	0.598096866068759	114.467835283904
GCA_014650675.1	Streptomyces anulatus	Plasmid	CRISPR	0.00467637237097354	0.980330722462988	2.9541015625	0.0565867281404215	72.3919497089287	-0.0157483569680245	0.929292727419239	0	0.000803212851394011	69.4113651986347
GCA_014650675.1	Streptomyces anulatus	Prophage	CRISPR	-0.078263873590003	0.35627843104219	0.328578725117268	0.188186705470349	90.8525004006378	-0.0899107701009578	0.270904452828548	0	0.15454738167831	89.03798218878
GCA_014650675.1	Streptomyces anulatus	Transposon	CRISPR	-0.0103317678451974	0.950196093104898	24.2453606594936	0.651492835411	102.78436015104	0.0127934443713849	0.945104282384748	0.0935542196696768	0.616275529501586	102.68977691521
GCA_014650675.1	Streptomyces anulatus	Total_ORF	CRISPR	0.0310412683789419	0.0475808156170201	0.2822265625	0.859340571082895	178.945228287027	0.0081538181779076	0.694756724992673	0.00138097331675692	0.836940119644714	178.504030951438
GCA_014650675.1	Streptomyces anulatus	C	gabija	-0.00485830915107634	0.911081807181179	0	0.00262594825909396	114.758335098573	-0.00485830915100288	0.911081807685521	0	0.00262594825901455	114.758335443404
GCA_014650675.1	Streptomyces anulatus	D	gabija	-0.0114849498668957	0.879781109367473	0	0.00904392764857668	97.0138685906695	-0.0114849498670217	0.879781109074916	0	0.00904392764877651	97.0138685033619
GCA_014650675.1	Streptomyces anulatus	E	gabija	-0.00513829149248112	0.874587558431563	0	0.00638476493460706	122.009719227986	-0.00513829149247962	0.874587558320191	0	0.00638476493460297	122.009729466905
GCA_014650675.1	Streptomyces anulatus	F	gabija	0.0103564739241613	0.873759688724013	0	0.0199035812672174	99.7963276056613	0.0103564739241612	0.873759688588126	0	0.0199035812672166	99.7963278599662
GCA_014650675.1	Streptomyces anulatus	G	gabija	0.00843482837201346	0.814350078383242	0.0725854170159437	0.158066270669607	127.854897769287	0.0123994149051817	0.705971374355063	0	0.0144058487749384	127.464559390616
GCA_014650675.1	Streptomyces anulatus	H	gabija	-0.000438500335903636	0.991070072635474	0	4.6790192775956e-05	115.567331815904	-0.000438500335903493	0.991070072633009	0	4.6790192775956e-05	115.567335344011
GCA_014650675.1	Streptomyces anulatus	I	gabija	-0.0174819551622509	0.634622854312728	0	0.0651359982380782	118.092447424386	-0.0174819551622543	0.634622853824246	0	0.0651359982381046	118.09244749339
GCA_014650675.1	Streptomyces anulatus	J	gabija	-0.00111982094568711	0.979822741381474	0	0.000204295308868598	112.621928298904	-0.00111982094567141	0.979822741473361	0	0.000204295308862746	112.621917827506
GCA_014650675.1	Streptomyces anulatus	K	gabija	0.0101328331968699	0.752951164604966	0.110691044479609	0.317669974208145	136.278895593376	0.0226602753972365	0.449601875398324	0.00026826716889401	0.0675472017637166	141.956233651802
GCA_014650675.1	Streptomyces anulatus	L	gabija	-0.0140008104876759	0.837129185896839	0.582961701788008	0.195258971109914	122.864103470169	0.00474673182171745	0.946890095539278	0.00333795929910871	0.147525514017745	123.046492294237
GCA_014650675.1	Streptomyces anulatus	M	gabija	-0.0186694718174103	0.651517613708325	0	0.0602246871444945	114.782267919647	-0.0186694718174078	0.651517613840561	0	0.0602246871444785	114.782268051507
GCA_014650675.1	Streptomyces anulatus	N	gabija	-0.0253178079842901	0.883413654812897	0	0.0122699386503067	73.4332458302904	-0.0253178079970868	0.883413652279721	0	0.0122699386628683	73.4332458839064
GCA_014650675.1	Streptomyces anulatus	O	gabija	0.00166167977459511	0.972121440858427	0.0492673896039018	0.0379919979244913	117.264347747617	0.00724640852080114	0.874593835594993	0	0.00372093023259388	114.992868539203
GCA_014650675.1	Streptomyces anulatus	P	gabija	-0.0490436530286006	0.252684038346226	0.0774621963500977	0.216679035569999	122.45068787336	-0.0441497846119378	0.271251904542657	0	0.118535490502609	121.74946651012
GCA_014650675.1	Streptomyces anulatus	Q	gabija	-0.0160236494681559	0.751658461806948	0	0.0215859423780191	110.383586603403	-0.0160236494682095	0.751658461954145	0	0.0215859423781637	110.383604127263
GCA_014650675.1	Streptomyces anulatus	R	gabija	0.00943092854695387	0.733131683050717	0	0.0125473749927873	133.789053779319	0.00943092854694792	0.733131683186654	1.56572409425218e-19	0.0125473749927706	131.689273639989
GCA_014650675.1	Streptomyces anulatus	S	gabija	0.028256487873497	0.554465483108193	0.0164676690474153	0.0748976236958767	115.375230373815	0.0299684099287719	0.525853063344181	0	0.0698671965874932	112.783252770863
GCA_014650675.1	Streptomyces anulatus	T	gabija	0.00945169764788236	0.788727799867263	0	0.0102677135421186	122.711754944785	0.00945169764786937	0.788727799248867	0	0.0102677135420917	122.711755252326
GCA_014650675.1	Streptomyces anulatus	U	gabija	0.00379507096855191	0.967808757359581	0	0.000421229991575496	92.1406674850494	0.00379507096499285	0.967808757539293	0	0.000421229990787015	92.1406675055661
GCA_014650675.1	Streptomyces anulatus	V	gabija	-0.054067221270275	0.262168579936697	0	0.158959804328759	114.250121160006	-0.054067221270311	0.262168577146041	0	0.158959804328996	114.250135599356
GCA_014650675.1	Streptomyces anulatus	X	gabija	0.119128624654533	0.394499606569692	6.34650001302361	0.670361528610572	112.350036644685	0.211946110934175	0.193465615624008	0.0352592433733618	0.604529463355066	114.195416118589
GCA_014650675.1	Streptomyces anulatus	Plasmid	gabija	0.0909379883780374	0.725532561156975	2.57988220453262	0.0649883819271994	72.5960085469832	0.114662908320133	0.637867539163828	0	0.0226238286479223	69.2327489736112
GCA_014650675.1	Streptomyces anulatus	Prophage	gabija	0.160347166290542	0.161371726137222	0.328228134269978	0.33351703430543	89.8380652344469	0.168279199584597	0.125954624581237	0	0.299060136811238	88.0022170468095
GCA_014650675.1	Streptomyces anulatus	Transposon	gabija	0.000159146681220879	0.99950089605599	24.6675554746762	0.654797447048398	102.502516348971	0.149638340998441	0.56493125211348	0.091572797306229	0.616008126747494	102.541788467063
GCA_014650675.1	Streptomyces anulatus	Total_ORF	gabija	-0.00737015730695384	0.806207319859205	0.415420532226562	0.855870044051311	180.31689817466	0.0147469692990789	0.616543881179178	0.00135811665055856	0.835625810522307	178.461884667177
GCA_900637675.1	Streptococcus equi	C	Abi	-0.00996093852704025	0.829074045431863	0	0.00532260077227335	1846.89198362284	-0.00996093852712256	0.829073865278124	0	0.00532260077236257	1846.89194642358
GCA_900637675.1	Streptococcus equi	D	Abi	0.0299166836888007	0.572282311948015	0.00212809802500047	0.0298522029290099	1800.55991694919	0.036853718740719	0.476358694543738	0	0.0256579278873765	1797.62735704184
GCA_900637675.1	Streptococcus equi	E	Abi	0.00480439493044463	0.874408541163697	0	0.00894894171543082	2112.46021176873	0.00480439493041512	0.874408733511825	0	0.00894894171532113	2112.46021281825
GCA_900637675.1	Streptococcus equi	F	Abi	0.00250543518616209	0.943119656029847	0	0.00333679735261075	2018.02190350913	0.00250543518610014	0.943119623393302	0	0.00333679735244589	2018.02190313627
GCA_900637675.1	Streptococcus equi	G	Abi	-0.0015630238482595	0.95236230150991	0.00258590172848372	0.217121621561447	2262.67847381344	-0.0173026463595548	0.473292993821244	0	0.0420918861890218	2262.70001162456
GCA_900637675.1	Streptococcus equi	H	Abi	0.034042325582233	0.413816364505819	0.00128359819800394	0.113559092133399	1943.46534215942	0.0393714128433029	0.333500827508752	2.76324798976474e-18	0.104279840888829	1940.96894928242
GCA_900637675.1	Streptococcus equi	I	Abi	0.0209363137063186	0.61507940459417	0	0.0643020740984199	1916.62816410998	0.0209363137063051	0.615079014576005	0	0.0643020740983379	1916.62816634929
GCA_900637675.1	Streptococcus equi	J	Abi	-0.0109757357418271	0.629395856080116	0	0.119704542561487	2292.62886392555	-0.0109757357417576	0.629395846200043	0	0.119704542559969	2292.62886304181
GCA_900637675.1	Streptococcus equi	K	Abi	0.0284575417398383	0.337111537602817	0.00358019356241357	0.132901172841776	2216.07638859568	0.0408039379235102	0.134187391253243	0	0.0786141893969806	2217.08430137187
GCA_900637675.1	Streptococcus equi	L	Abi	0.0533390503952082	0.214709768142801	0.0568361431360245	0.505826466503528	2172.53315222644	0.148142492586776	4.51251378617514e-06	0	0.186544536686948	2209.36044863463
GCA_900637675.1	Streptococcus equi	M	Abi	0.0308691450033959	0.321689529544725	0.00240936854547513	0.0605711693758211	2194.84869358092	0.0436857675773169	0.136242201344522	0	0.0432085050652495	2192.95836073747
GCA_900637675.1	Streptococcus equi	N	Abi	0.0163576111354964	0.886634921045653	0.169281218200922	0.411883468109305	1476.08859007599	0.219805627968991	0.0228360230003556	0	0.0701719092335778	1502.51620880834
GCA_900637675.1	Streptococcus equi	O	Abi	-0.0104372441957136	0.794037668711369	0	0.0128500303163772	1934.74086443368	-0.0104372441956855	0.794037842359075	0	0.012850030316307	1934.74086490625
GCA_900637675.1	Streptococcus equi	P	Abi	0.0179005527975369	0.634551787813027	0.000272989950644842	0.0473198319324397	1994.11838525054	0.0190703383409883	0.610234345762726	0	0.0462038788480716	1986.267649554
GCA_900637675.1	Streptococcus equi	Q	Abi	0.0258010867082052	0.789961040436056	0.112690031528473	0.603797159853991	1549.53288574624	0.19046090389548	0.020473640942006	0	0.117573570748924	1571.36602208174
GCA_900637675.1	Streptococcus equi	R	Abi	0.0247945582711607	0.426362550702523	0.000235384192137644	0.0727075964119626	2112.81370534776	0.0260632783185366	0.399213395931481	0	0.0717619837001834	2114.45647396095
GCA_900637675.1	Streptococcus equi	S	Abi	0.0540609583230293	0.108458368612272	0.000135806185880888	0.17561513880916	2084.38776037694	0.0547572188450135	0.102555292295086	0	0.175502788571108	2074.18847922448
GCA_900637675.1	Streptococcus equi	T	Abi	0.0202272225315687	0.600447080417246	0.00423027813667431	0.177792803080801	2023.14971555256	0.0360158033272752	0.31878896300219	0	0.0761382294888967	2020.5323078758
GCA_900637675.1	Streptococcus equi	U	Abi	0.0624965729085791	0.354943967650786	0.09765625	0.438930227020712	1780.37167526443	-0.0610619436182665	0.259263714433151	0	0.0116187729774272	1822.83933382133
GCA_900637675.1	Streptococcus equi	V	Abi	-0.048330988622769	0.291961081784282	0.0482529439032078	0.504968504536145	1999.8112198779	-0.134447654627652	0.00017943260530571	0	0.169998320443155	2025.78240206921
GCA_900637675.1	Streptococcus equi	X	Abi	0.0784537403391777	0.821761784535591	30.5292618070382	0.459863053769645	2485.46274572997	0.297917964138292	9.92795173935391e-05	0.0361415743008641	0.555840156118043	2464.33397583143
GCA_900637675.1	Streptococcus equi	Plasmid	Abi	0.0488651196409728	0.907305472790633	10.8526392155909	0.659548943626429	1156.47910782577	1.05076739320613	1.64536124566291e-05	0	0.106899450418967	1291.95321138899
GCA_900637675.1	Streptococcus equi	Prophage	Abi	-0.103912723645643	0.555433646888776	3.3886194229126	0.822783662720354	1961.35493964742	0.866398457734346	5.52365437050448e-15	0.0624512567627749	0.538318280616806	2390.43331339774
GCA_900637675.1	Streptococcus equi	Transposon	Abi	0.243135610576871	0.967120102243454	10205.728758336	0.709113713414383	1997.87036155242	-0.37818571565764	0.00904107731771888	0.168363837859046	0.742522916959574	2097.76186888992
GCA_900637675.1	Streptococcus equi	Total_ORF	Abi	0.00252296887981049	0.897090009185043	0.0514689423143864	0.538977575852952	3235.97870480119	0.0503962406475214	3.48361203987056e-09	0.000192205902193871	0.168446136367375	3456.14144888946
GCA_900637675.1	Streptococcus equi	C	CBASS	0.0149785623451381	0.835355921860605	0	0.00493302896590695	1846.89854002419	0.0149785623451697	0.835355928245833	0	0.00493302896592755	1846.89853735891
GCA_900637675.1	Streptococcus equi	D	CBASS	-0.0417186575030967	0.613983955581281	0.0019984685298977	0.0233427192175995	1800.41637679954	-0.0493987564031784	0.544910462856005	0	0.0185431271472139	1797.7719696833
GCA_900637675.1	Streptococcus equi	E	CBASS	0.0047606617405372	0.919974248149788	0	0.0036154343643555	2112.47647909416	0.00476066174054074	0.919974246782763	0	0.00361543436436087	2112.4764775874
GCA_900637675.1	Streptococcus equi	F	CBASS	0.0161241923857195	0.767335936440529	0	0.0573765712411582	2017.94166297345	0.0161241923857855	0.767335941638636	0	0.0573765712416258	2017.94166351844
GCA_900637675.1	Streptococcus equi	G	CBASS	0.00361013700643663	0.927742764119002	0.00253708664246233	0.214804646266237	2259.59665633746	0.0218138422697757	0.562754839195548	3.82059290380287e-19	0.0274154621233523	2262.93779239708
GCA_900637675.1	Streptococcus equi	H	CBASS	-0.0610198314087903	0.351668142714573	0.00121465865490777	0.129158518528224	1942.6654123144	-0.0666838055105173	0.302405953399735	0	0.11861357770679	1940.77977999936
GCA_900637675.1	Streptococcus equi	I	CBASS	-0.0162992657341059	0.802254161755599	0	0.0159492875167008	1918.35394984698	-0.0162992657340854	0.802254155472816	0	0.0159492875166604	1916.82207130907
GCA_900637675.1	Streptococcus equi	J	CBASS	0.0135095553553328	0.70347366798684	0	0.105005238950149	2293.53221660321	0.0135095553553646	0.7034736734605	0	0.105005238950642	2293.53221719388
GCA_900637675.1	Streptococcus equi	K	CBASS	0.00330233991420324	0.941656197790186	0.00470434897579253	0.106702465919437	2217.54371470081	-0.00706453543803646	0.866422977376998	0	0.000991313200498489	2219.32929253373
GCA_900637675.1	Streptococcus equi	L	CBASS	-0.0360804390125338	0.579531619169802	0.0644683837890625	0.500577315884767	2172.64656386754	-0.102819815846783	0.0381988947373902	0	0.0380655422856892	2226.96759427769
GCA_900637675.1	Streptococcus equi	M	CBASS	-0.028609418286095	0.554107081535383	0.00333147174347292	0.0528988308988236	2194.89473705373	-0.0462584001457435	0.314743111349389	0	0.019672179537141	2194.18415115933
GCA_900637675.1	Streptococcus equi	N	CBASS	-0.0172819380787221	0.920448864057215	0.170236825942993	0.411600920621601	1475.91383757223	-0.216063774186143	0.153875620807028	0	0.0275374937327947	1505.90527837615
GCA_900637675.1	Streptococcus equi	O	CBASS	0.0203785935607659	0.743572124786155	0	0.0201757344400356	1934.70478475036	0.0203785935608567	0.743572124704529	0	0.0201757344402144	1934.7048190677
GCA_900637675.1	Streptococcus equi	P	CBASS	0.00272161397238062	0.963095529984663	0.000907265581190586	0.0136965512595557	1985.25266756479	-0.00100895455646737	0.986144241027955	0	5.3628318874919e-05	1986.53072099728
GCA_900637675.1	Streptococcus equi	Q	CBASS	0.02337816359207	0.871840258005886	0.120864868164062	0.609472112861324	1548.8756636974	-0.151249417366659	0.232459655345165	0	0.0311748400041711	1575.58538238255
GCA_900637675.1	Streptococcus equi	R	CBASS	-0.00630388486702644	0.896487039573321	0.000430644331573041	0.00747164997199576	2122.81610971984	-0.00870712333194238	0.856128919099637	0	0.00345338216094401	2114.84843927124
GCA_900637675.1	Streptococcus equi	S	CBASS	-0.0510891723295723	0.347824564165168	0.00235560469130647	0.10466773159841	2053.00056608766	-0.0607897798026474	0.248922687959976	0	0.083082215636366	2076.47109970561
GCA_900637675.1	Streptococcus equi	T	CBASS	-0.0206927758100739	0.727839910002676	0.00475314051436726	0.171519708509791	2025.45919470279	-0.0385541402188572	0.496408433916594	0	0.0354383627448537	2021.07096333241
GCA_900637675.1	Streptococcus equi	U	CBASS	-0.0604315032851974	0.549501240109248	0.101003233343363	0.43394149565012	1779.84233051007	0.093755708168966	0.260552905550555	0	0.0115609648727797	1822.86401954035
GCA_900637675.1	Streptococcus equi	V	CBASS	-0.017419276368527	0.802920135042181	0.0474784523248672	0.447404819247016	2009.20233147925	0.0465595474198668	0.419965996655763	0	0.00874767111449046	2039.39364955681
GCA_900637675.1	Streptococcus equi	X	CBASS	-0.11634877373795	0.875483536030077	30.8437051773071	0.460310656434449	2484.68748520334	-0.265618936314567	0.027739101080178	0.0374275027473024	0.555591342277796	2468.93827227833
GCA_900637675.1	Streptococcus equi	Plasmid	CBASS	-0.267180345076091	0.6640428483595	10.9784388559181	0.66105666207253	1155.89244573649	-1.00926297660888	0.00771862400603076	0	0.0405921438751721	1308.73028835302
GCA_900637675.1	Streptococcus equi	Prophage	CBASS	-0.311741021033424	0.251597263912166	3.05524112284184	0.825011993664651	1966.73273513354	-0.961012739265759	1.48367715171954e-07	0.0699765629207937	0.533896193003916	2402.09211587302
GCA_900637675.1	Streptococcus equi	Transposon	CBASS	0.075218058760704	0.995529563783404	10210.1383915651	0.709174080056281	1997.83559906219	0.421617284048571	0.0631554642911513	0.170344510166473	0.742665803068749	2098.74855512846
GCA_900637675.1	Streptococcus equi	Total_ORF	CBASS	-0.0247611279289676	0.45264712162141	0.0514689423143864	0.544735033926885	3233.83883304567	-0.0444382648184967	0.00135351739781905	0.000249434750897212	0.140849281342547	3474.78000221838
GCA_900637675.1	Streptococcus equi	C	CRISPR	0.0209457656338487	0.367421925311828	0	0.092773779591143	1846.12857084003	0.0209457656338188	0.367421927488209	0	0.0927737795908816	1846.12853158332
GCA_900637675.1	Streptococcus equi	D	CRISPR	-0.0351761833967516	0.17647693382093	0	0.0924268182541887	1796.295606815	-0.0351761833965553	0.176476931983319	0	0.0924268182531887	1796.29560728954
GCA_900637675.1	Streptococcus equi	E	CRISPR	-0.0143276770761474	0.35217104693852	0	0.310066052422881	2111.61590744103	-0.0143276770762154	0.352171044768688	0	0.310066052425823	2111.61590787412
GCA_900637675.1	Streptococcus equi	F	CRISPR	-0.00716008370890387	0.686889008057183	0	0.106496176196222	2017.86332359928	-0.00716008370890638	0.68688900916998	0	0.106496176196303	2017.86333084894
GCA_900637675.1	Streptococcus equi	G	CRISPR	0.0259686515140699	0.0412011531699392	0.00017963138008309	0.392199861125905	2258.1679777554	0.0266335377326494	0.0286283563686367	0	0.392043978980014	2258.45257989677
GCA_900637675.1	Streptococcus equi	H	CRISPR	-0.0335327175933136	0.100842015178764	0	0.300163601591685	1939.14868801512	-0.0335327175932903	0.100842011125261	0	0.300163601591263	1939.14868851062
GCA_900637675.1	Streptococcus equi	I	CRISPR	-0.027010635515576	0.199067418666013	0	0.419427135207528	1915.22127436288	-0.027010635515585	0.199067422554606	0	0.419427135207803	1915.22127781723
GCA_900637675.1	Streptococcus equi	J	CRISPR	0.00317289732397752	0.782807316068978	0	0.0533891285124704	2293.65225827936	0.00317289732396095	0.782807315842877	0	0.0533891285119309	2293.65222941677
GCA_900637675.1	Streptococcus equi	K	CRISPR	-0.0396073582312006	0.00383207789961362	0	0.293015107824735	2210.91286406956	-0.0396073582311977	0.00383207787913613	0	0.293015107824697	2210.91286452994
GCA_900637675.1	Streptococcus equi	L	CRISPR	-0.0849788450527787	0.0462649148738508	0.0435724854469299	0.515344525003794	2172.58881816892	-0.108024450692587	9.01860542430381e-12	0	0.412319782050821	2183.60548910996
GCA_900637675.1	Streptococcus equi	M	CRISPR	-0.033857828672303	0.0211836510333149	0	0.103379746186955	2189.85255088464	-0.0338578286722412	0.0211836508614049	0	0.103379746186575	2189.85255155821
GCA_900637675.1	Streptococcus equi	N	CRISPR	-0.291068588667336	3.07071420444191e-09	0	0.477374147177296	1471.9488011547	-0.291068588693905	3.07071741202887e-09	0	0.477374147279353	1470.14022104212
GCA_900637675.1	Streptococcus equi	O	CRISPR	-0.00693923358593579	0.733046442656149	0	0.0219324115001848	1934.69108631942	-0.00693923358595124	0.733046443681367	1.45811898234985e-18	0.0219324115002869	1934.64673243813
GCA_900637675.1	Streptococcus equi	P	CRISPR	-0.0281015738234724	0.137529841561334	0	0.392177211410361	1984.30744062885	-0.0281015738235164	0.137529839286201	0	0.392177211411594	1984.30819569918
GCA_900637675.1	Streptococcus equi	Q	CRISPR	-0.236742579296109	1.14880517666659e-08	0	0.714168495134445	1542.46147608809	-0.236742579292762	1.14880585529153e-08	0	0.714168495116684	1542.43977709426
GCA_900637675.1	Streptococcus equi	R	CRISPR	-0.0253822802430778	0.103014952813382	0	0.27928242780032	2112.20459838805	-0.02538228024309	0.103014954592638	0	0.27928242780058	2112.20459873675
GCA_900637675.1	Streptococcus equi	S	CRISPR	-0.0251092537060834	0.248705462783887	0.00279541709460318	0.156795434039997	2081.09713970976	-0.025535658065123	0.125416379710686	0	0.146731421446544	2075.46161321762
GCA_900637675.1	Streptococcus equi	T	CRISPR	-0.0433359323050125	0.0174413319000691	0	0.432945437464318	2015.82477227104	-0.0433359323050335	0.0174413318915957	0	0.432945437464741	2015.82490359309
GCA_900637675.1	Streptococcus equi	U	CRISPR	0.0183173554975454	0.785596175336864	0.0973178402892358	0.433164076708339	1780.44577486579	0.159165432375043	2.17070275457007e-09	1.66385849649281e-17	0.327548687613046	1789.58672109808
GCA_900637675.1	Streptococcus equi	V	CRISPR	0.021141628129784	0.266834341818754	0	0.0319922417356398	2003.37238859557	0.0211416281883166	0.266834343857975	0	0.0319922419146676	2001.70432884948
GCA_900637675.1	Streptococcus equi	X	CRISPR	0.00722410589162252	0.990318596565981	31.022941827774	0.460520967306021	2486.2381631472	-0.314319024242466	2.0389863203387e-18	0.0292929595962391	0.56065355550834	2439.07513116467
GCA_900637675.1	Streptococcus equi	Plasmid	CRISPR	-0.800537632717795	0.0577709622443207	7.78704285621643	0.657005632624952	1157.72660170403	-1.24304014847849	2.53963261356624e-23	0	0.59098190698421	1171.54133723107
GCA_900637675.1	Streptococcus equi	Prophage	CRISPR	-0.41329844141337	0.0449391170098198	2.62003540992737	0.8251124687377	1968.16336442619	-0.95429782099964	3.2053041546277e-147	0	0.727246308773739	2114.90460827856
GCA_900637675.1	Streptococcus equi	Transposon	CRISPR	0.313134887514558	0.976661450356786	10210.1383915651	0.709174897078819	1997.85982694702	0.34270660243966	2.14456694787388e-06	0.159742399397495	0.741132292678495	2092.99968834751
GCA_900637675.1	Streptococcus equi	Total_ORF	CRISPR	-0.0287784929482323	0.280940677125682	0.05133056640625	0.574210763666451	3273.51765944595	-0.0533002123548718	4.53907054355859e-48	0	0.398767412424897	3363.46645381986
GCA_900637675.1	Streptococcus equi	C	DMS	-0.0200316855796252	0.843301403172363	0	0.00446235992434425	1846.90783672202	-0.020031685579778	0.843301379178303	0	0.00446235992441315	1846.90783703779
GCA_900637675.1	Streptococcus equi	D	DMS	0.0261752789593347	0.820425606517742	0.00315286397770814	0.0165301076390547	1797.68258049438	0.0359458989810792	0.753159423881008	0	0.00500289377561384	1798.05131362629
GCA_900637675.1	Streptococcus equi	E	DMS	0.0201154991833458	0.766124046408187	0	0.031692650323166	2112.39983090889	0.02011549918311	0.766123621245413	0	0.0316926503224293	2112.39982439063
GCA_900637675.1	Streptococcus equi	F	DMS	0.0108933539077995	0.888724893115547	0	0.0128321423038358	2018.01220258004	0.0108933539079427	0.888725241159077	0	0.0128321423041704	2018.0122031122
GCA_900637675.1	Streptococcus equi	G	DMS	-0.0137771894791652	0.799741290082554	0.00255853788155846	0.222582222886449	2263.57030283402	-0.0287086646759566	0.587678042306389	0	0.0240628296532258	2262.9233262436
GCA_900637675.1	Streptococcus equi	H	DMS	0.0408727129156642	0.654433887380031	0.00222087899450169	0.0677184077236174	1940.52423968961	0.04978847997357	0.581952654783409	0	0.0337974189274844	1941.56269701689
GCA_900637675.1	Streptococcus equi	I	DMS	0.0289070763963592	0.754235641312708	0	0.0249252375391822	1918.5520892655	0.0289070763963366	0.754234157319888	0	0.0249252375391449	1916.79053276076
GCA_900637675.1	Streptococcus equi	J	DMS	-0.0165728633440661	0.740159160536508	0	0.0828880292435231	2293.30758301264	-0.0165728633441818	0.740159224543527	0	0.0828880292446953	2293.30758362979
GCA_900637675.1	Streptococcus equi	K	DMS	0.0197614556316557	0.751324684785609	0.00526652112603188	0.13396168081374	2217.42711981338	0.0387513377219674	0.519462515936176	0	0.0141073689841162	2219.72072198321
GCA_900637675.1	Streptococcus equi	L	DMS	-0.00652828295026998	0.939220869701854	0.0663729049265385	0.497571832596725	2169.55661496557	0.0887952998631091	0.203795249353598	0	0.0145748634938223	2224.1758371262
GCA_900637675.1	Streptococcus equi	M	DMS	-0.0096119646511237	0.88319960288077	0.00396175892092288	0.0478834943086429	2194.11641928366	0.00878423992060263	0.890314427704287	0	0.00037011710348341	2195.19309228766
GCA_900637675.1	Streptococcus equi	N	DMS	0.112410929241375	0.638687111500202	0.163012091070414	0.410845394218427	1476.24073054961	0.310614593090777	0.165757859376591	0	0.0261206066332873	1505.9847546161
GCA_900637675.1	Streptococcus equi	O	DMS	0.00710818955519157	0.936350948839652	0	0.00120229472011944	1934.80877349083	0.00710818955512255	0.936351290335275	0	0.00120229472009617	1934.8087680157
GCA_900637675.1	Streptococcus equi	P	DMS	0.00386823122275879	0.962651103883617	0.000896439837561047	0.014899879467705	1987.39935857304	0.00773337466873664	0.925025896123043	0	0.00157471884259851	1986.52554736924
GCA_900637675.1	Streptococcus equi	Q	DMS	0.0740124364572326	0.709755378861595	0.111912790685892	0.602416923478783	1547.92839963813	0.233488730756649	0.20976517132143	0	0.0344893832581411	1575.40166165602
GCA_900637675.1	Streptococcus equi	R	DMS	0.0326419302120153	0.634836593932962	0.000270436668171892	0.0278170763110216	2117.06377545894	0.0341847174712666	0.618081980693688	0	0.0261170120155503	2114.63241470455
GCA_900637675.1	Streptococcus equi	S	DMS	0.0204012367503328	0.785405069107447	0.00392439082497731	0.0683433924004253	2077.98662417074	0.0331558515745575	0.651246831382993	0	0.012767737667562	2077.62315241548
GCA_900637675.1	Streptococcus equi	T	DMS	0.016333462129022	0.841297751852712	0.00483501912094653	0.163686658906187	2016.43554885248	0.0351282634754253	0.659773783418317	0	0.0148457613609853	2021.3465361264
GCA_900637675.1	Streptococcus equi	U	DMS	-0.0292037985029119	0.822192281398641	0.09765625	0.429263822973445	1779.79765731534	-0.146862776613185	0.199117096186669	0	0.0150750067940005	1822.52639661121
GCA_900637675.1	Streptococcus equi	V	DMS	0.0286136862859575	0.76391412928627	0.0623779892921448	0.577139151950998	1992.63566220429	-0.0848364853015269	0.300433997985725	0	0.0106656885817036	2046.62792590571
GCA_900637675.1	Streptococcus equi	X	DMS	0.317212457890288	0.755086054943957	30.7691764980555	0.460146125317835	2485.71592159701	0.611987553822341	0.000715355880353813	0.0366469817434053	0.555019236112386	2465.51705902157
GCA_900637675.1	Streptococcus equi	Plasmid	DMS	0.527227869653635	0.570836058856167	10.3415002822876	0.657753420732891	1156.81615622302	1.5658692024338	0.0268696234925951	0	0.0314584242081681	1310.68196942191
GCA_900637675.1	Streptococcus equi	Prophage	DMS	0.27962821269884	0.456521774083864	3.0625	0.824305981990821	1967.94222569276	1.13431837887173	3.26422958026774e-05	0.0738261327151663	0.534123876881963	2402.29578456106
GCA_900637675.1	Streptococcus equi	Transposon	DMS	0.216672871536666	0.990594591282487	10210.1383915651	0.709174139191897	1997.83604252444	-0.0231544417974888	0.944570105355651	0.172452546995433	0.742857482287941	2099.8633706544
GCA_900637675.1	Streptococcus equi	Total_ORF	DMS	0.0108161058599879	0.807775494011035	0.05133056640625	0.532607841497602	3265.7683191814	0.050732811440757	0.00886204916353625	0.000231306181668152	0.1208190252949	3468.59804945657
GCA_900637675.1	Streptococcus equi	C	DRT	0.0402362286146216	0.776370972521464	0	0.00921532458155036	1846.87703058118	0.0402362286146234	0.776370972416966	0	0.00921532458155115	1846.87703020112
GCA_900637675.1	Streptococcus equi	D	DRT	0.0397578394189275	0.800932779287801	0.00347291990290821	0.0161081255520515	1800.39192354135	0.0272740666776569	0.861582895862861	0	0.00153787844380101	1798.13250338482
GCA_900637675.1	Streptococcus equi	E	DRT	0.0069377272859944	0.94130218091124	0	0.00194209390661632	2112.48782879482	0.00693772728598063	0.941302184882991	0	0.00194209390660833	2112.48782937636
GCA_900637675.1	Streptococcus equi	F	DRT	0.00115393934151495	0.991574875918512	0	7.30865174019167e-05	2018.03769010446	0.0011539393415079	0.991574875917956	0	7.30865174010162e-05	2018.0376519805
GCA_900637675.1	Streptococcus equi	G	DRT	0.0486771134960257	0.51623614810943	0.00235256814029583	0.244031792723453	2265.71920441625	0.0643055733616111	0.381272872782648	0	0.0627631174621195	2262.46638605737
GCA_900637675.1	Streptococcus equi	H	DRT	-0.0138404316979576	0.913440168746229	0.00261784670126464	0.0504660907944944	1941.16805411994	-0.0254666064370379	0.840051383284083	0	0.00454149692037332	1941.8376119407
GCA_900637675.1	Streptococcus equi	I	DRT	0.0542553180517105	0.665206840048715	0.000335782997787304	0.0471901363236797	1910.10430941771	0.0527849491146635	0.673327459806187	0	0.0452093852747767	1916.72211362143
GCA_900637675.1	Streptococcus equi	J	DRT	0.00331894381689696	0.962715478254021	0	0.00153529160229668	2293.73093230522	0.00331894381688918	0.962715476819832	0	0.0015352916022894	2293.73093293979
GCA_900637675.1	Streptococcus equi	K	DRT	-0.0165338312367669	0.849392813851595	0.00460234377533197	0.106769656877853	2213.15697730248	-0.0317668343108808	0.707435412219614	4.36459721232125e-19	0.0049355701641224	2219.19751144483
GCA_900637675.1	Streptococcus equi	L	DRT	-0.0225799359608778	0.851342009880699	0.0654640197753906	0.499938120416636	2173.50660703931	-0.129107559388364	0.197291666593881	0	0.0147362170102598	2229.6831026547
GCA_900637675.1	Streptococcus equi	M	DRT	0.0521306950417762	0.563816690507268	0.00401525887663845	0.0530227207795695	2195.32022213679	0.0308988469874005	0.726054130501968	0	0.00238934184290151	2195.09439582005
GCA_900637675.1	Streptococcus equi	N	DRT	0.0770104336207702	0.804259532207712	0.166131868958473	0.408878122822269	1476.42646854227	-0.126999691128677	0.660418541732873	0	0.0026072843674192	1507.95373027031
GCA_900637675.1	Streptococcus equi	O	DRT	-0.047374252012374	0.711788919433909	0	0.025738658802037	1934.68516001048	-0.0473742520123868	0.711788919477832	0	0.0257386588020509	1934.6851605525
GCA_900637675.1	Streptococcus equi	P	DRT	0.0291324522463744	0.799326100126561	0.000850279117003083	0.021886666353903	1984.0943654342	0.0254010615329961	0.823895845293622	0	0.00880639056134322	1986.491673144
GCA_900637675.1	Streptococcus equi	Q	DRT	0.262859446799889	0.279585638703123	0.113428846001625	0.620554226572615	1547.62651029567	0.0896854035367415	0.68886076716913	0	0.00350119741778389	1576.96410748033
GCA_900637675.1	Streptococcus equi	R	DRT	0.0148414112981187	0.875828430296185	0.000524378744490663	0.00795390438393281	2117.43150255601	0.0117314920722746	0.901348034133547	0	0.00161430400255045	2114.87279812129
GCA_900637675.1	Streptococcus equi	S	DRT	-0.0346394782554169	0.743989443853964	0.0034545689711965	0.0627742581412836	2081.66516226801	-0.0492752949216744	0.636976346732225	0	0.0139181799458529	2077.60892589297
GCA_900637675.1	Streptococcus equi	T	DRT	0.00927964060751054	0.934821088800634	0.00502139702439308	0.162395132634577	2024.33732754148	-0.00994269117113632	0.928806853936016	2.4649663911962e-18	0.000611453070856577	2021.50659546967
GCA_900637675.1	Streptococcus equi	U	DRT	0.0496243627346605	0.783992601780294	0.09765625	0.429362849935825	1780.10966862859	0.159318926709979	0.320647447878645	0	0.00902057417592747	1823.17511910599
GCA_900637675.1	Streptococcus equi	V	DRT	0.00479655356196444	0.969910252992509	0.0482797622680664	0.448204118141301	2008.5523263067	0.0849565276134928	0.450951953020175	0	0.00764598292908606	2039.49190128047
GCA_900637675.1	Streptococcus equi	X	DRT	0.0280484310408582	0.98384666152053	31.022941827774	0.460802442505853	2486.05689570501	-0.433624278208877	0.08087626407021	0.0377291725094347	0.555584704041018	2469.7598391352
GCA_900637675.1	Streptococcus equi	Plasmid	DRT	0.639065428682821	0.534751406584803	11.1520083213691	0.662096153122688	1155.28327096439	-0.463471927382628	0.422570294317741	0	0.00344228375534879	1318.43384744922
GCA_900637675.1	Streptococcus equi	Prophage	DRT	-0.543420215451788	0.316431818766844	3.10279279947281	0.824775137318924	1967.10809031957	-1.42633397634255	0.000678713351875514	0.0758794235202203	0.533998851793054	2402.76464716218
GCA_900637675.1	Streptococcus equi	Transposon	DRT	0.342131083062611	0.989062840814144	10210.1383915651	0.709174146807035	1997.8355367328	0.390645817650808	0.388277866164708	0.172068653215743	0.742753956376795	2099.47242605261
GCA_900637675.1	Streptococcus equi	Total_ORF	DRT	0.0336534516695417	0.584643240886475	0.0532284379005432	0.545607667676777	3291.99485146358	-0.0191060846801112	0.491524728750689	0.000271072683058864	0.127935373698711	3480.8771327472
GCA_900637675.1	Streptococcus equi	C	RM	-0.0133304663036598	0.821493964965604	0	0.00581345973435985	1846.88912488157	-0.0133304663036211	0.82149360031408	0	0.00581345973432524	1846.88912480697
GCA_900637675.1	Streptococcus equi	D	RM	-0.00531971464091254	0.936597457905564	0.00390149425266717	0.0161438035056406	1798.79764669796	0.00598445831496476	0.927125790521606	0	0.000423141674564116	1798.13367198561
GCA_900637675.1	Streptococcus equi	E	RM	0.0142129167346762	0.716716831603601	0	0.0471608880605591	2112.35358110375	0.0142129167347415	0.716717481227989	0	0.0471608880609855	2112.35358157598
GCA_900637675.1	Streptococcus equi	F	RM	0.00898707396861814	0.842350684136554	0	0.025927870296117	2017.9881381297	0.00898707396855767	0.842350177314584	0	0.0259278702957705	2017.98813850062
GCA_900637675.1	Streptococcus equi	G	RM	-0.0156335279900447	0.625761815459233	0.00226415170823202	0.227147766582059	2256.42206612315	-0.0290785709290364	0.344623549934489	4.04162714191023e-19	0.0731051681831305	2262.36699554612
GCA_900637675.1	Streptococcus equi	H	RM	0.0361108707308751	0.496281688601073	0.00147201533970651	0.0873569708369999	1946.07360687136	0.0421605759467284	0.420335632306747	0	0.0724060745748899	1941.20708181977
GCA_900637675.1	Streptococcus equi	I	RM	0.0263956976774289	0.622165823370766	0	0.061757948312965	1916.63890517574	0.0263956976774385	0.622164400843952	0	0.061757948313006	1916.63869841276
GCA_900637675.1	Streptococcus equi	J	RM	0.00262022529996098	0.928741140317812	0	0.00561891099445317	2293.72091203806	0.00262022529987825	0.928741175270447	0	0.00561891099409934	2293.7209123807
GCA_900637675.1	Streptococcus equi	K	RM	0.014478986947634	0.693613967990225	0.00466388164568343	0.127485454547578	2221.67575109918	0.0344052699223056	0.323676393092648	0	0.0333015356746563	2218.99948263371
GCA_900637675.1	Streptococcus equi	L	RM	-0.0117940752761654	0.803855913549133	0.0644683837890625	0.483317537705584	2171.68588125905	0.0733571198368062	0.0681947406448926	0	0.0296544050711056	2224.08800703991
GCA_900637675.1	Streptococcus equi	M	RM	0.00587809370583468	0.879893454765243	0.00366777204908431	0.0467848883011132	2191.83049839955	0.0226810143394822	0.542629405313285	0	0.00721430027769956	2194.83629059979
GCA_900637675.1	Streptococcus equi	N	RM	0.0322367623201456	0.814985791592688	0.166131868958473	0.410843649113129	1475.82480423609	0.2485327856211	0.0484224851275431	0	0.0528188646299207	1503.85492316665
GCA_900637675.1	Streptococcus equi	O	RM	-0.000793965901126733	0.987703263463974	0	4.47833517833715e-05	1934.80962183696	-0.000793965901127213	0.98770325307839	0	4.47833517833715e-05	1934.80962358214
GCA_900637675.1	Streptococcus equi	P	RM	0.0211246737369914	0.663103570735666	0.000608779722824693	0.0492684010728035	1987.01903375304	0.0239109747025087	0.619216196021452	0	0.0439172646808794	1986.28099070049
GCA_900637675.1	Streptococcus equi	Q	RM	0.0554106521189087	0.635425810516346	0.111097548156977	0.605963125283254	1548.05463813027	0.224527874098384	0.0365806502651715	0	0.0957683522604826	1572.37501201932
GCA_900637675.1	Streptococcus equi	R	RM	0.0158044755531524	0.69052836066402	0.000251916474764555	0.0213830835892339	2118.55220494722	0.0172785791488726	0.661779218928602	0	0.0200592298794474	2114.70083894147
GCA_900637675.1	Streptococcus equi	S	RM	0.00905513147261393	0.836999905149188	0.00404624188377056	0.0679051853852833	2080.73288394496	0.0191476694140218	0.650883786492512	0	0.0127954381567461	2077.62008197374
GCA_900637675.1	Streptococcus equi	T	RM	0.00706893782256243	0.88289469966733	0.00466388164568343	0.158719093500116	2021.20357917285	0.0270079509140387	0.558493765737655	0	0.0262221170305918	2021.19303057556
GCA_900637675.1	Streptococcus equi	U	RM	-0.0616941485080207	0.399481063859976	0.0879802487625057	0.432108828600957	1779.9499758904	-0.204868931036857	0.00155944817376046	2.88511543128631e-18	0.0916493352874845	1814.65139329863
GCA_900637675.1	Streptococcus equi	V	RM	-0.0905802491074721	0.0801819179557871	0.0547886826097965	0.622624189863403	1992.07962112445	-0.212047544105533	2.20896948263317e-06	0	0.199145969574883	2038.46707344047
GCA_900637675.1	Streptococcus equi	X	RM	0.264004034591184	0.0183573269406341	27.7936956882477	0.459652042416341	2483.7700480368	0.512723082977411	3.91517334030462e-07	0.0347344060566946	0.555006138916033	2460.07554924662
GCA_900637675.1	Streptococcus equi	Plasmid	RM	-0.0291349332911976	0.948431924699512	10.6322157171235	0.658083768045915	1156.83697817552	1.16842786690647	0.000474624926015417	0	0.0718641913695406	1300.2609823305
GCA_900637675.1	Streptococcus equi	Prophage	RM	-0.056330597932983	0.682634798447646	3.15895080566406	0.824367799415582	1967.79023048953	0.947122688454571	1.04704753465835e-10	0.0657868063892883	0.534273459885862	2399.24724280707
GCA_900637675.1	Streptococcus equi	Transposon	RM	0.220449365599079	0.328204766404997	9988.72109855684	0.706952030229141	1999.9032003917	0.0924972786358398	0.635732585733906	0.172268317871863	0.7429030946157	2099.90309219539
GCA_900637675.1	Streptococcus equi	Total_ORF	RM	-0.00191018740989233	0.895077815663983	0.0487098693847656	0.524169162203665	3263.32393561412	0.0343029663653353	0.00210746062635105	0.000226257495516602	0.124905388475775	3467.05779587127
GCA_900637675.1	Streptococcus equi	C	gabija	0.00977147924261683	0.892420506306897	0	0.00208874301598822	1846.92332108244	0.00977147924262094	0.892420497785599	0	0.00208874301598992	1846.92332975918
GCA_900637675.1	Streptococcus equi	D	gabija	0.00194535624842859	0.980975758715196	0.00345318506776674	0.0139560524277572	1801.5755992468	-0.0102100483704846	0.89850963337306	0	0.000822866840082045	1798.12787106319
GCA_900637675.1	Streptococcus equi	E	gabija	0.0092416732979285	0.845035029165357	0	0.013684425460248	2112.44845808166	0.00924167329791723	0.84503503177314	0	0.013684425460214	2112.44845851822
GCA_900637675.1	Streptococcus equi	F	gabija	0.0131497281246715	0.809606509683341	0	0.0380495841628687	2017.97094698772	0.013149728124667	0.809606505412228	0	0.0380495841628463	2017.97094742535
GCA_900637675.1	Streptococcus equi	G	gabija	0.0133973545037102	0.733104862338692	0.00242299231558718	0.223087049184336	2261.7145171067	0.0288924338026489	0.441769457302406	0	0.0484292912258389	2262.62698329042
GCA_900637675.1	Streptococcus equi	H	gabija	-0.0286523740531367	0.658954335156275	0.0020815836254684	0.0674494146669057	1940.77394901527	-0.0378271301375845	0.552974638832532	0	0.0392488527026105	1941.51029133181
GCA_900637675.1	Streptococcus equi	I	gabija	-0.00704547774128927	0.913614078240359	0.000192621709175	0.00431847063853042	1919.19145682779	-0.00786199346789608	0.90345813379717	0	0.00374142641871706	1916.87040063079
GCA_900637675.1	Streptococcus equi	J	gabija	0.005891628830088	0.868640409940479	0	0.0192173857345569	2293.70202729108	0.00589162883007073	0.868640409944227	0	0.0192173857344469	2293.70175874803
GCA_900637675.1	Streptococcus equi	K	gabija	-0.000362096811245149	0.993550145922231	0.00470434897579253	0.106551080087162	2222.15735355566	-0.015922633385667	0.705818901315535	0	0.00499262106842197	2219.21443601116
GCA_900637675.1	Streptococcus equi	L	gabija	-0.0556085835708579	0.392821379865484	0.0634650001302361	0.508642852772353	2173.05991536576	-0.147880396101242	0.00354788921157304	0	0.0740491296749669	2224.60990975697
GCA_900637675.1	Streptococcus equi	M	gabija	-0.00809869034666878	0.865206788030498	0.00363399760283656	0.0467472442532972	2194.34276324881	-0.0273781407217034	0.548167866689511	0	0.00701829125393696	2194.84633766746
GCA_900637675.1	Streptococcus equi	N	gabija	-0.0444870106814946	0.79543746169815	0.165609852410853	0.410107821040548	1475.91834014668	-0.239284319321049	0.118439567772938	0	0.033043604946399	1505.45056351014
GCA_900637675.1	Streptococcus equi	O	gabija	-0.00317427255236812	0.959824950600074	0	0.000478390918031294	1934.8086420694	-0.00317427255219943	0.959824949393102	0	0.000478390917980511	1934.80863881186
GCA_900637675.1	Streptococcus equi	P	gabija	-0.0117770454469967	0.8416364830324	0.000665381143335253	0.0185242026630878	1988.05535466463	-0.0146000350545835	0.802864909660722	0	0.0110817893311844	1986.4684500485
GCA_900637675.1	Streptococcus equi	Q	gabija	0.0228759923179277	0.872679023902155	0.120864868164062	0.609340694448183	1549.10865532939	-0.15124941736666	0.23245982658698	0	0.0311748400041717	1575.58538238254
GCA_900637675.1	Streptococcus equi	R	gabija	-0.034035367410653	0.484523708745024	6.41426150475161e-05	0.0526563775881247	2119.70280712172	-0.0343967266771338	0.479376051271014	0	0.0525635762329157	2114.37553344005
GCA_900637675.1	Streptococcus equi	S	gabija	-0.0744950499232418	0.168390458331841	0.00125038342579902	0.150379116597151	2068.62265449642	-0.0804361873333846	0.130781826457626	0	0.142730333772025	2075.4830117121
GCA_900637675.1	Streptococcus equi	T	gabija	0.00603139491790666	0.917827207927721	0.00506799906725064	0.162776587411436	2021.78794558099	-0.0131660636987643	0.814081910801415	0	0.00423598118466285	2021.48380732366
GCA_900637675.1	Streptococcus equi	U	gabija	-0.0134415160776477	0.891982231844848	0.100112915039062	0.430900967110537	1780.17234941428	0.107551221627496	0.193833939135178	0	0.0154225516915307	1822.46125293467
GCA_900637675.1	Streptococcus equi	V	gabija	0.0404385142256081	0.547134513477605	0.0466311126947403	0.452030053210623	2008.05171728771	0.114270647862816	0.0407932021236941	0	0.0563315102569758	2036.00012608956
GCA_900637675.1	Streptococcus equi	X	gabija	-0.107339620902362	0.886909391375056	30.8437051773071	0.460296601839351	2484.36951501956	-0.425282154923122	0.000561845920179908	0.036531576296806	0.555431221348024	2465.79225560271
GCA_900637675.1	Streptococcus equi	Plasmid	gabija	-0.331373774778059	0.600460374706589	10.8118352542078	0.660486123332663	1156.1588973985	-1.16407047090979	0.00443032416291409	0	0.0476071930208374	1306.59066473108
GCA_900637675.1	Streptococcus equi	Prophage	gabija	-0.139481182480504	0.620684818497043	3.21561247110367	0.825064008780007	1966.73486468346	-0.918768858861032	4.24804151486074e-07	0.0707086085003782	0.534387130280329	2402.3226981429
GCA_900637675.1	Streptococcus equi	Transposon	gabija	-0.0265087596063054	0.998448413566109	10210.1383915651	0.709174042749768	1997.83562568121	0.131589899259052	0.573306945056606	0.172265353563447	0.742809240086559	2099.72861186549
GCA_900637675.1	Streptococcus equi	Total_ORF	gabija	-0.00735855887945332	0.83015306759852	0.054931640625	0.547232107971106	3273.26214392799	-0.0470277568609653	0.000688033910441295	0.000246714863270744	0.142448095713493	3474.37160172853
GCF_000006945.2	Salmonella enterica	C	Abi	0.00562435105165845	0.415659991279199	0.00490349603046525	0.547641724063791	3848.25626706153	0.027479813002767	5.09634492465186e-06	0	0.132751778543201	3913.98762797878
GCF_000006945.2	Salmonella enterica	D	Abi	0.01066759831167	0.467169376858537	0.0055084228515625	0.04186093132467	3054.19606692391	0.0132761057200651	0.329862833877325	4.10435409099582e-18	0.01065108695043	3052.40433094845
GCF_000006945.2	Salmonella enterica	E	Abi	0.00319928883578926	0.577145477049859	0.0015044966712594	0.263840678302989	3995.07671248326	-0.000648952778354326	0.90059224221949	0	0.000186712597648119	4017.33550156008
GCF_000006945.2	Salmonella enterica	F	Abi	0.00502384479607845	0.65540442940925	0.00689029693603516	0.50082870678946	3306.38098113661	-0.00691012397612997	0.49390509881382	9.00475114748572e-19	0.00658835107544605	3340.8801201409
GCF_000006945.2	Salmonella enterica	G	Abi	-0.000945222860344296	0.876490301535683	0.00750109925866127	0.505413872510876	4055.73429686157	0.0116789698453782	0.0215455553720811	0	0.0255173518722885	4152.71629151273
GCF_000006945.2	Salmonella enterica	H	Abi	0.00340954401938869	0.652042230644267	0.00157393515110016	0.216844568563473	3674.43141920877	0.000735170491094676	0.916324912497037	0	0.00028424955273174	3674.50518803403
GCF_000006945.2	Salmonella enterica	I	Abi	0.00967370088999741	0.354313776356592	0.00500411167740822	0.418649819257859	3354.83519846885	0.0263258881565638	0.00545507160743938	0	0.130458753866027	3377.08635065414
GCF_000006945.2	Salmonella enterica	J	Abi	0.00431316621315623	0.498903142423916	0	0.0155165558687584	3756.42608824022	0.00431316621317232	0.498903143010019	0	0.0155165558688724	3756.42609005003
GCF_000006945.2	Salmonella enterica	K	Abi	0.00885935007193598	0.168283340495789	0.00366592407226562	0.25519340733024	3951.33924154461	0.0173877166179126	0.00206621852473527	0	0.0707698490548428	3971.13009030103
GCF_000006945.2	Salmonella enterica	L	Abi	-0.00628134795106403	0.570521547293412	0.10838820040226	0.46705056332526	3805.51757231634	-0.0310667030871695	0.000360319294283751	0.000950004737790547	0.0437639423073799	4066.76337889158
GCF_000006945.2	Salmonella enterica	M	Abi	0.00423910257167955	0.530474091910726	0.00580215454101562	0.450415341929176	3904.22295362435	0.000895110804953692	0.877467650480903	0	0.00016112136904182	3970.7166746778
GCF_000006945.2	Salmonella enterica	N	Abi	-0.0132283463082457	0.246415280059862	0.0105142593383789	0.1753049132916	3388.06807221071	-0.0249882485402351	0.012953872636763	7.15432179867631e-19	0.0465552141933886	3404.91891492116
GCF_000006945.2	Salmonella enterica	O	Abi	0.00329995195049763	0.688203031115988	0.00161291658878326	0.104939597597651	3604.09438077618	0.0107038912228486	0.162464108761126	0	0.0308995367888571	3602.80948143942
GCF_000006945.2	Salmonella enterica	P	Abi	0.00538509686942682	0.448692227200811	0.001155897280114	0.0687933788167881	3782.85555245048	0.00174592705341806	0.792261003194961	0	0.00101176613845678	3757.31916376025
GCF_000006945.2	Salmonella enterica	Q	Abi	0.0152862772327446	0.225145438296674	0	0.0542030076770341	3068.86725538113	0.0152862772327977	0.225145457135566	0	0.0542030076774051	3068.53866999803
GCF_000006945.2	Salmonella enterica	R	Abi	0.00643326447269397	0.375827056252577	0.00652048364281654	0.366101450024686	3839.34128617708	0.0220570314859731	0.000424296830097751	0	0.0809100436016253	3882.57367281409
GCF_000006945.2	Salmonella enterica	S	Abi	0.00229036519023823	0.800273018717415	0.00772476196289062	0.299816283263667	3606.25652615619	-0.00614281330465522	0.437179508316617	0	0.00471681312155147	3642.5784975059
GCF_000006945.2	Salmonella enterica	T	Abi	0.00606182419764683	0.466104634876945	0.00522232055664062	0.392212492298558	3657.7928921041	-0.0103012697868245	0.160867045734375	0	0.0166861114104357	3705.04747768313
GCF_000006945.2	Salmonella enterica	U	Abi	-0.00938886153416084	0.548618632439048	0.251956939697266	0.606542832012563	3416.85353607335	-0.0220766079267219	0.0652040453850708	0.00194803822954514	0.0291933552762074	3761.78210662168
GCF_000006945.2	Salmonella enterica	V	Abi	0.0161648867624268	0.179864759327564	0.0379802621901035	0.411093869818615	3443.7389172012	0.035468757384371	0.000316706849210411	0	0.0474659088250844	3543.84458829061
GCF_000006945.2	Salmonella enterica	X	Abi	0.120383707240612	9.68824397969805e-06	32.5367746353149	0.837016350606111	4003.52671011757	-0.0142406008532684	0.671984268490741	0.0926101732575286	0.818411181491659	4167.16024127465
GCF_000006945.2	Salmonella enterica	Plasmid	Abi	-0.0157654227537508	0.754922262671967	3.20358434692025	0.274965717974728	2408.51140193158	0.119925412983625	0.0039861080155512	0.0405830315649559	0.0808696593091744	2537.78416882516
GCF_000006945.2	Salmonella enterica	Prophage	Abi	0.0705415797097877	0.0102649919853191	17.7813758850098	0.824931618905473	3799.93294096252	-0.0810780105955207	0.0275849874879322	0.108481082959448	0.790160684295489	4004.51359701384
GCF_000006945.2	Salmonella enterica	Transposon	Abi	0.132080764392967	0.000490696673064839	18.8961198688276	0.658196230201503	3332.25710665603	0.118863858891663	0.00491245805027665	0.127294480440473	0.662062391825907	3444.84477225007
GCF_000006945.2	Salmonella enterica	Total_ORF	Abi	0.0120623340951974	0.000654972489345152	0.425512553192675	0.755072230730965	6149.50249775228	0.000690124424389964	0.874081365768288	0.00151179828317106	0.764980122659405	6080.56762276472
GCF_000006945.2	Salmonella enterica	C	CBASS	0.011420571717727	0.348676256089102	0.00522232055664062	0.557166854388663	3845.02986878694	0.0334311185033065	3.29592914533155e-05	0	0.110024131247243	3917.59959649092
GCF_000006945.2	Salmonella enterica	D	CBASS	-0.00959389686171032	0.666483150356744	0.00631512701511383	0.0407131528933771	3050.79636110079	-0.00490472644442488	0.78993094002582	0	0.000796144708846463	3053.48610976374
GCF_000006945.2	Salmonella enterica	E	CBASS	0.00687955723483725	0.44659513218536	0.00152587890625	0.273924521758206	3994.66026439688	0.00672740017502592	0.33399725764325	0	0.0111685531202623	4016.41914827984
GCF_000006945.2	Salmonella enterica	F	CBASS	0.000680795291546096	0.969922100557759	0.00683467928320169	0.498969235319516	3305.55713358574	-0.00530512238517412	0.69604983201624	0	0.00214856662996429	3340.86188960616
GCF_000006945.2	Salmonella enterica	G	CBASS	-0.0160867478584187	0.166942803481034	0.0069410540163517	0.511761496543375	4052.66277514165	-0.00820019892441145	0.232797904186697	0	0.00687763265394445	4156.56184284327
GCF_000006945.2	Salmonella enterica	H	CBASS	0.00877169234043201	0.435243043512521	0.00152587890625	0.232523189580116	3665.79641852978	0.00911613664639838	0.330797692794271	0	0.0243629438276002	3673.5499368763
GCF_000006945.2	Salmonella enterica	I	CBASS	0.003191144454392	0.84909563670699	0.00568190589547157	0.413474918226119	3360.32153914053	0.0212753629938884	0.0942909191762581	0	0.0472955484997348	3381.98943809415
GCF_000006945.2	Salmonella enterica	J	CBASS	0.00356110870620074	0.677849910777298	0	0.00598607976249187	3755.84666893326	0.00356110870618813	0.677849912439364	0	0.00598607976245067	3755.84666990681
GCF_000006945.2	Salmonella enterica	K	CBASS	0.0072441711121397	0.523345618103287	0.00436733500100672	0.254051560759466	3949.74764640063	0.0133625189113007	0.0779831154440045	0	0.0231660453499359	3977.49551540452
GCF_000006945.2	Salmonella enterica	L	CBASS	0.000351956671074074	0.989696898247178	0.11239569321333	0.469643555277981	3810.08954986331	-0.100349319589499	1.17409377976528e-18	0.000190469076332091	0.134978399206593	4011.31314482394
GCF_000006945.2	Salmonella enterica	M	CBASS	-0.00043299387650758	0.971739150878879	0.00587432152920897	0.448423234621841	3912.71633420029	-0.00267331167104421	0.732231563797212	0	0.000793507389633792	3970.62334160097
GCF_000006945.2	Salmonella enterica	N	CBASS	-0.00101160542027771	0.958814948104406	0.0116116935387254	0.170289323583479	3394.12779709072	-0.0159564045087688	0.237573594031797	0	0.010515833409958	3409.75388461432
GCF_000006945.2	Salmonella enterica	O	CBASS	0.0101331581535426	0.400417994220297	0.00152290012920275	0.112334945202401	3606.2906962538	0.0162317639019643	0.113775970060709	0	0.0396075599428855	3602.26646722888
GCF_000006945.2	Salmonella enterica	P	CBASS	-0.00571293896916548	0.579804875937577	0.000982053825282492	0.0641740170245696	3744.22142123586	-0.0082691884828937	0.355120262239295	0	0.0124719928000271	3756.53164363271
GCF_000006945.2	Salmonella enterica	Q	CBASS	0.024149812319168	0.151758099957806	0	0.0756915910451847	3067.96419300717	0.0241498123192001	0.151758059147072	0	0.0756915910453845	3067.96419361633
GCF_000006945.2	Salmonella enterica	R	CBASS	0.00808599885253317	0.540192449689619	0.00705337524414062	0.370627154523377	3838.60868706581	0.0288068856616736	0.000574739343482007	0	0.0772983842491802	3883.07497601024
GCF_000006945.2	Salmonella enterica	S	CBASS	-0.0192571787206356	0.216781887431636	0.00744833052158356	0.312949332104166	3605.6559266801	-0.0224362458646656	0.0360433180206054	0	0.0343421114614802	3638.76220426906
GCF_000006945.2	Salmonella enterica	T	CBASS	-0.0255266737964788	0.0582723463339232	0.00408662256086245	0.412706037186616	3658.03545806718	-0.0401711312124731	5.91946977525659e-05	0	0.136899125193014	3690.71943960417
GCF_000006945.2	Salmonella enterica	U	CBASS	-0.0777776665097012	0.0410659953172505	0.216567960393732	0.60272470413555	3417.63692392476	-0.158268979467531	7.15417218472584e-24	0	0.171421250616185	3670.32633017515
GCF_000006945.2	Salmonella enterica	V	CBASS	0.011138618756471	0.652869557353618	0.0420953793254739	0.411591657430144	3449.44103223084	0.024572164903636	0.0631840804797176	0	0.0125983002501167	3554.44932313063
GCF_000006945.2	Salmonella enterica	X	CBASS	0.304657593881871	6.86825730052354e-06	31.95780932665	0.836535564754402	4006.88047978222	-0.21809712697399	9.35413133479845e-07	0.0875835159178088	0.819023851918891	4166.38063229968
GCF_000006945.2	Salmonella enterica	Plasmid	CBASS	0.136238279696392	0.289136393641812	3.33947517070919	0.279431266399031	2405.74061825703	0.218116135864123	4.77856161753604e-05	0.0390224412030065	0.0907031402316028	2531.33464965238
GCF_000006945.2	Salmonella enterica	Prophage	CBASS	0.0980672826660821	0.187881583431933	17.246013879776	0.822592788771875	3811.34662179516	-0.344108172472404	6.44574465377167e-13	0.0970790704794301	0.790156325451523	4002.23774459208
GCF_000006945.2	Salmonella enterica	Transposon	CBASS	0.482669253915683	7.30717730813404e-07	20.0847197407857	0.667207656658283	3313.20663627486	0.0100263302914853	0.861590658075288	0.129982585688239	0.660773546200627	3446.32880711869
GCF_000006945.2	Salmonella enterica	Total_ORF	CBASS	0.0425279019392492	1.53585526799966e-06	0.430503860116005	0.75872863247757	6106.19249335759	-0.0242676046506544	2.526851622429e-05	0.00145358645083814	0.765692174960856	6078.46032803402
GCF_000006945.2	Salmonella enterica	C	CRISPR	-0.00231318261864262	0.741541077811095	0.00519808963872492	0.547235824060516	3848.5250110598	-0.00928047207121691	0.10012473358229	0	0.0172533236632027	3931.99190937024
GCF_000006945.2	Salmonella enterica	D	CRISPR	0.0104151315490953	0.462769942771793	0.00465632975101471	0.0389285993034733	3052.74482803018	0.0160261637334368	0.20990749195927	0	0.0176360491794025	3051.98151314619
GCF_000006945.2	Salmonella enterica	E	CRISPR	-0.00110989699033136	0.843290229169494	0.00131663028150797	0.195915756299257	4003.79197438482	0.00796725129291579	0.101180097720608	0	0.0344274363572438	4006.55048625886
GCF_000006945.2	Salmonella enterica	F	CRISPR	0.0124071659962033	0.260934631481876	0.00587736444140319	0.507383249376495	3305.52673889406	0.0352595594493029	0.000194699666252513	0	0.19543626317917	3327.09183342521
GCF_000006945.2	Salmonella enterica	G	CRISPR	0.00242002897913544	0.700190860946072	0.00755405426025391	0.507221695208339	4059.94794572972	0.00537198692367791	0.258567345753843	0	0.00616615598687562	4156.71043928852
GCF_000006945.2	Salmonella enterica	H	CRISPR	-0.00102387987173335	0.887711948354724	0.00115188026393298	0.126583163017967	3656.90839339201	0.00571082680986597	0.383222011621696	0	0.0215679786150648	3667.10765842356
GCF_000006945.2	Salmonella enterica	I	CRISPR	0.00315743269574923	0.761490711337258	0.00565433502197266	0.410283394015009	3360.51995371621	-0.00701619354944922	0.429249438612375	0	0.0105559177929387	3384.14952459481
GCF_000006945.2	Salmonella enterica	J	CRISPR	0.00618204849838763	0.299444472397411	0	0.036534705932968	3755.80544886489	0.00618204849838589	0.299444458055154	0	0.0365347059329505	3755.80557344067
GCF_000006945.2	Salmonella enterica	K	CRISPR	0.0075853192089325	0.242987867581222	0.00387579202651978	0.254639194594523	3955.72100784521	0.0125727531924077	0.0176172021538511	0	0.0420265439349948	3974.90109911007
GCF_000006945.2	Salmonella enterica	L	CRISPR	0.00708966692956125	0.556332666168577	0.109354868531227	0.468278515828427	3810.87512303221	0.0376641687081535	2.83388411448829e-06	0.000835016873853664	0.0567244077457181	4059.07680108232
GCF_000006945.2	Salmonella enterica	M	CRISPR	0.0040283126209981	0.555844498618538	0.00558570120483637	0.447090768012996	3900.25323356539	0.0228373882768696	2.659980717419e-05	0	0.11961191854985	3953.03895860564
GCF_000006945.2	Salmonella enterica	N	CRISPR	0.0148959662585618	0.192823683014614	0.0112268924713135	0.180852637967261	3383.4782659377	0.0175635192037755	0.0601059156024785	1.70710782274346e-18	0.0266449544022476	3407.29918093556
GCF_000006945.2	Salmonella enterica	O	CRISPR	0.00372728699597841	0.644705152971155	0.00191379548050463	0.121042664296811	3591.21784310739	-0.000234842272916791	0.973885597028543	0	1.67124235851941e-05	3603.83263982631
GCF_000006945.2	Salmonella enterica	P	CRISPR	0.00497851041922165	0.461650224049384	0.00079578639997635	0.0627604856227266	3757.77789076206	0.00923579511742882	0.135793453294282	0	0.0324533775603011	3755.16079090043
GCF_000006945.2	Salmonella enterica	Q	CRISPR	0.00878444817620124	0.474118814468357	0.000858306884765625	0.0326869310361431	3069.1577233095	0.00956374445425189	0.418180102729861	0	0.024146166623008	3069.34972671571
GCF_000006945.2	Salmonella enterica	R	CRISPR	0.00928670224035041	0.210778376423674	0.00683467928320169	0.375032550422745	3838.94114667933	0.0168018036464778	0.0043027911320016	0	0.0529482726607337	3887.22908855144
GCF_000006945.2	Salmonella enterica	S	CRISPR	0.00349465491215791	0.7001379018391	0.00757528841495514	0.300604288315689	3605.32169074616	0.0222808560969646	0.00256670444786163	0	0.0710464726769423	3634.05427016707
GCF_000006945.2	Salmonella enterica	T	CRISPR	0.0060682994166711	0.462426710939323	0.00492455461062491	0.392124830026363	3658.63837601633	0.0200509452777964	0.00344735903875748	0	0.0726713365083679	3698.31647248904
GCF_000006945.2	Salmonella enterica	U	CRISPR	0.0153059736783177	0.365550836077086	0.25	0.606575547450922	3412.98725613746	0.0317174414739363	0.00431545548841669	0.00182895897288304	0.0359317133969765	3757.80758149369
GCF_000006945.2	Salmonella enterica	V	CRISPR	0.00101408802247279	0.934038888474575	0.0204687470173326	0.215288549139797	3395.3760840511	0.016931957188835	0.0790573994346117	0	0.0174273284867282	3418.89019001152
GCF_000006945.2	Salmonella enterica	X	CRISPR	-0.00259655273300281	0.917934836785014	32.0816040039062	0.832787103970076	4032.58885500985	0.20971066365603	3.46253381945033e-12	0.0838846193962717	0.817280505701038	4160.61144058906
GCF_000006945.2	Salmonella enterica	Plasmid	CRISPR	0.0825310100696543	0.151590832092239	3.12346941232681	0.276356645683013	2406.71679265007	0.0946651768692024	0.0194031706687011	0.0422388717213728	0.0778793319096471	2539.256379941
GCF_000006945.2	Salmonella enterica	Prophage	CRISPR	-0.0321661207129705	0.226881395125775	16.725441193762	0.821693823859012	3814.87306815963	0.166043053221623	8.57411767093636e-07	0.103958999803547	0.789072065506613	4001.25924017084
GCF_000006945.2	Salmonella enterica	Transposon	CRISPR	0.0301753044952196	0.446001099179009	21.3969769424293	0.658753662135309	3332.24424192397	0.29123221226872	4.96315109929744e-14	0.114449715206012	0.661447587064831	3429.82146533296
GCF_000006945.2	Salmonella enterica	Total_ORF	CRISPR	-0.000723911242784313	0.844443885516205	0.40045166015625	0.746224492657272	6138.23824671222	0.0210696100556764	7.65212002753146e-08	0.00139348345938465	0.761867759563095	6074.19304443803
GCF_000006945.2	Salmonella enterica	C	DRT	0.00673607258658529	0.413727276592305	0.00503628388992539	0.549631685845908	3848.73211104035	0.0225151719853482	0.000908438865747873	0	0.070236183565036	3923.74000971776
GCF_000006945.2	Salmonella enterica	D	DRT	0.0279693738737723	0.0885972623525583	0.00395791814662516	0.0636487838215626	3051.04500602251	0.0295681202451891	0.0526192769480598	0	0.042138148615203	3049.82490501707
GCF_000006945.2	Salmonella enterica	E	DRT	-0.00735117211860502	0.268977605776702	0.00142047647386789	0.27709932703202	4004.94717051734	-0.0137487548401317	0.0193482255045101	0	0.0654534030153055	4011.86500177128
GCF_000006945.2	Salmonella enterica	F	DRT	-0.00978849961725148	0.456176805996386	0.00656986236572266	0.503925950825112	3307.17147940467	-0.0233758160477373	0.0411459158703499	0	0.0587052837284019	3336.84948867825
GCF_000006945.2	Salmonella enterica	G	DRT	0.00600408683542225	0.413478385719535	0.00700987153686583	0.505939040545126	4054.38465508256	0.0290108892135008	3.40359554400692e-07	0	0.125639630750899	4132.14359277267
GCF_000006945.2	Salmonella enterica	H	DRT	-0.00509326611465236	0.555288773946393	0.00140556343831122	0.215489068181911	3662.55095772636	-0.0108783654998396	0.169224226597024	0	0.048664396158935	3672.62193204886
GCF_000006945.2	Salmonella enterica	I	DRT	0.00802505925308069	0.509362724517741	0.00530646089464426	0.414196992125775	3360.37065584923	0.0225952241584324	0.0341683414317485	0	0.0757912391025072	3380.30928520135
GCF_000006945.2	Salmonella enterica	J	DRT	0.00575514628491459	0.422867222659367	0	0.0217963860232532	3756.24149539695	0.00575514628486105	0.422867224073876	0	0.0217963860228518	3756.24149602746
GCF_000006945.2	Salmonella enterica	K	DRT	0.00642603895652401	0.400926487779343	0.00389100611209869	0.251837946591263	3954.13157520089	0.0150051745933659	0.018254786714149	0	0.0414877144414286	3975.21374251403
GCF_000006945.2	Salmonella enterica	L	DRT	0.0113903187103309	0.428216190075971	0.107876403490081	0.468194324699465	3816.52317806307	0.0156892152347849	0.109552472164167	0.00109707999774265	0.0298633439270922	4075.63270299734
GCF_000006945.2	Salmonella enterica	M	DRT	0.00397123914469326	0.623585041005251	0.00572800636291504	0.448702508927804	3933.97144777653	0.00227973696209694	0.727306698214017	0	0.000824187447628646	3970.6189829205
GCF_000006945.2	Salmonella enterica	N	DRT	-0.0163227686291553	0.219971875114006	0.00889415978235775	0.171087611067782	3388.0137105167	-0.0337050455746624	0.00305970156390761	0	0.0661297384986941	3402.31761794073
GCF_000006945.2	Salmonella enterica	O	DRT	0.0116205612558606	0.211344049314437	0.00136354938149452	0.122543678168662	3590.97002838834	0.0167589518493881	0.0516152862140877	0	0.0599931931753017	3600.98254615517
GCF_000006945.2	Salmonella enterica	P	DRT	-0.00337441388153566	0.676129474542887	0.00101946206996217	0.0604902833083862	3753.5270626309	-0.00457434088612372	0.541015809879144	0	0.0054501228961225	3757.01403499927
GCF_000006945.2	Salmonella enterica	Q	DRT	0.00312427447919194	0.831607575003144	0.00111056864261627	0.016315219392532	3069.8202975865	0.00360358998432213	0.80019781257775	1.37867119074936e-18	0.00235980841441713	3069.87504982068
GCF_000006945.2	Salmonella enterica	R	DRT	0.00642377125840558	0.461923890281097	0.00671598956978414	0.366138278485586	3838.87253706018	0.015131780745865	0.0319932847614287	0	0.0298722192288067	3890.81526281006
GCF_000006945.2	Salmonella enterica	S	DRT	0.0132338048466817	0.216212089886372	0.00761784613132477	0.31275345418301	3603.4141525132	0.00460307952159286	0.604202233496608	0	0.00209952006516847	3642.91439872081
GCF_000006945.2	Salmonella enterica	T	DRT	-2.26544090718732e-06	0.999815245364715	0.00522232055664062	0.390167527927729	3662.04637617941	-0.00884476416668775	0.285362492303365	0	0.00968691547855956	3705.87350580019
GCF_000006945.2	Salmonella enterica	U	DRT	0.0115810697448572	0.570942404886152	0.246048454195261	0.604673643004467	3414.36468208309	0.00228070008203696	0.865432571007796	0.00203204846321193	0.0244000365871092	3764.56363880843
GCF_000006945.2	Salmonella enterica	V	DRT	0.00705052614470415	0.637221744379187	0.0403382364311256	0.409690210798167	3447.56338097309	0.0243142471680628	0.0285446122934093	1.28325245731533e-18	0.0175003408483074	3553.00774630546
GCF_000006945.2	Salmonella enterica	X	DRT	-0.0999010870409743	0.017009853594474	31.9908122256493	0.833295106729501	4024.36869035435	0.0993696444485669	0.00806931507782881	0.0912189631542087	0.818169344855978	4165.34874363802
GCF_000006945.2	Salmonella enterica	Plasmid	DRT	0.167724958038872	0.015917578072572	3.0625	0.281140739570278	2403.64329013854	0.0825155086716978	0.0815046557685482	0.0426369890414183	0.0752696587457747	2541.37514349257
GCF_000006945.2	Salmonella enterica	Prophage	DRT	-0.0488222345830041	0.232993290264036	17.2257423400879	0.822667763345839	3806.94485220332	0.111144082702479	0.00676213446034355	0.107456748341093	0.790072327158656	4004.7693768331
GCF_000006945.2	Salmonella enterica	Transposon	DRT	-0.133263307202381	0.0234317023129128	21.1743774414062	0.661028377947245	3328.26286144822	0.0813643555426563	0.0894117225827751	0.129235375371581	0.660746780433434	3445.22591085871
GCF_000006945.2	Salmonella enterica	Total_ORF	DRT	-0.00869120030126953	0.133208439412256	0.405410766601562	0.7507025734465	6137.2765622507	0.0151417820326654	0.00181010432368514	0.00147681636405665	0.765019429237664	6079.32469953904
GCF_000006945.2	Salmonella enterica	C	gabija	0.00275389840105188	0.828010503251525	0.00522232055664062	0.547179945556464	3849.01193682781	0.0128257955411416	0.287419792476285	0	0.0072220321522593	3933.56533688151
GCF_000006945.2	Salmonella enterica	D	gabija	0.0253443642962479	0.356750743599073	0.00494384765625	0.0428710146565107	3055.67437461724	0.0309572300094147	0.250567152842965	0	0.0148107133325149	3052.24963257358
GCF_000006945.2	Salmonella enterica	E	gabija	0.00126098553484771	0.90642547196816	0.00151576293865219	0.261632971058495	3995.33361249386	-0.00347621433388023	0.738113691432135	0	0.00133772210203108	4017.23927083288
GCF_000006945.2	Salmonella enterica	F	gabija	-0.00772420938617884	0.712858783550016	0.0067291259765625	0.498085544732268	3305.84785190085	-0.0151127499072744	0.45631971916055	0	0.00781178182966916	3340.48377396658
GCF_000006945.2	Salmonella enterica	G	gabija	0.00598387206968984	0.577749802109499	0.00738525390625	0.506778768994017	4054.25919532823	0.027764650021728	0.00577764733958939	0	0.0368055342580505	4150.43269348886
GCF_000006945.2	Salmonella enterica	H	gabija	0.00234922928886575	0.869594812841974	0.00152587890625	0.207953367327213	3666.34014664458	-0.00180068699836453	0.897641661714695	0	0.000426137893201599	3674.49980767297
GCF_000006945.2	Salmonella enterica	I	gabija	0.00532716798674291	0.785435643974134	0.0055084228515625	0.407832502914089	3360.67317937493	0.0156108360815971	0.409502091650353	0	0.0114918721973666	3384.09691954703
GCF_000006945.2	Salmonella enterica	J	gabija	0.0160340779530265	0.205648730722036	0	0.0543550382711376	3755.28904191967	0.0160340779530385	0.205648734070817	0	0.0543550382712159	3755.28904281903
GCF_000006945.2	Salmonella enterica	K	gabija	-3.70077521623491e-05	0.997506591211485	0.00414830655790865	0.245579950628929	3936.94862486774	0.0079398052182098	0.481899782117507	0	0.0036881130367577	3980.09801062123
GCF_000006945.2	Salmonella enterica	L	gabija	0.0273545961562508	0.125191644869494	0.109354868531227	0.471476063922601	3810.07881759963	0.0344373607547322	0.0447343982288712	0.00102974574539443	0.0301347076517717	4071.13059170877
GCF_000006945.2	Salmonella enterica	M	gabija	0.0146991029073888	0.225406558040791	0.00544518604874611	0.453798120950502	3903.62860670423	0.0200066846967561	0.0819206919460664	0	0.0205132068011207	3967.73237335494
GCF_000006945.2	Salmonella enterica	N	gabija	-0.00803838326396902	0.702853952216088	0.0104937337027877	0.16504442177426	3389.81058074783	-0.0267665549692678	0.18529877806756	0	0.0132277573820056	3409.3859351457
GCF_000006945.2	Salmonella enterica	O	gabija	0.0106234754976124	0.495068494400623	0.00162273645401001	0.10794712649883	3596.53478467153	0.0150268253461415	0.324527139338361	0	0.0153714257926741	3603.79093590364
GCF_000006945.2	Salmonella enterica	P	gabija	0.00854951579329082	0.524656591196415	0.000974656082689762	0.0628664697483016	3732.13921844509	0.0083548067398297	0.526889372665724	0	0.00583997831603481	3756.98925276481
GCF_000006945.2	Salmonella enterica	Q	gabija	0.00692972306312558	0.784752113133874	0.00102678313851357	0.0154654930983367	3072.10378312091	0.00712072704596721	0.777540390289439	0	0.00294063147764511	3069.92672942626
GCF_000006945.2	Salmonella enterica	R	gabija	0.00569983200628796	0.666404617448747	0.00705337524414062	0.366107009068413	3841.68371966027	0.0115934395995619	0.354137148464867	0	0.00557690902597617	3894.54351397022
GCF_000006945.2	Salmonella enterica	S	gabija	0.00956510834895083	0.561048284879931	0.00772476196289062	0.30292240456356	3604.72313904418	0.00993704678885424	0.526880345642697	0	0.00312858006935125	3642.78379312831
GCF_000006945.2	Salmonella enterica	T	gabija	0.00109776462344549	0.942645791334229	0.00508213043212891	0.387116890563762	3675.67529187146	-0.00104552942977067	0.943102795666633	0	4.32308909672899e-05	3707.0120385253
GCF_000006945.2	Salmonella enterica	U	gabija	-0.0207435858992279	0.417315343000225	0.246109008789062	0.60457163529589	3417.05195860028	-0.055606469776556	0.0220034910379416	0.00189401834699164	0.031735159770645	3760.24158277752
GCF_000006945.2	Salmonella enterica	V	gabija	0.0154231314830056	0.465808110691545	0.0404701232910156	0.410039095110069	3443.73683422988	0.0306272717451406	0.11774936801527	0	0.0089313491505381	3555.45504307592
GCF_000006945.2	Salmonella enterica	X	gabija	0.111876514675542	0.00326409517917834	30.1855812072754	0.832902240492007	4024.31643968633	0.127501686851009	0.0555330005172676	0.0918922583101981	0.818481352418663	4166.81865403064
GCF_000006945.2	Salmonella enterica	Plasmid	gabija	0.127342840469016	0.125684423568137	3.25954109430313	0.278977995127656	2405.04607932798	0.029969429478433	0.7244308585546	0.0433909557410835	0.0720654294192155	2543.64915154463
GCF_000006945.2	Salmonella enterica	Prophage	gabija	0.0503600110581306	0.183927067013187	16.7228281497955	0.821843397549593	3809.32585353762	0.117260717260813	0.108343676747177	0.108766895552594	0.789585369661215	4004.73454165344
GCF_000006945.2	Salmonella enterica	Transposon	gabija	0.239265659225935	2.3892766759112e-05	20.7273902893066	0.664062117918609	3318.55557782676	0.137808444179853	0.102362238378054	0.129065449754195	0.661179121286305	3445.81918430563
GCF_000006945.2	Salmonella enterica	Total_ORF	gabija	0.0160680707725696	0.00213537015859225	0.366592407226562	0.749385804539735	6142.40161783229	0.0197088464211154	0.02262361763981	0.00149283719996321	0.764989331140278	6080.14391930201
GCF_000008485.1	Legionella pneumophila	C	Abi	0.0549978549716057	0.161314828167282	0.0726470947265625	0.456083092569462	2079.78113654153	0.0694898893899091	0.0598999598338568	0	0.0390347991216279	2116.31035132219
GCF_000008485.1	Legionella pneumophila	D	Abi	0.0994656229537537	0.133432470967931	0.054931640625	0.182066722551194	1755.15452240065	0.0993529228221994	0.126708988770098	0	0.0417753676994452	1758.95257573036
GCF_000008485.1	Legionella pneumophila	E	Abi	0.0194757548950407	0.539599859522888	0.0119162062183022	0.218979423929487	2150.14644904135	0.0132791639405083	0.670223620631833	0	0.00397874024227945	2158.35780208972
GCF_000008485.1	Legionella pneumophila	F	Abi	0.0243057018246825	0.653012780540382	0.0180960297584534	0.0831289778144211	1824.47878988863	0.0282550979026469	0.597547513649674	0	0.0109276166606495	1825.47979250042
GCF_000008485.1	Legionella pneumophila	G	Abi	0.0106242406888458	0.800420093626584	0.0112817275521593	0.0562425676669153	1978.94842304246	0.00902940671947568	0.828136779724175	0	0.00158193443239922	1972.46028815089
GCF_000008485.1	Legionella pneumophila	H	Abi	0.0402491087711222	0.29709278734953	0.0221425443887711	0.311695430890257	2033.55158352586	0.0360420051013574	0.339862445251439	0	0.0213254545631844	2048.39856100265
GCF_000008485.1	Legionella pneumophila	I	Abi	0.0159467623343496	0.664360026092122	0	0.0067580862156421	2044.8403466212	0.0159467623342151	0.664359995860492	0	0.00675808621552943	2044.8403003854
GCF_000008485.1	Legionella pneumophila	J	Abi	0.0394341088091659	0.186469973419737	0.00783511336885923	0.20133163713405	2177.23406666513	0.0397273347859962	0.177204094448647	0	0.0500458224216233	2187.8738790553
GCF_000008485.1	Legionella pneumophila	K	Abi	0.0375415309956966	0.394446718039058	0.022567868074308	0.112418177787104	1974.95431728588	0.0340648993422732	0.431580491776823	1.26682183351314e-18	0.0105440689484092	1984.79949920171
GCF_000008485.1	Legionella pneumophila	L	Abi	0.0550831983785006	0.261592698134383	0.394219044595957	0.625461423150235	2053.53565165747	0.0401944108480964	0.324447492121238	0	0.00382045470043286	2209.55078390441
GCF_000008485.1	Legionella pneumophila	M	Abi	0.0227035151893076	0.450437614399767	0.00237227976322174	0.025031212692699	2173.99541285555	0.0228483813882953	0.445480767452444	0	0.0132158836055774	2182.22704236005
GCF_000008485.1	Legionella pneumophila	N	Abi	0.00719335619631801	0.889570126934186	0	0.0043089225085011	1817.74988986942	0.00719335619631293	0.88957018433121	0	0.00430892250849595	1817.74989016714
GCF_000008485.1	Legionella pneumophila	O	Abi	0.0454826712941165	0.238296962946543	0.00347672683710698	0.0458765317695112	2048.15928501707	0.046370193531244	0.227355493275227	0	0.0337893351614761	2040.96250719751
GCF_000008485.1	Legionella pneumophila	P	Abi	0.0522659180177812	0.236169714512005	0.0188592821359634	0.0615314663668561	1991.74626719187	0.0551855059508332	0.204216427321161	0	0.0274026032392168	1987.16197349142
GCF_000008485.1	Legionella pneumophila	Q	Abi	0.0291329551861185	0.636421595239371	0.00924104824662209	0.0362780875137441	1748.68134940589	0.0300231556378967	0.624681070884868	0	0.0102785975915741	1743.90401343172
GCF_000008485.1	Legionella pneumophila	R	Abi	0.0577921560258084	0.0840890193866733	0.0796862877905369	0.404454846980341	2226.25902272293	0.0457282248037068	0.135918535285294	0	0.0132316039297415	2298.58815369549
GCF_000008485.1	Legionella pneumophila	S	Abi	0.0603289034260335	0.167276035176617	0.0200062948639612	0.120446886038785	1994.20249091352	0.0646568853445613	0.132543353205802	0	0.0380493904996748	1996.73439610115
GCF_000008485.1	Legionella pneumophila	T	Abi	0.0375895931025602	0.3149732784555	0.0251055359840393	0.170727666324586	2088.62319270406	0.0383352449893591	0.293005350053126	0	0.0170128768201179	2093.44136332163
GCF_000008485.1	Legionella pneumophila	U	Abi	0.126117833724006	0.0919035035021091	1.41015625	0.527445578608152	1912.09982590237	0.100784314280418	0.0792532040948013	0	0.0106800618954694	2057.15441440581
GCF_000008485.1	Legionella pneumophila	V	Abi	0.0782910524869005	0.190030016242019	0.404012933373451	0.575663574973275	1897.23549134673	0.0313492082864002	0.548223945898429	0	0.00185145419405018	2008.50776203991
GCF_000008485.1	Legionella pneumophila	X	Abi	0.173243052232436	0.186516074729995	11.0374488830566	0.778897886324756	1920.12296916126	0.110216040821897	0.360737906973978	0.0497566106522841	0.533025077862551	2198.56260680932
GCF_000008485.1	Legionella pneumophila	Plasmid	Abi	0.388495215421454	0.162844037327494	9.35499572753906	0.504727358162437	1058.08108710883	0.211639726833318	0.386193427265971	0	0.00353580055278657	1155.68369823504
GCF_000008485.1	Legionella pneumophila	Prophage	Abi	0.0776705267169568	0.512007274302415	1.46636962890625	0.338256403000866	1507.11331534468	0.0578799774247207	0.579813211606083	0	0.00221895792145443	1549.93688226992
GCF_000008485.1	Legionella pneumophila	Transposon	Abi	0.157979011145999	0.410332584799406	24.0736847519875	0.793729160684099	1769.54573621212	0.239865767602212	0.189811719359249	0.120249811356869	0.619560723670572	2049.64775158884
GCF_000008485.1	Legionella pneumophila	Total_ORF	Abi	0.0585467323696731	0.000318183397289528	0.220070019364357	0.708738719492587	3335.00899457102	0.0487319043623974	0.0065265795423271	0.00124452174754021	0.64126460438851	3428.38357816747
GCF_000008485.1	Legionella pneumophila	C	CBASS	-0.050559158687362	0.155097691741958	0.0703946091234684	0.454104927237244	2081.45090562252	-0.07585974627266	0.0157082812517073	0	0.0643460445227042	2113.95237435815
GCF_000008485.1	Legionella pneumophila	D	CBASS	-0.0362224290511294	0.519955362655576	0.0568361431360245	0.15069287337661	1755.51547177624	-0.0380043718167542	0.477854093494086	0	0.00901648533506483	1760.85031045071
GCF_000008485.1	Legionella pneumophila	E	CBASS	-0.0119435268671873	0.665719100491561	0.0115919709205627	0.214290386426201	2150.45650936776	-0.0150512273408695	0.56956944479183	0	0.00709571645323404	2158.21460567952
GCF_000008485.1	Legionella pneumophila	F	CBASS	-0.041258356608918	0.379469155033027	0.0183597207069397	0.109359236410325	1822.90733911561	-0.0450602867135072	0.324635160545494	0	0.0380425160232105	1824.77605458913
GCF_000008485.1	Legionella pneumophila	G	CBASS	-0.00846076563230755	0.815491236055474	0.0110850669443607	0.0560407970755551	1974.04923264261	-0.0118331549435217	0.737603232439163	0	0.00376762865237655	1972.39440003097
GCF_000008485.1	Legionella pneumophila	H	CBASS	-0.0308261567275053	0.361243738012452	0.0213148593902588	0.305111651261954	2044.09596422081	-0.0385479473576217	0.229179182029823	0	0.0338503475741774	2047.85631509265
GCF_000008485.1	Legionella pneumophila	I	CBASS	-0.00658025324905687	0.832045787612547	0	0.00161445987164589	2044.98412781385	-0.0065802532490765	0.832045786405102	0	0.0016144598716555	2044.98412922915
GCF_000008485.1	Legionella pneumophila	J	CBASS	-0.0165945543871864	0.517352278181313	0.00768050621822169	0.16402128678195	2187.65130619388	-0.0221157716403794	0.371635207024234	0	0.021788124416005	2189.13483726675
GCF_000008485.1	Legionella pneumophila	K	CBASS	-0.0665859471788442	0.0859335536105358	0.0184230612319567	0.143430189884454	1976.89560266252	-0.0724899495218631	0.0526259502202437	0	0.0640423503452528	1981.58615407071
GCF_000008485.1	Legionella pneumophila	L	CBASS	-0.024021871088729	0.605623012032301	0.395523071289062	0.621757215743066	2057.48166381714	-0.0663935309542972	0.0579870761420131	0	0.0141452176706228	2206.86280575711
GCF_000008485.1	Legionella pneumophila	M	CBASS	-0.0114711658972801	0.653837120674475	0.00237227976322174	0.0169068088314283	2176.71570743898	-0.0124821550214636	0.621323552203515	0	0.00553958650921048	2182.56823540186
GCF_000008485.1	Legionella pneumophila	N	CBASS	-0.014216219552943	0.74708397274357	0	0.0232443576169331	1817.66400167879	-0.0142162195529596	0.747083972853863	0	0.0232443576169883	1817.66332048379
GCF_000008485.1	Legionella pneumophila	O	CBASS	-0.0519386870620189	0.114064016989354	0.00173943731738291	0.066326097464764	2053.28134251915	-0.0537125519956192	0.100272078179954	0	0.0626335211224726	2039.69351540924
GCF_000008485.1	Legionella pneumophila	P	CBASS	-0.0657743370154297	0.0828907856270048	0.0104322771221632	0.074683532759497	1984.68079507875	-0.0681334151107487	0.0661295987837455	0	0.057407667283257	1985.35151520928
GCF_000008485.1	Legionella pneumophila	Q	CBASS	-0.0253688042934959	0.629780476561632	0.0102628978575012	0.0406882576649326	1743.61926956838	-0.0275251325825974	0.596396780232104	0	0.0120444326810896	1743.86168558912
GCF_000008485.1	Legionella pneumophila	R	CBASS	-0.039670689660355	0.195873068840277	0.0763402150383286	0.396306553741519	2230.54652334267	-0.0480200661564068	0.0650059064376328	0	0.0203804911572659	2296.55326746665
GCF_000008485.1	Legionella pneumophila	S	CBASS	-0.0526595108875938	0.163671149500583	0.0192415284836898	0.119949350128972	2001.53430392605	-0.0597941298484578	0.100037262980006	0	0.0454887003170322	1996.28711464747
GCF_000008485.1	Legionella pneumophila	T	CBASS	-0.0396014626291772	0.228213457836046	0.0231714397668839	0.174338933239523	2083.6668001788	-0.0462717937842666	0.135881069336648	0	0.0342195435348321	2092.30355131197
GCF_000008485.1	Legionella pneumophila	U	CBASS	-0.0177959623836238	0.79600663196696	1.46636962890625	0.520101283202904	1914.67692601451	-0.051015772722522	0.283092391620325	2.74500192570382e-16	0.003992543951151	2059.19775005216
GCF_000008485.1	Legionella pneumophila	V	CBASS	-0.0682631487019773	0.240516225573663	0.586181640625	0.625452077994608	1922.49653239299	-0.0978387171770304	0.0285480524372215	0	0.0189799691114367	2073.91911149135
GCF_000008485.1	Legionella pneumophila	X	CBASS	-0.00888006274463224	0.937674573198851	10.9354868531227	0.776919228882029	1919.07453009647	0.0366874251905153	0.714571482380566	0.049693381267521	0.53228364206214	2198.91703573818
GCF_000008485.1	Legionella pneumophila	Plasmid	CBASS	-0.172056823780871	0.464873069345008	9.03812623023987	0.494900584911008	1059.71007447199	-0.0110312869250378	0.953191796941616	0	1.61640511262615e-05	1156.4593967524
GCF_000008485.1	Legionella pneumophila	Prophage	CBASS	-0.0385122357289284	0.736918586669029	2.46818214654922	0.462878926309688	1544.2712969606	-0.150406959549339	0.0884479370320153	0	0.0155048549728467	1622.98572063366
GCF_000008485.1	Legionella pneumophila	Transposon	CBASS	0.0298333742411661	0.850379856946127	23.7061529755592	0.793177448294067	1770.00455380532	0.0536179896108236	0.721487152034125	0.120515576089628	0.618791043937763	2050.27425679871
GCF_000008485.1	Legionella pneumophila	Total_ORF	CBASS	-0.0421000293641031	0.00631855740936413	0.280672311782837	0.715282613383891	3336.40458179347	-0.0469852436329798	0.00207376999635932	0.00125886585034896	0.646907144097126	3428.94220801635
GCF_000008485.1	Legionella pneumophila	C	CRISPR	0.0103644366718825	0.492631746661147	0.0745345987379551	0.44124326930332	2084.47991553028	0.0341818240271594	0.000767342966539632	0	0.124764268213551	2108.55821472955
GCF_000008485.1	Legionella pneumophila	D	CRISPR	0.00609603785902739	0.793577757337285	0.0568361431360245	0.146427512701359	1757.49965367694	0.0255058750656798	0.147468804621163	0	0.0375528432806547	1759.25214198016
GCF_000008485.1	Legionella pneumophila	E	CRISPR	0.0114115836170462	0.307342204686769	0.00928069517249241	0.226844919260621	2149.87917210153	0.0223610006483755	0.0109936328488145	0	0.141879775685113	2152.05315185269
GCF_000008485.1	Legionella pneumophila	F	CRISPR	0.00134139627686415	0.94249479772871	0.0211015343666077	0.0885677491438559	1823.39375849121	0.00690669242908159	0.643796689566506	0	0.00838252385845359	1825.54439088832
GCF_000008485.1	Legionella pneumophila	G	CRISPR	0.00199788853295199	0.891061312715351	0.0130509252812772	0.0650960914014687	1972.90806984931	0.00466746123249726	0.690219598215811	0	0.00533187694443888	1972.34700660675
GCF_000008485.1	Legionella pneumophila	H	CRISPR	0.00632204183478484	0.651849769184533	0.0215617335779825	0.293953583484456	2039.17529959674	0.0230242164767954	0.0288327102715956	0	0.111836403861533	2044.52708775719
GCF_000008485.1	Legionella pneumophila	I	CRISPR	0.00384605677176172	0.709165193458372	0	0.00499342080989601	2044.88915859157	0.00384605677178049	0.709165191652724	0	0.00499342080994381	2044.88937013771
GCF_000008485.1	Legionella pneumophila	J	CRISPR	0.00843068035789983	0.409402876691457	0.00656781408139295	0.168208211966739	2186.37154120722	0.0158896056707467	0.0522441686521348	0	0.103533996576031	2185.94106296458
GCF_000008485.1	Legionella pneumophila	K	CRISPR	0.00687514765652941	0.660347257023308	0.0211403417779366	0.103367444883054	1983.3686698339	0.0181941550708642	0.132079382595495	0	0.0386557471786594	1983.15534101077
GCF_000008485.1	Legionella pneumophila	L	CRISPR	0.0274957878957311	0.154093734764444	0.385757446289062	0.627376118854216	2055.27533427307	0.0794484364282971	4.72325126292192e-12	0	0.188152210173823	2162.17919103306
GCF_000008485.1	Legionella pneumophila	M	CRISPR	0.00444403718853394	0.638507764813204	0.00222848939301912	0.0196787732002549	2159.34350405475	0.00650614123545909	0.437454177749382	0	0.0136881529840801	2182.20918268724
GCF_000008485.1	Legionella pneumophila	N	CRISPR	0.00654750719027519	0.653942609652369	0	0.0449168862278001	1817.56559639047	0.0065475071902355	0.653942593365413	0	0.0449168862272656	1817.56559767733
GCF_000008485.1	Legionella pneumophila	O	CRISPR	0.00844305833517508	0.482109467644521	0.00360417143474479	0.0289616123772038	2043.4168683275	0.0102151253006869	0.336741564768021	0	0.0214569875015853	2041.37278473414
GCF_000008485.1	Legionella pneumophila	P	CRISPR	0.000328633995414678	0.983483815717062	0.0272378921508789	0.0520629830932002	1984.56414047553	-0.0063028413448694	0.597649424612896	0	0.00473412560729006	1988.52284402432
GCF_000008485.1	Legionella pneumophila	Q	CRISPR	0.0207645387708988	0.247248184833659	0.00253552570939064	0.0722835806499277	1741.81975897044	0.0221054303801886	0.197812790112709	0	0.0712197764373789	1742.478788611
GCF_000008485.1	Legionella pneumophila	R	CRISPR	0.000822310365720517	0.94980233374623	0.0764463096857071	0.385527838125248	2232.63892581518	0.0316343194432491	0.000207601616400367	0	0.0824178512402647	2286.07837212991
GCF_000008485.1	Legionella pneumophila	S	CRISPR	0.02164164836184	0.145287798690233	0.0145935660693794	0.116315105143175	1997.86124582673	0.0270995199097389	0.0220422202545393	0	0.0881405677834903	1993.78123672768
GCF_000008485.1	Legionella pneumophila	T	CRISPR	0.0183157030377452	0.178014655053411	0.0216009616851807	0.178626148592584	2083.45199692752	0.0249858978789387	0.013941988362757	0	0.0930070591621671	2088.49374323474
GCF_000008485.1	Legionella pneumophila	U	CRISPR	0.055972337083884	0.0462133695246552	1.31890869140625	0.52620574002848	1912.38702057815	0.0976438523017824	5.98255857731285e-10	0	0.1328877298555	2021.46552214219
GCF_000008485.1	Legionella pneumophila	V	CRISPR	-0.0041043459010375	0.866910898838721	0.57427978515625	0.539760415343709	1904.85408015617	0.0622843147532029	2.30236211026584e-05	3.28584076450363e-18	0.0924555678713829	1990.04712754027
GCF_000008485.1	Legionella pneumophila	X	CRISPR	0.0405511994559098	0.353488568155502	10.8488694764674	0.777612727910303	1921.16532275375	0.132272296680638	5.41914597905519e-05	0.0455964764378152	0.53518232398589	2196.07766263358
GCF_000008485.1	Legionella pneumophila	Plasmid	CRISPR	0.033173345476368	0.746935581444973	8.90066623687744	0.49063170629251	1060.19074997681	0.088945686217683	0.160934229695273	0	0.00922628196628308	1154.44023568022
GCF_000008485.1	Legionella pneumophila	Prophage	CRISPR	0.0592590826867487	0.208177948849813	2.3264441639185	0.464529351740856	1543.62672821444	0.129103324520228	4.45748628215809e-06	0	0.112434168532146	1604.56456691622
GCF_000008485.1	Legionella pneumophila	Transposon	CRISPR	0.0552551123827513	0.367383168754999	23.7335008531809	0.793786052455022	1767.61124418027	0.170255072058914	0.000562997683995935	0.112685989385478	0.620161121133477	2050.57430121606
GCF_000008485.1	Legionella pneumophila	Total_ORF	CRISPR	0.0208999159031242	0.000295188824951811	0.246109008789062	0.713385639457293	3341.05043857564	0.0310190960770182	9.01604099772696e-11	0.00108806393031717	0.647452396144879	3422.09390695907
GCF_000008485.1	Legionella pneumophila	C	DMS	-0.000676918791970574	0.965590984275011	0.0791015625	0.441435207832372	2081.98080650563	0.0175115971052896	0.13345816179759	0	0.0248197882761065	2117.67014620844
GCF_000008485.1	Legionella pneumophila	D	DMS	0.0133115093367331	0.582179227868298	0.0515520572662354	0.147243165223792	1752.78920432258	0.0360697641640803	0.0766917699007645	0	0.0560869876598884	1758.20088290779
GCF_000008485.1	Legionella pneumophila	E	DMS	0.00925370247149227	0.432561942123842	0.00954028251817363	0.218317051947384	2150.98000079543	0.0224687907386023	0.0267003095509987	0	0.107733515350789	2153.60655223401
GCF_000008485.1	Legionella pneumophila	F	DMS	0.00398904404323542	0.838750809767449	0.0201375223696232	0.0872804316868376	1827.22244762593	0.00945017807408033	0.582918244105836	0	0.0118220296577148	1825.4563958505
GCF_000008485.1	Legionella pneumophila	G	DMS	0.00808689392266074	0.591490880373102	0.00893253798928129	0.0594910741778229	1975.45415970186	0.0130256783034436	0.335097135490649	0	0.031186486484125	1971.57444687445
GCF_000008485.1	Legionella pneumophila	H	DMS	0.0181941393629188	0.201973826757602	0.0149562765111568	0.302265571784309	2036.16896345188	0.03487270775182	0.00423002965534923	0	0.191548068835442	2041.07837764392
GCF_000008485.1	Legionella pneumophila	I	DMS	-0.00588590322361447	0.618993635666326	0	0.00917940843755249	2043.70411972569	-0.00588590322371127	0.618993636294428	0	0.00917940843785519	2043.70420147234
GCF_000008485.1	Legionella pneumophila	J	DMS	0.00789364095422235	0.46369806866621	0.00628125342159169	0.161683564867131	2181.48917541196	0.0169568781563713	0.0723238399493134	0	0.0884298906609731	2186.60097371204
GCF_000008485.1	Legionella pneumophila	K	DMS	0.029579307957991	0.0480767094291643	0.00438147163044167	0.114209310713435	1977.27646052858	0.0343035868222901	0.0143278728920345	0	0.108220889744057	1975.55611572912
GCF_000008485.1	Legionella pneumophila	L	DMS	0.00957940551554922	0.631850945347319	0.31640625	0.561045752615764	2050.55416140949	0.0678413308378215	3.80530955121532e-07	0	0.122660312138176	2138.76905051639
GCF_000008485.1	Legionella pneumophila	M	DMS	-0.00620163576072414	0.568900435602049	0.00565433502197266	0.0326281177133691	2191.82113418412	-0.000442134892567437	0.963363539268503	0	4.78975612339924e-05	2182.81056403791
GCF_000008485.1	Legionella pneumophila	N	DMS	0.00383342045640897	0.819510519478032	0	0.0116364777812097	1817.71470314127	0.00383342045645316	0.819510516330626	0	0.011636477781479	1817.71470195124
GCF_000008485.1	Legionella pneumophila	O	DMS	0.00435648284448484	0.743731023736716	0.00487542152404785	0.0211726158788296	2047.49646294856	0.0060821210107389	0.619091193014904	0	0.00568985051365039	2042.31657900857
GCF_000008485.1	Legionella pneumophila	P	DMS	-0.00663009272335632	0.689025020707024	0.0282955765724182	0.0549038494278123	1986.75536150702	-0.00513161914197409	0.70868630327012	0	0.00237241012316548	1988.66186658782
GCF_000008485.1	Legionella pneumophila	Q	DMS	0.0187439849665098	0.356583840263354	0.00283559898781593	0.0501645316465728	1744.67344657036	0.0209378077284261	0.289939117163759	0	0.0480924990126931	1743.01762511383
GCF_000008485.1	Legionella pneumophila	R	DMS	0.0018043343522303	0.894968800451944	0.0784164071083069	0.38630342823356	2238.18102873235	0.0404582054721351	4.14811191686385e-05	0	0.100410954886967	2283.26177085603
GCF_000008485.1	Legionella pneumophila	S	DMS	0.0155038291309625	0.328814115157195	0.0173354816070059	0.101976988802635	1994.22715081313	0.0247338000359465	0.0698666668138051	0	0.0552490253562549	1995.74032312975
GCF_000008485.1	Legionella pneumophila	T	DMS	0.0270037301327392	0.0485356751646928	0.012982378052584	0.184974177903322	2084.46998222706	0.0368683025804536	0.00172827954390786	0	0.149881500590126	2085.00581135526
GCF_000008485.1	Legionella pneumophila	U	DMS	0.049121144643124	0.106152643036184	1.39166259765625	0.525405641542016	1913.14147813247	0.0997613859146563	5.30010202574673e-08	0	0.10264580735661	2030.10321761305
GCF_000008485.1	Legionella pneumophila	V	DMS	-0.00839068237900787	0.734518960428844	0.404012933373451	0.512814568873815	1915.96184982963	0.0903591398346473	1.01655403339139e-07	0	0.150273149001587	1983.24323288929
GCF_000008485.1	Legionella pneumophila	X	DMS	0.111704230097858	0.0182980556447636	10.3981056213379	0.778688679736059	1915.4109257472	0.0804532140381362	0.0355696586087312	0.0476737752206974	0.528256710962438	2194.90499411025
GCF_000008485.1	Legionella pneumophila	Plasmid	DMS	0.0260531938371492	0.81988555330181	8.99121308326721	0.492026461671369	1060.32320235053	0.273221806458705	0.000479854782020558	0	0.0575534553618281	1143.46780454003
GCF_000008485.1	Legionella pneumophila	Prophage	DMS	-0.00334482619874262	0.946597887288763	2.44140625	0.45995695174806	1544.3085499842	0.0951506424621974	0.00334877572440953	0	0.0459386092203579	1617.12684065841
GCF_000008485.1	Legionella pneumophila	Transposon	DMS	0.160027157168484	0.0145549778182967	22.8603515625	0.793567746730464	1763.76216529655	0.0714493961220292	0.21251168457912	0.116216148277888	0.611673293650283	2046.14404063733
GCF_000008485.1	Legionella pneumophila	Total_ORF	DMS	0.0146462555591103	0.0299658967609715	0.324082600942347	0.711220650946208	3328.47515522149	0.0366995898999181	1.67050526508007e-11	0.00105757289482817	0.643845986631371	3419.19410163694
GCF_000008485.1	Legionella pneumophila	C	DRT	0.0136634847692036	0.343929370004118	0.0724498182535172	0.444073583072921	2077.57168697976	0.0239825416044223	0.0617789073970132	0	0.0384568242190448	2116.45971756991
GCF_000008485.1	Legionella pneumophila	D	DRT	0.0145459251383952	0.537125233231079	0.0568361431360245	0.151280775298338	1751.67165793676	0.0201462810622437	0.366754376610656	0	0.0145794190039193	1760.5470985597
GCF_000008485.1	Legionella pneumophila	E	DRT	0.00188733727823272	0.872283805311595	0.0112325519003207	0.207775805436029	2151.93286860946	0.00896239795210603	0.42349589438145	0	0.0140549394270228	2157.89986541698
GCF_000008485.1	Legionella pneumophila	F	DRT	0.000640102766395714	0.974188649397767	0.0193655490875244	0.0793899521256479	1828.41401153236	0.000732506442216422	0.969464126020055	0	5.74507776297542e-05	1825.75709587227
GCF_000008485.1	Legionella pneumophila	G	DRT	-0.010458465335341	0.500623493588825	0.0102948048734106	0.0663098714507248	1977.06401625746	-0.0100730539805453	0.503765545744097	0	0.0150039086799095	1972.05808236088
GCF_000008485.1	Legionella pneumophila	H	DRT	-0.00204267649252966	0.885975773566793	0.0229859948158264	0.292199016931941	2034.48442629378	0.00492637960870677	0.713772302933859	0	0.00314922070773933	2049.18491043935
GCF_000008485.1	Legionella pneumophila	I	DRT	0.00330039793476547	0.802660221526567	0	0.0022417404780099	2044.96600545954	0.00330039793470485	0.802660224117245	0	0.00224174047792797	2044.96600610037
GCF_000008485.1	Legionella pneumophila	J	DRT	-0.00182617883153761	0.867157631412541	0.00827815094089601	0.156688362750773	2181.51032762246	0.00137551140554067	0.895431785545413	0	0.000474025143080792	2189.74964541147
GCF_000008485.1	Legionella pneumophila	K	DRT	0.00294195560604857	0.855580486240609	0.0218216677419356	0.0993157494107191	1981.46695581879	0.00783871273584856	0.610837666626064	0	0.00441376651066211	1985.17042155296
GCF_000008485.1	Legionella pneumophila	L	DRT	0.0237771916781269	0.174608677626878	0.371337890625	0.625977258803714	2055.10989597429	0.0816760206695891	6.95728662815275e-09	0	0.132056102251985	2177.60183112874
GCF_000008485.1	Legionella pneumophila	M	DRT	-0.00204256456310969	0.851964381266121	0.00269785895943642	0.0142381661187142	2182.43999099403	-0.00102623400645273	0.923886498843889	0	0.000207216795344444	2182.80357311984
GCF_000008485.1	Legionella pneumophila	N	DRT	0.00598965654804056	0.748452170729192	0	0.0229844518925362	1817.66418067452	0.00598965654804684	0.748452180272276	0	0.0229844518925833	1817.66425174677
GCF_000008485.1	Legionella pneumophila	O	DRT	-0.00557007337816305	0.688433093114577	0.00416897056857124	0.0191655051063193	2050.3682404452	-0.00484058611168691	0.72268050430038	0	0.00291947380180478	2042.31449740445
GCF_000008485.1	Legionella pneumophila	P	DRT	0.00555265565308879	0.730037882863091	0.0218506102100946	0.0444191912687102	1989.1255846581	0.0043649852199937	0.775702843307089	0	0.00137969529363443	1988.72024870975
GCF_000008485.1	Legionella pneumophila	Q	DRT	0.00394784155842802	0.859200565866017	0.00988861755467951	0.0307085465701435	1745.21340388385	0.00662942071645439	0.76186972945098	0	0.00394314905118293	1744.05058871879
GCF_000008485.1	Legionella pneumophila	R	DRT	-0.00475558756706548	0.70396631720122	0.0796464496270346	0.3897728535864	2230.66587122779	0.00970696360614542	0.370358834365699	0	0.00480270411725701	2299.19195247918
GCF_000008485.1	Legionella pneumophila	S	DRT	0.0153421588451884	0.328112917959368	0.0187337631359696	0.103007377420405	1993.26494023938	0.0208906314652281	0.163562902895113	0	0.0326325026771735	1997.11154836281
GCF_000008485.1	Legionella pneumophila	T	DRT	0.0039769033057655	0.773214324670015	0.0253770500421524	0.157648149500608	2083.78339710648	0.0104662830586754	0.418135841590785	0	0.0100849059520966	2093.90585365189
GCF_000008485.1	Legionella pneumophila	U	DRT	0.034842493965928	0.168402747067401	1.373291015625	0.522061977328058	1914.17107823041	0.0932895553606059	1.18480438663126e-06	0	0.0818262267156387	2037.22473547775
GCF_000008485.1	Legionella pneumophila	V	DRT	0.0266830147617053	0.22370225685015	0.5625	0.624490213818048	1923.6316290645	0.0926121829592748	1.56387270843015e-07	0	0.108885973411685	2051.92599025789
GCF_000008485.1	Legionella pneumophila	X	DRT	0.0190030201559938	0.562294735353253	10.7169914841652	0.772839646468412	1921.39043327126	0.266290549524169	3.98282400685622e-12	0.0388500521720147	0.540593029752389	2184.76936471173
GCF_000008485.1	Legionella pneumophila	Plasmid	DRT	0.0989081119306987	0.287045066720374	8.35147911310196	0.493011984666828	1060.00316312057	0.223197823924948	0.0026148233630233	5.70036633341253e-17	0.0426716839222327	1147.795183626
GCF_000008485.1	Legionella pneumophila	Prophage	DRT	0.0325083863377221	0.437297141937466	2.30786241590977	0.460091143312181	1544.84496270302	0.146698488274126	1.13111197260432e-05	0	0.102965321271865	1607.36630459178
GCF_000008485.1	Legionella pneumophila	Transposon	DRT	0.0385766302949116	0.37057042207573	23.6230173110962	0.793588422973546	1769.74551346632	0.373210186537756	1.81761260966749e-10	0.100997773731355	0.628701299174348	2042.79268471604
GCF_000008485.1	Legionella pneumophila	Total_ORF	DRT	-0.000178766431944825	0.969994730962654	0.273475885391235	0.70907345921736	3345.46841828455	0.0232934025712304	0.000295102521941215	0.00123641313937668	0.646986702926807	3427.47594795466
GCF_000008485.1	Legionella pneumophila	C	RM	0.00583812806131264	0.586514667099922	0.0742349624633789	0.439985390340208	2083.32938314486	0.0164250143001671	0.0762058002663355	0	0.034653727739899	2116.78503388326
GCF_000008485.1	Legionella pneumophila	D	RM	0.00160947517360406	0.925837492941456	0.0586843527853489	0.14606694946474	1754.65477457693	0.00283420123407728	0.860067632118964	0	0.000556173589618941	1761.32650959432
GCF_000008485.1	Legionella pneumophila	E	RM	0.00359805994533927	0.673888966128731	0.0109227033428851	0.210469127629678	2146.88549955106	0.0094138263748657	0.241376394155005	0	0.0301141639799325	2157.16632286626
GCF_000008485.1	Legionella pneumophila	F	RM	-0.00409136868443917	0.775217698838768	0.0193655490875244	0.0842805003729512	1826.16268874727	-0.00468404399647372	0.732187186688893	0	0.00459143557169203	1825.64130005249
GCF_000008485.1	Legionella pneumophila	G	RM	-6.48802424177936e-05	0.995392781501446	0.0115655335108933	0.0561501829178704	1971.26415011717	-0.000370651489172024	0.972462144922109	0	3.99991607183244e-05	1972.50451377979
GCF_000008485.1	Legionella pneumophila	H	RM	0.00086875817607413	0.933313638284737	0.0222516655921936	0.287770200257363	2037.22773525698	0.00557093941285767	0.562656280613683	0	0.00784450649380798	2048.984032941
GCF_000008485.1	Legionella pneumophila	I	RM	-7.75140097556173e-05	0.993459533575566	0	2.41201176019485e-06	2045.02825814753	-7.75140098724253e-05	0.993459533633406	0	2.41201176744443e-06	2045.02822038909
GCF_000008485.1	Legionella pneumophila	J	RM	0.00181413781023139	0.818828832397986	0.00802565489271956	0.154796683781364	2193.23893694569	0.00400146260686143	0.593120034900307	0	0.00784556010207529	2189.43208322723
GCF_000008485.1	Legionella pneumophila	K	RM	0.00900433396214057	0.443913849116953	0.0207517683087355	0.107418062069448	1980.73118667332	0.0124387553079594	0.260303981289799	0	0.0215978060127779	1984.16139454168
GCF_000008485.1	Legionella pneumophila	L	RM	0.0185404105359409	0.174023388415882	0.338511751033366	0.620878659778728	2053.22141477638	0.0633935695812693	1.15915768125807e-09	0	0.147043956655801	2169.35671777277
GCF_000008485.1	Legionella pneumophila	M	RM	-0.00563451646546933	0.476461080040018	0.00318056344985962	0.0271334658251968	2181.16341202684	-0.00464004335875802	0.545655144816085	0	0.00828978705406962	2182.4475026719
GCF_000008485.1	Legionella pneumophila	N	RM	0.00417613753308152	0.755081467841531	0	0.0217493508584193	1817.66938739175	0.00417613753312831	0.755081475746767	0	0.021749350858908	1817.66938777384
GCF_000008485.1	Legionella pneumophila	O	RM	-0.00105176203970931	0.916264690545367	0.00433010427514091	0.016403513274324	2042.90714098364	-0.000188386643737886	0.984566422414495	0	8.67463618137977e-06	2042.44005572043
GCF_000008485.1	Legionella pneumophila	P	RM	-0.000896981306895101	0.939133197691851	0.0238687789533287	0.0456817074970766	1992.30677931694	-0.00239659266159911	0.827105414721223	0	0.000810761875800546	1988.7523779264
GCF_000008485.1	Legionella pneumophila	Q	RM	-0.00599916211113504	0.709467283436955	0.0110449400381185	0.0373976272826661	1744.90952758437	-0.0043073777029213	0.783557691201732	0	0.00324006328302642	1744.06671145473
GCF_000008485.1	Legionella pneumophila	R	RM	-0.00207236695947261	0.824198573808597	0.0773993029381472	0.38705540815204	2235.40062848439	0.00862313462429384	0.267555295808746	0	0.0073702052275175	2298.46659483089
GCF_000008485.1	Legionella pneumophila	S	RM	-0.000671023075587566	0.953719913905744	0.0233617110097839	0.0941123207620379	1992.81414795179	0.00292425237123332	0.786632247130545	0	0.0012318225634688	1998.96978540605
GCF_000008485.1	Legionella pneumophila	T	RM	-0.00143372253355087	0.887115871982843	0.0254865517490543	0.155318328577655	2083.24017278701	0.00101584709490114	0.912823717766587	0	0.000184379757421796	2094.54782089921
GCF_000008485.1	Legionella pneumophila	U	RM	0.0230373213498652	0.260664778038928	1.35504150390625	0.518926302952093	1914.43301662062	0.0785785917054839	3.25294837003099e-08	0	0.105894841994867	2029.72460402735
GCF_000008485.1	Legionella pneumophila	V	RM	0.000878100963920816	0.958225042630138	0.412357751280069	0.519313027832282	1918.38693951154	0.0392999035508234	0.00284539299433456	0	0.0450494980969408	2012.16255700418
GCF_000008485.1	Legionella pneumophila	X	RM	-0.00172125988893428	0.953471689252344	11.000169813633	0.777492511524983	1921.78412763392	0.180609319321103	4.31665218503114e-10	0.0415580179237814	0.542056031151837	2188.6884972521
GCF_000008485.1	Legionella pneumophila	Plasmid	RM	0.0724592982339906	0.3358696337302	8.28810119628906	0.4911830043884	1060.45476304392	0.155277768241085	0.00694539655157222	0	0.0342536484173925	1149.10428726571
GCF_000008485.1	Legionella pneumophila	Prophage	RM	0.0252732499204188	0.450493936690153	2.25953155755997	0.457392414467108	1544.55221822699	0.112765753654059	7.78694678900415e-06	0	0.106697393821823	1605.97077292529
GCF_000008485.1	Legionella pneumophila	Transposon	RM	0.00164377113232194	0.966485188423253	23.8603389300406	0.793289331435943	1769.46592073832	0.232431454059928	1.36263014126813e-07	0.106718367511219	0.623595502789936	2045.09206501016
GCF_000008485.1	Legionella pneumophila	Total_ORF	RM	0.000419725133093462	0.918024897963908	0.272710382938385	0.705841771212348	3351.63533312396	0.0161072599590295	0.000461511529827286	0.00122868294273797	0.644097469495925	3426.52065529989
GCF_000008485.1	Legionella pneumophila	C	gabija	-0.0215075926649796	0.417965228198357	0.07476806640625	0.444697709883375	2082.28774066272	-0.044278503126711	0.0533831737410893	0	0.041139026824546	2116.14760483119
GCF_000008485.1	Legionella pneumophila	D	gabija	0.0254064044482358	0.544406445585074	0.05865478515625	0.150002351826203	1753.48088261465	0.0135002295405108	0.727603835143386	0	0.0021712730389681	1761.2380499744
GCF_000008485.1	Legionella pneumophila	E	gabija	0.00624004217449078	0.763422302587335	0.0111830802497934	0.208191330028216	2148.65280083969	0.00895116432505273	0.644660374397748	0	0.00466671318853419	2158.32723546204
GCF_000008485.1	Legionella pneumophila	F	gabija	-0.0232530252502583	0.507400773135687	0.0168695449829102	0.0917762511467206	1828.84674699221	-0.0290507714361571	0.387952850541628	0	0.0292235691269433	1825.00733875046
GCF_000008485.1	Legionella pneumophila	G	gabija	-0.0121536641046765	0.656559714875512	0.00978315718333901	0.0575735417542461	1975.51647866028	-0.018079081988931	0.491197929104729	0	0.0159073502914577	1972.02994845762
GCF_000008485.1	Legionella pneumophila	H	gabija	-0.010171917626338	0.689054334544625	0.0215617335779825	0.290292936682634	2033.10198864439	-0.0190549120550498	0.418347550252031	0	0.0153313199369036	2048.66090519971
GCF_000008485.1	Legionella pneumophila	I	gabija	-0.00249364806632369	0.913530595505081	0	0.000423236381795507	2045.01696354123	-0.00249364806632861	0.913530595175059	0	0.000423236381797338	2045.0169666265
GCF_000008485.1	Legionella pneumophila	J	gabija	-0.014856522883184	0.442639233819932	0.00732766930013895	0.168824338032587	2178.01119615867	-0.0204126531230289	0.265571456326185	0	0.034062344150632	2188.47060927019
GCF_000008485.1	Legionella pneumophila	K	gabija	-0.0066395866109873	0.817908688276385	0.021662810025492	0.100313948210354	1980.82063657741	-0.0175159189968563	0.516701577389495	0	0.00716684237860389	1985.00668671693
GCF_000008485.1	Legionella pneumophila	L	gabija	-0.0360817157489621	0.297542639591024	0.40045166015625	0.625156700672685	2053.31558272663	-0.0265520726028107	0.29736557266877	0	0.00425739825228996	2209.97007874205
GCF_000008485.1	Legionella pneumophila	M	gabija	-0.00393187317321859	0.837249398762849	0.00274242460727692	0.0151098967722375	2179.82875205712	-0.00395592759252325	0.832127717396135	0	0.00102005766012095	2182.7679344757
GCF_000008485.1	Legionella pneumophila	N	gabija	0.00274604978865171	0.932522336067893	0	0.00160237468230489	1817.76041392211	0.00274604978867046	0.93252233597336	0	0.00160237468232637	1817.76041432365
GCF_000008485.1	Legionella pneumophila	O	gabija	-0.012113567672995	0.617768924456406	0.00348257744917646	0.0202783136368592	2047.64096650378	-0.0145920809776504	0.539493550372519	0	0.00872755705161232	2042.06280324995
GCF_000008485.1	Legionella pneumophila	P	gabija	-0.0455282577849632	0.0953867857877229	0.000820934396017492	0.0492936620068449	1984.36123718057	-0.0461725319921404	0.0894358525608106	0	0.049031340822808	1985.87636155639
GCF_000008485.1	Legionella pneumophila	Q	gabija	-0.0427816570428827	0.279023021597129	0.00791637250222266	0.0766555769809401	1746.84188800057	-0.0443482375435603	0.253300529967945	0	0.0560486188953851	1742.82060074349
GCF_000008485.1	Legionella pneumophila	R	gabija	-0.0189840726179235	0.405254780473125	0.0784164071083069	0.39250780904744	2240.60377513332	-0.0215334771258917	0.258303119965654	0	0.00765287377760446	2298.61303193228
GCF_000008485.1	Legionella pneumophila	S	gabija	-0.0232885846887532	0.410279458822102	0.0187337631359696	0.0984942294607863	1994.48836741673	-0.0333844157901618	0.209578428034288	0	0.0264699316238072	1997.45324868403
GCF_000008485.1	Legionella pneumophila	T	gabija	-0.0360838188754264	0.146639994139141	0.0221658237896918	0.182133543379519	2080.33315146934	-0.0415120766178963	0.0703517309479435	0	0.0503859438071812	2091.24356717935
GCF_000008485.1	Legionella pneumophila	U	gabija	-0.0968116009510358	0.0684633120942704	1.301025390625	0.523170929384153	1912.88839430897	-0.105864143413315	0.0033698072668371	0	0.0298067141393655	2051.45427500592
GCF_000008485.1	Legionella pneumophila	V	gabija	-0.0300134644395548	0.48695439425232	0.588895116001368	0.622209540555419	1921.39142615993	-0.0462248127605979	0.152398661132602	1.54962831909286e-16	0.00810241582982794	2076.77649420445
GCF_000008485.1	Legionella pneumophila	X	gabija	-0.259898037310095	0.0119017352651735	9.765625	0.779523121549552	1920.10268433041	-0.224809331982524	0.00302415377153267	0.0476506426261829	0.533463986801579	2196.84896750013
GCF_000008485.1	Legionella pneumophila	Plasmid	gabija	-0.0486455081848827	0.792460825478232	9.10725122690201	0.49258404576332	1060.33231891883	-0.0888608561250563	0.538286860046011	0	0.00177783660250758	1156.05862414529
GCF_000008485.1	Legionella pneumophila	Prophage	gabija	-0.212196278343823	0.0144525024471849	2.1572265625	0.483113298657972	1539.84495758163	-0.207222804621578	0.00199003528755536	0	0.0511498977672968	1615.8305108972
GCF_000008485.1	Legionella pneumophila	Transposon	gabija	-0.313086188987525	0.0412754216309132	22.0207477211952	0.794289204326494	1767.94919325356	-0.341565136436908	0.00283659041734378	0.115618293257475	0.619182486551724	2049.09703899046
GCF_000008485.1	Legionella pneumophila	Total_ORF	gabija	-0.0221423642168481	0.158951371584846	0.265739337555715	0.710611756277699	3352.2541990118	-0.030415754866408	0.0073019251353219	0.00127072427476844	0.646772226871751	3429.09035274842
GCF_000008985.1	Francisella tularensis	C	Abi	-0.0897438155919888	0.0859751220427214	0	0.501264055542961	103.497204718802	-0.0897438155942218	0.085975121406907	0	0.501264055569042	103.497204652322
GCF_000008985.1	Francisella tularensis	D	Abi	0.00896866998275906	0.932526555215621	0	0.0211640211640142	80.1698428193517	0.00896866998275748	0.932526555802119	0	0.0211640211640075	80.1698413914477
GCF_000008985.1	Francisella tularensis	E	Abi	-0.0594381003962285	0.178484192187766	0.0890804126677756	0.457025727846988	116.599806949287	-0.0723496223241601	0.0610144794119638	0	0.430114932324453	114.324904859098
GCF_000008985.1	Francisella tularensis	F	Abi	-0.0467971390951643	0.472124355789523	0	0.494281045751577	94.7371771229878	-0.0467971390951825	0.472124357470636	0	0.494281045751959	94.7371771438132
GCF_000008985.1	Francisella tularensis	G	Abi	-0.110254013492225	0.0163663627372256	0	0.658198908905369	107.343396497879	-0.110254013493125	0.0163663624198895	0	0.658198908916714	107.343395389774
GCF_000008985.1	Francisella tularensis	H	Abi	-0.0077145994953314	0.87510303932159	0	0.180790960452034	102.894824884893	-0.00771459949533411	0.875103038772752	0	0.180790960452161	102.894825203825
GCF_000008985.1	Francisella tularensis	I	Abi	-0.0832730548790215	0.142830304428348	0	0.420490709372741	101.086008572903	-0.0832730548802353	0.142830299157754	0	0.420490709385541	101.086009150018
GCF_000008985.1	Francisella tularensis	J	Abi	-0.0180235018927846	0.628048917774882	0	0.230119825708011	111.853009559607	-0.0180235018927855	0.628048922378017	0	0.230119825708036	111.853009571737
GCF_000008985.1	Francisella tularensis	K	Abi	0.01507789096917	0.821012744502208	0	0.0396760021965892	94.9039798895371	0.015077890969204	0.821012743604731	0	0.0396760021967683	94.9039799159222
GCF_000008985.1	Francisella tularensis	L	Abi	-0.0729067708080865	0.208050243621707	0	0.408918805216644	99.9122198495468	-0.072906770808861	0.208050243562243	0	0.408918805225655	99.9122181525046
GCF_000008985.1	Francisella tularensis	M	Abi	-0.0142058463739856	0.742301179801821	0	0.0730621331714309	107.958379135529	-0.0142058463739773	0.742301182740736	0	0.0730621331713482	107.958375927176
GCF_000008985.1	Francisella tularensis	N	Abi	-0.038151765964377	0.688410023248856	0	0.356796116504866	83.190475107996	-0.0381517659643922	0.688410025986259	0	0.356796116505161	83.1904751253889
GCF_000008985.1	Francisella tularensis	O	Abi	-0.00209863665692213	0.971690084274805	0	0.0131578947368518	97.3140680179756	-0.00209863665692373	0.971690084537941	0	0.0131578947368743	97.3140680550149
GCF_000008985.1	Francisella tularensis	P	Abi	-0.0959639882617462	0.0713965917596136	0	0.55056179775284	102.653718766758	-0.0959639882635953	0.0713965913004371	0	0.550561797775095	102.65371967783
GCF_000008985.1	Francisella tularensis	Q	Abi	-0.0245411089161173	0.842740283657786	0	0.0549828178694137	75.7863875375332	-0.0245411089157221	0.842740284471307	0	0.0549828178676688	75.7863874242981
GCF_000008985.1	Francisella tularensis	R	Abi	-0.058268908123973	0.180626536793306	0	0.34002963221193	110.860636947664	-0.058268908124457	0.180626537112499	0	0.340029632217742	109.66956573313
GCF_000008985.1	Francisella tularensis	S	Abi	0.00780238028418691	0.90570177855581	0	0.00981104651163348	95.4338216591671	0.00780238028438741	0.905701779480538	0	0.00981104651214043	95.4338299832033
GCF_000008985.1	Francisella tularensis	T	Abi	0.0633696139325917	0.467196017460191	0	0.384816753926728	86.6575583054944	0.0633696139325089	0.467196024001989	0	0.38481675392577	86.657562944433
GCF_000008985.1	Francisella tularensis	U	Abi	0.0223507556140703	0.816104194005579	0.0945344800129533	0.0126183687949885	91.4782124080911	0.0208340870243983	0.823247396459278	0	0.0107430618994113	88.1810768595189
GCF_000008985.1	Francisella tularensis	V	Abi	-0.0392038129388646	0.858040637892432	16.1823901638002	0.652089320503241	104.308041897106	-0.175477944915313	0.0930776499086325	0.0206519585799879	0.431844891846964	111.075864597168
GCF_000008985.1	Francisella tularensis	X	Abi	0.0727846393403848	0.851806411642301	59.2978032390622	0.805252400170154	108.906322690601	-0.113526010937988	0.529781189258086	0.0985003713518596	0.734483643266032	115.456896642218
GCF_000008985.1	Francisella tularensis	Plasmid	Abi	0.616186139423817	0.112937762389911	0	0.347112860892388	48.6246664855938	0.616186139354961	0.112937727226507	0	0.347112860836273	48.5689526569835
GCF_000008985.1	Francisella tularensis	Prophage	Abi	1.56789401327489	0.0218243267379766	99.4748351075382	0.867784318290431	56.0704180670895	2.09597084363069	6.61513183120655e-06	9.32638464300187e-17	0.678097607202017	63.6516439604366
GCF_000008985.1	Francisella tularensis	Transposon	Abi	-0.0339135782486	0.938322468208553	75.1458509126678	0.856676959719225	106.457526813235	-0.272158192442151	0.226183017922652	0.159577804337734	0.805042030472335	113.18379591899
GCF_000008985.1	Francisella tularensis	Total_ORF	Abi	-0.0189527254606955	0.500080440657413	0.225514844991267	0.819378148580906	156.675986497894	-0.063959434844329	0.00065468692075162	0.000738296908395901	0.628002034260195	167.487972740803
GCF_000008985.1	Francisella tularensis	C	CBASS	-0.0176833262042414	0.874055059383966	0.307745937258005	0.259475850543813	106.54769847707	-0.0333122764690425	0.751008597729454	0	0.0171092208694412	106.337350631906
GCF_000008985.1	Francisella tularensis	D	CBASS	0.0507150925790157	0.803054038174839	0	0.183673469387752	80.1468211967719	0.0507150925790132	0.803054034307709	0	0.183673469387731	80.1468212088927
GCF_000008985.1	Francisella tularensis	E	CBASS	-0.035531668521628	0.675458781815032	0.24200826883316	0.361647789108874	116.294380470862	-0.0524762678683761	0.501709352272535	0	0.0552995391717206	117.36618615439
GCF_000008985.1	Francisella tularensis	F	CBASS	-0.03344793406754	0.797360710525622	0	0.0630252100840346	95.1990296896169	-0.0334479340675473	0.797360710577399	0	0.0630252100840622	95.199029536762
GCF_000008985.1	Francisella tularensis	G	CBASS	-0.0234526976314969	0.818011345233508	0.391388311982155	0.393611277873738	110.769336874486	-0.0439507354581163	0.635857464469463	0	0.0255840944683113	112.852206476344
GCF_000008985.1	Francisella tularensis	H	CBASS	-0.000620925198464854	0.994867220053304	0	0.000318877551019756	102.910855117726	-0.000620925198465069	0.994867220078028	0	0.000318877551019756	102.910871041152
GCF_000008985.1	Francisella tularensis	I	CBASS	-0.0338049659104461	0.778146311832727	0.258055375628764	0.180374222860438	104.238823434335	-0.04820210181989	0.67465504296752	0	0.0344933785061839	103.054470451598
GCF_000008985.1	Francisella tularensis	J	CBASS	0.000357206647841201	0.996106088430504	0	2.34653651209959e-05	112.081109957505	0.000357206647842406	0.996106088432194	0	2.34653651211266e-05	112.081109646913
GCF_000008985.1	Francisella tularensis	K	CBASS	0.00454546237167475	0.97219947821392	0	0.000941397975994298	94.9667399971129	0.00454546237164623	0.972199477770253	0	0.000941397975982545	94.9667398595981
GCF_000008985.1	Francisella tularensis	L	CBASS	0.0579798934243481	0.609452878747907	0.0776401344637634	0.0821847294467689	103.696309957127	0.0546210844794999	0.625233820667372	0	0.0615421599839858	101.264854445412
GCF_000008985.1	Francisella tularensis	M	CBASS	-0.0248127543578011	0.772665592885928	0	0.0564012490241971	107.98787466445	-0.0248127543578028	0.772665592971799	0	0.0564012490242059	107.987874006161
GCF_000008985.1	Francisella tularensis	N	CBASS	0.0186051878310339	0.920333062998768	0	0.022191400832176	83.3671980544206	0.0186051878310256	0.920333063698352	0	0.0221914008321572	83.3671978620985
GCF_000008985.1	Francisella tularensis	O	CBASS	0.00896866998276125	0.938245755084624	0	0.0892857142857305	97.2786043506656	0.00896866998275804	0.938245754700501	0	0.0892857142856772	97.2786003313097
GCF_000008985.1	Francisella tularensis	P	CBASS	-0.0117057327942417	0.917784354624162	0.320263147354126	0.256847527143445	105.905040407303	-0.0269881447199689	0.800258923643807	0	0.01083467094892	105.831331209595
GCF_000008985.1	Francisella tularensis	Q	CBASS	-0.0650635933470601	0.795084689135142	0	0.0942562592047074	75.8067396156202	-0.0650635933472693	0.795084689134845	0	0.0942562592053339	75.8067389711632
GCF_000008985.1	Francisella tularensis	R	CBASS	-0.0369712254447172	0.685989643676405	0.144411683891121	0.183745423016872	112.593151375478	-0.0466835078287649	0.59435346785357	0	0.0535993158331386	111.211628013535
GCF_000008985.1	Francisella tularensis	S	CBASS	-0.0362030486639619	0.782759993652013	0	0.0531561461794066	95.3841058914455	-0.0362030486639961	0.782759995456225	0	0.0531561461795077	95.384105921257
GCF_000008985.1	Francisella tularensis	T	CBASS	0.0286006148332161	0.86488169821045	0	0.02232142857143	87.0775546244942	0.0286006148329861	0.864881699097221	0	0.0223214285710762	87.0775543114945
GCF_000008985.1	Francisella tularensis	U	CBASS	-0.0712126282252643	0.705662261786165	0	0.0307264356055761	88.1129785438653	-0.0712126282847917	0.705662261625773	0	0.0307264356587962	88.1129815292248
GCF_000008985.1	Francisella tularensis	V	CBASS	-0.171611325253911	0.55776340415214	14.7865793106839	0.633574920250042	104.583412293903	-0.199917919783028	0.370803511946139	0.024107412722112	0.397136730563246	111.594252493392
GCF_000008985.1	Francisella tularensis	X	CBASS	-0.347872250904148	0.488362119727396	53.4494501501322	0.799923118914564	109.305127711091	-0.475783047817372	0.178764459401547	0.0881372255354487	0.733860769720792	115.550289502718
GCF_000008985.1	Francisella tularensis	Plasmid	CBASS	0.55134077506717	0.343567948622397	12.4578975986667	0.292377738660057	51.1514626893908	0.624154309072747	0.240963596866363	0	0.190101237345224	50.3054850082261
GCF_000008985.1	Francisella tularensis	Prophage	CBASS	-0.306176100056748	0.795794590485875	274.037517532494	0.857450180188977	55.5901381295293	0.0597109013122896	0.958336430428633	0.928581332738	0.606757891014105	72.456265723582
GCF_000008985.1	Francisella tularensis	Transposon	CBASS	-0.379544635615973	0.505182293529589	68.6245993711054	0.853471085604965	106.771121557391	-0.585866097487438	0.198152031109204	0.156004544603598	0.805061690870418	113.470408971905
GCF_000008985.1	Francisella tularensis	Total_ORF	CBASS	-0.00408465810850919	0.919758849762199	0.251941621536389	0.816744889648102	156.710758906864	-0.0247335397944883	0.612185116141564	0.00167391966957437	0.584544117037667	168.7493265493
GCF_000008985.1	Francisella tularensis	C	CRISPR	-0.134621600019214	0.0175143908072646	0	0.960444666268779	100.893450129996	-0.134621600019213	0.0175143925635064	0	0.960444666268759	100.893447754592
GCF_000008985.1	Francisella tularensis	D	CRISPR	0.0304592074847084	0.796462084032087	0	0.196428571428571	80.1129270200232	0.0304592074847075	0.796462087919314	0	0.196428571428562	80.1129277540532
GCF_000008985.1	Francisella tularensis	E	CRISPR	-0.111755838244137	0.00781017280165737	0	0.867777683526899	110.85643010262	-0.111755838244129	0.0078101738656617	0	0.867777683526767	110.856429884403
GCF_000008985.1	Francisella tularensis	F	CRISPR	-0.0671393028376263	0.346555206457855	0	0.847259358288704	94.3763201754229	-0.0671393028376315	0.346555206779768	0	0.847259358288851	94.3763201945758
GCF_000008985.1	Francisella tularensis	G	CRISPR	-0.143576920774159	0.0039219421417736	0	0.950848559776499	104.919542526462	-0.143576920774163	0.00392194203015015	0	0.950848559776542	104.919576439202
GCF_000008985.1	Francisella tularensis	H	CRISPR	-0.0102403415542401	0.850376630920675	0	0.260400616332634	102.884529359447	-0.0102403415542457	0.850376631721156	0	0.260400616332903	102.884529346859
GCF_000008985.1	Francisella tularensis	I	CRISPR	-0.125408210961606	0.042088462907459	0	0.809701962650856	99.1651592147487	-0.125408210961597	0.0420884605557936	0	0.809701962650753	99.1651470294584
GCF_000008985.1	Francisella tularensis	J	CRISPR	-0.0237326089445343	0.563269242110218	0	0.327540106951822	111.754891543139	-0.0237326089445334	0.563269251505553	0	0.327540106951799	111.754878494787
GCF_000008985.1	Francisella tularensis	K	CRISPR	-0.0145351396191107	0.843664949577256	0	0.0244051250762567	95.1215564701305	-0.0145351396189368	0.843664951973208	0	0.0244051250756765	95.1215564601707
GCF_000008985.1	Francisella tularensis	L	CRISPR	-0.0981632487867316	0.120261024160263	0	0.623020805446131	99.1113927028423	-0.0981632487866769	0.120261027390024	0	0.623020805445467	99.1113928552562
GCF_000008985.1	Francisella tularensis	M	CRISPR	-0.0282994695213648	0.552307997817646	0	0.238698460009935	107.715118935992	-0.0282994695213616	0.552307998922078	0	0.23869846000989	107.715121840929
GCF_000008985.1	Francisella tularensis	N	CRISPR	-0.0566953436765476	0.587174312749069	0	0.654126213592291	83.0604907094329	-0.0566953436765404	0.587174317149197	0	0.654126213592119	83.0604907110983
GCF_000008985.1	Francisella tularensis	O	CRISPR	0.00688076109222295	0.916502548515981	0	0.11483253588518	97.3051377166086	0.00688076109223189	0.916502549170229	0	0.114832535885473	97.3051370038795
GCF_000008985.1	Francisella tularensis	P	CRISPR	-0.138482351669537	0.0163693631019388	0	0.976857763023541	100.236359079996	-0.138482351669529	0.0163693633325336	0	0.976857763023424	100.236359100186
GCF_000008985.1	Francisella tularensis	Q	CRISPR	-0.0509743659842713	0.70734270179811	0	0.1969306466729	75.6890031681325	-0.0509743659839931	0.707342693938118	0	0.196930646670803	75.6890030777513
GCF_000008985.1	Francisella tularensis	R	CRISPR	-0.0969166058526018	0.0409546690889468	0	0.790089205432835	107.374201074887	-0.096916605852591	0.0409546656437664	0	0.79008920543266	107.374210531472
GCF_000008985.1	Francisella tularensis	S	CRISPR	-0.00247919376143528	0.972858094708084	0	0.000809328752645572	95.4476814063786	-0.00247919376131542	0.972858095029784	0	0.00080932875256735	95.4476813642554
GCF_000008985.1	Francisella tularensis	T	CRISPR	0.0870113769896297	0.374319549660414	0	0.574756068538793	86.3900143370496	0.0870113769896538	0.374319554235209	0	0.574756068539113	86.3900072090433
GCF_000008985.1	Francisella tularensis	U	CRISPR	-0.0214494490213986	0.862498369077391	0.4306640625	0.0331325728986355	90.7804677032695	-0.0183491385947237	0.858159103136133	0	0.00687718721665538	88.2010569701503
GCF_000008985.1	Francisella tularensis	V	CRISPR	-0.108297375331134	0.212782463007117	0	0.457658779576574	89.8426633327655	-0.108297375329707	0.212782459366424	0	0.457658779565154	89.8426620634852
GCF_000008985.1	Francisella tularensis	X	CRISPR	-0.43016518845932	0.584932175156558	57.0252471104578	0.800899102342003	109.082395896006	-0.335661676221	0.0629244559787357	0.0788248278379076	0.730731332517322	114.84210985285
GCF_000008985.1	Francisella tularensis	Plasmid	CRISPR	1.00330210886378	0.0594465195310318	0	0.516821760916249	46.92611624536	1.00330210886379	0.0594465480893318	0	0.516821760916252	46.926116234569
GCF_000008985.1	Francisella tularensis	Prophage	CRISPR	25.9201277578034	0.999597382232578	42.6928571697016	0.752940152285923	51.6986968238036	24.3151823043454	0.999475871164427	0.0311119319927599	0.599921416300616	59.2123679413442
GCF_000008985.1	Francisella tularensis	Transposon	CRISPR	-0.629264752418361	0.467894109317283	69.1463708877563	0.853475752430981	106.526784987999	-0.524930143565446	0.0160237845294507	0.120651921202503	0.804807095818928	112.620169076533
GCF_000008985.1	Francisella tularensis	Total_ORF	CRISPR	-0.101709146557486	1.49535098021625e-06	0.0244772842997918	0.868162509629263	157.362039131434	-0.10194640274397	1.30478201862465e-14	0	0.860239164497858	154.28520071846
GCF_000010425.1	Bifidobacterium adolescentis	C	Abi	0.01117330059812	0.801455550495958	0	0.0178571428571261	317.903850245099	0.0111733005981427	0.801455553474252	0	0.0178571428571997	317.903851476452
GCF_000010425.1	Bifidobacterium adolescentis	D	Abi	-0.0178216846763293	0.727969886138216	0	0.0165178929516813	305.247122462431	-0.0178216846778003	0.727969891668099	0	0.0165178929544679	305.247104837682
GCF_000010425.1	Bifidobacterium adolescentis	E	Abi	-0.0027036119136678	0.901098808135142	0	0.00158459604725503	402.144469280411	-0.0027036119136527	0.901098808628934	0	0.00158459604723749	402.144447504149
GCF_000010425.1	Bifidobacterium adolescentis	F	Abi	-0.00606689702136546	0.866724085108488	0	0.0112170861969169	339.14289293087	-0.00606689702135605	0.866724086393838	0	0.0112170861968841	339.142895410856
GCF_000010425.1	Bifidobacterium adolescentis	G	Abi	-0.00912286127222776	0.673975524354673	0	0.00658217732837705	419.353207712111	-0.00912286127186785	0.673975525643359	0	0.00658217732786188	419.353203668645
GCF_000010425.1	Bifidobacterium adolescentis	H	Abi	-0.0155041865359667	0.622913530036755	0	0.0410769433056526	357.074367270536	-0.0155041865359643	0.62291353029229	0	0.0410769433056381	357.074372590259
GCF_000010425.1	Bifidobacterium adolescentis	I	Abi	-0.0157047682235305	0.703684341890175	0	0.0209479195415915	328.553629604536	-0.0157047682232416	0.70368434665656	0	0.0209479195408286	328.553629598129
GCF_000010425.1	Bifidobacterium adolescentis	J	Abi	-0.0089919069623638	0.694156547582887	0	0.0559952385548317	389.511478562409	-0.00899190696236416	0.694156551581217	0	0.0559952385548317	389.511478629797
GCF_000010425.1	Bifidobacterium adolescentis	K	Abi	-0.0193641306722668	0.488247925955628	0	0.0341243940358838	378.155803126951	-0.019364130672226	0.488247923013927	0	0.0341243940357506	378.155803223514
GCF_000010425.1	Bifidobacterium adolescentis	L	Abi	-0.0406342871444493	0.180827236416075	0	0.0452547426512991	391.821964637	-0.0406342871779515	0.180827239833618	0	0.045254742728531	391.821964609956
GCF_000010425.1	Bifidobacterium adolescentis	M	Abi	0.0228785119527269	0.411400736877864	0	0.0206611634515784	398.042659904905	0.0228785119350091	0.411400733562594	0	0.0206611634200394	398.04261977106
GCF_000010425.1	Bifidobacterium adolescentis	N	Abi	-0.0873610546268377	0.316334640187484	0.919651031494141	0.297960986557849	302.414591858025	-0.115826908163807	0.111993606636167	0	0.0464643969798543	316.568713350288
GCF_000010425.1	Bifidobacterium adolescentis	O	Abi	0.00620821300567647	0.876855926758935	0	0.00539928195225757	330.046943061753	0.00620821300562318	0.876855926452611	0	0.00539928195216518	330.046943092971
GCF_000010425.1	Bifidobacterium adolescentis	P	Abi	-0.00224902184835889	0.945078408666128	0	0.00081855840282364	353.742167564224	-0.00224902184834721	0.945078408563594	0	0.000818558402815256	353.742167639809
GCF_000010425.1	Bifidobacterium adolescentis	Q	Abi	-0.0082354936443366	0.904981821067807	0	0.00175736828986956	273.881782422902	-0.00823549359999109	0.904981816831958	0	0.00175736827102604	273.881782716383
GCF_000010425.1	Bifidobacterium adolescentis	R	Abi	-0.0102581188336474	0.691062090199052	0	0.0178596977264328	382.22364486403	-0.0102581188336225	0.691062095152608	0	0.0178596977263458	382.223635955864
GCF_000010425.1	Bifidobacterium adolescentis	S	Abi	0.0107253678433977	0.783230466478523	0	0.00613710590080121	341.092394769621	0.0107253678454622	0.783230463802387	0	0.00613710590318161	341.092425296895
GCF_000010425.1	Bifidobacterium adolescentis	T	Abi	-0.00905194502651786	0.781627640896949	0	0.0148378276736011	352.825477620543	-0.00905194502654786	0.78162764046786	0	0.014837827673701	352.825477192307
GCF_000010425.1	Bifidobacterium adolescentis	U	Abi	-0.0251589217617953	0.65396724113712	0	0.0101217113408697	307.274567304581	-0.025158921496118	0.653967253511436	0	0.0101217111302453	307.27455970192
GCF_000010425.1	Bifidobacterium adolescentis	V	Abi	-0.0191801419882866	0.67475643254494	0.130646243691444	0.0551867542640428	372.315817643484	-0.0239656961344779	0.566850134923485	0	0.00624967027544664	372.085372071804
GCF_000010425.1	Bifidobacterium adolescentis	X	Abi	-0.0558654828256964	0.56762075764538	3.0625	0.569029051472393	370.217687288314	-0.0893259966190765	0.334079314182917	0.0661998428533409	0.487237090741649	382.666021391602
GCF_000010425.1	Bifidobacterium adolescentis	Plasmid	Abi	-0.139329536648315	0.295386444954372	0	0.0605113046660798	207.662695325437	-0.139329536648314	0.295386444954385	0	0.0605113046660788	207.662695445778
GCF_000010425.1	Bifidobacterium adolescentis	Prophage	Abi	-0.0497638934574187	0.590794264866155	1.9930187612772	0.380512865518683	342.710165876453	-0.0638252133639207	0.46696438666289	0.0428073235715383	0.242723945156148	356.744282305395
GCF_000010425.1	Bifidobacterium adolescentis	Transposon	Abi	-0.0495898850471429	0.695343861722771	4.45038025338727	0.459145065535382	325.787466403919	-0.0718111987809719	0.54021989182629	0.0913974430536016	0.385470621088542	334.809118123932
GCF_000010425.1	Bifidobacterium adolescentis	Total_ORF	Abi	0.0033709025032655	0.857259566664799	0.144487800207571	0.745141678455314	604.790334848308	-0.00382778936817181	0.825551061576692	0.00286757023543613	0.706450546680675	615.455159254163
GCF_000010425.1	Bifidobacterium adolescentis	C	CRISPR	0.00334234306184344	0.935743111905729	0	0.00183550984496235	317.960426105621	0.00334234306173349	0.935743111070658	0	0.00183550984484208	317.960426172063
GCF_000010425.1	Bifidobacterium adolescentis	D	CRISPR	-0.0118344576470048	0.805295506701288	0	0.00829570618654383	305.306782711259	-0.0118344576467663	0.805295503399583	0	0.00829570618623341	305.306782791824
GCF_000010425.1	Bifidobacterium adolescentis	E	CRISPR	-0.00108405991012208	0.9575097823069	0	0.000291253152077747	402.157009639076	-0.00108405991015161	0.957509781999055	0	0.000291253152093919	402.157013921765
GCF_000010425.1	Bifidobacterium adolescentis	F	CRISPR	-0.00374579037049847	0.911818933515579	0	0.00488462338647998	339.158609318309	-0.00374579037050112	0.911818932268428	0	0.00488462338648714	339.158609485385
GCF_000010425.1	Bifidobacterium adolescentis	G	CRISPR	-0.00524715234747444	0.796019824088384	0	0.00248515122144601	419.463117379113	-0.00524715234788532	0.796019826230853	0	0.00248515122183692	419.463124004245
GCF_000010425.1	Bifidobacterium adolescentis	H	CRISPR	0.0104267931801587	0.724716259894461	0	0.0210685606640994	357.191405613373	0.0104267931801444	0.724716259836055	0	0.0210685606640426	357.191411230754
GCF_000010425.1	Bifidobacterium adolescentis	I	CRISPR	-0.0319212162137405	0.408069125256148	0	0.0991106334896857	328.014984707433	-0.0319212162137911	0.408069127727	0	0.0991106334900315	328.014995861853
GCF_000010425.1	Bifidobacterium adolescentis	J	CRISPR	-0.00482627626321554	0.821614343798924	0	0.0184098655145554	389.615026783583	-0.00482627626321401	0.821614344043093	0	0.0184098655145425	389.615016659036
GCF_000010425.1	Bifidobacterium adolescentis	K	CRISPR	-0.0114124276766069	0.662995020606491	0	0.0134897780450881	378.445079867902	-0.0114124276769387	0.662995021118793	0	0.0134897780458803	378.445079425731
GCF_000010425.1	Bifidobacterium adolescentis	L	CRISPR	-0.025827720836347	0.365462564312807	0	0.0206957283289624	392.785438330995	-0.025827720863433	0.365462569565592	0	0.0206957283734671	392.785444785629
GCF_000010425.1	Bifidobacterium adolescentis	M	CRISPR	0.0447398951137984	0.0859595022010399	0	0.0902944397867922	395.759929040979	0.0447398950976312	0.0859595080069157	0	0.0902944397231646	395.759945764792
GCF_000010425.1	Bifidobacterium adolescentis	N	CRISPR	0.06526350472346	0.441544601580677	0.95367431640625	0.29332036349379	302.596672742143	0.0584555991301522	0.405113839419419	0	0.0127391777682044	318.386934868224
GCF_000010425.1	Bifidobacterium adolescentis	O	CRISPR	-0.00119548781232057	0.974500192549384	0	0.000229751784864729	330.069746999954	-0.00119548781235284	0.974500192995659	0	0.000229751784877377	330.06974707958
GCF_000010425.1	Bifidobacterium adolescentis	P	CRISPR	0.00651468102119227	0.83118054452173	0	0.00783939448843317	353.701306962953	0.00651468102121042	0.831180543683373	0	0.00783939448847626	353.701310295326
GCF_000010425.1	Bifidobacterium adolescentis	Q	CRISPR	0.0316156592795226	0.625925306441179	0	0.0293088073625576	273.65721147425	0.0316156592846217	0.625925305454835	0	0.0293088073730972	273.657214391799
GCF_000010425.1	Bifidobacterium adolescentis	R	CRISPR	0.0105780754784507	0.661345867767214	0	0.0207370557266902	382.896430646367	0.0105780754784283	0.66134586313931	0	0.0207370557266042	382.896425785116
GCF_000010425.1	Bifidobacterium adolescentis	S	CRISPR	0.0176842250382562	0.627475641694451	0	0.0190960222728521	340.932166452201	0.0176842250391255	0.627475644927099	0	0.0190960222747807	340.932166576402
GCF_000010425.1	Bifidobacterium adolescentis	T	CRISPR	-0.00350227325464236	0.908797288734488	0	0.00253407408840339	352.88896923876	-0.00350227325463569	0.908797289196119	0	0.00253407408839491	352.888979426598
GCF_000010425.1	Bifidobacterium adolescentis	U	CRISPR	0.0265369842728563	0.616003880330807	0	0.0126701229506243	307.222389265917	0.0265369843322846	0.616003890031816	0	0.0126701230112241	307.222391155426
GCF_000010425.1	Bifidobacterium adolescentis	V	CRISPR	-0.0929538249801675	0.0314920468775107	0.0952301025390625	0.125527830408152	365.126866456174	-0.0920288758571244	0.0225712002237559	0	0.0970701870056652	364.048684139352
GCF_000010425.1	Bifidobacterium adolescentis	X	CRISPR	-0.0533067042290177	0.561555490051942	3.01981833670288	0.568431090571256	370.61562574869	-0.11792437581084	0.167759879210854	0.0637968773972345	0.490295978914033	382.717635666028
GCF_000010425.1	Bifidobacterium adolescentis	Plasmid	CRISPR	-0.130786400508367	0.300016701276417	0	0.0593510518821923	207.671690487347	-0.130786400508366	0.300016723143824	0	0.0593510518821909	207.671690681342
GCF_000010425.1	Bifidobacterium adolescentis	Prophage	CRISPR	-0.0361936537953154	0.660443356433355	1.5625	0.319869838584522	342.245473651908	-0.0661030133530711	0.39012597318251	0.0326122770929295	0.190019284331612	353.838468052464
GCF_000010425.1	Bifidobacterium adolescentis	Transposon	CRISPR	-0.045025450445332	0.704297139367401	4.42785984277725	0.459630929255828	325.847888156127	-0.0843617837540327	0.440281642458549	0.0898520416417589	0.387439260220687	334.945726427379
GCF_000010425.1	Bifidobacterium adolescentis	Total_ORF	CRISPR	-0.00484423283480475	0.769998578362558	0.144661855665618	0.74580573710032	608.239607706379	-0.0127209919861735	0.432407658075249	0.00285431333285749	0.708208370981754	615.308375476712
GCF_000010425.1	Bifidobacterium adolescentis	C	DMS	-0.028348355004251	0.657163750489732	0	0.0556318681318527	317.773748759062	-0.0283483550043161	0.657163764132831	0	0.0556318681321128	317.773751491819
GCF_000010425.1	Bifidobacterium adolescentis	D	DMS	-0.0044999053228426	0.952114133216812	0	0.000466230105747393	305.553136961009	-0.00449990533319837	0.95211413352253	0	0.000466230107899475	305.553135458988
GCF_000010425.1	Bifidobacterium adolescentis	E	DMS	0.0163042089473193	0.609453783080183	0	0.0267771268003789	401.898366263595	0.0163042089472904	0.609453796602153	0	0.026777126800284	401.898364885514
GCF_000010425.1	Bifidobacterium adolescentis	F	DMS	0.010152371464011	0.847931732800399	0	0.0146452553033936	339.135664018163	0.0101523714640165	0.847931739294151	0	0.0146452553034089	339.135664112826
GCF_000010425.1	Bifidobacterium adolescentis	G	DMS	0.00941566288079304	0.766941020741834	0	0.00326679648865263	419.442454239807	0.00941566288081315	0.766941020947064	0	0.00326679648866906	419.442437501472
GCF_000010425.1	Bifidobacterium adolescentis	H	DMS	0.0139764679024322	0.762932083477102	0	0.0154563929358787	357.225484881406	0.0139764679024571	0.762932088427812	0	0.0154563929359343	357.225484869638
GCF_000010425.1	Bifidobacterium adolescentis	I	DMS	0.0141316843154998	0.815959541300584	0	0.00790193054374711	328.530438822856	0.014131684315754	0.815959542614577	0	0.00790193054403411	328.530438887846
GCF_000010425.1	Bifidobacterium adolescentis	J	DMS	0.00587477677310438	0.860690966466553	0	0.0111475841317561	389.564369710128	0.00587477677307563	0.860690968821399	0	0.0111475841316485	389.564370169061
GCF_000010425.1	Bifidobacterium adolescentis	K	DMS	0.00432887911919616	0.915876798694857	0	0.000789277228106448	378.549783302962	0.00432887911947298	0.91587680000251	0	0.000789277228207698	378.549783437771
GCF_000010425.1	Bifidobacterium adolescentis	L	DMS	0.0311591020765843	0.493206906505174	0	0.0116417511846868	392.913419602639	0.0311591021006028	0.493206907561701	0	0.011641751203017	392.913423659865
GCF_000010425.1	Bifidobacterium adolescentis	M	DMS	0.00222548718728267	0.956086964082655	0	9.28409018888601e-05	398.717427509959	0.00222548718736016	0.95608696711082	0	9.28409018962972e-05	398.717427679852
GCF_000010425.1	Bifidobacterium adolescentis	N	DMS	-0.00960431884635425	0.94005741636477	0.968994140625	0.282684316931452	303.198952969203	-0.0219087780326554	0.83880561533525	1.02225924383359e-15	0.000760389287208494	319.890069079491
GCF_000010425.1	Bifidobacterium adolescentis	O	DMS	-0.0135124684373915	0.816096246611194	0	0.0138907231830067	329.254483030955	-0.0135124684374528	0.816096247730746	0	0.0138907231831339	329.254496215382
GCF_000010425.1	Bifidobacterium adolescentis	P	DMS	-0.0186371259987595	0.693199372795178	0	0.0268473013256763	353.593186641926	-0.0186371259987292	0.693199371066306	0	0.0268473013255878	353.59318523281
GCF_000010425.1	Bifidobacterium adolescentis	Q	DMS	-0.00276166980272877	0.978093655005977	0	9.29898083169791e-05	273.900663908659	-0.00276166977174544	0.978093656004342	0	9.29898062333709e-05	273.900684834601
GCF_000010425.1	Bifidobacterium adolescentis	R	DMS	-0.0103850530475901	0.781444050252089	0	0.00831800288805224	383.012540849984	-0.0103850530475895	0.781444052822649	0	0.00831800288805258	383.012546013369
GCF_000010425.1	Bifidobacterium adolescentis	S	DMS	-0.0394417320513009	0.479711504455958	0	0.0405088491842633	340.675332378392	-0.0394417320502147	0.47971152622252	0	0.0405088491821115	340.675332448379
GCF_000010425.1	Bifidobacterium adolescentis	T	DMS	-0.022114428273684	0.640424219001543	0	0.0434544227295369	352.311011042586	-0.0221144282736838	0.640424241309807	0	0.0434544227295348	352.311033700115
GCF_000010425.1	Bifidobacterium adolescentis	U	DMS	-0.0519972718893425	0.518588814326845	0	0.020994030632492	307.067005552234	-0.0519972727813525	0.51858878245617	0	0.0209940313762994	307.067004937638
GCF_000010425.1	Bifidobacterium adolescentis	V	DMS	-0.0131362432673769	0.836519519743808	0.01373291015625	0.0018023488720895	366.774288288684	-0.0135770054572326	0.829438233829171	0	0.00100156785797401	362.383741329998
GCF_000010425.1	Bifidobacterium adolescentis	X	DMS	0.133174773940213	0.328668167227145	2.96754455566406	0.568028438379651	370.205494619245	0.220617278787969	0.108199052771379	0.0629862201577971	0.489643075896497	382.457981425963
GCF_000010425.1	Bifidobacterium adolescentis	Plasmid	DMS	0.0508396767794068	0.802570091142146	0	0.00344991000234745	208.699924789314	0.0508396767793741	0.802570025683223	0	0.00344991000234311	208.699924869099
GCF_000010425.1	Bifidobacterium adolescentis	Prophage	DMS	0.0571515694353621	0.655636415792373	1.654451623559	0.321185634979463	341.338760449888	0.0950856584799739	0.447123344638164	0.0343054825109493	0.193952705486655	352.704750015516
GCF_000010425.1	Bifidobacterium adolescentis	Transposon	DMS	0.267788377151512	0.141497652352901	4.00749557361996	0.454740949437541	325.966244185528	0.383249841869794	0.0316315435956945	0.0802932530552374	0.392511082778075	333.348540979674
GCF_000010425.1	Bifidobacterium adolescentis	Total_ORF	DMS	-0.0039936565060249	0.87187535885419	0.145053863525391	0.745987071260918	603.126219159478	0.00325611415330677	0.898024438964532	0.00289269024926748	0.707801760425806	615.342267394999
GCF_000010425.1	Bifidobacterium adolescentis	C	RM	0.00162398536628387	0.968746506239454	0	0.000433506736027657	317.965391614538	0.00162398536622449	0.968746506755641	0	0.000433506735995936	317.965400061331
GCF_000010425.1	Bifidobacterium adolescentis	D	RM	0.0112776822287444	0.814781456036785	0	0.00749246518210863	305.312573425011	0.011277682226095	0.814781454540366	0	0.00749246517862009	305.312573516837
GCF_000010425.1	Bifidobacterium adolescentis	E	RM	-0.00811621333012343	0.689731233647382	0	0.0163526649803821	402.000571499661	-0.00811621333016829	0.689731235179408	0	0.0163526649805617	402.000575865747
GCF_000010425.1	Bifidobacterium adolescentis	F	RM	0.00427008366207324	0.899632430328218	0	0.00633568820422568	339.15495916642	0.00427008366208178	0.899632429695612	0	0.00633568820425202	339.155037163186
GCF_000010425.1	Bifidobacterium adolescentis	G	RM	0.0120933173713689	0.552143836127548	0	0.0131464499614811	419.176081056591	0.0120933173704147	0.552143837429435	0	0.0131464499594211	419.176085094605
GCF_000010425.1	Bifidobacterium adolescentis	H	RM	-0.00182799424617018	0.950697925024344	0	0.000649453329723321	357.311702701969	-0.00182799424621367	0.95069792514995	0	0.000649453329754378	357.311748769038
GCF_000010425.1	Bifidobacterium adolescentis	I	RM	0.00996445639775095	0.797178950117249	0	0.00956379476444973	328.631681076819	0.00996445639730809	0.797178953064956	0	0.00956379476360615	328.631681118472
GCF_000010425.1	Bifidobacterium adolescentis	J	RM	-0.000968620126163394	0.963946999604032	0	0.000739520419683197	389.592510352588	-0.000968620126155732	0.963946999050567	0	0.00073952041967233	389.592462063595
GCF_000010425.1	Bifidobacterium adolescentis	K	RM	0.0230189191802258	0.381376214133292	0	0.0544324354594547	377.867123042792	0.0230189191801072	0.381376212182837	0	0.054432435458915	377.867123783904
GCF_000010425.1	Bifidobacterium adolescentis	L	RM	0.0418949711969493	0.146887537809443	0	0.0537467948026305	390.554155135254	0.041894971166514	0.146887533883242	0	0.0537467947272174	390.554157935087
GCF_000010425.1	Bifidobacterium adolescentis	M	RM	0.00219796410562349	0.932418409620456	0	0.000220196774362525	398.712305725875	0.00219796409455471	0.93241841058557	0	0.000220196772148371	398.712323628805
GCF_000010425.1	Bifidobacterium adolescentis	N	RM	-0.00652759512589658	0.93799946874241	0.969084264943376	0.283101909774487	303.112795549532	-0.0389585429343292	0.574527957153096	0	0.0057918607429525	319.163904209337
GCF_000010425.1	Bifidobacterium adolescentis	O	RM	-0.0221261436835522	0.553157492340105	0	0.0790853694812371	329.719662943121	-0.0221261436836172	0.553157495577299	0	0.0790853694817083	329.719665617261
GCF_000010425.1	Bifidobacterium adolescentis	P	RM	-1.69521694526414e-05	0.999557032593667	0	5.31642963817194e-08	353.746777772926	-1.69521694686054e-05	0.999557032596645	0	5.31642964766598e-08	353.74677419429
GCF_000010425.1	Bifidobacterium adolescentis	Q	RM	0.0106383982050545	0.869373929379267	0	0.00333547756891248	273.868369668137	0.0106383982289782	0.869373928262538	0	0.00333547758405434	273.868369123547
GCF_000010425.1	Bifidobacterium adolescentis	R	RM	0.00161855983541271	0.946506447582429	0	0.000495357239986971	382.916423249879	0.00161855983545221	0.946506447606191	0	0.000495357240011412	382.916418541553
GCF_000010425.1	Bifidobacterium adolescentis	S	RM	0.00574997674728277	0.87444393887638	0	0.00202463432100725	341.143018758749	0.0057499767400483	0.874443938433235	0	0.0020246343159289	341.143014417518
GCF_000010425.1	Bifidobacterium adolescentis	T	RM	0.00491827984041897	0.872320577796063	0	0.0049874729460289	352.876252220877	0.00491827984033676	0.872320577580383	0	0.0049874729458615	352.876217388955
GCF_000010425.1	Bifidobacterium adolescentis	U	RM	-0.00414539797918249	0.937323150424166	0	0.00031146206332795	307.468258933266	-0.00414539886519157	0.937323138432056	0	0.000311462196764115	307.468260521068
GCF_000010425.1	Bifidobacterium adolescentis	V	RM	-0.0116694871817788	0.775112101061615	0.0316763520240784	0.00629934095076962	369.543953915774	-0.0132932481225897	0.73806382749421	0	0.00237017920576206	365.671837870358
GCF_000010425.1	Bifidobacterium adolescentis	X	RM	0.139426908713045	0.118932844829955	2.86085510253906	0.571771644949945	369.630063554692	0.112743572254112	0.192572763769798	0.0644079367713906	0.489459855845121	382.676424180342
GCF_000010425.1	Bifidobacterium adolescentis	Plasmid	RM	-0.0181040706606012	0.887199630429652	0	0.00111024384189161	208.717269706071	-0.0181040706605938	0.887199632154237	0	0.00111024384189069	208.717269744645
GCF_000010425.1	Bifidobacterium adolescentis	Prophage	RM	0.0601769727393028	0.468236749680556	1.57842860376695	0.325137383553892	341.544008227022	0.0267646646415053	0.730428822987984	0.0332373005377222	0.186112791546709	354.21839971363
GCF_000010425.1	Bifidobacterium adolescentis	Transposon	RM	0.212799281707615	0.0674194908134452	3.90707076067338	0.461906167409349	325.092287815667	0.236496288922189	0.0279020284328521	0.0796579343668667	0.396883210346732	333.290938123886
GCF_000010425.1	Bifidobacterium adolescentis	Total_ORF	RM	0.0166651058263456	0.311659814411755	0.140625	0.744935027578167	606.039395508966	0.0153907452678868	0.338290934630955	0.00279632004773982	0.705483408361618	615.235757737353
GCF_000011065.1	Bacteroides thetaiotaomicron	C	Abi	-0.00242787525309433	0.948146263342875	0	0.00310671692168197	194.581216769801	-0.00242787525310365	0.948146263407682	0	0.00310671692170718	194.581217179931
GCF_000011065.1	Bacteroides thetaiotaomicron	D	Abi	0.0676428477714625	0.317576860068227	0.180891266490416	0.11172073944672	179.476965752543	0.0588405000544212	0.355038128640515	0	0.0617117291537732	178.388146629189
GCF_000011065.1	Bacteroides thetaiotaomicron	E	Abi	-0.0142254952577116	0.680218115183018	0	0.0978212576896913	198.823439906392	-0.0142254952577021	0.680218118326087	0	0.0978212576895541	198.823439914924
GCF_000011065.1	Bacteroides thetaiotaomicron	F	Abi	0.0112995552539317	0.83425222322126	0	0.0231044888721182	175.371821251373	0.0112995552539293	0.834252226279447	0	0.0231044888721072	175.371821290307
GCF_000011065.1	Bacteroides thetaiotaomicron	G	Abi	-0.0333634118507148	0.14886371741805	0	0.281570025553471	223.834096586622	-0.0333634118507177	0.148863713902459	0	0.281570025553515	223.83409641942
GCF_000011065.1	Bacteroides thetaiotaomicron	H	Abi	0.00217695623216089	0.957648965100833	0	0.000993431189688762	191.074818230468	0.00217695623216571	0.957648965282617	0	0.000993431189693731	191.074816962851
GCF_000011065.1	Bacteroides thetaiotaomicron	I	Abi	-0.0249889476254358	0.565543548364052	0	0.0804204689845956	188.386349946116	-0.0249889476254693	0.565543547260304	0	0.0804204689848157	188.386350112519
GCF_000011065.1	Bacteroides thetaiotaomicron	J	Abi	0.00756056042541659	0.818737620692008	0	0.0576235815834771	200.924140377185	0.00756056042540025	0.818737623265867	0	0.0576235815832222	200.924142080081
GCF_000011065.1	Bacteroides thetaiotaomicron	K	Abi	0.0216728013734867	0.578759155500827	0.200046539306641	0.229757248374134	225.002105826394	0.00832680929891087	0.79159461694086	0	0.00258461220768704	231.139756834844
GCF_000011065.1	Bacteroides thetaiotaomicron	L	Abi	0.128116898008226	0.0475463726897424	1.34596252441406	0.555280608526374	242.440204438832	0.104800148939557	0.061943958214761	0.00829159945160488	0.505920453364692	244.501879709531
GCF_000011065.1	Bacteroides thetaiotaomicron	M	Abi	0.00649805093377823	0.787077127508423	0.0170565596964927	0.0283640539066648	236.915762986128	0.0089721686331789	0.696227132399448	0	0.00924007783329191	235.766712118632
GCF_000011065.1	Bacteroides thetaiotaomicron	N	Abi	0.0373676071342026	0.788650936160153	2.45496720448136	0.205491571945905	155.080516722502	0.0142520227072103	0.900083374385007	0	0.000617588932807083	158.768623481737
GCF_000011065.1	Bacteroides thetaiotaomicron	O	Abi	-0.000803812410515931	0.983709879051539	0	0.000158779021730343	193.013646827884	-0.000803812410501935	0.983709879172307	0	0.000158779021724812	193.013640257011
GCF_000011065.1	Bacteroides thetaiotaomicron	P	Abi	-0.0301582423569343	0.30531457708883	0	0.101142272948506	214.923218067444	-0.0301582423569133	0.305314581330591	0	0.101142272948368	214.923219433985
GCF_000011065.1	Bacteroides thetaiotaomicron	Q	Abi	-0.0568049164212176	0.574790979528687	0	0.068210227272728	142.58055547301	-0.0568049172794043	0.574790958677206	0	0.0682102293929004	142.580555502429
GCF_000011065.1	Bacteroides thetaiotaomicron	R	Abi	0.0166408488269343	0.578512190317974	0.00913819931724902	0.0221118270826575	224.059087733948	0.0158219999823475	0.591481066377809	0	0.019746057844677	220.536291742782
GCF_000011065.1	Bacteroides thetaiotaomicron	S	Abi	0.0858129789150232	0.0447653772790087	0	0.238645359526392	200.037246525079	0.0858129789166766	0.0447653821636973	0	0.238645359535988	200.03724576127
GCF_000011065.1	Bacteroides thetaiotaomicron	T	Abi	-0.0166562234699377	0.608536986839581	0	0.0372806030602603	207.207255444703	-0.0166562234699176	0.608536989125551	0	0.0372806030601688	207.207253326693
GCF_000011065.1	Bacteroides thetaiotaomicron	U	Abi	0.120792278831962	0.332536357197594	4.77628166065551	0.508945596651004	200.311313279123	0.0643436982973956	0.555594005922106	0.0301756768802405	0.415255543924718	205.667870950012
GCF_000011065.1	Bacteroides thetaiotaomicron	V	Abi	0.0386329983275898	0.359952466864946	0.0465808771878073	0.0626412121016899	206.164787120754	0.0342175831404668	0.398356956458832	0	0.0463071400013418	203.964882085537
GCF_000011065.1	Bacteroides thetaiotaomicron	X	Abi	0.00826703907799457	0.952699882537183	7.85296800459037	0.732122652178459	236.894396778097	-0.158451146328011	0.240925295515029	0.0650806164318174	0.767987276859381	225.096249447001
GCF_000011065.1	Bacteroides thetaiotaomicron	Plasmid	Abi	0.132762386593144	0.609201515131528	19.6549090291033	0.425412879733645	155.065967415164	0.0274484497609618	0.898352913518115	0.102523882372088	0.318368510466689	161.284555326229
GCF_000011065.1	Bacteroides thetaiotaomicron	Prophage	Abi	0.494463457343902	0.00271272768927175	7.60797067196108	0.485885789658674	206.453927525654	0.589528801678404	4.10743357341068e-05	0.043551451703014	0.602645586910086	192.392506588607
GCF_000011065.1	Bacteroides thetaiotaomicron	Transposon	Abi	-0.492465328036203	0.0947761332103093	36.4270435636605	0.881347624473672	177.419223785057	-0.881438598619221	0.000695487655028706	0.244436627011152	0.873583236039749	182.275023777681
GCF_000011065.1	Bacteroides thetaiotaomicron	Total_ORF	Abi	0.0317457063420365	0.348523918297597	0.537202031351626	0.752168859703397	383.855768778148	0.0209126522708708	0.433862432921585	0.00270793111933583	0.872489084628774	332.471933389891
GCF_000011065.1	Bacteroides thetaiotaomicron	C	CBASS	0.00265538798075764	0.948125631893807	0	0.00310919339216703	194.58148646758	0.00265538798076074	0.94812563201203	0	0.00310919339217535	194.581484137996
GCF_000011065.1	Bacteroides thetaiotaomicron	D	CBASS	0.0147422783316362	0.833693054307581	0.155320076003311	0.0377092864159663	180.841200078717	0.00997771910322948	0.883401421879624	0	0.00155134566611855	179.233526005677
GCF_000011065.1	Bacteroides thetaiotaomicron	E	CBASS	0.00732604009207269	0.846368456924812	0	0.0216165413533826	198.955579324012	0.00732604009207019	0.846368457006841	0	0.0216165413533663	198.955579380662
GCF_000011065.1	Bacteroides thetaiotaomicron	F	CBASS	0.00996558649966417	0.865032584515313	0	0.0152444524625642	175.38741215988	0.00996558649987471	0.865032585241887	0	0.0152444524632117	175.387412098382
GCF_000011065.1	Bacteroides thetaiotaomicron	G	CBASS	0.0206212649276217	0.416003074900816	0	0.0893872357541302	225.245312530829	0.0206212649276203	0.416003075306051	0	0.0893872357541226	225.245312648371
GCF_000011065.1	Bacteroides thetaiotaomicron	H	CBASS	0.0105193947289896	0.813707883859864	0	0.0202901234070992	190.909890752189	0.0105193947289961	0.81370788271622	0	0.0202901234071269	190.909889854902
GCF_000011065.1	Bacteroides thetaiotaomicron	I	CBASS	0.00204012311494204	0.966020543583552	0	0.000441964532345459	188.713426231817	0.00204012311495011	0.966020543377727	0	0.000441964532348926	188.713427012977
GCF_000011065.1	Bacteroides thetaiotaomicron	J	CBASS	0.00249304952214609	0.944732743271872	0	0.00526537161372146	200.964654833043	0.00249304952214755	0.944732743084475	0	0.00526537161372887	200.964656110828
GCF_000011065.1	Bacteroides thetaiotaomicron	K	CBASS	0.0183305657349486	0.633163302101255	0.17745647173939	0.21312950104758	225.409966575934	0.0176934213373921	0.604428164441046	0	0.00993430186998777	229.393872417864
GCF_000011065.1	Bacteroides thetaiotaomicron	L	CBASS	0.0336079529348344	0.574732259170821	1.66168212890625	0.538729458983433	244.020373961667	0.0493736664710316	0.437145720828173	0.00964339849496991	0.497697884404458	244.990097233667
GCF_000011065.1	Bacteroides thetaiotaomicron	M	CBASS	0.0250143402833487	0.321475829905357	0.0100918329375199	0.0761915123870504	236.700945870473	0.0263585437832971	0.288385171731259	0	0.068330857835169	234.799265307352
GCF_000011065.1	Bacteroides thetaiotaomicron	N	CBASS	0.0578772929223345	0.672517614603146	2.28529357910156	0.199000304540457	155.234691518564	0.0467270764079689	0.700695904964655	5.16528925619673e-18	0.00578922495274095	158.63210557726
GCF_000011065.1	Bacteroides thetaiotaomicron	O	CBASS	-0.00723168549886457	0.866987569345965	0	0.0108078063241124	192.942522423344	-0.00723168549886666	0.866987569165394	0	0.0108078063241172	192.942522497323
GCF_000011065.1	Bacteroides thetaiotaomicron	P	CBASS	0.0328354465883982	0.313157027638512	0.0143110752105713	0.106118249078357	217.611588675984	0.0321312781827707	0.317003920642524	0	0.0963723379490364	214.973843311507
GCF_000011065.1	Bacteroides thetaiotaomicron	Q	CBASS	0.104738907585596	0.335212582237512	0	0.20139266304348	141.986331061899	0.104738908261325	0.335212577064467	0	0.201392665780725	141.986331090511
GCF_000011065.1	Bacteroides thetaiotaomicron	R	CBASS	0.0545341224694416	0.0860937097128778	0.00944205902829879	0.198134541984501	220.285071508805	0.053699411492575	0.0879430219656476	0	0.195203812856246	218.295214271546
GCF_000011065.1	Bacteroides thetaiotaomicron	S	CBASS	0.0339220895629495	0.450439914537073	0	0.0337306762538084	203.703588196312	0.0339220895773397	0.450439913856817	0	0.0337306762830144	203.575574654282
GCF_000011065.1	Bacteroides thetaiotaomicron	T	CBASS	0.0270033283424996	0.445714860532375	0	0.0826517434352014	206.89096720527	0.0270033283424901	0.445714859421917	0	0.0826517434351429	206.890967614055
GCF_000011065.1	Bacteroides thetaiotaomicron	U	CBASS	0.0843272233276061	0.431455496932264	4.55566085875034	0.496587976960346	201.001883807814	0.113723631829423	0.326204336544175	0.0294220670158171	0.418213091992957	205.325220564528
GCF_000011065.1	Bacteroides thetaiotaomicron	V	CBASS	0.0220951883363786	0.616435096283823	0.0417367796331725	0.0245775750892838	209.299599281435	0.020854363501901	0.62900608797463	0	0.0130675225731812	207.295143723817
GCF_000011065.1	Bacteroides thetaiotaomicron	X	CBASS	0.120540488398925	0.279721854701469	7.08910125866532	0.732778560238865	237.191825967344	0.118552560790287	0.429289900161851	0.0672401275581148	0.76672681043479	225.131830207461
GCF_000011065.1	Bacteroides thetaiotaomicron	Plasmid	CBASS	0.109257728245045	0.623743823094719	18.4053605703431	0.415154568315658	155.741013715588	0.174252659455756	0.439338348005153	0.09847186044711	0.322989763257995	161.032052146062
GCF_000011065.1	Bacteroides thetaiotaomicron	Prophage	CBASS	0.0792208111973726	0.647030825929228	15.8959217602387	0.518899861756233	208.344919234157	0.079560263430374	0.66956851600448	0.0929493957527369	0.6172804053315	197.311969662257
GCF_000011065.1	Bacteroides thetaiotaomicron	Transposon	CBASS	0.363213915432288	0.145488799343774	38.1101248264313	0.881352972890291	177.391626317219	0.274873650036162	0.423766695429657	0.361008771513359	0.86539155052345	183.107300194697
GCF_000011065.1	Bacteroides thetaiotaomicron	Total_ORF	CBASS	0.0258908795824429	0.349561216497844	0.536441802978516	0.751764600963278	384.677194584179	0.0389952364975025	0.173020502914365	0.00259752105540245	0.873415007405589	332.378240422805
GCF_000011065.1	Bacteroides thetaiotaomicron	C	CRISPR	-0.00206825306405739	0.944184657187871	0	0.00360036003599705	194.580020333659	-0.0020682530640587	0.944184657590379	0	0.00360036003600324	194.58000812971
GCF_000011065.1	Bacteroides thetaiotaomicron	D	CRISPR	-0.0726187686022544	0.144181338682694	0	0.153893865468431	177.109111845527	-0.0726187686113541	0.144181335442762	0	0.15389386551157	177.109112905629
GCF_000011065.1	Bacteroides thetaiotaomicron	E	CRISPR	-0.0123671566767438	0.652203590850698	0	0.116968557758032	198.789085957985	-0.0123671566767477	0.65220359054231	0	0.116968557758101	198.789091029885
GCF_000011065.1	Bacteroides thetaiotaomicron	F	CRISPR	0.00442152525787988	0.917182457837967	0	0.00570539419087742	175.403791304275	0.00442152525788432	0.917182457623139	0	0.00570539419088867	175.403789167327
GCF_000011065.1	Bacteroides thetaiotaomicron	G	CRISPR	-0.00730234569061312	0.692663331469674	0	0.0211061704484721	225.747130356031	-0.00730234569060814	0.692663331543059	0	0.0211061704484414	225.747143862995
GCF_000011065.1	Bacteroides thetaiotaomicron	H	CRISPR	-0.0145488231598684	0.65371382295549	0	0.0708965209634483	190.875573946655	-0.0145488231598571	0.653713825380362	0	0.0708965209633364	190.875573765533
GCF_000011065.1	Bacteroides thetaiotaomicron	I	CRISPR	-0.035604920854771	0.305819556973678	0	0.255414693311748	187.663040148114	-0.0356049208547676	0.305819555791959	0	0.255414693311699	187.663039500951
GCF_000011065.1	Bacteroides thetaiotaomicron	J	CRISPR	-0.00373747816952191	0.885824041867267	0	0.0226223180514056	200.955708167535	-0.00373747816951198	0.885824042186822	0	0.0226223180512872	200.955704634464
GCF_000011065.1	Bacteroides thetaiotaomicron	K	CRISPR	-0.0286688025585229	0.339126808541278	0.138706832899516	0.224447009917915	225.563431386831	-0.0466963544843691	0.0613815689958551	0	0.12956820762969	226.149818429717
GCF_000011065.1	Bacteroides thetaiotaomicron	L	CRISPR	-0.00899787890276038	0.86240550033073	1.75355529785156	0.54140512655609	243.838979344274	-0.0392001028835853	0.395923090452131	0.00960910384280628	0.497787991113986	244.954002627935
GCF_000011065.1	Bacteroides thetaiotaomicron	M	CRISPR	0.0208081759184461	0.249846773435939	0	0.0802727667919507	234.596695411911	0.0208081759185219	0.249846774796181	0	0.0802727667925454	234.59679357837
GCF_000011065.1	Bacteroides thetaiotaomicron	N	CRISPR	-0.0878247499783455	0.422705167414392	1.86035899062063	0.207282721915734	155.66081664841	-0.149513743020416	0.0997208002654521	0	0.106364253952577	156.037224923918
GCF_000011065.1	Bacteroides thetaiotaomicron	O	CRISPR	-0.00995176080450183	0.749440233134459	0	0.0388487103255161	192.911418053125	-0.00995176080450559	0.749440231574478	0	0.0388487103255442	192.911417780647
GCF_000011065.1	Bacteroides thetaiotaomicron	P	CRISPR	-0.0405408304993638	0.0854495976490032	0	0.284730162759332	213.001117217691	-0.0405408304993779	0.0854496006518004	0	0.284730162759537	213.001117280033
GCF_000011065.1	Bacteroides thetaiotaomicron	Q	CRISPR	-0.0214320310706201	0.792920607077848	0	0.0149325284090897	142.819012429669	-0.0214320311371414	0.792920607761321	0	0.0149325285027836	142.819012446435
GCF_000011065.1	Bacteroides thetaiotaomicron	R	CRISPR	-0.0184618174452689	0.426602317697184	0	0.0425303588462492	220.484803587779	-0.0184618174452989	0.426602319085463	0	0.0425303588463953	220.484788612702
GCF_000011065.1	Bacteroides thetaiotaomicron	S	CRISPR	-0.0123109324261128	0.708463056592286	0	0.0082798206725604	203.999803599513	-0.0123109324300515	0.70846305560837	0	0.00827982067790609	203.999808190164
GCF_000011065.1	Bacteroides thetaiotaomicron	T	CRISPR	-0.00556925239936257	0.829475165891469	0	0.00659245612061238	207.421865476382	-0.00556925239937632	0.829475165499837	0	0.00659245612064638	207.421850215019
GCF_000011065.1	Bacteroides thetaiotaomicron	U	CRISPR	-0.0949893440778737	0.310442650835299	4.61578369140625	0.502707945707942	200.773725296681	-0.166108314311243	0.0406582038294554	0.0246871490157949	0.432846524735339	204.491962275447
GCF_000011065.1	Bacteroides thetaiotaomicron	V	CRISPR	-0.062725843471323	0.0489266473961553	0	0.18851229177088	205.889257653753	-0.0627258434756663	0.0489266486432764	0	0.188512291797909	205.889257743033
GCF_000011065.1	Bacteroides thetaiotaomicron	X	CRISPR	-0.0732777878323785	0.461929518532744	7.53696693113307	0.731741193240942	237.03535103155	-0.233730528759249	0.0206578427507512	0.0557880406222256	0.769881459718954	224.784361427297
GCF_000011065.1	Bacteroides thetaiotaomicron	Plasmid	CRISPR	-0.0756974732087496	0.707093413477834	19.242685114544	0.418481075705839	155.56036011496	-0.227748761722566	0.17067764424763	0.0920371651681536	0.332183593095055	160.573568960906
GCF_000011065.1	Bacteroides thetaiotaomicron	Prophage	CRISPR	0.0314945059680102	0.828404632205158	16.05429816652	0.518589832467891	208.443469704149	0.153714905533261	0.247053814790521	0.0885974376985773	0.618611705715043	197.028025039651
GCF_000011065.1	Bacteroides thetaiotaomicron	Transposon	CRISPR	-0.22115615783561	0.335507633781348	40.3131309611636	0.877564972056515	177.928461310551	-0.585612792949003	0.0106553211601054	0.287954347021739	0.865456929364878	182.809584821808
GCF_000011065.1	Bacteroides thetaiotaomicron	Total_ORF	CRISPR	-0.0204263577625464	0.387814630198977	0.547946929931641	0.753626210173154	385.09061125359	-0.0311131674752754	0.131596714413815	0.00257554327814323	0.873787238558379	332.337316690101
GCF_000011065.1	Bacteroides thetaiotaomicron	C	DMS	-0.0220821751652016	0.629591727782671	0	0.1708694306932	194.354853798522	-0.0220821751651938	0.629591748395055	0	0.170869430693073	194.354855010831
GCF_000011065.1	Bacteroides thetaiotaomicron	D	DMS	-0.0408505939285153	0.617869488386728	0.207261919626944	0.0590435592220773	180.608783253947	-0.0183973650938373	0.810256904714167	0	0.00415782772658899	179.198859645234
GCF_000011065.1	Bacteroides thetaiotaomicron	E	DMS	-0.0194495596158499	0.647528836521687	0	0.118299445471247	198.800760246385	-0.0194495596158538	0.647528848945412	0	0.118299445471302	198.800749090176
GCF_000011065.1	Bacteroides thetaiotaomicron	F	DMS	-0.0506010132937823	0.437840392688402	0	0.31768672199161	174.822862952608	-0.0506010132942868	0.437840379756884	0	0.317686721998103	174.822862959632
GCF_000011065.1	Bacteroides thetaiotaomicron	G	DMS	-0.00406730085574783	0.887771856895135	0	0.00269080234834405	225.884013633358	-0.00406730085572406	0.887771859654399	0	0.00269080234831335	225.884011276494
GCF_000011065.1	Bacteroides thetaiotaomicron	H	DMS	-0.0268036923587165	0.59287700197013	0	0.0982173950896889	190.848291544524	-0.0268036923587163	0.592876997019045	0	0.0982173950896889	190.848291581287
GCF_000011065.1	Bacteroides thetaiotaomicron	I	DMS	0.018722833002637	0.731527240749543	0	0.0286689961880528	188.597637226854	0.0187228330026671	0.731527238737888	0	0.0286689961881458	188.597632671007
GCF_000011065.1	Bacteroides thetaiotaomicron	J	DMS	-0.0189925358272832	0.638211389348983	0	0.231032125769178	200.789573913877	-0.0189925358272688	0.638211395110779	0	0.231032125768829	200.789571568909
GCF_000011065.1	Bacteroides thetaiotaomicron	K	DMS	-0.0628612542374746	0.182308380858772	0.230850219726562	0.292771866323141	223.717897107802	-0.0214729251435122	0.58107936144173	7.59647411652998e-05	0.0114930248481907	233.958356288086
GCF_000011065.1	Bacteroides thetaiotaomicron	L	DMS	-0.209201069878627	0.00101455122316489	1.07965087890625	0.603651932843869	238.387660134197	-0.132015060434292	0.0538900116015731	0.00864389571438373	0.518657500599005	244.336575319344
GCF_000011065.1	Bacteroides thetaiotaomicron	M	DMS	-0.06170661310245	0.0256800764117487	0	0.301824948122862	231.019981631201	-0.0617066131025166	0.0256800796424404	0	0.301824948123538	231.019983829014
GCF_000011065.1	Bacteroides thetaiotaomicron	N	DMS	-0.190052788579925	0.254743284764093	2.72781997919083	0.252063471691517	153.676672039426	-0.0634462217389608	0.641573403623195	0	0.00849184782608657	158.57702342562
GCF_000011065.1	Bacteroides thetaiotaomicron	O	DMS	-0.0172643576539628	0.721085830018611	0	0.0488691437802807	192.856748383391	-0.0172643576539698	0.721085825357775	0	0.0488691437803211	192.856748428715
GCF_000011065.1	Bacteroides thetaiotaomicron	P	DMS	-0.0025997640256671	0.945050632183603	0.0169555874766178	0.0110408351512437	218.772556188739	0.00119832249215364	0.973970108541791	0	0.000102466890393686	215.966918982225
GCF_000011065.1	Bacteroides thetaiotaomicron	Q	DMS	-0.0107720969819111	0.932324699767659	0	0.00156250000000004	142.890382857322	-0.0107720969605441	0.932324699652071	0	0.00156249999383475	142.890382970742
GCF_000011065.1	Bacteroides thetaiotaomicron	R	DMS	-0.0533152107765101	0.155991216704851	0.0347954399442187	0.135838955538703	220.778058102771	-0.0454917379092878	0.201618689236893	0	0.106772338580633	219.894279002534
GCF_000011065.1	Bacteroides thetaiotaomicron	S	DMS	-0.0286163778770469	0.58518900094839	0.0356558302883059	0.0190899356767224	207.455908712476	-0.0253178079850114	0.619091947144994	0	0.0146088104511665	203.90581636954
GCF_000011065.1	Bacteroides thetaiotaomicron	T	DMS	-0.0131782753805991	0.743080048658577	0	0.0152076389205929	207.38534080747	-0.0131782753805765	0.743080043508557	0	0.0152076389205417	207.385339915592
GCF_000011065.1	Bacteroides thetaiotaomicron	U	DMS	-0.286074118617113	0.0259642905221016	4.07832157821395	0.535361088871281	197.50647670914	-0.124334073517916	0.341847844939768	0.0296032118945181	0.417796814214938	205.315176762493
GCF_000011065.1	Bacteroides thetaiotaomicron	V	DMS	-0.0613291414205659	0.208236232134806	0	0.117835516446509	200.702186309724	-0.0613291414198256	0.208236265717407	0	0.117835516443752	200.702187494239
GCF_000011065.1	Bacteroides thetaiotaomicron	X	DMS	-0.399482677615315	0.00083283775541008	4.86304249707609	0.745863630178222	232.402750130822	-0.147267692514127	0.383186836415375	0.0670247213698312	0.766070262127897	225.0496313935
GCF_000011065.1	Bacteroides thetaiotaomicron	Plasmid	DMS	-0.422138918602721	0.134152738987251	17.5970492916409	0.437731168012602	153.791556262656	-0.150848397652608	0.556419037136122	0.100554599062299	0.320827690108438	161.077987052213
GCF_000011065.1	Bacteroides thetaiotaomicron	Prophage	DMS	-0.455688216820129	0.0113243027136773	11.879642941989	0.554635270858773	206.287314775294	-0.437707169458364	0.0213845169413581	0.0769117583332127	0.638802960337725	196.435964407966
GCF_000011065.1	Bacteroides thetaiotaomicron	Transposon	DMS	-0.323546799067556	0.309815162055821	41.0163148143315	0.877077834110185	177.522330799553	0.0508998470329806	0.897599829883087	0.369162523060712	0.865592738539181	183.279185478445
GCF_000011065.1	Bacteroides thetaiotaomicron	Total_ORF	DMS	-0.0977327912369973	6.65559201653448e-05	0.2822265625	0.753443613729656	383.120152933645	-0.0660104143702665	0.0324063080153766	0.00234991093485754	0.873346193941876	332.204339643341
GCF_000011065.1	Bacteroides thetaiotaomicron	C	DRT	0.015440672292875	0.615083610642997	0	0.185720915841577	194.332581095817	0.0154406722928754	0.615083611619748	0	0.185720915841601	194.332588037046
GCF_000011065.1	Bacteroides thetaiotaomicron	D	DRT	0.0548932042781734	0.293963455805288	0.0807186669376847	0.104346063426788	180.133224659125	0.0585575745390871	0.250606959519938	0	0.0952269833507561	177.94107196988
GCF_000011065.1	Bacteroides thetaiotaomicron	E	DRT	0.0268127098254721	0.345834040686928	0	0.511748120300778	198.106320372691	0.0268127098254753	0.345834041906786	0	0.511748120300911	198.106321447215
GCF_000011065.1	Bacteroides thetaiotaomicron	F	DRT	0.0234997759158962	0.594689528181742	0	0.149377593360968	175.132384285932	0.0234997759159185	0.594689530023947	0	0.149377593361255	175.132394919618
GCF_000011065.1	Bacteroides thetaiotaomicron	G	DRT	0.00912122680218322	0.635008629826427	0	0.0304438711973182	225.678343385909	0.00912122680218355	0.635008630368058	0	0.0304438711973182	225.67831068638
GCF_000011065.1	Bacteroides thetaiotaomicron	H	DRT	0.0302366193983926	0.368040438631118	0	0.285459411239966	190.269449635255	0.0302366193983862	0.368040437011207	0	0.285459411239849	190.269446165678
GCF_000011065.1	Bacteroides thetaiotaomicron	I	DRT	0.0182059644965736	0.613127932342811	0	0.0622617534942879	188.459102996571	0.0182059644965763	0.6131279320224	0	0.0622617534943076	188.459108312164
GCF_000011065.1	Bacteroides thetaiotaomicron	J	DRT	0.00147167061145538	0.956728644380242	0	0.00310559006210986	200.992130953886	0.00147167061145618	0.956728644274074	0	0.00310559006211357	200.9921309515
GCF_000011065.1	Bacteroides thetaiotaomicron	K	DRT	0.0571781518429277	0.045136593695245	0.127248287013174	0.330808517785298	222.872154643874	0.0641671084773329	0.0123107951681515	0	0.232007680238671	223.436572350768
GCF_000011065.1	Bacteroides thetaiotaomicron	L	DRT	0.105792305593632	0.00626252677466818	1.447509765625	0.602048236176716	238.195985737637	0.087723327569958	0.0534713223388349	0.00824407786281103	0.508281491757847	244.31760730418
GCF_000011065.1	Bacteroides thetaiotaomicron	M	DRT	0.0139427713972466	0.483771827592472	0.0269949485357301	0.0563506227070453	237.369113158739	0.00830865313910783	0.659497003219936	0	0.0117684356149064	235.725295797103
GCF_000011065.1	Bacteroides thetaiotaomicron	N	DRT	0.138040073708758	0.177308801152825	1.96417213976383	0.255134337558148	154.150152948215	0.160682381690474	0.0771788208094121	0	0.122622282608696	155.702520976323
GCF_000011065.1	Bacteroides thetaiotaomicron	O	DRT	0.0140058311889182	0.665278123960155	0	0.0712885403671218	192.826672780489	0.0140058311889231	0.665278123123164	0	0.0712885403671765	192.826673275145
GCF_000011065.1	Bacteroides thetaiotaomicron	P	DRT	0.0258412311838869	0.288950496893801	0	0.108230652970256	214.845868087445	0.0258412311838672	0.288950499619598	0	0.108230652970094	214.845868500339
GCF_000011065.1	Bacteroides thetaiotaomicron	Q	DRT	-0.0582689081239752	0.49696672493674	0	0.0999999999999977	142.42413865802	-0.0582689081523265	0.496966723751043	0	0.100000000100183	142.424138726602
GCF_000011065.1	Bacteroides thetaiotaomicron	R	DRT	0.0352135434671338	0.142713467377825	0	0.144578102903453	218.977275008707	0.0352135434670548	0.142713466793281	0	0.144578102902819	218.977275076739
GCF_000011065.1	Bacteroides thetaiotaomicron	S	DRT	0.0119073204706644	0.731747313301002	0.0194293039385229	0.00750658213783243	209.289690546533	0.0113481945885821	0.740252629815507	0	0.00634736145170381	204.434276065512
GCF_000011065.1	Bacteroides thetaiotaomicron	T	DRT	0.0296086137287949	0.269400931464934	0	0.173370462046196	206.252407496028	0.0296086137287896	0.269400931915617	0	0.173370462046136	206.252407536238
GCF_000011065.1	Bacteroides thetaiotaomicron	U	DRT	0.154523727159549	0.034434000224535	4.25437833188334	0.540432299309038	198.217957036636	0.170863939243939	0.0395450023504023	0.024621642816079	0.434892197681466	204.465719914238
GCF_000011065.1	Bacteroides thetaiotaomicron	V	DRT	0.0378931528091448	0.248131496470065	0.00872053205966949	0.0783344490575435	209.155210047996	0.0384115500331577	0.238171809519066	0	0.0779033421428596	206.140925972974
GCF_000011065.1	Bacteroides thetaiotaomicron	X	DRT	0.262899684846602	7.49485154195144e-05	6.24727710942177	0.794614311610109	224.106925932068	0.35894056483254	6.54508401192985e-05	0.0393510051776566	0.778015882192072	223.581520543149
GCF_000011065.1	Bacteroides thetaiotaomicron	Plasmid	DRT	0.298223089910249	0.0501346646624563	17.5866723876675	0.472684933728343	152.955537116914	0.310782942780034	0.055756962021602	0.0816134033077382	0.347154323452006	160.027087469085
GCF_000011065.1	Bacteroides thetaiotaomicron	Prophage	DRT	0.388304879498027	0.000346272381663139	18.8115009245074	0.651665823792822	194.494952110062	0.0360205459649497	0.799155247043828	0.0927483901396726	0.617772872567588	197.324307970403
GCF_000011065.1	Bacteroides thetaiotaomicron	Transposon	DRT	0.217263244250778	0.186205126379862	42.0281366523859	0.879344401785844	176.874340551539	0.654194221713844	0.00440152077699901	0.27520929451495	0.866252596389469	182.34844347218
GCF_000011065.1	Bacteroides thetaiotaomicron	Total_ORF	DRT	0.0847073299337668	2.23465867288389e-10	0.688856701305529	0.858225704824509	339.647257386213	0.0532608036791306	0.00708869753016112	0.00215235745146641	0.873801644143339	332.1118603535
GCF_000011065.1	Bacteroides thetaiotaomicron	C	RM	0.00546125066249822	0.906057982392723	0	0.0102297339109453	194.572246948629	0.00546125066248137	0.906057983461493	0	0.0102297339108816	194.572260884064
GCF_000011065.1	Bacteroides thetaiotaomicron	D	RM	0.0287264307178906	0.722208787561339	0.150009796584527	0.043768684002998	180.677081527481	0.0294532669496154	0.705963144540916	0	0.0102672889521803	179.113016247153
GCF_000011065.1	Bacteroides thetaiotaomicron	E	RM	0.0104477033505699	0.808142514650724	0	0.0339520676691775	198.934354679363	0.0104477033505746	0.808142518000882	0	0.0339520676692056	198.934353991423
GCF_000011065.1	Bacteroides thetaiotaomicron	F	RM	0.0103627870355387	0.876675551857121	0	0.0127074688796487	175.393114295004	0.0103627870355487	0.876675553802586	0	0.012707468879673	175.393113216229
GCF_000011065.1	Bacteroides thetaiotaomicron	G	RM	0.00176031916489654	0.951406983056624	0	0.000501745685820836	225.900197088846	0.0017603191648991	0.951406984274491	0	0.000501745685822349	225.900216431605
GCF_000011065.1	Bacteroides thetaiotaomicron	H	RM	0.02270538695413	0.656712616576044	0	0.0695918822479276	190.879856591886	0.022705386954132	0.656712618414492	0	0.0695918822479384	190.879829391968
GCF_000011065.1	Bacteroides thetaiotaomicron	I	RM	0.0276879915311598	0.613134369360806	0	0.0622617534942502	188.458457227499	0.0276879915311907	0.61313436118004	0	0.0622617534943903	188.458467704115
GCF_000011065.1	Bacteroides thetaiotaomicron	J	RM	-0.00238904827405207	0.953134352301336	0	0.00360987696518167	201.010561387363	-0.00238904827404947	0.953134352503506	0	0.00360987696517371	201.010559545607
GCF_000011065.1	Bacteroides thetaiotaomicron	K	RM	0.0375092653584427	0.408438299368361	0.180109163979068	0.233628084142257	224.904904467269	0.0389869785768197	0.322955296216603	0	0.0361674041666881	228.674477175709
GCF_000011065.1	Bacteroides thetaiotaomicron	L	RM	0.0257185741642492	0.746325798517826	1.78472900390625	0.548167815217763	243.48674950791	0.0246897810508194	0.738528343881957	0.0102345564034014	0.504494172717731	245.154069125533
GCF_000011065.1	Bacteroides thetaiotaomicron	M	RM	0.00294154914541666	0.919953960371174	0.0183243150842181	0.0236894730995106	238.148754338734	0.00178412179351059	0.949810991092121	0	0.000240172155403372	235.91574287012
GCF_000011065.1	Bacteroides thetaiotaomicron	N	RM	0.102988231026932	0.534922895572529	2.3572669364512	0.212621944386925	154.96394201264	0.0944521788936886	0.514680411387963	0	0.0166440217391307	158.357411947171
GCF_000011065.1	Bacteroides thetaiotaomicron	O	RM	0.0140269601696644	0.774401497118636	0	0.0312889859204829	192.932458062797	0.0140269601696814	0.774401491509973	0	0.0312889859205578	192.932458284929
GCF_000011065.1	Bacteroides thetaiotaomicron	P	RM	0.0128586004695891	0.730970749424501	0.0125575661659241	0.0194990021864693	218.2457361842	0.0133947371039327	0.71660517768454	0	0.012681878730514	215.835774945898
GCF_000011065.1	Bacteroides thetaiotaomicron	Q	RM	0.00542006746933109	0.966131729859893	0	0.000390624999998823	142.895976667258	0.00542006748951293	0.966131729512949	0	0.000390625002915779	142.895974232488
GCF_000011065.1	Bacteroides thetaiotaomicron	R	RM	0.0216359166231478	0.554038224091657	0.000289785475615645	0.0237729013318164	223.344680585067	0.0216391751036146	0.553851075040769	0	0.023770394424501	220.646714953116
GCF_000011065.1	Bacteroides thetaiotaomicron	S	RM	0.0174483208166635	0.736074650637956	0	0.00672776609560874	204.027204545238	0.0174483208204791	0.736074656273888	0	0.00672776609857722	204.027204792563
GCF_000011065.1	Bacteroides thetaiotaomicron	T	RM	0.0147799424340412	0.716105867556706	0	0.0187964108910502	207.33648809331	0.014779942434083	0.716105874652407	0	0.0187964108911562	207.336479642513
GCF_000011065.1	Bacteroides thetaiotaomicron	U	RM	0.111526026124417	0.429146925352305	4.82556254044175	0.505218669977128	200.602779568152	0.0961070486343154	0.4782081424405	0.0299830875640823	0.415756738434502	205.617594847445
GCF_000011065.1	Bacteroides thetaiotaomicron	V	RM	0.0107040956159441	0.829828524241476	0	0.00348137771918235	202.460980912069	0.0107040956167399	0.829828529873337	0	0.0034813777197037	202.460981214035
GCF_000011065.1	Bacteroides thetaiotaomicron	X	RM	0.00542548436787779	0.972347061288232	7.86079502105713	0.732356826065911	236.982166875536	0.0699764120138574	0.684558356942118	0.0684217483969305	0.766742875281076	225.248110192815
GCF_000011065.1	Bacteroides thetaiotaomicron	Plasmid	RM	0.113993144962111	0.698315557036722	19.6543667910601	0.422832967505244	155.316622460129	0.0826479376026288	0.757680841179042	0.102078784474163	0.318956737441043	161.270733588627
GCF_000011065.1	Bacteroides thetaiotaomicron	Prophage	RM	-0.236740414353231	0.279620563568754	15.1457597907282	0.525563672855979	207.842879908187	-0.197847091053964	0.336212876808087	0.0897299277207431	0.61901233677709	197.170275847784
GCF_000011065.1	Bacteroides thetaiotaomicron	Transposon	RM	0.148809980598449	0.684053702470871	42.5930703291669	0.878961690410449	177.859245277055	0.289724556457081	0.463790106221143	0.359977586740269	0.86570310642859	183.36028185959
GCF_000011065.1	Bacteroides thetaiotaomicron	Total_ORF	RM	0.0140120349446053	0.721505946852173	0.565433502197266	0.752853699674108	384.111216675126	0.0173800340355193	0.601433747418874	0.00275097568375879	0.872628735987031	332.469106297524
GCF_000011065.1	Bacteroides thetaiotaomicron	C	gabija	0.0204434671234187	0.581831750331198	0	0.22277790279029	194.283433334146	0.0204434671234192	0.581831752714013	0	0.222777902790308	194.28343254856
GCF_000011065.1	Bacteroides thetaiotaomicron	D	gabija	0.0386962600577248	0.541425592927075	0.154982586357201	0.0603187687857021	180.531197474284	0.0354120382046855	0.566328755909321	0	0.0237219886366531	178.927700012266
GCF_000011065.1	Bacteroides thetaiotaomicron	E	gabija	0.0070621448767888	0.838229996025094	0	0.0240003417634909	198.951203254799	0.00706214487678689	0.838229996814626	0	0.024000341763473	198.951202631639
GCF_000011065.1	Bacteroides thetaiotaomicron	F	gabija	0.0318498258870999	0.549947900958901	0	0.188608072425514	175.060573057258	0.0318498258873063	0.549947900426616	0	0.188608072427993	175.060573092642
GCF_000011065.1	Bacteroides thetaiotaomicron	G	gabija	0.00968681739567186	0.677376571342746	0	0.0233864283288185	225.730876058919	0.00968681739568056	0.677376570232604	0	0.023386428328861	225.73087612735
GCF_000011065.1	Bacteroides thetaiotaomicron	H	gabija	0.0211782064025376	0.602777456558186	0	0.0954091314573083	190.807978572422	0.0211782064025579	0.602777458303446	0	0.0954091314574944	190.807999837942
GCF_000011065.1	Bacteroides thetaiotaomicron	I	gabija	-0.00748800075688442	0.864660762536422	0	0.00707519926071596	188.685778693893	-0.0074880007568835	0.86466076233876	0	0.00707519926071449	188.685778617211
GCF_000011065.1	Bacteroides thetaiotaomicron	J	gabija	0.0119110885006095	0.716413770020041	0	0.144782835528897	200.845102197688	0.0119110885006105	0.716413769073389	0	0.144782835528943	200.845043055036
GCF_000011065.1	Bacteroides thetaiotaomicron	K	gabija	0.0308596650065932	0.372940662481454	0.186313629150391	0.237102292576485	224.742624398397	0.0250825294344875	0.421198760913031	0	0.0239496830974431	229.017252690295
GCF_000011065.1	Bacteroides thetaiotaomicron	L	gabija	0.0987782020271419	0.0390737775703236	1.29088098183274	0.552937042117792	241.826453064134	0.096878834103884	0.0778475138604665	0.00828404135187242	0.497763662485897	244.197644716323
GCF_000011065.1	Bacteroides thetaiotaomicron	M	gabija	0.0456839588555238	0.0446951845854287	0.00565603662538473	0.254928006607863	234.430289220929	0.0460490395283845	0.0415009412291975	0	0.251945132454553	231.803174734654
GCF_000011065.1	Bacteroides thetaiotaomicron	N	gabija	0.127056121367861	0.295597147888259	2.29129493329674	0.233897584541513	154.338286539425	0.109698917256425	0.315401153527728	0	0.0395256916996051	157.797453451834
GCF_000011065.1	Bacteroides thetaiotaomicron	O	gabija	0.00390042940282908	0.92100062466187	0	0.00374588875746805	193.004233313368	0.00390042940283209	0.921000625135978	0	0.00374588875747494	193.004233418543
GCF_000011065.1	Bacteroides thetaiotaomicron	P	gabija	0.0112127789321349	0.707496044496598	0.0128326416015625	0.0207265589586334	218.248499697892	0.0110030733442842	0.710058857533607	0	0.013302531164959	215.829617938107
GCF_000011065.1	Bacteroides thetaiotaomicron	Q	gabija	0.0257524961024141	0.80111157619696	0	0.0137499999999993	142.828725842755	0.0257524960824418	0.801111574451982	0	0.0137499999789629	142.82872587063
GCF_000011065.1	Bacteroides thetaiotaomicron	R	gabija	0.0286884853285473	0.324501414019964	0.00246684649027884	0.0654765733126064	221.877555814699	0.0286243251812939	0.32463628636899	0	0.0652847327260646	220.153575739548
GCF_000011065.1	Bacteroides thetaiotaomicron	S	gabija	0.0218949683295021	0.59613040257001	0	0.0166334006150921	203.860757500436	0.0218949683291402	0.596130405095159	0	0.016633400614622	203.860757624653
GCF_000011065.1	Bacteroides thetaiotaomicron	T	gabija	0.0177135117597784	0.585854380879416	0	0.0421917191719155	207.172884894302	0.0177135117597761	0.585854379340827	0	0.0421917191719073	207.172887175227
GCF_000011065.1	Bacteroides thetaiotaomicron	U	gabija	0.151720917992277	0.105306625427068	4.6023526287172	0.522274400976198	199.010116793299	0.12090044948038	0.251681007108142	0.0289518934098438	0.41987073027925	205.201035170788
GCF_000011065.1	Bacteroides thetaiotaomicron	V	gabija	0.027037038554583	0.499953609665365	0.0387213230133057	0.0352634218622982	210.006977152819	0.026485460323169	0.501851878802009	0	0.0252508251470898	207.078567914891
GCF_000011065.1	Bacteroides thetaiotaomicron	X	gabija	0.155541561486366	0.0852049308382174	6.56331766216317	0.733944360939421	236.439443805882	0.146936590844334	0.279565122685936	0.0659484004387883	0.76619383017315	225.004540934971
GCF_000011065.1	Bacteroides thetaiotaomicron	Plasmid	gabija	0.283362057105666	0.134697494624439	16.8303377021241	0.441444502302123	154.38266845013	0.27432599918957	0.168791565078787	0.0906834789483751	0.333352138964341	160.605798664178
GCF_000011065.1	Bacteroides thetaiotaomicron	Prophage	gabija	0.274786995421786	0.0287509210562025	11.1891352480743	0.5327644261756	208.544513664851	0.360136979022248	0.0175751279099498	0.0720784091795434	0.632046442928815	196.59164484801
GCF_000011065.1	Bacteroides thetaiotaomicron	Transposon	gabija	-0.153304563689738	0.481780413677096	41.4359056390822	0.878789710877834	178.054824765847	-0.177725528087438	0.577747207366571	0.363214060695953	0.866107468033849	183.360296578089
GCF_000011065.1	Bacteroides thetaiotaomicron	Total_ORF	gabija	0.0492076333195248	0.0115974330848036	0.403586299158633	0.751250160805823	384.470532939922	0.0529487241074384	0.0344959352290979	0.00236317698066769	0.873573885702688	332.269863852164
GCF_000011325.1	Corynebacterium glutamicum	C	Abi	0.0233703632328648	0.357524697787657	0.0305215554252669	0.218820687555178	442.489733589246	0.0302239113630709	0.15465926012286	0	0.182795830171545	440.687303876688
GCF_000011325.1	Corynebacterium glutamicum	D	Abi	0.0925213038530835	0.0281236790142564	0	0.582703868732741	348.683890583983	0.0925213038533281	0.0281236822042432	0	0.582703868735962	348.684021677643
GCF_000011325.1	Corynebacterium glutamicum	E	Abi	0.0013447139666852	0.955288745914017	0.0603037614416675	0.259020340614545	476.978759843704	0.0160589306183114	0.325004659118524	0	0.0636407949491671	479.089146659421
GCF_000011325.1	Corynebacterium glutamicum	F	Abi	0.0106843712637625	0.689320900538216	0	0.0652715033973958	405.227911321414	0.0106843712637565	0.689320898858265	0	0.0652715033973181	405.228052398758
GCF_000011325.1	Corynebacterium glutamicum	G	Abi	0.0158343177711783	0.56886218214831	0.109597206115723	0.580453685206502	473.889766874424	0.0473351582104974	0.00493024708020716	0	0.288714561489654	480.189996410823
GCF_000011325.1	Corynebacterium glutamicum	H	Abi	-0.0166982779277034	0.358597789045386	0	0.218766264127241	454.518078757709	-0.0166982779277025	0.358597792533926	0	0.218766264127191	454.518081826218
GCF_000011325.1	Corynebacterium glutamicum	I	Abi	0.0029818588366417	0.948555542630018	0.451416015625	0.64304705886447	438.854074848542	0.0617902838879653	0.00799626566546662	0	0.144193016185566	460.496029790935
GCF_000011325.1	Corynebacterium glutamicum	J	Abi	0.00201410985392153	0.911429482969843	0	0.0145493809890359	452.831815159279	0.00201410985392148	0.911429483224022	0	0.0145493809890359	452.831815246997
GCF_000011325.1	Corynebacterium glutamicum	K	Abi	0.029373530710284	0.244964226122507	0.0615684198137387	0.458909409391719	468.735439905016	0.0491772359761108	0.00542735005989384	0	0.350680468918087	468.916309341349
GCF_000011325.1	Corynebacterium glutamicum	L	Abi	0.026763425566242	0.4781067324817	0.188427209854126	0.206930963507081	443.157022793688	-0.00766260028011084	0.746130968148543	0	0.00350479644435536	448.133847854285
GCF_000011325.1	Corynebacterium glutamicum	M	Abi	0.0148791276077186	0.6888406960813	0.209771156311035	0.277632654003103	449.045174608053	0.0434505211739151	0.0470666685136435	0	0.156770898107409	448.975740326536
GCF_000011325.1	Corynebacterium glutamicum	N	Abi	0.141443093279866	0.13185551764835	0	0.339203847291775	249.763472016397	0.141443093320199	0.131855527996561	0	0.33920384750698	249.763472076652
GCF_000011325.1	Corynebacterium glutamicum	O	Abi	0.0112884787980275	0.680702591627434	0.0293734073638916	0.0336458763469107	432.505973025832	0.0112988509877164	0.633243178453393	0	0.017567238531159	430.83033948184
GCF_000011325.1	Corynebacterium glutamicum	P	Abi	0.059625412017347	0.000340774416699161	0	0.45418079000953	477.608923856296	0.059625412017432	0.000340774426770631	0	0.454180790010854	477.608929516151
GCF_000011325.1	Corynebacterium glutamicum	Q	Abi	-0.0326881493796312	0.629222708725079	0.795824289321899	0.379921290909	381.102517460889	0.0341624439729777	0.359749563526534	0	0.0260397747296084	391.46885211052
GCF_000011325.1	Corynebacterium glutamicum	R	Abi	0.0560098653279482	0.000466235108078115	0	0.530160199276839	478.333418090575	0.0560098653279428	0.000466235119180501	0	0.530160199276747	478.333406120652
GCF_000011325.1	Corynebacterium glutamicum	S	Abi	0.0125427579459766	0.682412434356243	0.0727787613868713	0.097606982925512	437.07659313045	0.00361171932302773	0.875230045989235	0	0.00172815315339558	436.142668403976
GCF_000011325.1	Corynebacterium glutamicum	T	Abi	-0.0216203493888079	0.402398484525562	0	0.099446768237136	413.901851298132	-0.0216203493887594	0.402398484038661	0	0.0994467682366958	413.773245071616
GCF_000011325.1	Corynebacterium glutamicum	U	Abi	-0.0244370022321134	0.570413342938767	0	0.0704877340741419	347.349466307834	-0.0244370022327728	0.570413348759066	0	0.0704877340779939	347.34946628489
GCF_000011325.1	Corynebacterium glutamicum	V	Abi	0.0887038338733091	0.000561355927478463	0	0.558538877996977	416.765610655888	0.0887038338732921	0.000561355959517834	0	0.558538877996821	416.765620517571
GCF_000011325.1	Corynebacterium glutamicum	X	Abi	0.049426703873246	0.680252207117467	39.2491807367165	0.876713860965133	477.700907294891	0.438949312795959	2.26825926959719e-06	0.11595566739545	0.845751363122064	483.884889529765
GCF_000011325.1	Corynebacterium glutamicum	Plasmid	Abi	-0.192085736032875	0.177225675181376	1.63699092809111	0.403019974179515	245.027011454689	-0.242004802005439	0.0209391011930764	0	0.295755047802945	245.27434200622
GCF_000011325.1	Corynebacterium glutamicum	Prophage	Abi	0.0691056421086377	0.620311914288299	5.865478515625	0.583904720411443	327.69606296185	0.0865306997159554	0.145926286099342	0	0.0335266236772865	359.811956580249
GCF_000011325.1	Corynebacterium glutamicum	Transposon	Abi	-0.00728497045174848	0.961043883714435	93.7226134567645	0.902178000646286	463.093170060955	0.478923967397049	3.54691475912013e-05	0.183961979744769	0.870808259201806	465.757603515657
GCF_000011325.1	Corynebacterium glutamicum	Total_ORF	Abi	0.0101231458257425	0.473414923704507	0.113085553421488	0.514008927802565	749.906807557996	0.0335960253924403	3.83101738200082e-05	0.000712083886069096	0.577107233158765	729.643746764303
GCF_000011325.1	Corynebacterium glutamicum	C	CBASS	-0.0128446679478381	0.882559597589035	0.0499024987220764	0.153975025891973	442.550701692744	0.0115713145896262	0.890827239136576	0	0.00169996000093665	442.699518534964
GCF_000011325.1	Corynebacterium glutamicum	D	CBASS	0.0493442707157542	0.765751741966596	0.138334144139662	0.174227790613905	353.731783631842	0.087236983306578	0.589153498913957	0	0.0352543942706145	353.238826229655
GCF_000011325.1	Corynebacterium glutamicum	E	CBASS	0.0511869561467371	0.437569820866957	0.0495758056640625	0.276505582341303	478.082023450684	0.0747429477862052	0.233948015695249	0	0.0931141876377825	478.677543449808
GCF_000011325.1	Corynebacterium glutamicum	F	CBASS	0.0403451744674401	0.699608894688906	0	0.0608102417249205	405.251025385155	0.0403451744674515	0.699608900665	0	0.0608102417249548	405.25102546303
GCF_000011325.1	Corynebacterium glutamicum	G	CBASS	0.0435447998067823	0.533982928334016	0.108951568603516	0.568145625017599	473.570136497762	0.0921026360598818	0.152153364327053	0	0.0749319150266272	486.100467318441
GCF_000011325.1	Corynebacterium glutamicum	H	CBASS	-0.00736528270955895	0.919352770910916	0	0.00266091235207487	455.355981520319	-0.00736528270956251	0.919352771733861	0	0.00266091235207743	455.355977867516
GCF_000011325.1	Corynebacterium glutamicum	I	CBASS	-0.0329920260770903	0.751323427656503	0.434115622192621	0.63645262838471	438.187215744021	0.0650375703600954	0.470931860034603	0	0.0106552678263451	467.020755786183
GCF_000011325.1	Corynebacterium glutamicum	J	CBASS	0.011197218915233	0.876116392596363	0	0.0295193529235228	452.792738585002	0.0111972189152325	0.876116391395979	0	0.0295193529235228	452.792738676521
GCF_000011325.1	Corynebacterium glutamicum	K	CBASS	0.0474559493390213	0.511535058710308	0.0856251756194979	0.436441768641079	468.428479456349	0.088042264040153	0.193464615941876	0	0.0767375675558889	475.000013596543
GCF_000011325.1	Corynebacterium glutamicum	L	CBASS	0.0161540804643946	0.872459047528329	0.14654541015625	0.167335653663189	444.979215479355	-0.010083164320697	0.915312680967727	0	0.000378137884506918	448.235820269861
GCF_000011325.1	Corynebacterium glutamicum	M	CBASS	0.000862514346292312	0.992730764735379	0.206208229064941	0.251988293348315	448.535269354113	0.0148043866495414	0.864522096668293	0	0.00115728629091419	452.893321937386
GCF_000011325.1	Corynebacterium glutamicum	N	CBASS	0.226284680215069	0.501525365159669	0	0.0676582171166962	251.724044019398	0.226284680102564	0.501525411111889	0	0.0676582170567439	251.72404419136
GCF_000011325.1	Corynebacterium glutamicum	O	CBASS	0.0189492651506229	0.839578341658943	0	0.00316178996346288	435.383724545192	0.0189492651505534	0.839578341657448	0	0.00316178996343973	431.025459419027
GCF_000011325.1	Corynebacterium glutamicum	P	CBASS	0.046167824669142	0.511818893422266	0.12359619140625	0.400219668089072	479.870206027249	0.0778068722154513	0.224457461802128	0	0.0522410972135201	488.99068585774
GCF_000011325.1	Corynebacterium glutamicum	Q	CBASS	0.0363546978163676	0.81561699250227	0.713872347027063	0.356253893219972	382.54195077374	0.128933683283484	0.356873078861245	0	0.0263872841040864	391.510640198969
GCF_000011325.1	Corynebacterium glutamicum	R	CBASS	0.0226276852081759	0.73659684041008	0.0869789123535156	0.416293855545414	484.239168496447	0.0487530866217075	0.434776295859645	0	0.0251357687627685	491.203602085494
GCF_000011325.1	Corynebacterium glutamicum	S	CBASS	-0.00177625266288133	0.985041294656723	0.0451852749720274	0.0484479172332304	438.01498496068	-0.0146655840741666	0.873884600568227	0	0.00176597088119988	436.150062794644
GCF_000011325.1	Corynebacterium glutamicum	T	CBASS	0.0713893697166843	0.472555044203655	0	0.0732140831221882	413.979774773445	0.0713893697166752	0.472555027595675	0	0.0732140831221688	413.979774613429
GCF_000011325.1	Corynebacterium glutamicum	U	CBASS	-0.0458533044961199	0.793783069123261	0	0.01496026180458	347.631876236448	-0.0458533044962394	0.793783069220647	0	0.0149602618046598	347.631876318659
GCF_000011325.1	Corynebacterium glutamicum	V	CBASS	0.00136616316457899	0.989916220743599	0.24224853515625	0.381156027523254	423.755847360914	0.0557641412829043	0.576538196781977	0	0.0126685038388315	431.837746784663
GCF_000011325.1	Corynebacterium glutamicum	X	CBASS	-0.256681246673468	0.616137402986675	43.8211029917002	0.879758760323783	475.054059631463	-0.361077204265442	0.409938762674377	0.162757578828449	0.84370644069772	485.589306226175
GCF_000011325.1	Corynebacterium glutamicum	Plasmid	CBASS	-0.0743061538873535	0.87515633730981	2.59441174566746	0.329836061076839	246.379763885453	-0.187683499935339	0.676754845286161	0	0.00962198021104454	250.717609140377
GCF_000011325.1	Corynebacterium glutamicum	Prophage	CBASS	0.261442492241498	0.355261253830328	5.19352497160435	0.559108198560477	328.030354078437	0.146118508129991	0.507051516746527	0	0.00742857386746765	358.363734917134
GCF_000011325.1	Corynebacterium glutamicum	Transposon	CBASS	-0.422355697092508	0.568895165353871	94.627391114831	0.902981308392092	462.077868944726	-0.535797633248788	0.314953822009741	0.238344224092489	0.86909947213904	466.814541813793
GCF_000011325.1	Corynebacterium glutamicum	Total_ORF	CBASS	0.0227877988301084	0.4677075062042	0.12001758813858	0.519805594475981	746.717564139894	0.0396139532495375	0.274610319279804	0.000975723052786689	0.562484212324001	733.237858113068
GCF_000011325.1	Corynebacterium glutamicum	C	CRISPR	-0.00710267517041994	0.841963805490876	0.0540199279785156	0.170839440981584	443.430395279981	-0.00189597478271709	0.955188237328936	0	0.000284919766596198	442.709128035086
GCF_000011325.1	Corynebacterium glutamicum	D	CRISPR	0.0218716606582369	0.750615826704368	0.143200159072876	0.178655341726633	352.94533319283	0.0329997931844361	0.61791188096979	0	0.0300581208463589	353.253606035959
GCF_000011325.1	Corynebacterium glutamicum	E	CRISPR	-0.00119479492322353	0.966093771008849	0.0532284379005432	0.232040890006885	477.354985585258	0.00401636835944335	0.876539764786249	0	0.00158562367878044	480.033760935339
GCF_000011325.1	Corynebacterium glutamicum	F	CRISPR	0.00776818964650861	0.85421011007379	0	0.0137891644908548	405.355068442945	0.00776818964650602	0.854210109584923	0	0.0137891644908458	405.355065591426
GCF_000011325.1	Corynebacterium glutamicum	G	CRISPR	0.00630711753484119	0.837705588297707	0.115493774414062	0.561477152578401	472.930340252409	0.0199509830848556	0.452175792060173	0	0.0206397553500889	487.525263951018
GCF_000011325.1	Corynebacterium glutamicum	H	CRISPR	-0.00481037005290002	0.86771860090108	0	0.00720068172135503	455.334006012343	-0.00481037005289678	0.867718600475448	0	0.00720068172134401	455.333998033571
GCF_000011325.1	Corynebacterium glutamicum	I	CRISPR	-0.00594260193756209	0.899626947679418	0.44097900390625	0.638496322802019	437.589717225504	0.0152905862878659	0.677798974259467	0	0.00353727785979995	467.351067896978
GCF_000011325.1	Corynebacterium glutamicum	J	CRISPR	0.00329489589684974	0.908543499361041	0	0.0155172413792813	452.83149780918	0.00329489589686505	0.908543499241531	0	0.0155172413794323	452.831497919334
GCF_000011325.1	Corynebacterium glutamicum	K	CRISPR	-0.00098655070096792	0.974946834726648	0.0937479445710778	0.425462657820891	468.661369088565	0.0117001247388784	0.675710999427095	0	0.00793603088850052	476.465828185618
GCF_000011325.1	Corynebacterium glutamicum	L	CRISPR	0.0603834360543108	0.141450143028944	0.14654541015625	0.241978872990451	442.006658557094	0.0485204163797041	0.18768691654886	0	0.0580509538683301	446.52522540919
GCF_000011325.1	Corynebacterium glutamicum	M	CRISPR	-0.0750236492582184	0.0607649274940586	0.152587890625	0.367946407202229	445.61733048646	-0.0635614814884854	0.0744535729842798	0	0.126536622839674	449.68012918751
GCF_000011325.1	Corynebacterium glutamicum	N	CRISPR	0.0112619135125323	0.939702155086138	0.0259637832641602	0.0013215316813941	254.168155606349	0.0123306173168253	0.933879433625132	0	0.00102661053831716	252.037840904833
GCF_000011325.1	Corynebacterium glutamicum	O	CRISPR	-0.0202847049604609	0.594950043212094	0.00772476196289062	0.022973485844063	436.819092437746	-0.019915309701035	0.598903173071877	0	0.021345595353542	430.780718918817
GCF_000011325.1	Corynebacterium glutamicum	P	CRISPR	0.00144819519263982	0.963019820530418	0.13482666015625	0.396300271827523	479.073780658355	0.00898534318009077	0.733175761166286	0	0.00411224824122783	490.310787481972
GCF_000011325.1	Corynebacterium glutamicum	Q	CRISPR	0.0784356292840819	0.246962087979501	0.64752197265625	0.391637620025426	381.549891895048	0.0990313815537048	0.0824341197203189	0	0.0937076495184666	389.36711493883
GCF_000011325.1	Corynebacterium glutamicum	R	CRISPR	-0.00319453971640727	0.911932116163178	0.089956060051918	0.416537743682453	482.153083120884	0.0100100935950477	0.692568871843927	0	0.00643974241023594	491.644968925585
GCF_000011325.1	Corynebacterium glutamicum	S	CRISPR	-0.0141193194103693	0.712869536394822	0.0495758056640625	0.0661160409859357	438.063361041606	-0.0162242153683493	0.658580289481917	0	0.0136862743293177	435.972062314561
GCF_000011325.1	Corynebacterium glutamicum	T	CRISPR	-0.0170368250636909	0.679119060160036	0	0.0242702227432633	414.303981527984	-0.0170368250636292	0.679119060320438	0	0.024270222743088	414.303981296295
GCF_000011325.1	Corynebacterium glutamicum	U	CRISPR	-0.0314161962333819	0.649224263837735	0	0.0452898550724714	347.46603215505	-0.0314161962335232	0.649224262438708	0	0.0452898550728865	347.466037216103
GCF_000011325.1	Corynebacterium glutamicum	V	CRISPR	-0.00947519176348879	0.838638191925408	0.223577056080103	0.330896155176863	422.830670979269	0.00806682922417769	0.844119022947287	0	0.00174181563310707	428.637234403291
GCF_000011325.1	Corynebacterium glutamicum	X	CRISPR	0.062970211600096	0.820075943675153	44.9711694717407	0.880304388732495	475.140722893037	0.0479013795814019	0.780047808415832	0.164685277940372	0.843637480417416	485.431201513275
GCF_000011325.1	Corynebacterium glutamicum	Plasmid	CRISPR	0.11021994574467	0.538220148952431	2.7285997090587	0.353743430577404	245.546096858124	0.0495006437730325	0.757547936056096	0	0.00526143314884981	250.600341186526
GCF_000011325.1	Corynebacterium glutamicum	Prophage	CRISPR	0.0943833307315221	0.484492879062568	5.32284379005432	0.557180899258526	328.107382816854	0.107346613629454	0.234033368745528	0	0.023881979359618	357.363616404445
GCF_000011325.1	Corynebacterium glutamicum	Transposon	CRISPR	0.0286459730082375	0.94405104536527	99.84022805329	0.904097464529261	461.651524111748	0.003950215822911	0.984841536785583	0.242651186799701	0.869427344705435	466.676786913324
GCF_000011325.1	Corynebacterium glutamicum	Total_ORF	CRISPR	-0.00524279379185907	0.749501582573947	0.126358032226562	0.519481295057624	746.299631204251	-0.00355008604056843	0.808190354777144	0.000999012012826011	0.561110372299586	733.507124076542
GCF_000011325.1	Corynebacterium glutamicum	C	DMS	0.0479840419232725	0.44242870807481	0.0513443956151605	0.20481281821217	442.512730010432	0.0400502406710697	0.515458573189216	0	0.0381706544217575	442.286631951281
GCF_000011325.1	Corynebacterium glutamicum	D	DMS	-0.010470767692642	0.930672197956882	0.143200159072876	0.161427839605866	353.932287367663	-0.020188958370809	0.865262153657516	0	0.00347794244277709	353.48160337082
GCF_000011325.1	Corynebacterium glutamicum	E	DMS	0.000427592526678262	0.99278005543033	0.0498479753732681	0.219550273033385	477.693650840857	-0.00980266529239972	0.831970743549285	0	0.00295752030573087	480.014462164995
GCF_000011325.1	Corynebacterium glutamicum	F	DMS	-0.00712917743929435	0.925024319079057	0	0.00361683003038882	405.383898764655	-0.00712917743933352	0.925024309933815	0	0.00361683003042853	405.383901582407
GCF_000011325.1	Corynebacterium glutamicum	G	DMS	0.0168059722758089	0.737552864842998	0.115493774414062	0.560811359475861	473.83179376971	0.00552255212921964	0.908523100925456	0	0.000482111555710145	488.075936441304
GCF_000011325.1	Corynebacterium glutamicum	H	DMS	0.0319645220174762	0.542265833208697	0	0.096399484517908	454.988607848405	0.0319645220174748	0.542265820985198	0	0.0963994845179044	454.988605295244
GCF_000011325.1	Corynebacterium glutamicum	I	DMS	0.105821747100058	0.151423080397368	0.435806274414062	0.676272473615205	436.023995652951	0.075299705883171	0.273403304379473	0	0.0245936646360008	466.297791827789
GCF_000011325.1	Corynebacterium glutamicum	J	DMS	0.00721750521538654	0.888874045991585	0	0.0229578858111275	452.826964246204	0.00721750521540447	0.888874057397633	0	0.0229578858112411	452.826964557233
GCF_000011325.1	Corynebacterium glutamicum	K	DMS	0.0286288720358174	0.586585271942944	0.104327738285065	0.459933048787868	467.822078824501	0.015050111040635	0.767034534150611	0	0.00372803514854732	477.800984962493
GCF_000011325.1	Corynebacterium glutamicum	L	DMS	0.0950742956405271	0.189507876113525	0.139791535185395	0.203234737057529	438.791617366494	0.0843551917761562	0.232914675425687	0	0.0554748510420264	441.250600358148
GCF_000011325.1	Corynebacterium glutamicum	M	DMS	0.0385979140924671	0.558852324559299	0.205322265625	0.265306003469137	448.540587524237	0.0358982386896045	0.570985112548003	0	0.0127635560085536	452.59408754841
GCF_000011325.1	Corynebacterium glutamicum	N	DMS	-0.0411186923344806	0.875570059643506	0.00390625	0.00369353890197942	253.776757504742	-0.0412774788884001	0.87508431478335	0	0.0036863717149749	252.069994697945
GCF_000011325.1	Corynebacterium glutamicum	O	DMS	0.031291055163191	0.647300139665031	0.0034332275390625	0.0161181033015214	437.153951965995	0.030895281813888	0.651153335648189	0	0.0157753162043725	430.855620880338
GCF_000011325.1	Corynebacterium glutamicum	P	DMS	0.00842834441872657	0.865149637937328	0.129150390625	0.387839859581121	480.574899394481	-0.00121242393687147	0.979586741486962	0	2.31660155237918e-05	490.427513230091
GCF_000011325.1	Corynebacterium glutamicum	Q	DMS	0.161209031186918	0.172279365468416	0.794626865535975	0.421016262950824	381.015341756136	0.114356317276857	0.307385601780256	0	0.0323774459238543	391.237942512275
GCF_000011325.1	Corynebacterium glutamicum	R	DMS	0.0528634629631841	0.273496730751883	0.0851614458952099	0.452278146411931	481.235051268127	0.0498535089152609	0.285139164671238	0	0.0473818642462575	490.469929344281
GCF_000011325.1	Corynebacterium glutamicum	S	DMS	0.0762476143561606	0.265579497336511	0.041259765625	0.131963785674047	436.900124823421	0.0774271481198861	0.25360701026399	0	0.091400331635941	434.835879844479
GCF_000011325.1	Corynebacterium glutamicum	T	DMS	-0.021473477055639	0.767446639206992	0	0.0122542446153483	414.455637974275	-0.0214734770559909	0.767446640359144	0	0.0122542446157542	414.45563836401
GCF_000011325.1	Corynebacterium glutamicum	U	DMS	0.0465877548390025	0.709376197906461	0	0.0304110239962237	347.544666945823	0.0465877548391222	0.709376160441346	0	0.030411023996383	347.544656464198
GCF_000011325.1	Corynebacterium glutamicum	V	DMS	0.0213982997972289	0.77868345650424	0.104327738285065	0.217932313837616	417.553307757446	0.00891012006120465	0.905062762094534	0	0.000967875337368606	420.253249365264
GCF_000011325.1	Corynebacterium glutamicum	X	DMS	0.790037765300684	0.000265195142118118	43.2203521728516	0.889898887626952	459.792517712676	0.78087118389663	0.0126167913850348	0.150015505835469	0.840858902859404	484.481377566287
GCF_000011325.1	Corynebacterium glutamicum	Plasmid	DMS	0.236067923533654	0.469549702210969	2.66129517555237	0.357374405580127	246.574379912937	0.190484867433101	0.552268655415667	0	0.0195594351831043	250.402846219539
GCF_000011325.1	Corynebacterium glutamicum	Prophage	DMS	0.113647235846597	0.566632949970106	5.34765625	0.56696780230523	326.316734755006	0.107714300708028	0.548140762269899	0	0.00601840250758493	356.409104772069
GCF_000011325.1	Corynebacterium glutamicum	Transposon	DMS	0.876700374635824	0.00129656874746332	86.8454719185829	0.906757827965698	451.052412411104	0.922143071283347	0.0157348306804677	0.222151317137027	0.866498998256824	465.906915891966
GCF_000011325.1	Corynebacterium glutamicum	Total_ORF	DMS	0.121442531107294	3.19064559164034e-11	0.347379236985007	0.723102475907028	695.274204809979	0.0503583585013192	0.0482857894633269	0.000911456651643043	0.559301172287455	732.233637766933
GCF_000011325.1	Corynebacterium glutamicum	C	DRT	0.0135388890630673	0.699624446928118	0.0568361431360245	0.191241047925828	442.967950515849	0.0105696814896576	0.726052120727174	0	0.011077680525102	442.589598111822
GCF_000011325.1	Corynebacterium glutamicum	D	DRT	0.0358984857839145	0.592845240587165	0.168779347091913	0.227637646432973	352.667204260438	0.0317162133779421	0.594035796879653	0	0.0343189772126677	353.217507935136
GCF_000011325.1	Corynebacterium glutamicum	E	DRT	0.00733372884280448	0.804138837035454	0.0611465148722345	0.261899471302673	476.592127692918	0.00192998091326489	0.933810650592531	0	0.000453138911361795	480.050850680382
GCF_000011325.1	Corynebacterium glutamicum	F	DRT	0.0066143275454324	0.861792535494197	0	0.0123779131612108	405.358159308936	0.00661432754542576	0.861792536806338	0	0.0123779131611841	405.35815878521
GCF_000011325.1	Corynebacterium glutamicum	G	DRT	0.00414207585209587	0.905364369153495	0.121885538101196	0.572263126342694	472.961504557217	0.0015650099976003	0.948019535155871	0	0.000155206334103539	488.083187527394
GCF_000011325.1	Corynebacterium glutamicum	H	DRT	0.0109686826255633	0.670596785998622	0	0.0469571083653249	455.181178055256	0.0109686826255672	0.670596785726323	0	0.046957108365355	455.181190404363
GCF_000011325.1	Corynebacterium glutamicum	I	DRT	-0.0222246336413706	0.701503181045384	0.456680297851562	0.649506347896326	437.37417014724	-0.0271105744332605	0.419396233328855	8.55174749637557e-19	0.0133617397663994	466.809634783574
GCF_000011325.1	Corynebacterium glutamicum	J	DRT	-0.0104932757158407	0.685250131048091	0	0.193167305236341	452.679842505619	-0.0104932757158308	0.685250132051698	0	0.19316730523598	452.679816239663
GCF_000011325.1	Corynebacterium glutamicum	K	DRT	0.0304899733604604	0.36323949951271	0.09283447265625	0.47311108716328	467.124599614118	0.0256875013483008	0.30426320440742	0	0.0478654569622818	475.59110101577
GCF_000011325.1	Corynebacterium glutamicum	L	DRT	0.0323991547194089	0.465678612533658	0.15875244140625	0.199644295693489	443.716138495564	0.0290666789693802	0.383529585034571	0	0.0253939980157529	447.485066119356
GCF_000011325.1	Corynebacterium glutamicum	M	DRT	0.0413581926897293	0.354754172703482	0.199391901493073	0.297284613185902	446.689113703355	0.0380357512558229	0.216791155779587	0	0.0606499661666493	451.40377939805
GCF_000011325.1	Corynebacterium glutamicum	N	DRT	0.0914579022132265	0.490256208232681	0.115493774414062	0.0762311376893678	254.366379273212	0.0896121585518192	0.490489328810672	0	0.0709592639183438	251.573655945334
GCF_000011325.1	Corynebacterium glutamicum	O	DRT	0.0566151304279825	0.0972454952949119	0.011962890625	0.217245382386969	436.373238860735	0.0550246420003865	0.096353816220257	0	0.213375282348986	428.328954313835
GCF_000011325.1	Corynebacterium glutamicum	P	DRT	0.0634013492414701	0.0398440195984016	0.07558807823807	0.49694685699884	477.763502316686	0.0604332452441351	0.00934933335403674	0	0.239089013956603	483.766266010902
GCF_000011325.1	Corynebacterium glutamicum	Q	DRT	-0.105444789088978	0.186937974847065	0.649881601333618	0.409530251334857	380.714988156114	-0.100587237000423	0.0682921289577569	0	0.103259116049411	388.901915947451
GCF_000011325.1	Corynebacterium glutamicum	R	DRT	0.0504430072334077	0.0814388669256419	0.0614364482462406	0.513258651958796	480.810712123869	0.050663174643922	0.0238449456144425	0	0.210386384544357	486.755118210591
GCF_000011325.1	Corynebacterium glutamicum	S	DRT	0.0529672670606223	0.118246973271598	0.019775390625	0.203022355793769	436.853549490283	0.0531311469345486	0.0984881891540505	0	0.191390506733109	433.471708081138
GCF_000011325.1	Corynebacterium glutamicum	T	DRT	-0.0233382821284868	0.528776749289858	0	0.0562719812426689	414.076568741163	-0.0233382821284975	0.528776751958894	0	0.0562719812427215	414.076749935038
GCF_000011325.1	Corynebacterium glutamicum	U	DRT	-0.021622464013163	0.726230881329443	0	0.0268384326355279	347.55041719014	-0.0216224640133614	0.726230888164188	0	0.0268384326360253	347.550417270358
GCF_000011325.1	Corynebacterium glutamicum	V	DRT	0.0809577608785847	0.0828230834895732	0.167028665542603	0.482122757714901	421.256671944982	0.0794156641616034	0.0258087208458858	0	0.200924708032363	427.386443481043
GCF_000011325.1	Corynebacterium glutamicum	X	DRT	0.522953551290522	0.14501914374372	34.7052156925201	0.874715381829817	476.751933390659	0.812369061192045	3.84708546920455e-15	0.0712956169840347	0.86974786818036	481.881214486251
GCF_000011325.1	Corynebacterium glutamicum	Plasmid	DRT	-0.207355650255329	0.290950144853878	2.43035615980625	0.397729689486497	244.715322406081	-0.212719033978324	0.180384333580865	0	0.0994271288474594	248.799996154172
GCF_000011325.1	Corynebacterium glutamicum	Prophage	DRT	0.131573980284834	0.459850587824248	5.55283451080322	0.567719138535575	327.578147102572	0.0578426423989664	0.484328360053876	0	0.00824243137024114	358.258150438279
GCF_000011325.1	Corynebacterium glutamicum	Transposon	DRT	0.515252130429522	0.362486113477243	87.8128224015236	0.902445294939464	462.534914175609	0.998641251802052	5.65954312761535e-16	0.103772593224046	0.896826640882079	463.43157887797
GCF_000011325.1	Corynebacterium glutamicum	Total_ORF	DRT	0.0401262872885343	0.0493967819602057	0.0916481018066406	0.523146610548467	753.225241018624	0.0248196655267817	0.0510842725963559	0.000923897697052763	0.564756403556602	732.844903162239
GCF_000011325.1	Corynebacterium glutamicum	C	gabija	0.0559952697480457	0.0175286559331339	0	0.509282059317836	437.115479965084	0.0559952697480674	0.0175286566906377	0	0.509282059318248	437.115480094047
GCF_000011325.1	Corynebacterium glutamicum	D	gabija	0.0958404617499806	0.0390824175575685	0	0.514651835245251	349.298887947622	0.0958404617501808	0.039082419703194	0	0.514651835247549	349.298888132985
GCF_000011325.1	Corynebacterium glutamicum	E	gabija	0.0376135959176086	0.0592708665826215	0.0136989565216936	0.356711321371493	477.480687077886	0.0412364734107142	0.0231808373652353	0	0.338703005791359	474.934233575643
GCF_000011325.1	Corynebacterium glutamicum	F	gabija	0.0228854663871559	0.443517130329231	0	0.239808217531508	404.802728016447	0.0228854663871513	0.443517128445155	0	0.239808217531415	404.802728121921
GCF_000011325.1	Corynebacterium glutamicum	G	gabija	0.0296580810167295	0.263666907015923	0.0902446117834188	0.592481218355735	472.787977433285	0.0542298660758463	0.00374217876268841	0	0.306994994032871	479.749398744163
GCF_000011325.1	Corynebacterium glutamicum	H	gabija	-0.00072746033589101	0.971572249138506	0	0.000329636680440418	455.360094100786	-0.00072746033591275	0.971572249287579	0	0.000329636680460532	455.360119928444
GCF_000011325.1	Corynebacterium glutamicum	I	gabija	0.0511984060047916	0.245390978354766	0.37026006821543	0.659761805049612	436.848991601084	0.0959444389187623	0.000185058082077959	0	0.286637115193196	453.736147838023
GCF_000011325.1	Corynebacterium glutamicum	J	gabija	-0.00520382787502757	0.798245162361159	0	0.0768321721492475	452.778881121032	-0.0052038278750191	0.79824516258429	0	0.0768321721489845	452.778881205079
GCF_000011325.1	Corynebacterium glutamicum	K	gabija	0.0525216375113521	0.0232907085776798	0.0330577881868521	0.550513600329335	466.64567467997	0.0639701669392823	0.00110572193794537	0	0.482758406934425	466.0977023888
GCF_000011325.1	Corynebacterium glutamicum	L	gabija	-0.0234457877171906	0.528943308585153	0.16762787103653	0.221235452594814	442.187309948231	-0.0371899815631917	0.166249528749468	0	0.0609610782489779	447.482405207444
GCF_000011325.1	Corynebacterium glutamicum	M	gabija	0.0323522779118357	0.383432734583022	0.209547579288483	0.297224918953846	447.518195227634	0.0361471356261087	0.138595287533326	0	0.0872071672327195	450.733672210795
GCF_000011325.1	Corynebacterium glutamicum	N	gabija	0.12494685659002	0.224634464805303	0	0.22020426750373	250.584047458538	0.124946856450123	0.224634449864746	0	0.220204267041043	250.584047519459
GCF_000011325.1	Corynebacterium glutamicum	O	gabija	0.0322653932563821	0.257722150930206	0.0228197313845158	0.110127470219922	431.875019302108	0.0298176610821797	0.259078636986763	0	0.0982761950268417	429.790065036272
GCF_000011325.1	Corynebacterium glutamicum	P	gabija	0.0610705005292579	0.00389457022372993	0.0228197313845158	0.498539299040587	480.141073922009	0.0675490311663894	0.000250273284812983	0	0.47468880324994	477.14802547463
GCF_000011325.1	Corynebacterium glutamicum	Q	gabija	-0.0238020572501091	0.728543249142015	0.849853515625	0.38485011393229	381.584668814641	0.0422183253840866	0.309449424726131	0	0.0320721811114916	391.280765930501
GCF_000011325.1	Corynebacterium glutamicum	R	gabija	0.0412274877421513	0.0715900668249517	0.0492681710039397	0.499797350004274	481.573597708245	0.0530416581849943	0.00285545271275083	0	0.366631170046847	482.972475116645
GCF_000011325.1	Corynebacterium glutamicum	S	gabija	0.00495179899794906	0.873778454729274	0.0683689713478088	0.0810768055212198	436.710693885878	-0.00227847260766331	0.929751889109105	0	0.000544743928525136	436.159686165932
GCF_000011325.1	Corynebacterium glutamicum	T	gabija	0.0114900279141375	0.690842588937398	0	0.0224339850624909	414.317100397383	0.0114900279141638	0.690842587508354	0	0.0224339850625918	414.317100661929
GCF_000011325.1	Corynebacterium glutamicum	U	gabija	-0.0208802271097543	0.667085062746505	0	0.0405048834278435	347.486559674899	-0.0208802271100759	0.667085066433966	0	0.0405048834291056	347.486558964255
GCF_000011325.1	Corynebacterium glutamicum	V	gabija	0.0800726865708441	0.0156968161455466	0.064838424813388	0.485514584124543	422.925785171758	0.0941614003945441	0.000872932066503637	0	0.448116291674404	421.333229323097
GCF_000011325.1	Corynebacterium glutamicum	X	gabija	0.353386205486252	0.230810671796799	37.6623135209084	0.877834558881918	476.118424305763	0.41606931987921	0.000114036107196361	0.127725389966997	0.850698830304785	485.063381726582
GCF_000011325.1	Corynebacterium glutamicum	Plasmid	gabija	-0.196420373458186	0.20340574202374	2.01011613383889	0.403670452709907	244.875497250079	-0.245500458415491	0.0462069186724294	0	0.22046885092264	246.531751216095
GCF_000011325.1	Corynebacterium glutamicum	Prophage	gabija	-0.112757776369748	0.422046220666878	4.98370742797852	0.558980215750495	328.333848870921	-0.14789756664517	0.0320749480729034	1.02111481711933e-17	0.077546767064449	354.027810770592
GCF_000011325.1	Corynebacterium glutamicum	Transposon	gabija	0.453888629201246	0.302777528172389	85.482349101454	0.901796751417159	463.001517260542	0.58532940499509	2.46240705609627e-06	0.170320285033532	0.876866412587462	465.74506037813
GCF_000011325.1	Corynebacterium glutamicum	Total_ORF	gabija	0.0178221505955508	0.312361086897509	0.112393135437742	0.517667693871857	751.178783768369	0.0236651463296694	0.0166556281446204	0.000885552212783031	0.565460894266993	732.370147065216
GCF_000011805.1	Aliivibrio fischeri	C	Abi	0.0114049312826936	0.636459192112655	0	0.0830325207115627	269.065736136606	0.0114049312826918	0.636459192103807	0	0.0830325207115369	269.065701382833
GCF_000011805.1	Aliivibrio fischeri	D	Abi	0.000331149327721747	0.993684577330429	0	1.246724168668e-05	230.913525920825	0.000331149328058237	0.993684577367248	0	1.24672417120209e-05	230.913525426531
GCF_000011805.1	Aliivibrio fischeri	E	Abi	0.00506773818410951	0.79170290875901	0	0.0177374257691307	287.427668383867	0.00506773818411464	0.791702908238958	0	0.0177374257691621	287.427668442929
GCF_000011805.1	Aliivibrio fischeri	F	Abi	0.00951481964133612	0.781106928729372	0	0.0675067506750355	241.800850715702	0.0095148196413448	0.781106928654686	0	0.0675067506751494	241.800851321386
GCF_000011805.1	Aliivibrio fischeri	G	Abi	0.0400078971688707	0.0807246955427101	0	0.205554298218745	282.007447961239	0.0400078971687855	0.0807246960533437	0	0.20555429821789	282.00745188526
GCF_000011805.1	Aliivibrio fischeri	H	Abi	0.00650276712119063	0.801142938490706	0.0095367431640625	0.0715871979814212	272.650900602835	0.00508062682381141	0.840720703547236	0	0.00500893583586212	271.183093746318
GCF_000011805.1	Aliivibrio fischeri	I	Abi	-0.000922083974969432	0.977122797447713	0	0.000274268617021791	248.429130347013	-0.000922083974968059	0.977122797360724	0	0.000274268617021323	248.429132552741
GCF_000011805.1	Aliivibrio fischeri	J	Abi	0.00454892590057607	0.825112536640785	0	0.0274389882972864	280.113511154534	0.00454892590057876	0.825112537223884	0	0.0274389882973176	280.113510652057
GCF_000011805.1	Aliivibrio fischeri	K	Abi	0.00865415511934242	0.671766241828494	0	0.0199388638532853	287.792859648341	0.00865415511932009	0.671766242889866	0	0.0199388638531849	287.792857331606
GCF_000011805.1	Aliivibrio fischeri	L	Abi	0.0100254056580486	0.716844086773613	0	0.00990389360172205	269.523299948451	0.0100254056584475	0.716844085630808	0	0.00990389360251842	269.523300065289
GCF_000011805.1	Aliivibrio fischeri	M	Abi	-0.0223906899590708	0.269296092653724	0	0.159023203044889	286.151787351935	-0.0223906899590869	0.26929609527987	0	0.159023203045119	286.151783994321
GCF_000011805.1	Aliivibrio fischeri	N	Abi	0.00333075904191962	0.920005832009196	0	0.00243262006989277	247.208884330768	0.00333075904191945	0.920005831993164	0	0.00243262006989155	247.208884542012
GCF_000011805.1	Aliivibrio fischeri	O	Abi	0.00139345100679608	0.955143613575965	0	0.00151108255700878	266.799364967935	0.00139345100679486	0.955143613204688	0	0.00151108255700709	266.799364964827
GCF_000011805.1	Aliivibrio fischeri	P	Abi	-0.00405143299274569	0.875861580694115	0.00960555187390355	0.0390199163160217	275.130114041198	-0.00541817891839194	0.831053582997783	0	0.00424294188299502	273.640316021807
GCF_000011805.1	Aliivibrio fischeri	Q	Abi	0.0306045603289929	0.578574375228888	0	0.129828314100755	207.525652570234	0.0306045603290758	0.57857437129373	0	0.129828314101475	207.525652617698
GCF_000011805.1	Aliivibrio fischeri	R	Abi	0.00956942593592708	0.657615375663639	0.0007476806640625	0.0222513583943988	286.756571589717	0.00945019363282206	0.660849415781687	0	0.021491045539856	283.72150295268
GCF_000011805.1	Aliivibrio fischeri	S	Abi	0.00479231222091347	0.853813186671994	0	0.00964447891375265	264.539774922511	0.00479231222092633	0.853813187011561	0	0.00964447891380652	264.539732998172
GCF_000011805.1	Aliivibrio fischeri	T	Abi	0.00744557895075899	0.706333186282586	0	0.0246810494827705	287.012324360791	0.00744557895075733	0.706333187637703	0	0.0246810494827587	287.01230978977
GCF_000011805.1	Aliivibrio fischeri	U	Abi	0.0313769410042126	0.416229031118169	0.183478081396871	0.216682421776049	282.561219821986	0.0226895698842649	0.521048657307495	0.00188374487372829	0.0387840878401959	291.163408731537
GCF_000011805.1	Aliivibrio fischeri	V	Abi	-0.00870221382813286	0.785897061459901	0	0.00439557108185145	262.150648900357	-0.0087022138251567	0.785897063411051	0	0.00439557107886855	262.150648994181
GCF_000011805.1	Aliivibrio fischeri	X	Abi	0.223647814308301	0.0723803178816031	7.67503716051579	0.768903935604645	259.527287393664	0.260259563675951	0.0344911950897672	0.10995440482679	0.709490892664039	270.970926986508
GCF_000011805.1	Aliivibrio fischeri	Plasmid	Abi	0.0259149956594332	0.825506267194253	1.54302978515625	0.234350380639075	187.34020158197	0.0595920972020975	0.559863257764713	0	0.00915066855900569	195.431351124704
GCF_000011805.1	Aliivibrio fischeri	Prophage	Abi	0.267493154637875	0.161009076891731	18.8730283450175	0.764134178067318	235.571253334009	0.195654933888172	0.267904477835309	0.228603682419371	0.713340055975258	246.913204568762
GCF_000011805.1	Aliivibrio fischeri	Transposon	Abi	0.311092367855691	0.145928822607338	21.2588063288458	0.85052878126179	195.333031103937	0.586672565777508	0.0262472989696965	0.505538916778615	0.808166179600492	213.184862524699
GCF_000011805.1	Aliivibrio fischeri	Total_ORF	Abi	0.00993621310987132	0.322988446595422	0.038763370597735	0.510064214930783	431.04308081321	0.0134114508538046	0.127430990607025	0.000429723436459187	0.423522671108503	436.040641689304
GCF_000011805.1	Aliivibrio fischeri	C	CBASS	0.00848992161332983	0.844530946661213	0	0.0142928159240699	269.251911193778	0.00848992161332923	0.844530946706715	0	0.0142928159240704	269.251928405026
GCF_000011805.1	Aliivibrio fischeri	D	CBASS	-0.00659967094993965	0.930308450288397	0	0.00152203618643148	230.909887406746	-0.00659967095005898	0.93030844992484	0	0.00152203618648663	230.909886657741
GCF_000011805.1	Aliivibrio fischeri	E	CBASS	-0.00555592875657066	0.872469544025185	0	0.00655278152107508	287.472418100975	-0.0055559287565745	0.872469544866427	0	0.00655278152108347	287.472423118074
GCF_000011805.1	Aliivibrio fischeri	F	CBASS	0.00992081775316375	0.871615534584513	0	0.022832945059203	241.854579837782	0.00992081775316823	0.871615534622222	0	0.0228329450592235	241.854581919512
GCF_000011805.1	Aliivibrio fischeri	G	CBASS	-0.0179270510026975	0.666994493393952	0	0.0124749869043158	284.86574747482	-0.0179270510028123	0.666994492498864	0	0.0124749869044766	284.865768412575
GCF_000011805.1	Aliivibrio fischeri	H	CBASS	-0.0192939320506548	0.678577334592796	0.0081048347055912	0.0793764722874611	272.408204449071	-0.0225870697748756	0.622855005675585	0	0.0299974652142309	270.981529576367
GCF_000011805.1	Aliivibrio fischeri	I	CBASS	-0.0147342365446775	0.800107936508513	0	0.0213841520650891	248.367931908208	-0.0147342365446739	0.80010793530455	0	0.0213841520650761	248.367931955199
GCF_000011805.1	Aliivibrio fischeri	J	CBASS	0.0028898541841066	0.937749063829972	0	0.00343193664117366	280.146995246551	0.00288985418410767	0.937749063842683	0	0.00343193664117774	280.146995438086
GCF_000011805.1	Aliivibrio fischeri	K	CBASS	-0.0288053045265077	0.438900605315963	0	0.0665423851179737	287.369252280375	-0.0288053045265057	0.43890060530594	0	0.0665423851179647	287.369251222767
GCF_000011805.1	Aliivibrio fischeri	L	CBASS	-0.000937520995477822	0.984976097593897	0	2.66988360398297e-05	269.656118255605	-0.000937520995799313	0.984976097556658	0	2.66988360581515e-05	269.656117416793
GCF_000011805.1	Aliivibrio fischeri	M	CBASS	0.0048543784647983	0.89362880425192	0	0.00232980436495694	287.356967973828	0.00485437846487942	0.893628804676305	0	0.0023298043650354	287.356960226481
GCF_000011805.1	Aliivibrio fischeri	N	CBASS	0.00499424779909349	0.933162387705352	0	0.00169651887377165	247.214396759827	0.0049942477990856	0.933162387490629	0	0.00169651887376626	247.214396124503
GCF_000011805.1	Aliivibrio fischeri	O	CBASS	-0.00370998086634564	0.933761257298952	0	0.00329636091724641	266.793002944823	-0.00370998086634515	0.933761257435506	0	0.00329636091724641	266.793002427916
GCF_000011805.1	Aliivibrio fischeri	P	CBASS	-0.0132083193092817	0.777068661741249	0.00917954393662512	0.042093443907942	276.173830468804	-0.014852038775982	0.746478033593284	0	0.00974232595275199	273.582366615999
GCF_000011805.1	Aliivibrio fischeri	Q	CBASS	-0.0319204812500866	0.751302031139863	0	0.0422630971893427	207.73945713174	-0.0319204812499692	0.751302031178961	0	0.04226309718904	207.739457165571
GCF_000011805.1	Aliivibrio fischeri	R	CBASS	-0.0307716586667543	0.433258342010578	0	0.066572810977883	283.587734240932	-0.0307716586667522	0.433258342615593	0	0.0665728109778721	283.587734279831
GCF_000011805.1	Aliivibrio fischeri	S	CBASS	-0.0105254740335177	0.822837866902474	0	0.014240868825277	264.524973384113	-0.0105254740335158	0.822837866869358	0	0.0142408688252723	264.524967598963
GCF_000011805.1	Aliivibrio fischeri	T	CBASS	-0.0297041259401045	0.409500935768219	0	0.118269764644192	286.469183277448	-0.0297041259401024	0.409500935178149	0	0.118269764644178	286.469188107081
GCF_000011805.1	Aliivibrio fischeri	U	CBASS	-0.0424577975689166	0.529531043811027	0.185279370725766	0.210162150096834	283.145817340541	-0.0500521839874993	0.43913695301336	0.00183487673378638	0.0421677699356596	291.077249636518
GCF_000011805.1	Aliivibrio fischeri	V	CBASS	0.0190885965625261	0.737509630039107	0	0.0069223003829726	261.752006336223	0.0190885965602713	0.737509629356744	0	0.00692230038135258	261.75200680769
GCF_000011805.1	Aliivibrio fischeri	X	CBASS	-0.406992953464017	0.0596385859290305	7.68315567076206	0.770943676159957	259.015045437873	-0.200167483280124	0.394989659157437	0.122223986505036	0.707506217074143	271.850940814017
GCF_000011805.1	Aliivibrio fischeri	Plasmid	CBASS	-0.0205183699281372	0.92078513465141	1.5625	0.233539103092692	187.31358791261	0.038152946661696	0.834127544569863	0.000311682908937846	0.00119496358018322	196.609146322445
GCF_000011805.1	Aliivibrio fischeri	Prophage	CBASS	-0.759778252371348	0.0144244368885868	15.7672103727236	0.763479635810904	235.892946383281	-0.565343174985512	0.0787751571275298	0.207633808963598	0.709937817011828	247.882276746903
GCF_000011805.1	Aliivibrio fischeri	Transposon	CBASS	-0.15830412174167	0.695754942848142	23.1884806669636	0.847395042688754	195.717301535335	0.102275399185211	0.840252333474211	0.594452342339247	0.80305557830906	213.574009378768
GCF_000011805.1	Aliivibrio fischeri	Total_ORF	CBASS	-0.0279673150886816	0.0889599974222647	0.036148780505755	0.519080482558022	422.514108811582	-0.0267611725385112	0.0910170148231774	0.000423966046563704	0.427604593431525	436.117898511237
GCF_000011805.1	Aliivibrio fischeri	C	CRISPR	-0.00619613673664471	0.847603943753517	0	0.0137263994514069	269.252456202567	-0.00619613673663654	0.847603943091815	0	0.0137263994513714	269.252444448066
GCF_000011805.1	Aliivibrio fischeri	D	CRISPR	0.00828629976707738	0.881467773485171	0	0.00442431136751429	230.892737997021	0.0082862997670094	0.881467772195312	0	0.00442431136744306	230.89273804123
GCF_000011805.1	Aliivibrio fischeri	E	CRISPR	-0.000848536325839105	0.973536144204768	0	0.000279858496547914	287.496580616965	-0.000848536325845767	0.973536144186481	0	0.000279858496552106	287.496581108391
GCF_000011805.1	Aliivibrio fischeri	F	CRISPR	-0.00994583243773775	0.828097595933865	0	0.0412221867348241	241.831691115372	-0.00994583243773373	0.828097595715886	0	0.0412221867347944	241.831691160294
GCF_000011805.1	Aliivibrio fischeri	G	CRISPR	0.00485806329670284	0.873743835959556	0	0.00170140742726307	285.025792289377	0.00485806329861633	0.87374383611036	0	0.00170140742860707	285.025973653631
GCF_000011805.1	Aliivibrio fischeri	H	CRISPR	-0.0253185312573129	0.464926910865196	0.00614755319929827	0.119647243920041	272.60833417478	-0.0293701407939698	0.388060472986984	0	0.0923992567790455	270.473981000554
GCF_000011805.1	Aliivibrio fischeri	I	CRISPR	-0.0198619234508442	0.64503922487153	0	0.0707807852894282	248.217608960828	-0.0198619234508379	0.645039224364164	0	0.070780785289384	248.217674345779
GCF_000011805.1	Aliivibrio fischeri	J	CRISPR	-8.13537260453106e-05	0.997633800738141	0	4.94206051801921e-06	280.162647046811	-8.13537260360851e-05	0.997633800736988	0	4.94206051681742e-06	280.162647101668
GCF_000011805.1	Aliivibrio fischeri	K	CRISPR	-0.00727188275085613	0.789927428733715	0	0.00783690360854992	287.946434906072	-0.00727188275086096	0.789927428517077	0	0.00783690360856182	287.94643497844
GCF_000011805.1	Aliivibrio fischeri	L	CRISPR	0.0165365428448807	0.651839333724558	0	0.0153292140491891	269.452498118454	0.0165365428459741	0.651839331860144	0	0.0153292140512377	269.452487771813
GCF_000011805.1	Aliivibrio fischeri	M	CRISPR	-0.0121318645685234	0.653794378509311	0	0.026211404326065	287.172533632386	-0.0121318645685181	0.653794379074321	0	0.0262114043260425	287.172531579091
GCF_000011805.1	Aliivibrio fischeri	N	CRISPR	0.0074232355406271	0.866266629216741	0	0.00684033641202122	247.19150001677	0.0074232355406189	0.866266628766819	0	0.0068403364120066	247.191500251736
GCF_000011805.1	Aliivibrio fischeri	O	CRISPR	-0.00862023404881721	0.794520573812024	0	0.0323963676431379	266.735047053388	-0.00862023404881924	0.794520574615646	0	0.0323963676431508	266.735046900935
GCF_000011805.1	Aliivibrio fischeri	P	CRISPR	-0.0106591381874944	0.759288740619797	0.00824430214976246	0.0431276528981237	275.313905714457	-0.0151223984488263	0.656320400847374	0	0.0184588747582569	273.487657412067
GCF_000011805.1	Aliivibrio fischeri	Q	CRISPR	0.003362822088568	0.963512002178263	0	0.000880521988082279	207.833925610053	0.00336282208879997	0.963512002349113	0	0.000880521988203911	207.833926059961
GCF_000011805.1	Aliivibrio fischeri	R	CRISPR	-0.0111103560522501	0.699801942823787	0	0.016117352497018	284.057375730514	-0.01111035605226	0.699801942892329	0	0.0161173524970465	284.057375823302
GCF_000011805.1	Aliivibrio fischeri	S	CRISPR	-0.000681962128824697	0.984305375611847	0	0.000109929884178238	264.573853641132	-0.000681962128822803	0.984305375551053	0	0.000109929884177629	264.573853710241
GCF_000011805.1	Aliivibrio fischeri	T	CRISPR	-0.0219315735091632	0.408534588292221	0	0.118754704653478	286.468069566385	-0.0219315735091678	0.408534590672037	0	0.118754704653527	286.468075250376
GCF_000011805.1	Aliivibrio fischeri	U	CRISPR	0.109181860379689	0.0246402962594984	0.130955282598734	0.293540511911961	278.362979005706	0.0811681324076195	0.066739737178567	0.00103766200318771	0.0930116583985752	289.205625068279
GCF_000011805.1	Aliivibrio fischeri	V	CRISPR	0.0318933637759541	0.451387171027146	0	0.0523167707567986	255.695181148237	0.0318933637763175	0.451387174311239	0	0.0523167707580374	255.695181536715
GCF_000011805.1	Aliivibrio fischeri	X	CRISPR	0.367937034275148	0.0308142445507415	7.15571706235218	0.770710508215656	259.454528095478	0.41066346860146	0.0082653863072635	0.101523196860929	0.715007824673111	270.76894029176
GCF_000011805.1	Aliivibrio fischeri	Plasmid	CRISPR	0.197752014170869	0.174026406395378	1.17926025390625	0.271888164491567	186.306810144981	0.278051179390807	0.0264560347916236	4.09670477910851e-17	0.133416091629033	189.679610371458
GCF_000011805.1	Aliivibrio fischeri	Prophage	CRISPR	0.451113957508885	0.0843270970550562	17.4423742631916	0.762945355956722	236.521223446096	0.430921797702905	0.0486290537795794	0.202042121658369	0.715170270683469	247.590058753159
GCF_000011805.1	Aliivibrio fischeri	Transposon	CRISPR	0.327291216138604	0.291351082664543	22.2394770660803	0.847297730061632	195.361884146261	0.617944291999957	0.0814801744910984	0.54774283995718	0.80098404215772	212.750624774853
GCF_000011805.1	Aliivibrio fischeri	Total_ORF	CRISPR	0.0142497508410475	0.295837473403986	0.0373347590211779	0.503112602237725	429.33630130324	0.0143017248131306	0.222769137321997	0.000432862205459427	0.413584577534538	436.302593643488
GCF_000011805.1	Aliivibrio fischeri	C	DRT	-0.00366972888895932	0.878133442356645	0	0.00873861175414906	269.265464488404	-0.00366972888896651	0.878133443021363	0	0.00873861175418286	269.265475647473
GCF_000011805.1	Aliivibrio fischeri	D	DRT	0.0152561098501482	0.713202874351224	0	0.0268841709647656	230.77836542645	0.015256109850314	0.713202873530307	0	0.0268841709653546	230.778359936875
GCF_000011805.1	Aliivibrio fischeri	E	DRT	-0.0045379938607795	0.811421948060437	0	0.0144765691735736	287.44047397603	-0.00453799386077063	0.811421948395056	0	0.0144765691735176	287.44047401727
GCF_000011805.1	Aliivibrio fischeri	F	DRT	-0.00536060624209548	0.874545392890145	0	0.0217939651107905	241.85307847479	-0.00536060624209772	0.874545391829737	0	0.0217939651108123	241.853077824574
GCF_000011805.1	Aliivibrio fischeri	G	DRT	-0.0265714931756428	0.242738882428288	0	0.0914990417364098	283.7557939806	-0.0265714931755165	0.242738881008974	0	0.0914990417355512	283.755791417348
GCF_000011805.1	Aliivibrio fischeri	H	DRT	-0.0168853477693817	0.508089234965581	0.00746941566467285	0.111793743502773	273.060550868686	-0.0186217540786347	0.456981666178386	0	0.0686167509917161	270.670621025836
GCF_000011805.1	Aliivibrio fischeri	I	DRT	0.0013721564215533	0.965654359005236	0	0.00061839064082863	248.42808004338	0.00137215642155724	0.965654359140722	0	0.000618390640832645	248.428085760584
GCF_000011805.1	Aliivibrio fischeri	J	DRT	-0.0126438724630104	0.535247954988187	0	0.216020201025259	279.778111741537	-0.0126438724630139	0.535247956998464	0	0.216020201025384	279.778111811495
GCF_000011805.1	Aliivibrio fischeri	K	DRT	-9.98352718793676e-05	0.996068102721178	0	2.67714361839313e-06	288.030046238438	-9.98352718713589e-05	0.996068102678017	0	2.67714361794999e-06	288.030045112522
GCF_000011805.1	Aliivibrio fischeri	L	DRT	0.0430527025144604	0.117640892102873	0	0.18375720626037	267.219020101701	0.0430527025148021	0.117640890514309	0	0.183757206263356	267.219020156931
GCF_000011805.1	Aliivibrio fischeri	M	DRT	0.00471376224442789	0.814128910151343	0	0.00720247884331453	287.31862101507	0.0047137622444304	0.814128911808836	0	0.00720247884332023	287.318623153701
GCF_000011805.1	Aliivibrio fischeri	N	DRT	0.00847784771977765	0.796638642429333	0	0.0160180224655988	247.152514844289	0.00847784771979335	0.796638643828147	0	0.0160180224656558	247.152531349021
GCF_000011805.1	Aliivibrio fischeri	O	DRT	0.00927751777239719	0.705727770616612	0	0.0680971310786712	266.659875715015	0.00927751777239027	0.705727771147971	0	0.068097131078566	266.659866959025
GCF_000011805.1	Aliivibrio fischeri	P	DRT	-0.0247878183446072	0.330467788213489	0.00556650236030465	0.115486340376832	274.746213254063	-0.0262575475803333	0.29574638524258	0	0.101913950963945	272.593736881125
GCF_000011805.1	Aliivibrio fischeri	Q	DRT	-0.0219273318627522	0.688395071814317	0	0.0676700943535383	207.672912529555	-0.021927331862711	0.688395070325456	0	0.0676700943532903	207.672914296119
GCF_000011805.1	Aliivibrio fischeri	R	DRT	-0.0217853685908222	0.307118048493977	0	0.112168494131929	283.225428169752	-0.0217853685908151	0.307118043981122	0	0.112168494131858	283.225421557361
GCF_000011805.1	Aliivibrio fischeri	S	DRT	0.00746614483872522	0.772345988895177	0	0.0245957008043295	264.354571385385	0.00746614483873478	0.772345992889217	0	0.0245957008043929	264.354573417748
GCF_000011805.1	Aliivibrio fischeri	T	DRT	-0.00242847032389935	0.90136337019315	0	0.00267049498088206	287.138859979114	-0.00242847032390832	0.901363371688986	0	0.00267049498090124	287.138862725143
GCF_000011805.1	Aliivibrio fischeri	U	DRT	0.0278401852562093	0.481298305562385	0.215174592453199	0.223897635009239	282.536981374952	0.00589999847103502	0.867174670330309	0.00198940944277026	0.0316912708915328	291.396917721643
GCF_000011805.1	Aliivibrio fischeri	V	DRT	0.00543898730927807	0.863547430738241	0	0.00182062066847197	261.814585105703	0.00543898731258261	0.863547430546344	0	0.00182062067069206	261.814585295547
GCF_000011805.1	Aliivibrio fischeri	X	DRT	0.0802362238803553	0.534848283298038	9.03023775760084	0.774911093212951	258.721437092834	0.0177289097679416	0.894085454949526	0.133842423202047	0.716601602811729	270.858021651538
GCF_000011805.1	Aliivibrio fischeri	Plasmid	DRT	0.0900449163874683	0.452634271632994	1.49697853624821	0.247586447111765	186.945831014757	0.114483197653855	0.26531575286561	0	0.0334271187933027	193.138464045769
GCF_000011805.1	Aliivibrio fischeri	Prophage	DRT	0.279466280633824	0.121640298927078	18.3261196961933	0.76734135373216	236.027265232863	0.141686959811773	0.415694853298768	0.224101964875319	0.711814894548075	248.060507087945
GCF_000011805.1	Aliivibrio fischeri	Transposon	DRT	-0.273206685730643	0.213180539327923	22.0213338413962	0.849537134933516	195.219229745711	-0.261810997266463	0.34474315462112	0.573443308242953	0.805376175755232	213.692386589121
GCF_000011805.1	Aliivibrio fischeri	Total_ORF	DRT	0.0136110446742229	0.172072777255206	0.040298406034708	0.525079883266545	428.419998760391	0.00268672788540683	0.765307853844395	0.000474094457487019	0.418052644046391	436.624333495009
GCF_000011805.1	Aliivibrio fischeri	C	RM	-0.0044716987604532	0.951141103733043	0	0.00139542312833024	269.289994338137	-0.00447169876045002	0.951141107583625	0	0.00139542312832803	269.289972666578
GCF_000011805.1	Aliivibrio fischeri	D	RM	0.0501770067250488	0.698890432176719	0	0.0297812295922831	230.77681585884	0.0501770067251788	0.698890551097286	0	0.0297812295924409	230.776819419831
GCF_000011805.1	Aliivibrio fischeri	E	RM	-0.00264465978775909	0.963663387627312	0	0.000527791584452678	287.49833032853	-0.00264465978780747	0.963663387000042	0	0.000527791584472268	287.498329861082
GCF_000011805.1	Aliivibrio fischeri	F	RM	-0.0164577123030391	0.873000478293501	0	0.0223391089108793	241.862100171396	-0.0164577123030079	0.87300049129297	0	0.0223391089107939	241.862100216264
GCF_000011805.1	Aliivibrio fischeri	G	RM	-0.0327475439940722	0.632784925118028	0	0.0153845126631684	284.828824592095	-0.0327475439939363	0.632784950333082	0	0.0153845126630417	284.82882479943
GCF_000011805.1	Aliivibrio fischeri	H	RM	0.0199734537182221	0.800244470122979	0.00792825626922422	0.0654536038158802	272.824480024602	0.0313656592782915	0.68653463957296	0	0.0201990744283027	271.064407209298
GCF_000011805.1	Aliivibrio fischeri	I	RM	-0.0330296002445041	0.730365005066812	0	0.0396188866724691	248.320605848681	-0.03302960024454	0.730365056008671	0	0.0396188866725585	248.320560579289
GCF_000011805.1	Aliivibrio fischeri	J	RM	-0.00639046750759016	0.918123001261698	0	0.00593824607101719	280.155230727303	-0.00639046750750686	0.91812299805499	0	0.0059382460708618	280.155229052956
GCF_000011805.1	Aliivibrio fischeri	K	RM	0.0206968817711925	0.740514671132251	0	0.0121801181102798	287.8654098877	0.0206968817711714	0.740514703525633	0	0.0121801181102561	287.865409985626
GCF_000011805.1	Aliivibrio fischeri	L	RM	0.0363676441708685	0.669982587381641	0	0.0146700403110606	268.499028147684	0.0363676441710898	0.669982576257992	0	0.0146700403112424	268.499014638503
GCF_000011805.1	Aliivibrio fischeri	M	RM	0.00040543280507404	0.99471817723099	0	5.71030481627298e-06	287.377220259038	0.000405432805005285	0.994718177391511	0	5.71030481431568e-06	287.377222071459
GCF_000011805.1	Aliivibrio fischeri	N	RM	0.039732966370137	0.697876221641996	0	0.0363514512848673	247.07581418435	0.0397329663701588	0.697876251063683	0	0.0363514512849079	247.075814225848
GCF_000011805.1	Aliivibrio fischeri	O	RM	-0.00197523425158444	0.978973222409861	0	0.000331762858270898	266.806857144952	-0.00197523425149902	0.978973226193866	0	0.000331762858242227	266.806858467386
GCF_000011805.1	Aliivibrio fischeri	P	RM	-0.00878532372015421	0.910703161589033	0.00995461484742322	0.037176741785835	275.31205331844	0.000159629659608154	0.998342783384315	0	4.02121917326889e-07	273.691128798821
GCF_000011805.1	Aliivibrio fischeri	Q	RM	0.0206192872027334	0.902846664256983	0	0.00626934984519993	207.84466078547	0.020619287202786	0.902846669374899	0	0.00626934984523224	207.844661079886
GCF_000011805.1	Aliivibrio fischeri	R	RM	0.0364059634857234	0.58340570223099	0	0.0326070979713026	283.905767461262	0.0364059634857392	0.583405745331566	0	0.0326070979713314	283.905767847108
GCF_000011805.1	Aliivibrio fischeri	S	RM	-0.0685221724902567	0.368991567189889	0	0.229357278272288	263.788928385766	-0.068522172490251	0.368991559426455	0	0.229357278272253	263.788928429171
GCF_000011805.1	Aliivibrio fischeri	T	RM	0.0244022103812722	0.687019860316232	0	0.0282225026219166	286.993923975224	0.0244022103812793	0.687019906449249	0	0.028222502621931	286.993922670487
GCF_000011805.1	Aliivibrio fischeri	U	RM	0.153488355065944	0.186367268759083	0.146388468464465	0.221162139943439	282.188519011313	0.205006314742201	0.0690929420836811	0.00106803563496006	0.0906483215685254	289.110027304315
GCF_000011805.1	Aliivibrio fischeri	V	RM	-0.00823487187771901	0.933672702016228	0	0.000539608741549031	256.53481691112	-0.00823487187682493	0.933672712876638	0	0.000539608741432338	256.534826834062
GCF_000011805.1	Aliivibrio fischeri	X	RM	0.0499692728175653	0.847578752021854	8.69888129667379	0.765116995837345	260.268553303379	-0.350830213676755	0.356523212496278	0.122435298511	0.707225049103576	271.53240661702
GCF_000011805.1	Aliivibrio fischeri	Plasmid	RM	-0.0554610582423934	0.858860905311309	1.523681640625	0.23124049820568	187.590985929492	-0.208297043197168	0.46021068661072	0	0.0147296022398672	194.793620739247
GCF_000011805.1	Aliivibrio fischeri	Prophage	RM	0.291166696572015	0.439637856732562	19.5735208375927	0.762885140058348	236.575808613933	-0.297198689333075	0.568804095227125	0.228465515275345	0.709859606711403	247.8086502263
GCF_000011805.1	Aliivibrio fischeri	Transposon	RM	-0.25961189348514	0.54487175137846	22.8756623593692	0.84788298011957	195.805877872625	-0.894043209985668	0.264196260443037	0.573516826791463	0.802936624563861	213.164987971612
GCF_000011805.1	Aliivibrio fischeri	Total_ORF	RM	0.00843908383336375	0.718441447245172	0.0406176000833511	0.503837139027549	432.122492813423	0.00452341071171576	0.86865488083945	0.00046515254928103	0.411059439462053	436.592880780858
GCF_000011805.1	Aliivibrio fischeri	C	gabija	-0.00655544659874627	0.828947055268921	0	0.0173489657232496	269.242578486	-0.00655544659874538	0.828947055585551	0	0.0173489657232449	269.24257845575
GCF_000011805.1	Aliivibrio fischeri	D	gabija	0.0262513231096797	0.613834535963243	0	0.0506721042741165	230.661284222532	0.026251323109693	0.613834534370185	0	0.0506721042741793	230.661284237811
GCF_000011805.1	Aliivibrio fischeri	E	gabija	-0.0177703406802564	0.46275251438871	0	0.137131603805033	286.956379744442	-0.0177703406802567	0.462752511633203	0	0.137131603805047	286.956379802796
GCF_000011805.1	Aliivibrio fischeri	F	gabija	-0.0115145202098175	0.789424575738594	0	0.0623526638378228	241.807217328496	-0.0115145202098185	0.78942457665552	0	0.0623526638378325	241.807215796682
GCF_000011805.1	Aliivibrio fischeri	G	gabija	-0.0411784769338506	0.15839414320225	0	0.134071484166771	283.044098689825	-0.0411784769339223	0.158394142980965	0	0.134071484167245	283.044085994589
GCF_000011805.1	Aliivibrio fischeri	H	gabija	-0.0146553675966099	0.649567728169973	0.0087890625	0.0861618103426492	272.468504410659	-0.0150403402943897	0.63681749623263	0	0.0276470406108645	271.000216866357
GCF_000011805.1	Aliivibrio fischeri	I	gabija	-0.00197693639345588	0.960903815351405	0	0.000801434270516884	248.428142226792	-0.00197693639346016	0.960903815633123	0	0.000801434270520499	248.428142476244
GCF_000011805.1	Aliivibrio fischeri	J	gabija	-0.0116791232251594	0.652174950191458	0	0.114168622751859	279.958910867456	-0.0116791232251669	0.652174948995876	0	0.114168622752003	279.958939744976
GCF_000011805.1	Aliivibrio fischeri	K	gabija	-0.0227861352878231	0.377260786959458	0	0.0865814180897594	287.189221445528	-0.0227861352878107	0.377260786594875	0	0.086581418089667	287.189221124433
GCF_000011805.1	Aliivibrio fischeri	L	gabija	-0.0385348198798515	0.272970632409313	0	0.0856987066896828	269.079556469812	-0.0385348198801677	0.272970634159586	0	0.0856987066911192	269.079556584275
GCF_000011805.1	Aliivibrio fischeri	M	gabija	0.0110456274412347	0.661990496312011	0	0.0249036997880719	287.183462977914	0.0110456274412268	0.661990494637464	0	0.0249036997880393	287.183438861768
GCF_000011805.1	Aliivibrio fischeri	N	gabija	-0.00355672407892129	0.931922633642929	0	0.00176019210960607	247.212299132958	-0.00355672407890895	0.931922633459586	0	0.0017601921095946	247.212299583345
GCF_000011805.1	Aliivibrio fischeri	O	gabija	0.00525782725612197	0.865353504579148	0	0.0137317852936094	266.774156199747	0.00525782725612504	0.865353504916579	0	0.0137317852936288	266.77415629094
GCF_000011805.1	Aliivibrio fischeri	P	gabija	-0.0105635109648722	0.743976988099786	0.00911196251968249	0.0446873672428883	275.553916628545	-0.0113684394325892	0.721822674078917	0	0.0118152150983125	273.559171639332
GCF_000011805.1	Aliivibrio fischeri	Q	gabija	-0.014979114326474	0.829560336824499	0	0.019497272593246	207.788967677044	-0.0149791143265275	0.829560334499039	0	0.0194972725933877	207.788966705969
GCF_000011805.1	Aliivibrio fischeri	R	gabija	-0.00422313917382694	0.876062779633456	0.000482797622680664	0.00300072520431774	287.01493838617	-0.0042664203136844	0.874682405747504	0	0.00269638609361758	284.181433079054
GCF_000011805.1	Aliivibrio fischeri	S	gabija	-0.00123700086253717	0.969760758377523	0	0.000408232655079401	264.572666058558	-0.00123700086253631	0.969760758313374	0	0.000408232655078834	264.57266610497
GCF_000011805.1	Aliivibrio fischeri	T	gabija	0.00238972532326599	0.923143199716616	0	0.00161809873398608	287.145146164339	0.00238972532326309	0.923143200477535	0	0.00161809873398125	287.145155252319
GCF_000011805.1	Aliivibrio fischeri	U	gabija	0.0226717663503237	0.62358684090264	0.193241863473531	0.210494539461706	283.171547260557	0.0170451459405321	0.700540692045339	0.00194160256891885	0.0338344558487799	291.30204133605
GCF_000011805.1	Aliivibrio fischeri	V	gabija	0.0342499230430771	0.386996022015977	0	0.0461215389027947	261.118913588277	0.0342499230400532	0.386996023738172	0	0.0461215388947882	261.118909245628
GCF_000011805.1	Aliivibrio fischeri	X	gabija	-0.310089365498271	0.0398503887761698	7.46446165814996	0.768235972704674	259.139593380122	-0.33697798671656	0.0328209076518539	0.10916293778326	0.707747799350458	271.169244889943
GCF_000011805.1	Aliivibrio fischeri	Plasmid	gabija	-0.0035725187893816	0.980301610511461	1.5625	0.233494977271878	187.365549563788	-0.00583638496531836	0.964001333834383	0.000421000875877511	7.53729798916043e-05	196.725581956288
GCF_000011805.1	Aliivibrio fischeri	Prophage	gabija	-0.446723008450019	0.04595091759269	17.1488192081451	0.758097560531788	235.959568181371	-0.486394274419212	0.0252715947177967	0.199830906342463	0.708396596427545	246.941856305459
GCF_000011805.1	Aliivibrio fischeri	Transposon	gabija	-0.283780520039226	0.316434811358127	22.3196421442543	0.847987856683035	195.541035588571	-0.327619225617993	0.357428599407037	0.573687858423779	0.803845199735152	213.831298029347
GCF_000011805.1	Aliivibrio fischeri	Total_ORF	gabija	-0.000317805706761335	0.979092361779955	0.0428619384765625	0.517181363702684	431.786696083216	-0.00910047026798997	0.421060522477595	0.000463290858700967	0.419606308738045	436.645878483745
GCF_000012825.1	Phocaeicola vulgatus	C	CBASS	0.0078710296348927	0.699386032830047	0	0.013341146093183	643.659302226136	0.00787102963492732	0.699386031920334	0	0.0133411460933007	643.659312720971
GCF_000012825.1	Phocaeicola vulgatus	D	CBASS	0.0298981588470586	0.36004190136575	0	0.014650289551406	605.57214146811	0.0298981587959518	0.360041905418225	0	0.0146502895029954	601.33711855674
GCF_000012825.1	Phocaeicola vulgatus	E	CBASS	0.00559620389964176	0.753124147047852	0	0.0142258321091102	664.487162586155	0.00559620389964263	0.753124147707314	0	0.0142258321091143	664.487162733043
GCF_000012825.1	Phocaeicola vulgatus	F	CBASS	0.00806655555989649	0.773880631120207	0	0.0102405272859247	582.530064257389	0.00806655555987831	0.773880633033726	0	0.0102405272858801	582.530064410767
GCF_000012825.1	Phocaeicola vulgatus	G	CBASS	0.00150262988453401	0.916088393855591	0	0.000275101474371662	738.33837836923	0.00150262988452588	0.916088393737137	0	0.000275101474368733	738.338658619502
GCF_000012825.1	Phocaeicola vulgatus	H	CBASS	0.00029635274660321	0.988571269169278	0	9.65688919383706e-06	651.178126850975	0.000296352746557986	0.988571269229126	0	9.65688919089291e-06	651.178127102538
GCF_000012825.1	Phocaeicola vulgatus	I	CBASS	0.00420871922722505	0.862791102159772	0	0.00210327022687778	614.706916804752	0.00420871922721094	0.862791102582843	0	0.0021032702268646	614.70691929823
GCF_000012825.1	Phocaeicola vulgatus	J	CBASS	0.00606664375159263	0.728660880492446	0	0.0268583486218279	665.130985051422	0.00606664375158662	0.728660880177024	0	0.0268583486217723	665.130986487408
GCF_000012825.1	Phocaeicola vulgatus	K	CBASS	0.0363649788723954	0.0452917456042557	0	0.0423325768018488	742.386477201314	0.0363649788699146	0.0452917453139142	0	0.0423325767964272	742.386817141481
GCF_000012825.1	Phocaeicola vulgatus	L	CBASS	0.0518059251921674	0.0842379306185166	5.715087890625	0.50434955299382	795.900648532831	0.0437359980488944	0.122767361019012	0.00778071026052229	0.428240925995661	812.141420050081
GCF_000012825.1	Phocaeicola vulgatus	M	CBASS	0.0206221105616572	0.12826600157501	0.0585098269257287	0.0820492901507833	788.891221912889	0.0243976570480936	0.0596061318666645	0	0.0460220939281247	787.322168530498
GCF_000012825.1	Phocaeicola vulgatus	N	CBASS	0.0923632291350839	0.142286172095363	2.17375284433365	0.117051373022961	503.228275408666	0.0932363859754663	0.111388073771987	0	0.0329547102046219	507.982268538745
GCF_000012825.1	Phocaeicola vulgatus	O	CBASS	0.00915760914631808	0.664520300478855	0	0.0152702298937506	638.37539094806	0.00915760914632646	0.664520301795945	0	0.0152702298937767	638.375391089511
GCF_000012825.1	Phocaeicola vulgatus	P	CBASS	0.0100297124391267	0.605825131502741	0.320194069296122	0.128717019302863	724.038103449242	0.0143759542511711	0.410381999129783	0	0.00920986138560355	730.240697101429
GCF_000012825.1	Phocaeicola vulgatus	Q	CBASS	0.0707744299593737	0.11919090750705	0	0.151983676216923	497.11400047145	0.0707744299762694	0.119190911051762	0	0.151983676292525	497.114003438019
GCF_000012825.1	Phocaeicola vulgatus	R	CBASS	0.0310560551275972	0.0813600881785007	0.0533393882360542	0.0647275013522835	724.873367553423	0.0329226084062671	0.0580212598154138	0	0.05717130691272	719.820588457845
GCF_000012825.1	Phocaeicola vulgatus	S	CBASS	0.0290040700402638	0.248857624837686	0.0115074197150742	0.0181462210083643	674.388902261107	0.0289059216892111	0.249054210811248	0	0.017963886630022	665.426061366277
GCF_000012825.1	Phocaeicola vulgatus	T	CBASS	0.0323336284665199	0.109035614698327	0	0.0613941811042086	672.531445596941	0.0323336284659982	0.109035611527128	0	0.0613941811022652	672.531450063689
GCF_000012825.1	Phocaeicola vulgatus	U	CBASS	0.0362966323559398	0.474313416932983	12.345890045166	0.377717854596977	669.34778593519	0.0291384324859625	0.544471582216589	0.0186623927079004	0.29025833758684	684.062981968317
GCF_000012825.1	Phocaeicola vulgatus	V	CBASS	0.0274936284892851	0.206987062444195	0	0.0265121841680141	677.792950315064	0.0274936284926736	0.206987061387436	0	0.0265121841747916	677.792953672346
GCF_000012825.1	Phocaeicola vulgatus	X	CBASS	0.129892231249605	0.0274090041356204	34.5354843087407	0.686545900868499	761.177579333056	0.0309576714605924	0.594120335275477	0.0417661345923192	0.677488484025382	763.039638836537
GCF_000012825.1	Phocaeicola vulgatus	Plasmid	CBASS	-0.0224504826813315	0.817167197406672	35.7171106673777	0.319583423102393	520.881211934307	0.00640586934442916	0.945141475801469	0.0575450399946569	0.19793490209196	539.525688693509
GCF_000012825.1	Phocaeicola vulgatus	Prophage	CBASS	0.14305916618724	0.0936342234691858	64.2404598146677	0.609866645245937	653.158745824381	0.0545583179020229	0.481238400227535	0.06722139785335	0.558415642634371	669.04157883508
GCF_000012825.1	Phocaeicola vulgatus	Transposon	CBASS	0.0939340950227818	0.180938242104065	29.1746477301996	0.449989958216985	655.278338463055	0.0122035169782829	0.862462829244187	0.0494791604438084	0.48357108258729	650.05308009173
GCF_000012825.1	Phocaeicola vulgatus	Total_ORF	CBASS	0.0561691440229184	0.000336200595084698	4.14210939779878	0.885200353356019	1128.79349420567	0.0209205114985262	0.212511754287644	0.00400236284150905	0.895482864303783	1105.49718344484
GCF_000012825.1	Phocaeicola vulgatus	C	CRISPR	-0.000521335510046057	0.975399006249384	0	8.50830472424086e-05	643.807106031362	-0.000521335510082126	0.975399006062346	0	8.50830472539927e-05	643.807079657142
GCF_000012825.1	Phocaeicola vulgatus	D	CRISPR	-0.0224439820308985	0.424276007433131	0.0658608860248933	0.0125361993748372	605.02066038116	-0.0209767282886212	0.442570918547261	0	0.0103105040526592	601.579348865065
GCF_000012825.1	Phocaeicola vulgatus	E	CRISPR	-0.00506142558666855	0.731551828362656	0	0.0169246200038076	664.468151995721	-0.00506142558667593	0.731551829010864	0	0.0169246200038558	664.468229687406
GCF_000012825.1	Phocaeicola vulgatus	F	CRISPR	-0.0041193413661205	0.859644443505031	0	0.00387915916436754	582.580956785853	-0.004119341366118	0.859644443974754	0	0.00387915916436244	582.580956918463
GCF_000012825.1	Phocaeicola vulgatus	G	CRISPR	-0.00410797126148553	0.727973599018003	0	0.00299804821740001	738.228400824778	-0.00410797126148737	0.727973598779449	0	0.00299804821740255	738.228366919819
GCF_000012825.1	Phocaeicola vulgatus	H	CRISPR	-0.00119454900666088	0.944367103492367	0	0.00022935912513571	651.203402282447	-0.00119454900673969	0.944367103692011	0	0.000229359125166112	651.203427222841
GCF_000012825.1	Phocaeicola vulgatus	I	CRISPR	0.00978730646492031	0.627290904477195	0	0.0166017736389177	614.500961627492	0.00978730646499407	0.627290904837781	0	0.01660177363917	614.500976320601
GCF_000012825.1	Phocaeicola vulgatus	J	CRISPR	0.00336491377651887	0.816299794084851	0	0.0111637980793716	665.630797700113	0.00336491377651141	0.816299793690676	0	0.0111637980793246	665.630881867525
GCF_000012825.1	Phocaeicola vulgatus	K	CRISPR	0.0310903089438596	0.0837375123022369	0.346046105027199	0.0713989631512045	747.228960513683	0.028200029314753	0.0630157855801851	1.21666016708303e-05	0.0365982171145986	746.722950353965
GCF_000012825.1	Phocaeicola vulgatus	L	CRISPR	0.023764002701466	0.397020852319477	5.94140625	0.500567162178173	796.106572415063	0.015214316703706	0.522637183086635	0.00804503774642535	0.425447847596139	812.763652645762
GCF_000012825.1	Phocaeicola vulgatus	M	CRISPR	-0.0103915805146871	0.389559431067109	0.0831694342195988	0.0703980801209492	786.692825916683	-0.00689922049613599	0.522947335512106	0	0.00529257182312977	790.445679839497
GCF_000012825.1	Phocaeicola vulgatus	N	CRISPR	-0.0057484806201738	0.919265035664245	2.30786241590977	0.0907781171603426	505.050401613964	0.013261063898073	0.789596972231086	5.62881124399816e-18	0.000925153229669914	510.389115587388
GCF_000012825.1	Phocaeicola vulgatus	O	CRISPR	0.0168943751368551	0.334076264869248	0	0.0760825179283719	637.60048753287	0.0168943751368671	0.334076263189206	0	0.0760825179284838	637.60033690241
GCF_000012825.1	Phocaeicola vulgatus	P	CRISPR	-0.00121053657069929	0.944298961597282	0.334228515625	0.128291717938443	723.515460209229	-0.0128149860761309	0.37772720696753	0	0.0105741523333497	730.137722358493
GCF_000012825.1	Phocaeicola vulgatus	Q	CRISPR	0.0223390981913788	0.559437710627656	0	0.0213178917437736	499.169079016181	0.0223390982012428	0.559437705273028	0	0.0213178917629196	499.169079028545
GCF_000012825.1	Phocaeicola vulgatus	R	CRISPR	-0.0149236692847516	0.344917809153825	0.0918399054935435	0.0420576486960614	726.220871411405	-0.0167497863282574	0.248949343855833	0	0.0208315728558333	723.052115892538
GCF_000012825.1	Phocaeicola vulgatus	S	CRISPR	-0.00461530388070637	0.829430436575065	0.030186384832632	0.00138533893277706	670.802171608524	-0.00357471872468804	0.864460985639817	0	0.000391609453199193	667.063530021317
GCF_000012825.1	Phocaeicola vulgatus	T	CRISPR	-0.0131447844998474	0.435945758583404	0	0.0145082657177826	676.549188387857	-0.0131447845003047	0.435945755907079	0	0.0145082657188037	674.476202932055
GCF_000012825.1	Phocaeicola vulgatus	U	CRISPR	-0.0031916991416154	0.945512700837126	12.1659770943224	0.373389003981465	669.749867028119	-0.018658862823263	0.640688695774819	0.0186684275255866	0.289891341625964	684.194962642828
GCF_000012825.1	Phocaeicola vulgatus	V	CRISPR	-0.00844395849442271	0.646547190219555	0	0.00377686729840814	672.716288669148	-0.00844395848819324	0.646547191139326	0	0.0037768672928698	672.716290470118
GCF_000012825.1	Phocaeicola vulgatus	X	CRISPR	0.117766022475579	0.0301744578836299	33.8952234722674	0.684301347821827	761.855585464735	0.0514340497815525	0.28458252770025	0.0416483395270668	0.679395351457673	762.756885667264
GCF_000012825.1	Phocaeicola vulgatus	Plasmid	CRISPR	0.0742156969140824	0.415635618194647	36.3656929847821	0.32451973260285	519.918533599269	0.0495149097254266	0.519522284657269	0.0572921537161647	0.199433506144914	539.211692536323
GCF_000012825.1	Phocaeicola vulgatus	Prophage	CRISPR	0.134600836459201	0.0981223040362077	67.8330793976784	0.618209442222157	651.156044320937	0.0121307663375426	0.852704785962941	0.0698208050954656	0.564296018744956	668.844132166371
GCF_000012825.1	Phocaeicola vulgatus	Transposon	CRISPR	0.108357803495883	0.0859962817237248	27.4366830836016	0.44759975405939	655.960740182496	0.069844269359039	0.227069032088001	0.0484042366130821	0.484459092973802	649.541206811504
GCF_000012825.1	Phocaeicola vulgatus	Total_ORF	CRISPR	0.0370488988610085	0.0128368863232457	4.55435821786523	0.884966784438465	1130.77308764273	-0.00439874483082016	0.753771010225629	0.00408375877910591	0.895638635439911	1105.63699504092
GCF_000012825.1	Phocaeicola vulgatus	C	DRT	-0.0166376824753397	0.472292009285396	0	0.0462223189339051	643.289700148782	-0.0166376824753315	0.472292008536104	0	0.0462223189338612	643.289700210593
GCF_000012825.1	Phocaeicola vulgatus	D	DRT	-0.0150202557533926	0.68726396941739	0	0.00283395996619807	602.007782316247	-0.0150202557723462	0.687263969414912	0	0.00283395997372313	602.007792030017
GCF_000012825.1	Phocaeicola vulgatus	E	DRT	0.0107801936660781	0.589909835964415	0	0.0417735003161961	664.296297454326	0.0107801936660875	0.589909834187252	0	0.0417735003162653	664.296377777519
GCF_000012825.1	Phocaeicola vulgatus	F	DRT	-0.0211058806009287	0.508693810637826	0	0.0541867232530415	582.173809496287	-0.0211058806009101	0.508693813908998	0	0.054186723252947	582.173809617211
GCF_000012825.1	Phocaeicola vulgatus	G	DRT	-0.018922456782576	0.242167742445312	0	0.0339000283347227	736.975579146624	-0.018922456782596	0.242167743404776	0	0.0339000283347949	736.975557500166
GCF_000012825.1	Phocaeicola vulgatus	H	DRT	0.0089526112721137	0.699953058391943	0	0.00699548656806001	651.060303807603	0.00895261127205742	0.699953058300092	0	0.00699548656797285	651.060280020186
GCF_000012825.1	Phocaeicola vulgatus	I	DRT	0.00717844925770356	0.793325360845186	0	0.00483373048557205	614.668389784176	0.00717844925769642	0.793325361878811	0	0.00483373048556284	614.668389902514
GCF_000012825.1	Phocaeicola vulgatus	J	DRT	0.00418435663427631	0.831769692316118	0	0.00933534265468775	665.639847073627	0.00418435663428678	0.831769692614016	0	0.00933534265473503	665.639854266735
GCF_000012825.1	Phocaeicola vulgatus	K	DRT	0.0405082956488339	0.0869409904469073	0.394602358341217	0.0758060848790587	742.945633753237	0.0292734895146275	0.15648964028513	9.1587420740711e-05	0.0219048667216499	748.264555926067
GCF_000012825.1	Phocaeicola vulgatus	L	DRT	0.084458211037406	0.0233775720543669	5.640625	0.510425290730494	793.57304253393	0.0385974958549629	0.229126245662567	0.00791558264209872	0.426792954200828	812.386088120514
GCF_000012825.1	Phocaeicola vulgatus	M	DRT	0.00722488963681025	0.650806510226247	0.0922774113714695	0.0664034941078265	785.985792607696	0.00200821610144437	0.891216022669909	0	0.000242592631692927	790.835257593567
GCF_000012825.1	Phocaeicola vulgatus	N	DRT	-0.0106437177679973	0.887888816422516	2.25046350958655	0.0901035323460085	505.142067387273	-0.0587238751467196	0.395741568213017	3.26530612244623e-17	0.00937393714533441	509.742253258831
GCF_000012825.1	Phocaeicola vulgatus	O	DRT	0.0169620906629034	0.474341891812018	0	0.0417374181304669	638.022971852926	0.0169620906629059	0.47434189323577	0	0.041737418130481	638.022971578471
GCF_000012825.1	Phocaeicola vulgatus	P	DRT	-0.0332622163468781	0.135781666248158	0.244838926941156	0.140764732504685	722.046211776186	-0.0409525221323691	0.0409851739581966	0	0.056767346093349	726.699770272277
GCF_000012825.1	Phocaeicola vulgatus	Q	DRT	-0.0041999221753253	0.935979200814145	0	0.000403717430096224	499.504118600884	-0.00419992217107942	0.935979201952648	0	0.000403717429285855	499.504120680637
GCF_000012825.1	Phocaeicola vulgatus	R	DRT	0.0281571294197137	0.18598236411343	0.162273645401001	0.0684949408923906	723.33375592131	0.0218225119891649	0.265524890042051	0	0.0194296905622796	723.149374810503
GCF_000012825.1	Phocaeicola vulgatus	S	DRT	-0.0173961117563113	0.543859249498038	0	0.00498133516843567	666.37760391182	-0.0173961117793423	0.543859248510482	0	0.00498133518181218	666.377605149597
GCF_000012825.1	Phocaeicola vulgatus	T	DRT	-0.0369911367337728	0.111446220701631	0	0.0605698300598758	672.528313036061	-0.0369911367337447	0.11144622086726	0	0.06056983005983	672.528313331729
GCF_000012825.1	Phocaeicola vulgatus	U	DRT	0.121953830961201	0.0502513195714202	11.985271576792	0.390549988948875	666.454180622141	0.0222412784531871	0.681723837827472	0.0187313684828331	0.289748502150271	684.146255834565
GCF_000012825.1	Phocaeicola vulgatus	V	DRT	0.014890006805936	0.545134533850954	0	0.00610123105809436	678.976456044374	0.0148900068009749	0.545134533902451	0	0.00610123105406261	678.976456528672
GCF_000012825.1	Phocaeicola vulgatus	X	DRT	0.146566405192862	0.0489771456522228	33.6958141475916	0.679200432894954	762.873699030026	0.0998055648999749	0.120803166300645	0.0405171910483844	0.676759688944175	762.3440768241
GCF_000012825.1	Phocaeicola vulgatus	Plasmid	DRT	0.0817371348563883	0.49558908337264	35.8562229434028	0.322220022989146	520.192360755914	-0.0237625950539446	0.821659299190632	0.0573457487116294	0.198035869573396	539.556126317636
GCF_000012825.1	Phocaeicola vulgatus	Prophage	DRT	0.218024022818708	0.0457009241298039	64.2443734556437	0.611073054527107	652.143046748632	0.112829722111642	0.190522692379962	0.0660761329873921	0.559121115800414	668.706394548898
GCF_000012825.1	Phocaeicola vulgatus	Transposon	DRT	0.0720162942251143	0.416849402286704	28.6457542330027	0.444543885998593	656.83957494084	0.0281873621459443	0.721728336912294	0.0494002292191633	0.483584934350478	650.014930602696
GCF_000012825.1	Phocaeicola vulgatus	Total_ORF	DRT	0.0684172628449448	0.000226134574107371	4.04701232910156	0.883737213928847	1130.2907837745	0.0197911322911168	0.29631655583633	0.0040238351403693	0.895368482369161	1105.60733670154
GCF_000012825.1	Phocaeicola vulgatus	C	gabija	0.011175261200317	0.61622265238172	0	0.0224763533777491	643.557679958479	0.0111752612002928	0.616222653637213	0	0.0224763533776534	643.55765877208
GCF_000012825.1	Phocaeicola vulgatus	D	gabija	0.059863837405943	0.0906891843767409	0	0.0500627863264421	599.345372363038	0.0598638373982158	0.0906891863450084	0	0.0500627863192179	599.345372831263
GCF_000012825.1	Phocaeicola vulgatus	E	gabija	0.00015495856982905	0.993666631703793	0	9.0608990366258e-06	664.585981459766	0.000154958569827494	0.99366663167061	0	9.06089903641951e-06	664.585043728442
GCF_000012825.1	Phocaeicola vulgatus	F	gabija	0.00584769557296985	0.849266516497674	0	0.00448123644825992	582.576563317875	0.00584769557295665	0.849266517342213	0	0.00448123644823947	582.576491152305
GCF_000012825.1	Phocaeicola vulgatus	G	gabija	-0.018073594590798	0.250407301830352	0	0.0327376485783304	737.0231095348	-0.018073594590831	0.250407302506727	0	0.0327376485784515	737.023109900637
GCF_000012825.1	Phocaeicola vulgatus	H	gabija	0.0143475289772069	0.524637564733808	0	0.0190651683978275	650.805009540825	0.0143475289771577	0.524637565517034	0	0.0190651683976984	650.805092346516
GCF_000012825.1	Phocaeicola vulgatus	I	gabija	0.00828712427809739	0.755705192918063	0	0.00681661273316702	614.640255947591	0.00828712427815039	0.755705193040539	0	0.00681661273325557	614.640246761383
GCF_000012825.1	Phocaeicola vulgatus	J	gabija	0.00691030881109371	0.718036495454953	0	0.0269716023087914	665.554728218325	0.00691030881108232	0.718036495563652	0	0.0269716023087006	665.554849312786
GCF_000012825.1	Phocaeicola vulgatus	K	gabija	0.0342644647063656	0.123569185503152	0.404168128967285	0.070629268533245	745.503948777664	0.0307120695114447	0.125555959739809	7.2644259121299e-05	0.0253420624631866	747.922923600772
GCF_000012825.1	Phocaeicola vulgatus	L	gabija	0.0802760219491022	0.0118667578502354	4.58449676726013	0.484190313204223	796.974789087837	0.090644502728122	0.00209903908253178	0.00672901942634134	0.429542345119135	809.014360541755
GCF_000012825.1	Phocaeicola vulgatus	M	gabija	0.0244358363465467	0.101820493809563	0.0701680779457092	0.0914455238366502	787.079610473119	0.0277788539419356	0.0497396033913429	0	0.0499385852188659	787.027392467429
GCF_000012825.1	Phocaeicola vulgatus	N	gabija	0.159649154097564	0.0167096219351537	1.83265517467225	0.160842144044223	499.81848622409	0.168553253226536	0.00689319883531727	0	0.0950847466166895	503.426317810703
GCF_000012825.1	Phocaeicola vulgatus	O	gabija	-0.000230502585304841	0.992070137770475	0	8.05458946348292e-06	638.532704279286	-0.000230502585309948	0.992070137756291	0	8.05458946379073e-06	638.532705508934
GCF_000012825.1	Phocaeicola vulgatus	P	gabija	-0.00661828349467546	0.755964974199235	0.324595310725272	0.125945017648678	723.894622119207	-0.00954375737646822	0.620438354635711	0	0.00333294285577685	730.670782979528
GCF_000012825.1	Phocaeicola vulgatus	Q	gabija	0.00641634831294726	0.899218114185436	0	0.00100366100881426	499.49439205047	0.00641634830502147	0.899218110956029	0	0.00100366100634347	499.494391464975
GCF_000012825.1	Phocaeicola vulgatus	R	gabija	0.0345621122179031	0.0815415814638043	0.096257604695893	0.0764838915268167	722.895268508637	0.0353171734154948	0.0627587724411145	0	0.0542768268040309	720.946815769393
GCF_000012825.1	Phocaeicola vulgatus	S	gabija	0.0782563320103572	0.00374591817071774	0	0.113666902205182	658.485881734565	0.0782563319940448	0.00374591817048981	0	0.113666902160519	658.485882778652
GCF_000012825.1	Phocaeicola vulgatus	T	gabija	0.0179244619839697	0.418932813933792	0	0.0156170501117498	674.433137569595	0.0179244619833472	0.41893281561178	0	0.0156170501106758	674.43314186384
GCF_000012825.1	Phocaeicola vulgatus	U	gabija	0.101248119369466	0.0624161784441189	10.7281837463379	0.378072130244964	669.980348184188	0.0931674966489475	0.0688290538194949	0.0174633863706893	0.297495072555038	682.966709979396
GCF_000012825.1	Phocaeicola vulgatus	V	gabija	0.058718303053377	0.0128081043980087	0	0.103275768198804	673.224864490513	0.0587183030528572	0.012808104668693	0	0.103275768197451	673.224864650185
GCF_000012825.1	Phocaeicola vulgatus	X	gabija	0.117699831554101	0.0897440019956448	32.5911088138819	0.675545847271243	765.738683027073	0.14543191689576	0.0179344185669954	0.0390268613153617	0.679456978669748	762.051686544246
GCF_000012825.1	Phocaeicola vulgatus	Plasmid	gabija	0.241224493982458	0.0151125489226804	28.3225930719673	0.337110344683668	519.266928171367	0.255387179285755	0.006131509757006	0.0468659123963278	0.225781928136204	536.061625099654
GCF_000012825.1	Phocaeicola vulgatus	Prophage	gabija	0.125514010200149	0.21086393914572	64	0.603754628766615	654.471092985406	0.183786421865177	0.0248993635688861	0.0631295387043614	0.561791208933751	667.792845030102
GCF_000012825.1	Phocaeicola vulgatus	Transposon	gabija	0.0812596645908399	0.293551263889321	28.0219797044992	0.444658994616526	656.789533980901	0.0362905704893261	0.636818108973075	0.0492689177158272	0.483916771195385	650.029953266003
GCF_000012825.1	Phocaeicola vulgatus	Total_ORF	gabija	0.0181961941216385	0.432918140358064	4.48248291015625	0.880465353662751	1134.11956586875	0.046850432375938	0.00870730654543057	0.00376925052064764	0.895517555613838	1105.40083873632
GCF_000012845.1	Parabacteroides distasonis	C	Abi	0.000367579493207979	0.993574425625694	0	1.24090006621294e-05	364.936393851742	0.000367579493182327	0.993574425736841	0	1.24090006603801e-05	364.936393720434
GCF_000012845.1	Parabacteroides distasonis	D	Abi	0.0852229782709325	0.332016665705012	0	0.104777466713714	304.751436838814	0.0852229782717297	0.332016668852075	0	0.104777466715762	304.751397998611
GCF_000012845.1	Parabacteroides distasonis	E	Abi	-0.01768136244969	0.656250546156659	0	0.0677725244368999	375.787118606399	-0.0176813624496801	0.656250546404796	0	0.0677725244368245	375.78711874405
GCF_000012845.1	Parabacteroides distasonis	F	Abi	0.00309438101475197	0.962748937267603	0	0.000704445835944314	324.929657530975	0.00309438101475352	0.962748936684593	0	0.000704445835945115	324.929657430249
GCF_000012845.1	Parabacteroides distasonis	G	Abi	0.00320677846596432	0.928317092557672	0.00168228149414062	0.0031979177119137	394.026328250384	0.00229842547895666	0.948407282228126	0	0.000681475220127644	391.49644351434
GCF_000012845.1	Parabacteroides distasonis	H	Abi	0.0506092369441864	0.310746401501441	0	0.119083524464835	360.364296189969	0.0506092369441998	0.310746412451489	0	0.1190835244649	360.364296434867
GCF_000012845.1	Parabacteroides distasonis	I	Abi	-0.0122135888256403	0.833164048206327	0.011962890625	0.0106789240765205	348.953594418373	-0.0144675055194296	0.801233594136651	0	0.00574900893626303	346.373070837468
GCF_000012845.1	Parabacteroides distasonis	J	Abi	0.00570138180586219	0.889217702734027	0	0.0116883477874019	372.706533910919	0.00570138180584749	0.889217709172001	0	0.0116883477873436	372.706536120855
GCF_000012845.1	Parabacteroides distasonis	K	Abi	0.0131390888417765	0.746024072243521	0.0363573724804525	0.0338214442577102	409.81541001062	0.0202116231126584	0.603440552594432	0	0.00892242200718324	406.737578853689
GCF_000012845.1	Parabacteroides distasonis	L	Abi	0.0248986456974765	0.604467134856285	0.36445215716958	0.263288746015504	420.057800112734	0.0566650594482172	0.189539080274265	0.000638412071982897	0.0481061599402903	434.39140558448
GCF_000012845.1	Parabacteroides distasonis	M	Abi	0.0310068192211278	0.313174015242556	0.0230872865775529	0.0736281245682716	434.336665813171	0.0304011373390112	0.30112513104884	0	0.0403580170067299	431.372473475562
GCF_000012845.1	Parabacteroides distasonis	N	Abi	0.0418214948533275	0.753023676970627	0	0.00705401503960953	266.31845151985	0.041821495041931	0.753023695122271	0	0.00705401510457219	266.318463569026
GCF_000012845.1	Parabacteroides distasonis	O	Abi	0.0168561116628779	0.717506219345767	0	0.0270242605719753	363.079013270225	0.0168561116628757	0.717506232115943	0	0.0270242605719697	363.078986857476
GCF_000012845.1	Parabacteroides distasonis	P	Abi	8.52623950774133e-05	0.998213159310434	0	4.34317322713272e-07	389.681033383342	8.5262395059759e-05	0.998213159294274	0	4.34317322530778e-07	389.681033425301
GCF_000012845.1	Parabacteroides distasonis	Q	Abi	0.0322558659377317	0.786763846174592	0.374991778284311	0.375261787270271	281.910413807492	0.0896121587749059	0.429973961941226	0	0.0378618764266904	286.481890217061
GCF_000012845.1	Parabacteroides distasonis	R	Abi	-0.0194767234707861	0.585056562137497	0	0.0305043920751515	393.436945785912	-0.0194767234707794	0.585056566846301	0	0.0305043920751289	393.43694574691
GCF_000012845.1	Parabacteroides distasonis	S	Abi	0.00392377618268772	0.947339357005951	0.165609852410853	0.131136633981889	368.507042131981	0.0292944893534435	0.595157155087195	0	0.00970850526791907	369.937310847648
GCF_000012845.1	Parabacteroides distasonis	T	Abi	0.00998088899769403	0.805250288905556	0	0.00346268901365546	389.728733431878	0.00998088899774663	0.805250304048168	0	0.00346268901369253	389.728745836542
GCF_000012845.1	Parabacteroides distasonis	U	Abi	0.132505200963913	0.156881261352274	0.857579545117915	0.273427342323468	344.466738045959	0.114532397716413	0.169808955403315	0.000296160609909845	0.0358804532565965	359.339606713003
GCF_000012845.1	Parabacteroides distasonis	V	Abi	0.00109640457698613	0.982650020459235	0.0854020714759827	0.0760903746141299	384.178105866328	0.0138955454918188	0.770239822561106	0	0.00303881078232567	383.986734752665
GCF_000012845.1	Parabacteroides distasonis	X	Abi	-0.0327980210417782	0.739110932272334	9.80747494821941	0.579054203870982	402.347173463208	0.176403520803373	0.166817145876232	0.0317024736290584	0.543934566792517	408.866666794226
GCF_000012845.1	Parabacteroides distasonis	Plasmid	Abi	0.51431951302025	0.0115746250866737	0	0.11948645970938	277.657345238935	0.514319513020257	0.0115745874615353	4.11198784124946e-17	0.119486459709385	277.656436305777
GCF_000012845.1	Parabacteroides distasonis	Prophage	Abi	0.0032867977488999	0.983279090276367	15.1069551636147	0.505355528953598	348.290481585319	0.328403115882767	0.0831744605084653	0.0580325906241869	0.449762508333782	354.452232961296
GCF_000012845.1	Parabacteroides distasonis	Transposon	Abi	-0.184709359386244	0.400536991456774	62.1113551697298	0.573232486317666	319.2673978848	-0.123790645804886	0.674310978769207	0.179990993664298	0.623765301545561	310.102789459778
GCF_000012845.1	Parabacteroides distasonis	Total_ORF	Abi	-0.00600003794427937	0.654098731069936	0.437540584243834	0.730557632244721	622.827024004882	0.0406538731512902	0.0820249548589603	0.00130561048213666	0.740325816570326	616.764430703994
GCF_000012845.1	Parabacteroides distasonis	C	CBASS	0.000188462336360164	0.994059545034957	0	1.06059834716276e-05	364.934958334244	0.000188462336352462	0.994059545026258	0	1.06059834708376e-05	364.934935087938
GCF_000012845.1	Parabacteroides distasonis	D	CBASS	0.0134230203321415	0.77406078604638	0	0.00917026717220775	305.628900738099	0.0134230203334081	0.774060783801929	0	0.00917026717396469	305.628900718691
GCF_000012845.1	Parabacteroides distasonis	E	CBASS	0.00859666350456957	0.698029900754008	0	0.0514943513774566	375.832813473826	0.00859666350456616	0.698029902556665	0	0.0514943513774151	375.8328123193
GCF_000012845.1	Parabacteroides distasonis	F	CBASS	-0.00786061453498401	0.830756729793539	0	0.0147527214488633	324.883048367456	-0.00786061453498253	0.830756730342833	0	0.01475272144886	324.883054133326
GCF_000012845.1	Parabacteroides distasonis	G	CBASS	0.00545524781485881	0.78187224954439	0.00054931640625	0.0138859356252285	394.159589809347	0.00568894468657831	0.772229937934947	0	0.0136371412013734	391.416054251542
GCF_000012845.1	Parabacteroides distasonis	H	CBASS	-0.010732316965395	0.692755048766222	0	0.0181662657548813	361.197519171322	-0.0107323169654183	0.692755051296052	0	0.0181662657549599	361.197476473592
GCF_000012845.1	Parabacteroides distasonis	I	CBASS	0.0239438738236123	0.452617053944423	0	0.0511696359811633	345.872145701052	0.0239438738235714	0.452617053531507	0	0.0511696359809986	345.872130801627
GCF_000012845.1	Parabacteroides distasonis	J	CBASS	-0.00271550720528449	0.904595865540317	0	0.00790947652934254	372.898783486333	-0.00271550720528381	0.904595865711502	0	0.00790947652934254	372.89878460528
GCF_000012845.1	Parabacteroides distasonis	K	CBASS	0.0262726714950013	0.271129560563265	0.0496818207122942	0.0810557404242243	407.374337938512	0.0205331731010859	0.334497945460929	0	0.0307977622898419	406.079896989207
GCF_000012845.1	Parabacteroides distasonis	L	CBASS	-0.014104610104012	0.672302828294603	0.40045166015625	0.273192460814793	418.733563881059	-0.0180508602349607	0.445612343418671	0.000697083210031159	0.029906272777565	434.868366007997
GCF_000012845.1	Parabacteroides distasonis	M	CBASS	-0.0164406019619075	0.349929498588049	0.0189337612860108	0.0654462867926057	435.368845300811	-0.0170591247258924	0.291258649883436	0	0.0420388613595619	431.333511242903
GCF_000012845.1	Parabacteroides distasonis	N	CBASS	0.0636385543364671	0.371377918370679	0	0.0569408434991868	265.615477675211	0.0636385543681493	0.371377908003459	0	0.0569408435707208	265.615478731867
GCF_000012845.1	Parabacteroides distasonis	O	CBASS	0.00243699712510265	0.924264488318179	0	0.00186572777015717	363.200011047647	0.00243699712509713	0.924264488334624	0	0.00186572777014903	363.200020103684
GCF_000012845.1	Parabacteroides distasonis	P	CBASS	0.0273475906873445	0.192128524979616	0	0.147333799456035	387.986873666613	0.0273475906873462	0.192128524088724	0	0.147333799456056	387.986870121444
GCF_000012845.1	Parabacteroides distasonis	Q	CBASS	-0.0511903221457651	0.45552744352976	0.347052156925201	0.404683412524371	281.584212144865	-0.089856329158144	0.147444319541473	0	0.127554964968626	284.978859795179
GCF_000012845.1	Parabacteroides distasonis	R	CBASS	0.0110096279076929	0.579794907752396	0	0.0321987982105986	393.255653882415	0.0110096279076905	0.579794905317342	0	0.0321987982105889	393.255653985527
GCF_000012845.1	Parabacteroides distasonis	S	CBASS	0.00234830898669579	0.948049048711039	0.185077459551394	0.145614003210001	368.401251338549	-0.00558660671327732	0.853438539434333	0	0.00116568405672934	370.324247503347
GCF_000012845.1	Parabacteroides distasonis	T	CBASS	0.0156930261173024	0.480893928269273	0	0.0283004296445271	389.293085451967	0.0156930261172095	0.480893927148163	0	0.0283004296441932	389.293079999794
GCF_000012845.1	Parabacteroides distasonis	U	CBASS	0.0612190346711833	0.303255185690934	0.98443603515625	0.270425140744669	344.669574903968	0.0777559459094105	0.069153681569825	6.24999999999988e-16	0.0614470610575752	354.171606203268
GCF_000012845.1	Parabacteroides distasonis	V	CBASS	-0.034263666138546	0.242167290343446	0.0688450180484921	0.140417108650317	386.317426734941	-0.0463176251801105	0.0785717031501949	0	0.097741357973068	385.317169204344
GCF_000012845.1	Parabacteroides distasonis	X	CBASS	0.00376796483954669	0.969325317167786	9.93650151789188	0.581617117690739	401.420113879593	-0.106131120916061	0.126821163186441	0.0313850660251762	0.544983586569316	408.709119661961
GCF_000012845.1	Parabacteroides distasonis	Plasmid	CBASS	-0.100660660298123	0.424337745560881	4.12647248804569	0.141030321030364	279.969135112507	-0.118193259937554	0.20915758596665	0.00285091401474472	0.0312985354959255	287.055252580475
GCF_000012845.1	Parabacteroides distasonis	Prophage	CBASS	-0.125492040557914	0.3358969699188	12.6883606055927	0.518281756031604	349.775264419887	-0.268349267628841	0.00523412277633412	0.0491551578509067	0.469106961900702	356.453578586045
GCF_000012845.1	Parabacteroides distasonis	Transposon	CBASS	0.186185621750157	0.476423997324803	66.3187288383941	0.58176077544142	317.92985950197	-0.158586868374399	0.34124805415913	0.175279671740074	0.625124534789256	310.173759441526
GCF_000012845.1	Parabacteroides distasonis	Total_ORF	CBASS	0.0270776682662922	0.078521385519275	0.484393570572138	0.744674835595785	619.277813695563	-0.00825119861217722	0.534236116597042	0.00138726611176869	0.740060649299834	616.882840606851
GCF_000012845.1	Parabacteroides distasonis	C	CRISPR	0.0189891755226838	0.388904667083192	0	0.142040947033594	364.19144824643	0.0189891755226844	0.388904666159921	0	0.142040947033606	364.191452527895
GCF_000012845.1	Parabacteroides distasonis	D	CRISPR	-0.00364868791549308	0.928659291182841	0	0.000891996211292436	305.702574317552	-0.00364868791123576	0.928659292238729	0	0.000891996209214606	305.702569929459
GCF_000012845.1	Parabacteroides distasonis	E	CRISPR	0.00194207424857692	0.919841318537933	0	0.00346434887514554	375.972868715192	0.00194207424858805	0.919841318457886	0	0.00346434887518639	375.972861781165
GCF_000012845.1	Parabacteroides distasonis	F	CRISPR	-0.00910210731523873	0.775085730233603	0	0.0263660946936693	324.846866352728	-0.00910210731523975	0.775085731627254	0	0.0263660946936744	324.846866473663
GCF_000012845.1	Parabacteroides distasonis	G	CRISPR	0.0186053481920494	0.277595563683109	0	0.1918707012915	390.31921335269	0.0186053481920445	0.277595560816412	0	0.191870701291387	390.319215158403
GCF_000012845.1	Parabacteroides distasonis	H	CRISPR	0.0120647080485412	0.608587276467805	0	0.0303862089375292	361.142925974771	0.012064708048603	0.608587272203873	0	0.0303862089378427	361.142893805418
GCF_000012845.1	Parabacteroides distasonis	I	CRISPR	-0.0237127663496418	0.432133083765272	0.0399804711341858	0.0776729881964735	347.472264887359	-0.0165594642252146	0.551739773890304	0	0.0321302124349642	346.079843667063
GCF_000012845.1	Parabacteroides distasonis	J	CRISPR	-0.00297825639882876	0.879567818879337	0	0.0126157849853963	372.932089551009	-0.00297825639883872	0.879567819518923	0	0.0126157849854789	372.93208983728
GCF_000012845.1	Parabacteroides distasonis	K	CRISPR	0.0106724488038861	0.6242268337814	0.0481325365364604	0.0488611547751387	407.929375366681	0.00661464133779979	0.722094273121507	0	0.004182536351662	406.881304474155
GCF_000012845.1	Parabacteroides distasonis	L	CRISPR	-0.0334960381211635	0.268071496288582	0.389367164112628	0.287582060300683	418.86573081985	-0.0249665038725386	0.217755813657673	0.000611587993391066	0.0433661139501531	434.293657304877
GCF_000012845.1	Parabacteroides distasonis	M	CRISPR	0.0173934071306296	0.290677744965002	0.0277800345216905	0.0883133376327606	433.898526856812	0.0159851080097946	0.253695926206274	0	0.049173860574135	431.146294974109
GCF_000012845.1	Parabacteroides distasonis	N	CRISPR	0.0240975515790618	0.702308474640718	0	0.0104068752517803	266.258474949472	0.024097551797871	0.702308473130664	0	0.0104068754440237	266.25847478083
GCF_000012845.1	Parabacteroides distasonis	O	CRISPR	0.0125125366492753	0.575026816589199	0	0.0648981241277072	362.894252375455	0.0125125366492706	0.575026821184148	0	0.0648981241276608	362.894258464768
GCF_000012845.1	Parabacteroides distasonis	P	CRISPR	0.014855833138627	0.418878502668094	0	0.0565902469926338	389.025750153276	0.0148558331386386	0.418878501540862	0	0.0565902469927217	389.025820053989
GCF_000012845.1	Parabacteroides distasonis	Q	CRISPR	-0.0386241652478323	0.522923366194086	0.337728493172947	0.396539314462928	281.589312547076	-0.0879800087630445	0.0915250151268876	0	0.17306831334806	284.279357143436
GCF_000012845.1	Parabacteroides distasonis	R	CRISPR	0.00454401761310359	0.793165510003423	0	0.00708918047825768	393.696910597273	0.00454401761311127	0.793165509687317	0	0.00708918047827904	393.696910755636
GCF_000012845.1	Parabacteroides distasonis	S	CRISPR	-0.0198746604393401	0.539872727408938	0.158703807741404	0.147209433665013	368.323629970214	-0.031013259323068	0.235492526686742	0	0.0483904517652065	368.815399107136
GCF_000012845.1	Parabacteroides distasonis	T	CRISPR	0.00973775212316023	0.616502569335091	0	0.0142865251231334	389.537448707079	0.00973775212314849	0.616502571932898	0	0.0142865251230982	389.53744080186
GCF_000012845.1	Parabacteroides distasonis	U	CRISPR	0.0108276796677098	0.846742549952211	1.031494140625	0.255081007854778	345.442439179801	0.0650813894026553	0.0885169052898528	0	0.0539630446342446	355.804837685234
GCF_000012845.1	Parabacteroides distasonis	V	CRISPR	-0.00539718491028133	0.850092391488834	0.127162062563002	0.218293906959133	382.129371192483	-0.0280913020417531	0.219010416541879	0	0.0464902819600173	386.489537862753
GCF_000012845.1	Parabacteroides distasonis	X	CRISPR	-0.132066009010842	0.124376867039366	10.8395798660795	0.601908148789869	398.053162921418	-8.28418252475271e-05	0.998922368860892	0.0334786526837142	0.541906572594597	409.124940153985
GCF_000012845.1	Parabacteroides distasonis	Plasmid	CRISPR	0.0330825782262499	0.776604045421357	4.9358606338501	0.146321997729661	279.642274806805	0.0311564636433978	0.699079920448549	0.00496306174585736	0.00701892115899964	288.059254376717
GCF_000012845.1	Parabacteroides distasonis	Prophage	CRISPR	-0.0108980448108939	0.92915533726562	15.0378652848303	0.530248893589758	347.853863348363	0.0217240267410563	0.803003911573325	0.0611506227706131	0.455628791207737	358.631909455203
GCF_000012845.1	Parabacteroides distasonis	Transposon	CRISPR	-0.641480864238711	0.00227099366301633	82.7847681084418	0.638873025755636	305.91607325484	-0.205458041599586	0.145655333934246	0.171404942130572	0.626649911794369	309.540062372371
GCF_000012845.1	Parabacteroides distasonis	Total_ORF	CRISPR	-0.00376769893677874	0.792131371318442	0.44097900390625	0.730326852154152	624.747602846818	0.00135356888645067	0.906806576235374	0.00139602376633481	0.739030918379818	616.914995754689
GCF_000012845.1	Parabacteroides distasonis	C	DRT	0.0141318261260909	0.648960054764822	0	0.0396469182703522	364.728827239924	0.0141318261260936	0.648960055494457	0	0.0396469182703671	364.72882833147
GCF_000012845.1	Parabacteroides distasonis	D	DRT	-0.0422363449708976	0.47213270451365	0	0.057536899217525	305.190027123637	-0.0422363449588052	0.472132709385676	0	0.057536899185319	305.190023891417
GCF_000012845.1	Parabacteroides distasonis	E	DRT	0.0069327161989567	0.799582063656192	0	0.0220506604681991	375.919019306232	0.00693271619895541	0.79958206343964	0	0.0220506604681885	375.919001618641
GCF_000012845.1	Parabacteroides distasonis	F	DRT	-0.0129835298309402	0.775156973716414	0	0.0263491205100359	324.847662486674	-0.0129835298309507	0.77515697439688	0	0.0263491205100795	324.847662514241
GCF_000012845.1	Parabacteroides distasonis	G	DRT	0.00454847588232009	0.851279185173892	0.000858306884765625	0.0069406255706675	393.687011303046	0.00474753720636296	0.84460483228249	0	0.00625302808293091	391.461513587275
GCF_000012845.1	Parabacteroides distasonis	H	DRT	-0.0169508626040409	0.613799589441245	0	0.0295107530084618	361.150238607993	-0.0169508626038389	0.613799589343537	0	0.0295107530077629	361.150238677974
GCF_000012845.1	Parabacteroides distasonis	I	DRT	-0.00594144682129337	0.882150809018595	0.01763916015625	0.0118184423999235	349.230204204552	-0.00497651013245543	0.900036498752192	0	0.00143129396314158	346.418644437913
GCF_000012845.1	Parabacteroides distasonis	J	DRT	-0.00495307827667512	0.859328665189852	0	0.0172607702234093	372.923989285502	-0.00495307827667759	0.859328664465887	0	0.017260770223428	372.923994118663
GCF_000012845.1	Parabacteroides distasonis	K	DRT	-0.0139710410849859	0.616871466143883	0.0415329672396183	0.0424365330701618	409.23091479454	-0.0154506216438336	0.560111011232445	0	0.0112260996751952	406.667410553297
GCF_000012845.1	Parabacteroides distasonis	L	DRT	-0.0247636790100531	0.486760717099986	0.352974072098732	0.264258455826105	420.124949270352	-0.039983853768695	0.16916880615339	0.000577715086235999	0.0485697971145847	433.996337403789
GCF_000012845.1	Parabacteroides distasonis	M	DRT	-0.0195936247197491	0.351796978149098	0.0236570835113525	0.0704753850344628	434.316676544959	-0.019883564231922	0.319625676048225	0	0.0373847437874086	431.45555472313
GCF_000012845.1	Parabacteroides distasonis	N	DRT	-0.0210732754976363	0.814671900861286	0	0.00391424072100889	266.353727799926	-0.0210732757081507	0.814671896267317	0	0.00391424080007394	266.353727955847
GCF_000012845.1	Parabacteroides distasonis	O	DRT	-0.000254889467579827	0.993569010308209	0	1.34124003590308e-05	363.209322432395	-0.000254889467592209	0.993569010309481	0	1.34124003603494e-05	363.209322494221
GCF_000012845.1	Parabacteroides distasonis	P	DRT	0.0178615073078353	0.489820728101918	0	0.0413020882969625	389.205381130324	0.0178615073078308	0.489820726544722	0	0.0413020882969422	389.205381653556
GCF_000012845.1	Parabacteroides distasonis	Q	DRT	-0.0235448378838635	0.769647120932115	0.385757446289062	0.380688383773852	281.808401549726	-0.0465148502825873	0.539926509392594	0	0.0228238666469338	286.734469263375
GCF_000012845.1	Parabacteroides distasonis	R	DRT	0.00268643983645376	0.912883130276714	0	0.0012474607278264	393.634671234752	0.00268643983646564	0.912883130423483	0	0.00124746072783699	393.634877142393
GCF_000012845.1	Parabacteroides distasonis	S	DRT	0.00737002571802051	0.857818441662956	0.177114754929391	0.137626055304785	368.783586976216	-0.00432353734221382	0.90764531805888	0	0.000462700222517843	370.207033556452
GCF_000012845.1	Parabacteroides distasonis	T	DRT	-0.00172840285004893	0.950021186361767	0	0.000223785557556901	389.784893237362	-0.00172840285009039	0.950021186229716	0	0.000223785557567507	389.784891800537
GCF_000012845.1	Parabacteroides distasonis	U	DRT	-0.0293698472702444	0.65964560654468	1.01568603515625	0.255529510250097	345.544544697327	-0.0127003933135778	0.818909379453735	0.000937796946409567	0.00363502754501497	360.874296794685
GCF_000012845.1	Parabacteroides distasonis	V	DRT	-0.0188035758707898	0.596765369260154	0.127881322056055	0.135702424540304	385.908762487917	-0.0218503596234341	0.498870560766609	0	0.0144898428343602	387.88722183489
GCF_000012845.1	Parabacteroides distasonis	X	DRT	0.00362090051417766	0.974208895160446	10.1991034150124	0.588079472271297	401.005801175603	-0.127249188085937	0.144089478195544	0.0322830564822031	0.545019620870446	408.470213444737
GCF_000012845.1	Parabacteroides distasonis	Plasmid	DRT	-0.135970005921522	0.327079549110986	3.74823212623596	0.138040711409945	280.816591772944	-0.171775079696596	0.149334832273061	0.0021922015016076	0.0399115134082695	286.965484522687
GCF_000012845.1	Parabacteroides distasonis	Prophage	DRT	-0.0837290739753015	0.562615233635057	14.6052822852507	0.528584310147694	348.049295766363	-0.262215398095522	0.0353999908476168	0.0559773950829765	0.460886034919151	356.486633154742
GCF_000012845.1	Parabacteroides distasonis	Transposon	DRT	0.243326894690152	0.386024122310648	65.0180564604318	0.580668790399295	317.7111263195	0.00758775905880786	0.9704199160258	0.180231871035204	0.624122978680776	310.266836680551
GCF_000012845.1	Parabacteroides distasonis	Total_ORF	DRT	0.027188081905958	0.208321454301723	0.432408187771216	0.736132412347542	620.767933850284	-0.012467982663969	0.445749792976479	0.00138351576834669	0.740044795310571	617.066292280403
GCF_000012845.1	Parabacteroides distasonis	C	gabija	-0.0067754336987554	0.86567335099529	0	0.00547474548347157	364.907310040559	-0.00677543369875346	0.865673351034482	0	0.00547474548346886	364.907310132591
GCF_000012845.1	Parabacteroides distasonis	D	gabija	-0.0559001405280007	0.460899331196758	0	0.0605185103193649	305.162277761728	-0.0559001405283513	0.460899331359413	0	0.0605185103202038	305.162278110402
GCF_000012845.1	Parabacteroides distasonis	E	gabija	0.00509249238909442	0.884196823824022	0	0.00725711340499635	375.962664151653	0.00509249238908712	0.884196823847554	0	0.00725711340497587	375.962759784972
GCF_000012845.1	Parabacteroides distasonis	F	gabija	-0.0189547725409113	0.745389059221382	0	0.0340548768302269	324.824841749165	-0.0189547725409107	0.745389056043161	0	0.0340548768302275	324.824842729681
GCF_000012845.1	Parabacteroides distasonis	G	gabija	-0.00757943587406651	0.808026449623513	0.000695228576660156	0.0107403866816532	393.267107969597	-0.00783603444231088	0.801435732669657	0	0.0102941126769159	391.436931559284
GCF_000012845.1	Parabacteroides distasonis	H	gabija	-0.0246327673038188	0.56831701469391	0	0.0377188658988921	361.078927340809	-0.0246327673038265	0.568317014742647	0	0.037718865898914	361.07892747916
GCF_000012845.1	Parabacteroides distasonis	I	gabija	0.00614283508938881	0.904219280574791	0.01763916015625	0.0107589581580344	349.448387597984	0.00376175992174155	0.940663167282747	0	0.000502590417986528	346.429894727447
GCF_000012845.1	Parabacteroides distasonis	J	gabija	-0.00135077690198427	0.969841028497183	0	0.000785507864774116	372.954503101609	-0.00135077690198719	0.96984102850394	0	0.000785507864778158	372.954503112416
GCF_000012845.1	Parabacteroides distasonis	K	gabija	-0.0367875778928666	0.300572291067133	0.0371860754826179	0.0662774753154101	407.498788099112	-0.0342380479235734	0.317368794557444	0	0.0330600006493763	405.999200533235
[truncated: 26,048 more rows]
