# Supplementary material for: Timescale and genetic linkage explain the variable impact of defense systems on horizontal gene transfer
Source: Genome Res. 2025 Feb;35(2):268–78. doi: 10.1101/gr.279300.124 (PMC11874982; doi:10.1101/gr.279300.124)
Supplement: Supplement 11 [file Supplemental_Table_S4.tsv]

# Table S4: Coefficients, p-values, variance of the random effects (s2_re), goodness of fit (R2), and conditional AIC of the PGLMM and the corresponding non-phylogenetic models. Models were jointly fitted for all defense systems at once.
gtdb202_species_representative	gtdb202_species_name	gene_category	coef_RM	coef_DMS	coef_Abi	coef_gabija	coef_DRT	coef_CBASS	coef_CRISPR	pval_RM	pval_DMS	pval_Abi	pval_gabija	pval_DRT	pval_CBASS	pval_CRISPR	s2_re	R2	cAIC	coef_RM_no_phy	coef_DMS_no_phy	coef_Abi_no_phy	coef_gabija_no_phy	coef_DRT_no_phy	coef_CBASS_no_phy	coef_CRISPR_no_phy	pval_RM_no_phy	pval_DMS_no_phy	pval_Abi_no_phy	pval_gabija_no_phy	pval_DRT_no_phy	pval_CBASS_no_phy	pval_CRISPR_no_phy	s2_re_no_phy	R2_no_phy	cAIC_no_phy
GCA_000615245.1	Lacticaseibacillus rhamnosus	C	0.031149689176984	0.0247879639432988	0.038805894544962	-0.024855125159375	0.0110147175205924	-0.00386552333028161	-0.022997656374712	0.217510834582716	0.761799819110279	0.532078365315832	0.23538645582688	0.856972191890668	0.915364152344717	0.341067600856993	0	0.497792300016084	884.15234799169	0.0311496891769246	0.0247879639434531	0.0388058945448856	-0.0248551251593668	0.0110147175205392	-0.00386552333014185	-0.0229976563747236	0.217510813773629	0.761799708256467	0.53207823491034	0.235386439158068	0.856972158330395	0.915364140769873	0.341067600932529	0	0.49779230001577	882.152347991694
GCA_000615245.1	Lacticaseibacillus rhamnosus	D	0.0200099035683711	0.0446394666455895	0.0198120415639373	-0.05139912019427	0.0147380387764135	-0.00253126447945119	-0.0570097444058917	0.591752292868167	0.712109697784335	0.828566156905571	0.0991141026292205	0.870004563350046	0.962389987103969	0.113767784540536	0.00207901506392146	0.458409471694478	778.299238773387	0.0198469714992736	0.0455018206905923	0.0201674259467793	-0.0511193483698435	0.0149309827644511	-0.0025836479019402	-0.0577516201296419	0.594039116110468	0.706262012418565	0.825237165828465	0.100351939963343	0.868177269822124	0.961555268211118	0.106815016765623	0	0.458366027326804	779.255217087067
GCA_000615245.1	Lacticaseibacillus rhamnosus	E	-0.000582126359037612	-0.0389847825364245	-0.0131555882260932	-0.00925901449402032	0.00802938137609989	-0.00920457035111944	-0.00974726287394038	0.972921117503874	0.471875648004632	0.754779444376172	0.51327680720835	0.846672685464558	0.710327647930716	0.552337960580401	0	0.140944151357408	Inf	-0.000582126359068125	-0.0389847825364249	-0.0131555882263926	-0.00925901449403375	0.00802938137584004	-0.00920457035117034	-0.00974726287396813	0.972921118479449	0.471875827368072	0.754779506538228	0.513276812478086	0.846672718749243	0.710327680844958	0.55233796646158	0	0.140944151357714	988.760445821678
GCA_000615245.1	Lacticaseibacillus rhamnosus	F	0.00551280239188823	-0.0147633809774917	0.0137418811117832	-0.0091679062003011	-0.00241616692052639	-0.00445276989617865	-0.00293739711010112	0.82551904005089	0.853079887958529	0.823937888685065	0.658774365813743	0.968326511910222	0.901897599236837	0.90228310896469	0	0.260213034466576	881.495073343714	0.00551280239180374	-0.0147633809774866	0.0137418811112772	-0.00916790620032214	-0.00241616692096011	-0.00445276989626475	-0.00293739711014521	0.825519045103169	0.853079957149389	0.8239379523915	0.658774371333586	0.968326522095037	0.901897614534382	0.902283110762786	0	0.260213034466078	879.49507334372
GCA_000615245.1	Lacticaseibacillus rhamnosus	G	0.014907386623118	0.0373573169003331	0.021755690893167	-0.00925911055171308	0.00177721883707482	0.00711114725459505	-0.0221493690412669	0.366150700702373	0.527278400339493	0.616639741988966	0.494330291024136	0.964586967185498	0.784693336157015	0.251190118168713	0.0703806616072065	0.605748092664215	1065.95354667898	0.00608976220569918	0.0641719911716349	0.0318780575929007	-0.0170415150723658	0.00352190302900181	0.00581990952645784	-0.0474238968586234	0.664764355379321	0.160499155378319	0.35816084232601	0.146401473827109	0.917919915501212	0.773655868435582	0.000460776770149108	0	0.520964432462573	1075.86025736238
GCA_000615245.1	Lacticaseibacillus rhamnosus	H	0.0230168830821024	0.00772169445448867	0.0368330591121491	-0.0185521578783452	0.0137854666194819	0.0130220966097778	-0.0165972125065491	0.360258250211936	0.923413364897262	0.550856749928115	0.374067697671809	0.820607305127572	0.717757118533204	0.490378401819316	0	0.429523296100053	883.715607640083	0.0230168830821556	0.00772169445449345	0.0368330591121021	-0.0185521578783702	0.0137854666194205	0.0130220966097719	-0.0165972125065326	0.360258268549476	0.923413396444983	0.550856866245411	0.374067702767329	0.820607348823897	0.717757150225925	0.490378406221261	0	0.429523296100288	881.715607640089
GCA_000615245.1	Lacticaseibacillus rhamnosus	I	0.0314245702273116	-0.0320281864636785	0.00502375063502043	-0.019469966918139	-0.00219834479187453	-0.00112434208034134	0.00436768500630879	0.261971920756646	0.718708932634277	0.941765918041264	0.399019552362783	0.974127891064688	0.977702948134022	0.869830854935359	0	0.312942028685673	852.809451901313	0.0314245702273843	-0.0320281864636534	0.00502375063556945	-0.0194699669181036	-0.0021983447914119	-0.00112434208023939	0.00436768500637843	0.261971896236241	0.718708744427486	0.941765892003013	0.399019536900656	0.974127881750761	0.977702943509706	0.869830853931914	0	0.312942028686112	850.809451901307
GCA_000615245.1	Lacticaseibacillus rhamnosus	J	-0.00694814097227093	-0.0234118315872753	0.0022553387627469	-0.00676993164874403	0.00459131628526231	-0.00140418887228046	-0.0136014292641282	0.684699395697776	0.665461470575846	0.957349525442138	0.633729256456371	0.912042768899189	0.954678254618394	0.407175882354936	0	0.308782262851128	Inf	-0.00694814097228052	-0.0234118315871556	0.00225533876329887	-0.00676993164867921	0.00459131628575721	-0.00140418887216453	-0.0136014292640777	0.684699382757647	0.665461334143783	0.9573495140526	0.633729246694601	0.912042751710412	0.954678249054297	0.407175883963222	0	0.308782262850408	981.511145720611
GCA_000615245.1	Lacticaseibacillus rhamnosus	K	0.0206213529553969	0.0982406536305405	0.061004459687607	-0.0023197638414097	0.0392432720487348	0.0182773855942377	-0.0254760516901954	0.231751647197178	0.0839632904896519	0.147839560568039	0.870764196485345	0.34360689846525	0.458653254290364	0.123045617223226	0	0.508123404935533	Inf	0.0206213529554089	0.0982406536303603	0.061004459687937	-0.00231976384138193	0.0392432720490237	0.018277385594259	-0.0254760516901712	0.231751663138033	0.0839634214413149	0.147839666978735	0.870764198450586	0.343607003278007	0.458653303172305	0.12304562269181	0	0.508123404935714	990.255984336986
GCA_000615245.1	Lacticaseibacillus rhamnosus	L	0.0451761298966657	-0.0457242914711863	0.0949162369913948	-0.0499033077954355	0.109679963970885	0.0578203452636075	-0.0115043946806664	0.0941218413971674	0.607125929232951	0.156730821041325	0.0234161525981552	0.0773302023244443	0.14460399369221	0.707133422735694	0.117993788020818	0.284297002861302	932.721504053035	0.0271143295898926	-0.0230653343898612	0.0870606965976618	-0.0332732551631573	0.123410576674472	0.0560258947365752	-0.0314424813153997	0.254402814949889	0.754149671844153	0.124305213170709	0.0898836678121902	0.0262449940609489	0.0935799990142818	0.166535430655808	0	0.212770251891827	937.937552397023
GCA_000615245.1	Lacticaseibacillus rhamnosus	M	0.028866140182442	0.0498762518926451	0.0190010903198419	-0.00239130616699378	0.0176984187107445	0.00804912647624947	-0.0371614066659346	0.172504400763314	0.468083260774992	0.712854157492948	0.89044543361461	0.726660349802568	0.789890557167666	0.0751303548623032	0.00481920273817878	0.327532063650776	941.473341068549	0.0284803715674466	0.0530102608836123	0.0200499510589886	-0.000977216232667116	0.0186501863818856	0.0078878054405678	-0.0397835724132952	0.172344395425399	0.434315322999821	0.694151903610853	0.954524272922484	0.71048340569728	0.791794670818227	0.0464690160450212	0	0.326368159803309	946.98679181931
GCA_000615245.1	Lacticaseibacillus rhamnosus	N	0.0765818559251261	0.051763484272932	0.211945634831452	-0.0485362236307109	0.185001868838348	0.0524724472162922	-0.0210783144716869	0.354527778354653	0.845763239597577	0.277688455529606	0.477073090154628	0.329936040766832	0.651202871532654	0.788574082500889	0	0.32109404076807	568.759286886968	0.0765818559147252	0.0517634843837439	0.211945634799065	-0.0485362236368268	0.185001868817168	0.052472447310114	-0.0210783144837491	0.354527851171452	0.845763464507684	0.277688868011417	0.477073106374575	0.329936441185719	0.651202965915681	0.788574102494629	0	0.321094040830885	566.759286886968
GCA_000615245.1	Lacticaseibacillus rhamnosus	O	0.00068565102732337	-0.0429794071567922	0.0415940618071577	-0.0100517181037112	0.0420696497472637	0.0245351964494502	-0.0219627950224429	0.978687838604301	0.589851415064658	0.506888440599381	0.637247756868989	0.494986181841685	0.503519216723856	0.372448040510684	0	0.36114725381656	877.883815407181	0.000685651027262664	-0.0429794071568055	0.0415940618067528	-0.0100517181037317	0.0420696497469294	0.0245351964493911	-0.0219627950224693	0.978687839702278	0.589851677799292	0.506888633869957	0.637247764300914	0.494986343273264	0.50351929773045	0.372448054069742	0	0.361147253815765	875.883815407185
GCA_000615245.1	Lacticaseibacillus rhamnosus	P	0.0232605724817203	0.0323094366262897	-0.0460802281968243	-0.0309861852900433	-0.00472456281394205	-0.0198065395239756	0.0018321952767507	0.296138115653901	0.657780079891632	0.397495081132301	0.0898078125274688	0.929974808959518	0.537610724071567	0.930982886275779	0	0.46834058112112	922.479604413009	0.0232605724817568	0.032309436626262	-0.0460802281970745	-0.0309861852900884	-0.00472456281416555	-0.019806539524028	0.00183219527672189	0.296138149084921	0.657780335499871	0.397495332530391	0.0898078237621257	0.929974839879047	0.537610815642029	0.930982887645311	0	0.468340581121857	920.479604413015
GCA_000615245.1	Lacticaseibacillus rhamnosus	Q	0.00848622698739216	0.0685218013315616	0.0715850801531861	0.0124705580458409	0.0169665935630106	-0.0193388121156801	-0.0427672027917863	0.852902965372736	0.650006092020412	0.528294201071796	0.743031591756968	0.879065911383961	0.771789964798429	0.332220123708854	0	0.505386888433688	722.773972397557	0.00848622698683812	0.0685218013338097	0.071585080152673	0.0124705580458046	0.0169665935626035	-0.0193388121140862	-0.0427672027919447	0.852902959646084	0.650005830806259	0.528294082308331	0.743031602326952	0.879065879029565	0.771789923823164	0.332220116738	0	0.505386888433745	720.773972397557
GCA_000615245.1	Lacticaseibacillus rhamnosus	R	0.00450912757409533	-0.0112939323234516	0.0101888736670505	-0.00488686525991115	0.0109655365217217	0.0117736694392512	-0.00568972804068115	0.783805146641069	0.828314794343875	0.800594284590589	0.719297424415858	0.782671092406133	0.617473201586644	0.717370816137764	0	0.0924279906065749	Inf	0.00450912757409976	-0.0112939323234978	0.0101888736671423	-0.00488686525989397	0.0109655365217856	0.0117736694392727	-0.00568972804063677	0.783805152386516	0.828314840862343	0.800594326134183	0.719297426090002	0.782671128523302	0.617473230920784	0.717370818208468	0	0.0924279906064719	997.621166011827
GCA_000615245.1	Lacticaseibacillus rhamnosus	S	0.00252197747067406	-0.0451353581950914	0.0291916818293	-0.0053158647182727	0.0567572386083151	0.0119645315231488	-0.00705144789560627	0.902973437569679	0.485470557743446	0.561386080084441	0.755166681658425	0.250775756801388	0.686570254659228	0.72132428383203	0	0.269486178325098	939.590979737803	0.00252197747068304	-0.0451353581950523	0.029191681829659	-0.00531586471823541	0.0567572386086364	0.0119645315232151	-0.00705144789556189	0.902973440862677	0.485470699601405	0.561386203288583	0.755166685265983	0.250775877730818	0.686570281796676	0.721324287982615	0	0.269486178325911	937.590979737795
GCA_000615245.1	Lacticaseibacillus rhamnosus	T	0.048547327247826	0.0448944957979342	0.039506976199302	-0.000532570935942123	0.0426571578814653	0.0206494772986479	-0.0314088024409318	0.0531135951231702	0.580079680893079	0.515716493494021	0.979240097886351	0.475809502995705	0.562476727910228	0.189230905109291	0	0.480600806268767	889.048294517851	0.0485473272477837	0.0448944957979987	0.039506976198829	-0.000532570935990611	0.0426571578810393	0.0206494772985657	-0.0314088024409736	0.0531136064080348	0.580079910279609	0.515716664221149	0.979240098507164	0.475809648662709	0.562476797986457	0.189230913733557	0	0.480600806268277	887.048294517862
GCA_000615245.1	Lacticaseibacillus rhamnosus	U	0.0120407235438042	0.178498890322414	0.0272776914334333	-0.0623891926499183	0.0533743006626798	0.04773216231615	-0.1088071909724	0.83523294701449	0.352907269493653	0.845362522279488	0.198473834899272	0.69861498214856	0.559081677371158	0.052396592167723	0	0.410175430646362	664.565002661464	0.0120407235501907	0.178498890371708	0.0272776916036396	-0.0623891926714928	0.0533743008600134	0.0477321623474696	-0.108807191003548	0.835232892192241	0.352905624802169	0.84536222137624	0.198473772215871	0.698614494833517	0.55908132027278	0.0523965663249983	0	0.410175430868445	662.565002661464
GCA_000615245.1	Lacticaseibacillus rhamnosus	V	-0.0067137271192722	0.0649817821604727	0.0626503318304176	-0.00887061251636152	0.0530198820322433	0.0396224860600243	-0.0535841152385529	0.782323930113325	0.403662739122689	0.290707486664631	0.661979214719345	0.363164077358561	0.252042175191733	0.0223829303059592	0	0.53071220945592	897.778434414841	-0.00671372711933873	0.0649817821603805	0.0626503318300121	-0.00887061251639747	0.0530198820318853	0.0396224860599502	-0.0535841152385897	0.782323931440972	0.403662697961275	0.290707458634678	0.661979216012049	0.363164045939289	0.252042163089286	0.0223829294583592	0	0.530712209455806	895.778434414851
GCA_000615245.1	Lacticaseibacillus rhamnosus	X	0.638529577947665	-0.279463788014521	-0.0103640976286302	0.24511973199879	0.116005389426561	0.569286234297082	0.351399015444099	0.00136753185357382	0.949636912091872	0.99691416415641	0.00636982748326752	0.953595541359138	0.758062636598484	0.00118236475848098	1222.66074573367	0.806226805878871	1113.55370339812	0.365815928132309	0.0816498224556206	-0.00486119787325526	-0.289307729150223	0.442402056187	0.108208921505583	-0.0131306870812165	8.15557045605208e-05	0.782805424800614	0.982815678677452	0.000123882944392506	0.0461769989394754	0.408635987260953	0.881680059334309	0.114618187329313	0.870770392230829	1037.25100993027
GCA_000615245.1	Lacticaseibacillus rhamnosus	Plasmid	0.0896844501860765	-0.246882913225525	0.228563451487649	-0.788527867944662	0.433114342876964	-0.125258586704402	-0.219540251613813	0.561249215564573	0.600021334006239	0.513526510711759	1.71921994668938e-07	0.174609795870756	0.585735066486293	0.190521413658497	2.18128001855501	0.376569928111001	449.97057934384	0.0146471992773284	-0.279032532240286	0.155819206814479	-0.793685629379673	0.446017080843077	-0.118775181082431	-0.230794172259866	0.91741153462488	0.504148063314754	0.619006452496686	2.17447076676586e-08	0.137313319328918	0.571351671113195	0.0934858651217983	0	0.364028826907128	449.98072530235
GCA_000615245.1	Lacticaseibacillus rhamnosus	Prophage	0.180993090258037	-0.366675588911863	0.138911927877154	-0.0603934051654169	0.108641499490596	0.230914605375236	0.114515258906097	0.00301481365829641	0.142033493713344	0.451251781687191	0.216884012512181	0.493001191156576	0.0386206314504836	0.140388948998953	2.43028199178813	0.234219073435453	909.407222904057	0.142398201177011	-0.181238697928752	0.29606763450001	0.0468307605858726	0.134211813829369	0.253760553683435	0.00862278109259904	0.0275421348331069	0.338654773676513	0.0564004942771711	0.378036931497534	0.377396031790677	0.00387177920578907	0.8890834037834	0.0272025707706422	0.309737788749525	886.465942235596
GCA_000615245.1	Lacticaseibacillus rhamnosus	Transposon	1.22037076612364	0.239205960265378	0.08960519896901	0.418146854070807	0.0936267989076811	0.887547280711661	0.442662424209328	0.00195744340454932	0.978422796434233	0.98664814207816	0.00202032092296792	0.981240923386935	0.81008749865552	0.0122506536781207	4885.51852798462	0.874298788776805	992.879634381638	0.616371468165978	0.699110301404552	-0.104307683291506	-0.564214332697835	0.701112137020108	0.0402620766574143	0.0952364535378372	4.30604057904913e-05	0.168517695406193	0.774056629521429	3.49134437534742e-06	0.0493128262391326	0.84889337905119	0.501741535512162	0.303624464942686	0.923917451493833	944.600688214271
GCA_000615245.1	Lacticaseibacillus rhamnosus	Total_ORF	0.0317791526429944	-0.0118489863556617	0.0497898989086735	0.0111436909367743	0.0603069403643162	0.0476521640907948	-0.00596961441594172	0.0138329187494652	0.960341306851459	0.73087625112214	0.280274748362702	0.577595948537872	0.632967724187824	0.613602056281966	3.53029249000349	0.6213132949488	1541.97598696426	0.0226357567422534	0.00599548025231354	0.0374532337995569	-0.0220611233662412	0.0654123622627023	0.0199586667601965	-0.0263673487180264	0.0102280568015288	0.831256296357701	0.0834707764392164	0.00244798854333229	0.00214595966912531	0.11480559012567	0.0017691479829306	0.000868350377501626	0.601984630923737	1532.23490722648
GCA_002243685.1	Bacillus_A thuringiensis	C	-0.00548588507441496	-0.00893776569490731	-0.00858910636860318	-0.00983335988708936	0.000140351358052006	0.0583322550660524	0.00954455339998159	0.774782680967878	0.603224342452343	0.671439515679024	0.710392059797049	0.995055272844073	0.220360120697396	0.693374520217293	0	0.282513162388478	Inf	-0.00548588507443613	-0.00893776569492471	-0.00858910636860678	-0.00983335988710387	0.000140351358048895	0.0583322550660494	0.00954455339998418	0.774782681721203	0.60322434246365	0.671439515786951	0.710392058599764	0.995055272804313	0.220360119038014	0.693374520260442	0	0.282513162388868	588.08923744494
GCA_002243685.1	Bacillus_A thuringiensis	D	0.0116694211353962	-0.0152494858991867	-0.0114861787164613	-0.00283420165778224	-0.0172995619023928	0.0473355556050094	0.0117064245714305	0.494193740851491	0.3176656589242	0.523524941339291	0.904039809700177	0.392304546493455	0.264132175803892	0.585816198808812	0	0.152642964086939	Inf	0.0116694211354219	-0.0152494858991987	-0.0114861787164604	-0.00283420165777365	-0.0172995619023997	0.0473355556050117	0.0117064245714228	0.49419374929532	0.317665664390394	0.523524941162598	0.904039810128382	0.392304546459384	0.264132179207982	0.585816199048296	0	0.152642964087055	623.679815303146
GCA_002243685.1	Bacillus_A thuringiensis	E	-0.0212158905163715	-0.00774521399238411	0.00159775519490659	0.0142433398606274	-0.0122604494403492	0.0250263283263629	0.0124955065123457	0.114408654262708	0.521363533710231	0.910080255207398	0.441890019778158	0.44193029856211	0.458303058742093	0.460534843918216	0.00227699220458621	0.286471265407945	657.93205369683	-0.0216091838917473	-0.00805143431534643	0.00168474842395084	0.0136553406873882	-0.0123003559477505	0.0258562662601431	0.0126508071438463	0.106573263815805	0.504031660401225	0.905092396462825	0.458586529452226	0.43979081257072	0.442295064605852	0.454405287479342	0	0.285984242403994	659.124322412062
GCA_002243685.1	Bacillus_A thuringiensis	F	-0.00478492209885901	-0.0195799685110217	-0.00317361717758831	-0.009177149665302	-0.00307175454130171	0.0155911011475349	-0.00336157172559738	0.838745921964438	0.353214137391528	0.898316940399821	0.778092443121014	0.912187509746001	0.792771549051673	0.910375646635633	0	0.226797828900097	Inf	-0.00478492209885495	-0.0195799685110153	-0.00317361717758419	-0.00917714966529794	-0.00307175454129848	0.0155911011475425	-0.00336157172559293	0.838745924127782	0.353214143363927	0.898316940596481	0.778092443839191	0.912187510080676	0.79277154922738	0.910375646907767	0	0.22679782889993	555.008836742295
GCA_002243685.1	Bacillus_A thuringiensis	G	-0.0176032813700812	-0.0161312949886368	-0.00402190578161997	0.000538123043932763	-0.0155580544923701	0.0452351090352406	0.0132431028797732	0.324819058860398	0.312831714908761	0.829157818931219	0.982794762479017	0.460592209496694	0.305035387648016	0.552876814361083	0.0511578584555537	0.284510546468406	622.868748738474	-0.0219147170788699	-0.0196666371622648	-0.00298724985867837	-0.00575103095769025	-0.0172349735042048	0.0551429688384067	0.0145608850440028	0.206901428259024	0.208214141801209	0.870958818994256	0.811255614062394	0.406334590883127	0.201253534795074	0.508236105158122	0	0.246287030635571	625.489299307974
GCA_002243685.1	Bacillus_A thuringiensis	H	-0.00892330669391774	-0.00794132902372625	-0.00673678300572047	-0.00551768292571507	-0.00361324731586272	0.0343551378813749	0.0167602104540883	0.652563766129637	0.652134186155109	0.741888181734172	0.842304035493226	0.875689717269748	0.481769682030366	0.491467504185959	0.159167650275776	0.460658899090031	600.930252111402	-0.0174839570192363	-0.0166633115264345	-0.00753025932971502	-0.0252465921536862	0.0027946947000891	0.0460241294844232	0.0268185033728173	0.350401522948355	0.321901448567303	0.70385443678179	0.332449506399798	0.899830863127639	0.326129058620162	0.255818050856213	0	0.190607600534895	608.795623276633
GCA_002243685.1	Bacillus_A thuringiensis	I	-0.0119457019330988	-0.0123045242447388	0.00608688200385871	0.0117258934636228	-0.0059432568883256	0.0502263375789513	0.0185261164587265	0.584014817024976	0.53013351608645	0.790961337408002	0.695450335937976	0.818183476587367	0.354398267566049	0.49975041084647	0	0.229205006921539	Inf	-0.0119457019331045	-0.0123045242447257	0.00608688200384083	0.0117258934636401	-0.00594325688834924	0.0502263375789277	0.0185261164587277	0.584014816033741	0.530133519312575	0.790961337173806	0.695450335385897	0.818183477110525	0.354398273819087	0.499750409768377	0	0.22920500692146	574.137130701127
GCA_002243685.1	Bacillus_A thuringiensis	J	-0.00631340697312609	-0.00556623954677493	-0.00151489174722494	0.0049709486873547	0.00414085695865109	0.0214710799154114	0.0109158319824087	0.710070323901034	0.714803903094903	0.932471907501697	0.831292858208668	0.835982369670283	0.615695121032421	0.609605071425186	0	0.28547116519795	Inf	-0.00631340697312444	-0.00556623954677157	-0.00151489174722462	0.00497094868735703	0.00414085695864887	0.0214710799154127	0.0109158319824046	0.710070328492186	0.714803906109151	0.932471907484773	0.831292858863187	0.83598237079468	0.615695118696153	0.609605073112383	0	0.285471165197816	603.674674187673
GCA_002243685.1	Bacillus_A thuringiensis	K	-0.0110512422069951	-0.0195079535074333	-0.0100066622804037	-0.0248983394530838	-0.0225818935266355	0.0932509318387428	0.0490993457288929	0.51748089689503	0.182807175675957	0.555607080115765	0.285344367372493	0.251982797300105	0.0168903658242916	0.0126401914682303	0.583218038314953	0.617577583977888	690.304257953424	-0.0219721106699738	-0.0444853209944501	-0.00694349916613075	-0.051372870708501	-0.0265604226092961	0.12638167186432	0.0704204660744142	0.167867587923945	0.00189077974778905	0.680929829126665	0.0209766051181365	0.164815138763719	0.00120342903827868	0.000424815279499837	0.000678668274469707	0.414799452120649	720.966992180979
GCA_002243685.1	Bacillus_A thuringiensis	L	0.0107776903874754	-0.0588289819903281	-0.00398222876559624	-0.0115262318348701	-0.0604076794023258	0.0828202099813355	0.0771392769538251	0.776118733749068	0.047073518383893	0.907250080242101	0.811070488684521	0.150573949705892	0.280450900481673	0.0436739405630017	8.39659938045367	0.620348695787857	657.575954883956	0.00207123358934526	-0.100092151266841	-0.0299418292374113	-0.0712318408959339	-0.0425594081333639	0.104193945483983	0.114562392634975	0.95316881485083	0.00152788641218613	0.422198485929409	0.146199093860077	0.312019498388964	0.23599105879494	0.00948759360251685	0.00875350472735762	0.532273219155256	671.88832656654
GCA_002243685.1	Bacillus_A thuringiensis	M	0.00467212688763357	-0.0216355520365866	-0.00662753908755221	0.0137041119817271	-0.0179017746164677	0.0628322910345379	0.0227366575425633	0.816450627294672	0.208637515135317	0.739820648038222	0.612981276516001	0.438969512606407	0.16989792902573	0.328367808505318	0.851655006408691	0.559429016280238	661.806153968672	-0.0179004977793566	-0.0458332788665584	-0.00268483029362496	-0.0107212004704029	-0.0271558200453494	0.10449871231626	0.0336303140858164	0.325640734137548	0.00513518740142992	0.889409605111693	0.670836839414404	0.213422746934333	0.0191654220334764	0.143935472822493	0.000763218485503182	0.291728506801776	695.301836234691
GCA_002243685.1	Bacillus_A thuringiensis	N	-0.00634096219164759	0.0102541348277777	-0.0118814956656974	-0.0405102314532504	-0.00175462710792164	-0.00367490891598165	0.0317132442505646	0.883945020716893	0.792065729024971	0.794929390411467	0.502975104556022	0.972675164124067	0.973743189762947	0.559409127865879	0	0.118078600773999	464.153344190632	-0.00634096219168907	0.0102541348280677	-0.0118814956659642	-0.0405102314534621	-0.00175462710811691	-0.00367490891593104	0.0317132442513475	0.883945021267719	0.79206572898733	0.79492938821162	0.502975097540564	0.97267516365805	0.973743189034536	0.559409127238068	0	0.118078600777542	462.153344190633
GCA_002243685.1	Bacillus_A thuringiensis	O	-0.0247971017891993	-0.0343661533700873	-0.00652592891417007	0.0367234528789797	-0.0134594086059798	0.0609874415479797	0.0375298417701405	0.232860637545107	0.0643522472181998	0.763417297892258	0.202815288567107	0.583244807610315	0.228528159690308	0.143437242056922	0.105434656143188	0.49992366118137	600.385419989737	-0.0283437417665591	-0.0388964134808086	-0.00748056997230032	0.0301155609749394	-0.0100689231715034	0.0615625006767348	0.0432379383532655	0.15640747031082	0.0310032770430538	0.724870879688804	0.272754844717628	0.673567369643972	0.210608838001415	0.0851897349398923	0	0.464767368775674	601.743925342109
GCA_002243685.1	Bacillus_A thuringiensis	P	-0.00206194313158948	-0.0173328952563618	8.84616717154053e-05	-0.0148741854771663	-0.0120564100093773	0.0558449541008648	0.00915271314676702	0.90583269827817	0.267302912642359	0.996159185756633	0.537860529104017	0.560400553549741	0.197219713540682	0.677935994353427	0	0.400559186732432	Inf	-0.00206194313159527	-0.017332895256371	8.84616717074677e-05	-0.0148741854771686	-0.0120564100093892	0.0558449541008821	0.00915271314676169	0.90583269893537	0.267302913575032	0.996159185738063	0.537860529637352	0.560400553711754	0.197219712247288	0.67793599428618	0	0.400559186732852	602.648426925202
GCA_002243685.1	Bacillus_A thuringiensis	Q	-0.0488344982698731	-0.0122532048277726	-0.00342907163042795	0.00846317417849113	-0.0361069937286322	0.112674622379925	0.0191902398024116	0.0660972044221074	0.609415244421359	0.902784270411652	0.819446478964666	0.258404372660315	0.0794115701451336	0.567777445017197	0.0346342993378848	0.337511254124421	559.967606709744	-0.0516818778034081	-0.0143417471410215	-0.00270176276265936	0.00409735273360392	-0.0365689287574521	0.118528353724995	0.0199203575870067	0.0490123758573857	0.546373068284492	0.922997419828806	0.91054811579182	0.249961823660542	0.0625371542890219	0.551321375985947	0	0.332283428263548	559.28453020539
GCA_002243685.1	Bacillus_A thuringiensis	R	-0.00151028651905411	-0.0198898520305123	1.26566523359963e-05	0.0182819549652071	-0.0155218434554889	0.0298734082462519	0.0223621675901826	0.915127056458705	0.113110825309173	0.999304577982944	0.35180718492415	0.348021107298407	0.386811642310848	0.195282754950023	0.115291624388192	0.542160999775855	666.247215964982	-0.0115677687142953	-0.0289396294745823	0.00121010159270752	-0.00109480938818755	-0.0111797451049821	0.0464452353425904	0.0310287235734907	0.379437726437758	0.0143563686037376	0.93061798457093	0.951997351751217	0.475866892219552	0.156161297174781	0.0608401107593769	0	0.299113263162347	683.795510375072
GCA_002243685.1	Bacillus_A thuringiensis	S	-0.000880786127805279	-0.0238825422930124	-0.00142806672435046	-0.00287058908192215	-0.00789247674567086	0.0460491606170586	0.0247306656537494	0.958651877680068	0.116745305774479	0.936456058038589	0.90249697641031	0.695293357514663	0.275965953872352	0.24668232535326	0	0.264957122796402	Inf	-0.000880786127824059	-0.0238825422929847	-0.00142806672434073	-0.00287058908192137	-0.00789247674566367	0.0460491606170762	0.0247306656537582	0.9586518780332	0.116745307256771	0.936456058140514	0.902496976517696	0.695293358002733	0.275965956192215	0.24668232395395	0	0.264957122796231	618.352076775337
GCA_002243685.1	Bacillus_A thuringiensis	T	-0.0169874597360347	-0.010038533686471	-0.00322546268660564	0.0104023353491561	-0.0112712202023603	0.0675942216266964	0.0158053326309045	0.323146648150685	0.516177139593284	0.859083758517348	0.660021591016087	0.581156315561192	0.111147457042535	0.4662495933154	0	0.267118035081079	Inf	-0.016987459736023	-0.0100385336864591	-0.00322546268661088	0.0104023353491493	-0.011271220202341	0.0675942216267043	0.0158053326308871	0.323146644796911	0.516177136746379	0.859083757913096	0.660021590011694	0.581156313738625	0.111147454522626	0.466249591980795	0	0.267118035080844	619.626875845317
GCA_002243685.1	Bacillus_A thuringiensis	U	0.00904953113956293	-0.0945633671807764	0.00145804242494685	-0.000404824905260738	-0.0396421954129738	0.122847622511426	0.239302958105293	0.867134228833806	0.0325450045866415	0.977164293170668	0.995519491082534	0.525352572903046	0.294716298884953	2.35740805715605e-05	9.40433584456537	0.645568264302906	543.927846125022	-0.00610598519250764	-0.184656697779448	0.0312121325585407	-0.0667020809473367	-0.00594507755504114	0.152019191468471	0.324154958555703	0.901751852635324	3.08535547475902e-05	0.549711609835038	0.334981487503883	0.921037920367733	0.207045279142932	5.37085162801754e-08	0.0104777967349181	0.518058997090556	565.010480667047
GCA_002243685.1	Bacillus_A thuringiensis	V	-0.0469571687495822	-0.0438778200425384	-0.0270609214358493	0.0537221304332967	-0.00418523869807888	0.0641685505495689	0.0363597012664989	0.0572870397810387	0.0466215849533999	0.29456012945247	0.116379647488702	0.885759617887527	0.278954735075678	0.229586041336102	0.374017136645307	0.526302967933809	595.973220212298	-0.0562931970935509	-0.0556029791841697	-0.0321071625626173	0.0466712588621987	-0.00127570408028367	0.0617784338479725	0.0468741005656535	0.0139756751819682	0.00743117818544349	0.193456250599006	0.138685147045036	0.962997576328845	0.270369659488071	0.105423275869221	0	0.473878483150303	601.215095947605
GCA_002243685.1	Bacillus_A thuringiensis	X	-0.242751451164687	0.153914506948687	-0.0472298186131002	-0.00274622209733218	0.0457843352082277	0.163387476923522	0.0672039913840837	0.232587560693071	0.143634486104158	0.591515680147348	0.990558481904362	0.770924237580494	0.54622983987807	0.563733279923351	551.78068829197	0.974421564721708	637.308797532869	-0.0650340988075662	-0.299862740197508	-0.225628212993777	-0.261561058175366	-0.143235932833492	0.335601115853298	0.334780116178892	0.713258689418221	0.0586989359775502	0.22637260106966	0.284394706850108	0.493646346508645	0.453763280098632	0.133272369287281	0.344827943653826	0.970715617880011	641.437541605663
GCA_002243685.1	Bacillus_A thuringiensis	Plasmid	0.0116878738344143	-0.197059698167453	-0.0712488864287066	-0.394502201688463	-0.0242686665094653	0.254547135943224	0.364523913046461	0.921299065171208	0.0583200816148647	0.562889551815196	0.0354704480618794	0.86643130731906	0.339202931044734	0.00753005184566975	3.43190097808838	0.247512193096333	361.818670175312	-0.0355922501365417	-0.218033787001072	-0.0628704265451708	-0.504217304709202	0.00118328813292816	0.369121727597549	0.388806745120206	0.7495479094597	0.0287961602727737	0.603880597088886	0.00510086798635584	0.993319446024956	0.146951371926359	0.00354041451933625	1e-14	0.202992373411575	364.350579747675
GCA_002243685.1	Bacillus_A thuringiensis	Prophage	0.0185048765097824	-0.123650766166445	0.111539529225679	-0.423192149017064	0.0696092949751287	0.789520688254393	-0.107370176692875	0.895695248375844	0.213249980254849	0.281587288396247	0.014907180675994	0.604246811438724	0.000760332031833089	0.371386138394125	197.895708200498	0.865050059104149	549.472115884783	0.0498437181549631	-0.181763153812393	-0.195045728240927	-0.576115743410282	-0.0335126308237816	0.793528756395883	0.0688925931927283	0.675742842530723	0.0877610119663959	0.123158659232414	0.000676231006830619	0.812850385890664	0.00659198850065679	0.648055044008337	0.134267717622012	0.835053328573001	563.438957652539
GCA_002243685.1	Bacillus_A thuringiensis	Transposon	-0.495510912232729	0.299303482890126	-0.228425663381902	0.325676348528968	-0.195131353439018	-0.290983285360863	0.224730212792252	0.0773947515503273	0.0365256478196178	0.0497091376605986	0.306932090969902	0.460818102772576	0.436681919885276	0.155482345646715	1042.29067231099	0.975442153986957	586.708387772463	-0.166442627633796	-0.3755944628203	-0.206737329173329	0.0192324184604969	-0.310835420684075	0.05307739148797	0.476605842727985	0.506983211451052	0.0951829471439472	0.434778430274494	0.955635339575489	0.298518216547991	0.933422160752712	0.131351462330059	0.692286691358252	0.973474461667997	586.706435552682
GCA_002243685.1	Bacillus_A thuringiensis	Total_ORF	-0.00430044857825764	-0.00152954138250393	0.0138612373299899	-0.00924248443228812	3.46527165178857e-06	0.028828061519818	0.0173151895202806	0.812243021912952	0.892756537893313	0.197364702017109	0.648405330918638	0.999811810790427	0.254038473038141	0.189399933437501	4.00795592698779	0.93232706015849	962.340728605854	-0.00584431687005373	-0.0473665698602389	-0.0139695694966752	-0.0236473434610021	-0.0166491345038586	0.0918676658328168	0.0653847055309378	0.716554881339163	0.00102103084367683	0.409116581413717	0.285638199729991	0.379988953313833	0.0245413242122837	0.00127166069814727	0.00278301216998152	0.924991195444644	961.859448990076
GCA_008661915.1	Blautia_A wexlerae_A	C	NaN	NaN	NaN	NaN	0.00304414238123158	0.0374015172054272	0.0036652453982919	NaN	NaN	NaN	NaN	0.968879465376553	0.577878774816453	0.955284221573488	0	0.890784883720949	Inf	NaN	NaN	NaN	NaN	0.00304414238122608	0.0374015172054191	0.00366524539829794	NaN	NaN	NaN	NaN	0.968879465410713	0.577878776378514	0.955284221804672	0	0.890784883720811	100.428575057594
GCA_008661915.1	Blautia_A wexlerae_A	D	NaN	NaN	NaN	NaN	0.0285151703080195	0.161795527409697	-0.040491361354741	NaN	NaN	NaN	NaN	0.752082301964257	0.0350102970149983	0.592370113823417	0	0.964476495726445	99.4219462959843	NaN	NaN	NaN	NaN	0.02851517030803	0.161795527409705	-0.0404913613547436	NaN	NaN	NaN	NaN	0.752082307008547	0.0350102997838373	0.592370121436454	0	0.964476495726506	97.4219462959854
GCA_008661915.1	Blautia_A wexlerae_A	E	NaN	NaN	NaN	NaN	0.0103627870355458	-0.0589983407619577	0.00920893908531373	NaN	NaN	NaN	NaN	0.872128863076605	0.296085770906336	0.864780893506469	0	0.87551169590645	Inf	NaN	NaN	NaN	NaN	0.0103627870355466	-0.0589983407619546	0.00920893908531198	NaN	NaN	NaN	NaN	0.872128862984577	0.296085771204718	0.864780893688843	0	0.875511695906378	105.186196061924
GCA_008661915.1	Blautia_A wexlerae_A	F	NaN	NaN	NaN	NaN	0.0298529631496819	0.077708984327316	-0.0239532410224922	NaN	NaN	NaN	NaN	0.764755642612316	0.365918011045563	0.775009090044336	0	0.938823529411761	96.2108494992871	NaN	NaN	NaN	NaN	0.0298529631496838	0.0777089843273182	-0.0239532410224935	NaN	NaN	NaN	NaN	0.764755643100456	0.365918011603042	0.775009091150455	0	0.938823529411824	94.2108494992881
GCA_008661915.1	Blautia_A wexlerae_A	G	NaN	NaN	NaN	NaN	-0.00559897289442634	0.0445686801554384	-0.0608753986474367	NaN	NaN	NaN	NaN	0.942100202392672	0.558493974098385	0.38378189161207	0.390625	0.595809368870488	110.605976410684	NaN	NaN	NaN	NaN	-0.00506330195539785	0.0484694457574445	-0.0613769630188433	NaN	NaN	NaN	NaN	0.930553202702291	0.330937706491242	0.202257662895435	0	0.541328489158676	110.984631058088
GCA_008661915.1	Blautia_A wexlerae_A	H	NaN	NaN	NaN	NaN	-0.0123458358222957	0.06530509840777	-0.0109824166686149	NaN	NaN	NaN	NaN	0.875139366544255	0.330528560278197	0.866701268886934	0	0.9395889186774	Inf	NaN	NaN	NaN	NaN	-0.0123458358223048	0.0653050984077609	-0.0109824166686053	NaN	NaN	NaN	NaN	0.875139367176457	0.330528563145201	0.866701269963508	0	0.939588918677308	100.542199268796
GCA_008661915.1	Blautia_A wexlerae_A	I	NaN	NaN	NaN	NaN	-0.0118344576470053	0.0736877157911558	0.00945633524204009	NaN	NaN	NaN	NaN	0.913373002578783	0.427240983717278	0.917119678937069	0	0.974190177638453	93.9397024539534	NaN	NaN	NaN	NaN	-0.0118344576470027	0.0736877157911591	0.00945633524203349	NaN	NaN	NaN	NaN	0.913373002913205	0.427240983580733	0.91711967916403	0	0.974190177638423	91.9397024539532
GCA_008661915.1	Blautia_A wexlerae_A	J	NaN	NaN	NaN	NaN	0.0432968057533283	0.0175443096509138	-0.0424489888309914	NaN	NaN	NaN	NaN	0.510602194093462	0.760032963028621	0.442901812945831	0	0.92717638152937	Inf	NaN	NaN	NaN	NaN	0.0432968057533257	0.0175443096509123	-0.0424489888309858	NaN	NaN	NaN	NaN	0.510602197329873	0.760032964952677	0.442901817741463	0	0.927176381529173	104.800242410455
GCA_008661915.1	Blautia_A wexlerae_A	K	NaN	NaN	NaN	NaN	0.15290632563374	0.175100333059067	-0.204838013561197	NaN	NaN	NaN	NaN	0.0822648155050025	0.0545020432656469	0.0131084226043766	0.685791015625	0.880265330726909	111.522639779578	NaN	NaN	NaN	NaN	0.153154663811865	0.168727837271632	-0.205852054204158	NaN	NaN	NaN	NaN	0.00710399824246126	0.000700185168847387	1.83901212550475e-05	0	0.837980103716211	113.053742661082
GCA_008661915.1	Blautia_A wexlerae_A	L	NaN	NaN	NaN	NaN	0.203529757846292	0.473456543288932	-0.325818677843824	NaN	NaN	NaN	NaN	0.0853425101642798	8.83254746007615e-05	0.00320003263591676	1.1962890625	0.948412346954449	105.641791735538	NaN	NaN	NaN	NaN	0.204043379961993	0.465559647749452	-0.327747023730366	NaN	NaN	NaN	NaN	0.009175974922819	2.79201325110513e-12	6.76138372213933e-07	0	0.9364063696442	106.783179371098
GCA_008661915.1	Blautia_A wexlerae_A	M	NaN	NaN	NaN	NaN	-0.00909721226726062	0.140720012068251	-0.00675817423469546	NaN	NaN	NaN	NaN	0.926718954719427	0.141302946932516	0.939556476894934	0.568006575107574	0.826425148388316	103.33458243993	NaN	NaN	NaN	NaN	-0.00907721814282821	0.136351208385253	-0.00720291229406013	NaN	NaN	NaN	NaN	0.907108826370483	0.0381674058272582	0.911588799412949	0	0.808365827004135	103.202416960781
GCA_008661915.1	Blautia_A wexlerae_A	N	NaN	NaN	NaN	NaN	0.350221779871867	0.215731492865904	0.043900692435045	NaN	NaN	NaN	NaN	0.316684715187985	0.549279815385609	0.895704555846511	9.35499572753906	0.696718927210846	71.3692535682342	NaN	NaN	NaN	NaN	0.356674943938737	0.194156014440959	0.0438026226583935	NaN	NaN	NaN	NaN	0.147748935604117	0.387221786111571	0.845666845240009	0	0.597094430992752	72.1621555287488
GCA_008661915.1	Blautia_A wexlerae_A	O	NaN	NaN	NaN	NaN	0.0176995770993996	0.117783035656383	-0.10339429820428	NaN	NaN	NaN	NaN	0.850765558891427	0.142443860579918	0.18464300569635	0	0.983684016242127	98.3301638691813	NaN	NaN	NaN	NaN	0.017699577099407	0.11778303565639	-0.103394298204293	NaN	NaN	NaN	NaN	0.85076556061953	0.142443865743353	0.184643013404734	0	0.983684016242247	96.3301638691818
GCA_008661915.1	Blautia_A wexlerae_A	P	NaN	NaN	NaN	NaN	0.0998833585062867	0.0922497336512145	-0.0281708769666972	NaN	NaN	NaN	NaN	0.264228078062055	0.238216311531315	0.712299477547667	0	0.919166278528088	98.9603177454872	NaN	NaN	NaN	NaN	0.0998833585062859	0.0922497336512161	-0.0281708769666954	NaN	NaN	NaN	NaN	0.264228082081028	0.238216320194055	0.712299481932305	0	0.919166278528127	96.9603177454887
GCA_008661915.1	Blautia_A wexlerae_A	Q	NaN	NaN	NaN	NaN	0.0124225199985579	0.161268147596123	-0.273836665629729	NaN	NaN	NaN	NaN	0.937183325290765	0.227006409391286	0.0319765035319965	0	0.98921040825483	86.0057320356005	NaN	NaN	NaN	NaN	0.0124225199985575	0.161268147596122	-0.273836665629728	NaN	NaN	NaN	NaN	0.937183326273608	0.227006418433575	0.0319765075158626	0	0.989210408254822	84.0057320356005
GCA_008661915.1	Blautia_A wexlerae_A	R	NaN	NaN	NaN	NaN	-0.0247946586132213	0.139761942375155	0.0139747444840757	NaN	NaN	NaN	NaN	0.699730174467336	0.0097996815834689	0.794154585585193	0	0.983259579518506	Inf	NaN	NaN	NaN	NaN	-0.0247946586132147	0.139761942375161	0.013974744484067	NaN	NaN	NaN	NaN	0.699730175349201	0.00979968203517011	0.794154587422784	0	0.983259579518501	106.169818579271
GCA_008661915.1	Blautia_A wexlerae_A	S	NaN	NaN	NaN	NaN	0.0463240716742357	0.173663494050838	-0.0471467784256967	NaN	NaN	NaN	NaN	0.613790994199068	0.0264496415030775	0.541230360857451	0	0.944427638911009	99.1654750303042	NaN	NaN	NaN	NaN	0.0463240716742598	0.173663494050837	-0.0471467784256946	NaN	NaN	NaN	NaN	0.6137909949774	0.0264496425247519	0.541230364106766	0	0.944427638910962	97.1654750303048
GCA_008661915.1	Blautia_A wexlerae_A	T	NaN	NaN	NaN	NaN	0.0339693000582197	0.0791041810912786	-0.104140259252597	NaN	NaN	NaN	NaN	0.591065394086999	0.146737927121307	0.0476541652244721	0	0.926640322947434	Inf	NaN	NaN	NaN	NaN	0.0339693000582125	0.0791041810912697	-0.104140259252592	NaN	NaN	NaN	NaN	0.591065390913217	0.146737926596652	0.0476541643072319	0	0.926640322947386	106.754917177556
GCA_008661915.1	Blautia_A wexlerae_A	U	NaN	NaN	NaN	NaN	0.363847658150514	0.448580275157481	-0.328246105662012	NaN	NaN	NaN	NaN	0.103996405081212	0.0498512237730294	0.118821650110466	3.937744140625	0.82014323704327	86.1373970353726	NaN	NaN	NaN	NaN	0.366625274791898	0.433635985074859	-0.328275469417037	NaN	NaN	NaN	NaN	0.0184032050517512	0.00161625062310102	0.0155197833432577	0	0.760177725118479	87.340585872735
GCA_008661915.1	Blautia_A wexlerae_A	V	NaN	NaN	NaN	NaN	0.206460287861201	0.170480569863731	-0.272006377402421	NaN	NaN	NaN	NaN	0.154937320839506	0.265130594666466	0.0482907129812906	2.06640625	0.857305494888976	100.528701002827	NaN	NaN	NaN	NaN	0.208155760562231	0.158274397011123	-0.273113656623497	NaN	NaN	NaN	NaN	0.0161498596530781	0.039276953142534	0.000199206908703844	0	0.776465842707854	102.871416923184
GCA_008661915.1	Blautia_A wexlerae_A	X	NaN	NaN	NaN	NaN	-0.0813456394539509	0.199427024696896	-0.0781177792639572	NaN	NaN	NaN	NaN	0.367364477206261	0.00719789996538103	0.285578752961311	0	0.818372478660368	103.803494472803	NaN	NaN	NaN	NaN	-0.0813456394528306	0.199427024696893	-0.0781177792664222	NaN	NaN	NaN	NaN	0.367364488294581	0.00719790227498751	0.285578775629483	0	0.818372478655489	101.803494472803
GCA_008661915.1	Blautia_A wexlerae_A	Plasmid	NaN	NaN	NaN	NaN	0.287682072451782	0.405465108108165	-0.105360515657828	NaN	NaN	NaN	NaN	0.356197337351827	0.136283686752747	0.70149350058595	0	0.651785714285711	69.2286390272279	NaN	NaN	NaN	NaN	0.287682072451779	0.405465108108162	-0.105360515657825	NaN	NaN	NaN	NaN	0.35619738285712	0.136283727625735	0.701493529860947	0	0.651785714285711	67.2286390272279
GCA_008661915.1	Blautia_A wexlerae_A	Prophage	NaN	NaN	NaN	NaN	0.204794412646016	0.382475589883468	-0.4924764850978	NaN	NaN	NaN	NaN	0.313267546044888	0.02846658538499	0.00340758102758823	0	0.796567700453874	82.9648944789446	NaN	NaN	NaN	NaN	0.204794412782061	0.382475589883467	-0.492476485155291	NaN	NaN	NaN	NaN	0.313267556314901	0.0284665874168318	0.00340758148563098	0	0.796567700537031	80.9648944789446
GCA_008661915.1	Blautia_A wexlerae_A	Transposon	NaN	NaN	NaN	NaN	-0.284104251103895	0.147214235830602	0.0946652265410722	NaN	NaN	NaN	NaN	0.0111120191686274	0.0933392716052206	0.281931448518166	0	0.921827809060647	96.5785723477118	NaN	NaN	NaN	NaN	-0.284104251103896	0.1472142358306	0.0946652265374677	NaN	NaN	NaN	NaN	0.0111120210559486	0.0933392800829673	0.281931463180099	0	0.921827809052814	94.5785723477116
GCA_008661915.1	Blautia_A wexlerae_A	Total_ORF	NaN	NaN	NaN	NaN	0.0627486829833746	0.211047313652051	-0.112575757432649	NaN	NaN	NaN	NaN	0.463237089506007	0.0282360622400784	0.185215261220397	1.07154846191406	0.978148690334744	146.268292792219	NaN	NaN	NaN	NaN	0.0629721886618868	0.203641904586541	-0.118627117933694	NaN	NaN	NaN	NaN	0.00435311518921048	6.20652797842587e-27	1.33602423805737e-10	0.000209838223025269	0.930924262350876	157.114037800087
GCA_014650675.1	Streptomyces anulatus	C	NaN	NaN	-0.0451690351665669	-0.0237601455146904	NaN	0.0308375628866002	0.00422858878752957	NaN	NaN	0.260285479188649	0.647550698218487	NaN	0.465249724355566	0.906588936581684	0	0.534567496032653	Inf	NaN	NaN	-0.0451690351665717	-0.023760145514689	NaN	0.0308375628865958	0.0042285887875301	NaN	NaN	0.260285478874803	0.647550693199903	NaN	0.465249720298525	0.906588935950082	0	0.534567496032669	120.22573110564
GCA_014650675.1	Streptomyces anulatus	D	NaN	NaN	-0.0201334837650166	-0.041208490735014	NaN	0.0425409531898506	-0.0193639721502956	NaN	NaN	0.772201275652691	0.649479589033192	NaN	0.564396235069608	0.757479303832624	0	0.240475643969854	106.361657904971	NaN	NaN	-0.0201334837649738	-0.0412084907350799	NaN	0.0425409531898457	-0.0193639721503673	NaN	NaN	0.772201276107707	0.649479586228169	NaN	0.564396233214135	0.757479303627367	0	0.240475643969783	104.361657904972
GCA_014650675.1	Streptomyces anulatus	E	NaN	NaN	-0.0349794801647174	-0.0100472678288049	NaN	0.00121233695703689	0.00706753661811513	NaN	NaN	0.241706702455654	0.79581512653128	NaN	0.969556558674586	0.792773275653377	0	0.401927608839522	Inf	NaN	NaN	-0.0349794801647148	-0.0100472678288009	NaN	0.00121233695703679	0.00706753661811665	NaN	NaN	0.241706699818291	0.79581512599379	NaN	0.969556558550521	0.792773275630177	0	0.401927608839463	128.458212128856
GCA_014650675.1	Streptomyces anulatus	F	NaN	NaN	0.0162269230350662	0.0155640736022475	NaN	0.0061764649504062	0.00545734745696527	NaN	NaN	0.785206100249062	0.841748762948505	NaN	0.923216724989115	0.919779501017265	0	0.101932972019394	109.688041412765	NaN	NaN	0.0162269230350601	0.0155640736022366	NaN	0.00617646495042979	0.00545734745697738	NaN	NaN	0.785206100752146	0.841748764280076	NaN	0.923216725640483	0.919779502032622	0	0.101932972019439	107.688041412764
GCA_014650675.1	Streptomyces anulatus	G	NaN	NaN	-0.0310535919946712	-0.0269551410021205	NaN	0.0382040723447676	-0.031809472289686	NaN	NaN	0.321254324049822	0.500280200098457	NaN	0.245754200388821	0.25518772443028	0.0129530559206614	0.473253770832768	132.232097457822	NaN	NaN	-0.0310713209837541	-0.0284562167499348	NaN	0.0398099164199962	-0.0341828548002563	NaN	NaN	0.307779049094358	0.469035250585227	NaN	0.216556027927064	0.211771817279465	0	0.469397887530394	130.946985519971
GCA_014650675.1	Streptomyces anulatus	H	NaN	NaN	-0.0224185533693993	-0.0110081366084293	NaN	0.0120403093903039	-0.00171670216938248	NaN	NaN	0.53298435629836	0.813940030297402	NaN	0.753186231130872	0.957801669404675	0	0.240717030415555	Inf	NaN	NaN	-0.0224185533694002	-0.0110081366084236	NaN	0.0120403093903016	-0.00171670216937688	NaN	NaN	0.532984356263481	0.813940030643713	NaN	0.753186231255982	0.957801669630154	0	0.24071703041555	122.919818331194
GCA_014650675.1	Streptomyces anulatus	I	NaN	NaN	-0.0278901964003932	-0.00111861961227978	NaN	-0.0083467803070258	0.0365955934885907	NaN	NaN	0.405101970382441	0.979658169480347	NaN	0.815179758458696	0.226792009260313	0	0.637916739268405	Inf	NaN	NaN	-0.0278901964003931	-0.00111861961227594	NaN	-0.00834678030702516	0.0365955934885952	NaN	NaN	0.405101970362401	0.979658169471907	NaN	0.815179758446459	0.226792008999737	0	0.637916739268501	124.113393462805
GCA_014650675.1	Streptomyces anulatus	J	NaN	NaN	-0.0419995568048125	-0.0103777614721996	NaN	0.00221854436213216	0.00215124292780964	NaN	NaN	0.303151559885571	0.844246282155861	NaN	0.959102540218414	0.953200063003351	0	0.388149604563092	Inf	NaN	NaN	-0.0419995568048155	-0.0103777614721866	NaN	0.00221854436213166	0.00215124292779865	NaN	NaN	0.303151561763034	0.84424628333498	NaN	0.959102540273167	0.953200063108104	0	0.38814960456314	119.335611949957
GCA_014650675.1	Streptomyces anulatus	K	NaN	NaN	-0.0435278123430358	0.00432383567170557	NaN	0.0278987980964894	0.012425701840887	NaN	NaN	0.160042916524581	0.906811150685765	NaN	0.365453475740114	0.633377623267863	0.0807515905617038	0.57607395558889	138.156653330289	NaN	NaN	-0.0478314684806396	-0.00189393767070749	NaN	0.0358205411089569	-0.000563071057200107	NaN	NaN	0.0600705679273775	0.953734672274378	NaN	0.178793132642827	0.980314707740197	0	0.458667433762818	140.445205549219
GCA_014650675.1	Streptomyces anulatus	L	NaN	NaN	-0.0199845363667657	0.00853760322643737	NaN	0.0868183586201119	0.0567535260196579	NaN	NaN	0.763622285316262	0.913428262236512	NaN	0.180278683023713	0.305047862114905	0.424517784267664	0.430186138940259	121.084155691997	NaN	NaN	-0.0230720443876175	-0.00555954807382285	NaN	0.0920599922862524	0.0378336268636882	NaN	NaN	0.660532101537713	0.935015012032405	NaN	0.0912790538590332	0.425847962301199	0	0.318875103018228	123.158252553989
GCA_014650675.1	Streptomyces anulatus	M	NaN	NaN	-0.0242112086926176	-0.0457216823891947	NaN	0.0153611260812301	-0.0274491063603007	NaN	NaN	0.520569079592212	0.352784912539954	NaN	0.703076488867878	0.41863104894376	0	0.469671102274348	Inf	NaN	NaN	-0.0242112086926163	-0.0457216823891974	NaN	0.0153611260812323	-0.0274491063603036	NaN	NaN	0.520569082346416	0.35278491768517	NaN	0.703076489982617	0.418631051631757	0	0.469671102274392	121.392314043854
GCA_014650675.1	Streptomyces anulatus	N	NaN	NaN	0.000532742238290385	-0.0324311658731213	NaN	-0.00546827912807435	-0.0156054111484006	NaN	NaN	0.997271755469251	0.874471194008814	NaN	0.974129275361609	0.911985280134358	0	0.02277445161123	83.3846357854527	NaN	NaN	0.000532742128899226	-0.0324311658228592	NaN	-0.0054682792612584	-0.0156054109799629	NaN	NaN	0.997271756069282	0.874471199109119	NaN	0.974129275019343	0.911985281727205	0	0.0227744515593791	81.3846357854528
GCA_014650675.1	Streptomyces anulatus	O	NaN	NaN	-0.0179078875459451	-0.0151679836003763	NaN	0.0337056877907349	-0.00324998804677697	NaN	NaN	0.696415452274199	0.792479444184922	NaN	0.478339751946478	0.936092258316614	0.0781570500582449	0.238308812884079	122.011475302223	NaN	NaN	-0.0213807838330822	-0.0102292347124509	NaN	0.0363493259988677	-0.00158245263448671	NaN	NaN	0.613803567433406	0.852343113795568	NaN	0.417254393049513	0.966982522423798	0	0.189245739001932	121.929540199386
GCA_014650675.1	Streptomyces anulatus	P	NaN	NaN	-0.0352900429969747	-0.0468583348752074	NaN	-0.0337071439495724	0.00376689902851238	NaN	NaN	0.401261643102012	0.367449815224007	NaN	0.436090236433394	0.916905346152896	0.116960743675008	0.398332236721416	126.460435660442	NaN	NaN	-0.0391729230304236	-0.0474198326741967	NaN	-0.0235893617143643	-0.00243533303790673	NaN	NaN	0.279192189540876	0.318776868002269	NaN	0.544432148574284	0.940371374669396	0	0.260792032955154	128.295431331955
GCA_014650675.1	Streptomyces anulatus	Q	NaN	NaN	-0.0279010447744456	-0.0279654639434315	NaN	0.0375066368079245	0.0127716585752871	NaN	NaN	0.546929014543225	0.643814027464668	NaN	0.443455425176714	0.75987032560945	0	0.371565970914154	Inf	NaN	NaN	-0.0279010447744703	-0.0279654639434331	NaN	0.0375066368079016	0.0127716585753006	NaN	NaN	0.546929013552295	0.64381402541068	NaN	0.443455422392713	0.759870323525762	0	0.371565970914228	116.766667796039
GCA_014650675.1	Streptomyces anulatus	R	NaN	NaN	-0.0462117100488226	-0.00110942247341981	NaN	0.0270502414284134	0.0152472539508263	NaN	NaN	0.0718282660935486	0.973269470369571	NaN	0.315414736173737	0.50856207959155	0	0.700713928387875	Inf	NaN	NaN	-0.0462117100488201	-0.00110942247341996	NaN	0.0270502414284167	0.0152472539508271	NaN	NaN	0.0718282652939334	0.973269470493371	NaN	0.31541473500252	0.508562081114851	0	0.700713928387889	133.372518399249
GCA_014650675.1	Streptomyces anulatus	S	NaN	NaN	-0.0334744718095751	-0.00109530550982831	NaN	0.0525481091834985	-0.0088950027606081	NaN	NaN	0.448582624986185	0.984591055770684	NaN	0.256185799550964	0.822830201922019	0	0.51234937280994	Inf	NaN	NaN	-0.0334744718094937	-0.00109530550982624	NaN	0.052548109183495	-0.00889500276060558	NaN	NaN	0.44858262505083	0.984591055568652	NaN	0.256185794950967	0.822830201714351	0	0.512349372809093	118.241162144194
GCA_014650675.1	Streptomyces anulatus	T	NaN	NaN	-0.0527883853972328	-0.00993896523445333	NaN	0.0234954735115849	0.000484159658671946	NaN	NaN	0.107366374563373	0.813719433087204	NaN	0.495052809437174	0.986853901612004	0	0.574066008633294	Inf	NaN	NaN	-0.0527883853972341	-0.0099389652344624	NaN	0.0234954735115837	0.00048415965866301	NaN	NaN	0.107366372685901	0.813719433350667	NaN	0.495052809773075	0.986853901710409	0	0.574066008633273	126.7595551988
GCA_014650675.1	Streptomyces anulatus	U	NaN	NaN	-0.0976431180415299	0.0176487634555352	NaN	-0.00506233806404015	0.0585807889747325	NaN	NaN	0.266531379420451	0.875254428464303	NaN	0.95568730179037	0.454422782101226	0	0.457722083533627	100.315278092223	NaN	NaN	-0.0976431180423038	0.0176487634558372	NaN	-0.00506233806491078	0.058580788975948	NaN	NaN	0.266531379267587	0.875254428645238	NaN	0.955687301353857	0.454422783675307	0	0.457722083542407	98.3152780922229
GCA_014650675.1	Streptomyces anulatus	V	NaN	NaN	-0.038680874144528	-0.0713631293252287	NaN	0.0256803890752379	-0.00211648017000662	NaN	NaN	0.388950943769476	0.227214272668889	NaN	0.590526201548051	0.958199878530167	0	0.386625844901203	Inf	NaN	NaN	-0.0386808741445369	-0.071363129324893	NaN	0.0256803890752919	-0.0021164801699855	NaN	NaN	0.388950944941179	0.227214273842228	NaN	0.590526202376492	0.958199878897782	0	0.386625844899431	118.664710521962
GCA_014650675.1	Streptomyces anulatus	X	NaN	NaN	-0.187993848790542	0.0791599914140911	NaN	0.169632716701646	-0.0144905409834878	NaN	NaN	0.245899317212322	0.615405381513769	NaN	0.211539052167975	0.894262254453827	5.43153977394104	0.753899017514644	113.641664698732	NaN	NaN	-0.211790685328684	0.0762730468561147	NaN	0.199095604144398	-0.0292809917686504	NaN	NaN	0.0928358891333352	0.625099025502799	NaN	0.119705233076107	0.793653777608114	0.0186731068553592	0.6337648728923	115.962409774426
GCA_014650675.1	Streptomyces anulatus	Plasmid	NaN	NaN	0.0103019679628921	-0.169253933241839	NaN	0.529121570239751	-0.159634218705166	NaN	NaN	0.966418881630035	0.578282381322868	NaN	0.0254937276398342	0.468036846447303	0	0.607165759724974	73.8052627784772	NaN	NaN	0.0103019679628914	-0.169253933241839	NaN	0.52912157023975	-0.159634218705167	NaN	NaN	0.96641888184182	0.578282396215699	NaN	0.0254937311264285	0.468036859398978	0	0.607165759724972	71.8052627784772
GCA_014650675.1	Streptomyces anulatus	Prophage	NaN	NaN	-0.0910226506282329	0.0893232339664361	NaN	0.0760402485006875	-0.060144576783218	NaN	NaN	0.423198074265556	0.512204085919217	NaN	0.505811388716255	0.547127297837665	0.147149200299757	0.529048267390033	95.023228555972	NaN	NaN	-0.0926621429377345	0.0856898415220968	NaN	0.0820888158445616	-0.0669751276993347	NaN	NaN	0.404119174871553	0.522563304662838	NaN	0.463870776934326	0.494612368994896	0	0.525212429644397	94.4471828619163
GCA_014650675.1	Streptomyces anulatus	Transposon	NaN	NaN	-0.346605921474437	-0.101359372373098	NaN	0.323278177925033	-0.0864023196493259	NaN	NaN	0.255148832840273	0.720216870538067	NaN	0.184774795378844	0.648316982606476	21.2655542636253	0.740123819283656	103.816258869189	NaN	NaN	-0.352439703953178	-0.0551119365471253	NaN	0.327240321242951	-0.0152917567542217	NaN	NaN	0.075849127703087	0.820857171899739	NaN	0.0961209296760279	0.930237317178552	0.046294085269368	0.644653365754508	104.133999892761
GCA_014650675.1	Streptomyces anulatus	Total_ORF	NaN	NaN	-0.0300706974024379	0.010677456121972	NaN	0.0389006973015466	0.0305636036075018	NaN	NaN	0.278502285001197	0.678069810357357	NaN	0.0873132367118565	0.0590563248119535	0.205029761361008	0.8993304533851	178.692341396664	NaN	NaN	-0.0502406813103131	-0.0102495974040738	NaN	0.044008648863391	0.00695933818740583	NaN	NaN	0.00519866176129025	0.661942193979085	NaN	0.0220198535828669	0.668819360440542	0.000531384763308301	0.851322778677873	178.978905048117
GCA_900637675.1	Streptococcus equi	C	0.00991649629419858	-0.00971292629670978	0.0129985036861665	0.000668986904512272	0.0187375627465384	0.000557264664070511	0.0242703368723226	0.883671336695059	0.932581354782461	0.824081772230819	0.993079650176751	0.896555814532757	0.994876083833117	0.403690955287404	0	0.103135424970444	1862.03897061763	0.00991649629421214	-0.00971292629664256	0.0129985036862224	0.000668986904527701	0.0187375627465282	0.000557264664114679	0.0242703368723452	0.883671164851177	0.932581085359874	0.82408153288056	0.993079649719036	0.896555795994957	0.994876080088851	0.403690623652025	0	0.103135424970574	1860.03897061761
GCA_900637675.1	Streptococcus equi	D	-0.0317930133591939	0.00838800520890553	-0.00275358292201418	0.0186658352255207	0.0634607516652008	-0.0172114721932819	-0.0409538988921287	0.672917424952862	0.94820781388639	0.966535530856475	0.827079082258987	0.690333017460806	0.860542888486145	0.210738175704048	0	0.112768401998063	1811.88425311554	-0.031793013359368	0.00838800518350576	-0.00275358292108892	0.0186658352323096	0.063460751664816	-0.0172114721950876	-0.0409538988917136	0.672916235062931	0.948207060658747	0.966535362115371	0.82707905776909	0.690333047370387	0.860542595026716	0.210737134906192	7.19846341658524e-18	0.112768401990555	1807.50068870382
GCA_900637675.1	Streptococcus equi	E	-0.00587003662617947	0.0181223415134986	-0.00567540476992864	0.0138130769484511	0.023737499988526	0.0182775885509962	-0.0187230687033739	0.896008888686925	0.812603221238633	0.883311635672411	0.784658910177036	0.804451450008305	0.749024383623851	0.33287054420006	0	0.443919066587681	2127.23971343813	-0.00587003662635558	0.0181223415133612	-0.00567540477017239	0.0138130769484174	0.0237374999885958	0.0182775885508571	-0.0187230687034391	0.896008538977669	0.81260174808465	0.88331130083243	0.784658888089166	0.804451451920249	0.749024062833078	0.332869771768804	0	0.4439190665877	2125.2397134381
GCA_900637675.1	Streptococcus equi	F	-0.00255651517127108	0.0154646181391289	0.00320290579621321	0.01404958963497	0.00996580206094645	0.0274373678868525	-0.00974280015195313	0.960634539959639	0.860542963380885	0.94283341247377	0.809748703703325	0.928569857727549	0.676451264814626	0.661889360833786	0	0.298404363939723	2033.57056113671	-0.00255651517088547	0.0154646181393605	0.00320290579666135	0.014049589635057	0.00996580206079425	0.0274373678870811	-0.00974280015170072	0.960634637649064	0.860543896674579	0.942833543723784	0.809748717615128	0.928569860820545	0.676451604821557	0.66188972987146	0	0.29840436393826	2031.57056113673
GCA_900637675.1	Streptococcus equi	G	-0.00532411749217675	-0.00871325213217544	0.00953383316492604	0.0178090231191259	0.0423530744550943	0.000293397666803377	0.025503402076497	0.88024084259118	0.884446721220092	0.755469914790458	0.657249206294487	0.571015054219326	0.99484199747832	0.0943436689315121	0	0.444952570071438	Inf	-0.00532411749254632	-0.0087132521321372	0.00953383316453301	0.0178090231190567	0.0423530744552292	0.000293397666668975	0.0255034020763282	0.880240870740723	0.884446792444152	0.755469966419524	0.65724921341261	0.571015056030752	0.994841998128494	0.0943437056720821	0	0.444952570069865	2271.82378820264
GCA_900637675.1	Streptococcus equi	H	0.0208863791441942	-0.00390233694564477	0.00319451980771079	-0.0112227350132704	-0.00423458987326603	-0.0405183168063233	-0.0257243909818634	0.727745569269364	0.969593588907022	0.950476801794986	0.868734206367426	0.973678744311609	0.601251020761874	0.314126147822644	0	0.355797066672233	1954.63043913913	0.0208863791442148	-0.00390233694571888	0.00319451980773744	-0.0112227350132515	-0.00423458987327082	-0.040518316806329	-0.0257243909818555	0.72774573465949	0.969593642632665	0.950476829389296	0.86873420953624	0.973678744656798	0.601251131608383	0.314126294084148	0	0.355797066672178	1952.63043913912
GCA_900637675.1	Streptococcus equi	I	-0.00307289243146913	0.00915617689129878	-0.00389353257615794	0.00770827985047418	0.080077436137703	0.00878644819467607	-0.0310929198291202	0.960117595855838	0.930152775775136	0.941347230585982	0.911346662746304	0.530072149908612	0.91079609052118	0.23919884280942	0	0.526369786253464	1930.79988823113	-0.00307289243116478	0.00915617689151599	-0.00389353257589153	0.00770827985050648	0.0800774361376027	0.00878644819482229	-0.0310929198289817	0.960117783111357	0.930153673322249	0.941347486915697	0.911346678530715	0.530072188800714	0.910796285363702	0.23919990417379	0	0.526369786252111	1928.79988823111
GCA_900637675.1	Streptococcus equi	J	0.00666254824326964	-0.0138063425631902	0.000887828621350224	0.00323027554686417	0.00153168600022334	0.00792326870888627	0.00797653424467893	0.842917430175503	0.807537988387085	0.975504957176393	0.932389780048853	0.983078650867839	0.853231495114051	0.580434296310883	0	0.395929923277261	Inf	0.00666254824350641	-0.0138063425631982	0.00088782862153347	0.00323027554688601	0.00153168600015933	0.00792326870895195	0.00797653424472707	0.842917387683468	0.80753785691424	0.975504951451318	0.932389780121929	0.98307865146699	0.853231480967699	0.580434249351049	0	0.395929923276921	2305.80718411399
GCA_900637675.1	Streptococcus equi	K	-0.0080308158243741	0.0185101857750084	0.0118962967672771	0.00820121905463168	0.00974275939728646	0.0458661881358078	-0.0467196073407907	0.840984608046046	0.785473066741421	0.73153094562097	0.855631577507867	0.909918596835411	0.365861036371117	0.00668600569282208	0	0.371513609975943	2225.54593021124	-0.00803081582437106	0.0185101857754021	0.011896296767253	0.00820121905542995	0.00974275939729136	0.0458661881369113	-0.0467196073407561	0.840984719743369	0.785473473748902	0.731531108063727	0.855631581507912	0.909918602863642	0.365861183565341	0.0066860240421074	0	0.371513609974887	2223.54593021122
GCA_900637675.1	Streptococcus equi	L	-0.0203273820969493	-0.0157417059474245	0.0309417122073185	-0.0597017069401695	-0.0172845153373696	0.0205534738895607	-0.0769281623309591	0.686425719276843	0.866422614345223	0.53816541304538	0.366681901233632	0.886782286586541	0.789826076599307	0.127725625277891	0.0564874559640884	0.535139908970125	2175.28668605736	-0.0119897863400884	-0.00383343642038107	0.0665223489096235	-0.0766259720401194	-0.0515898789526765	0.0428917650153219	-0.0907133439217547	0.795981039558304	0.961353521699158	0.106008948079867	0.159780107847446	0.615830921768864	0.476327902582427	5.51825460322425e-06	0	0.437312952606752	2187.73054342822
GCA_900637675.1	Streptococcus equi	M	0.000273614424247195	-0.0345452822752446	0.0135218886947223	0.00351414734403872	0.0586302885111521	-0.0173299091408904	-0.0323901936737487	0.994907406781988	0.632841074876969	0.71591574063948	0.942352177899617	0.513791059782596	0.754386459058137	0.0786107616756839	0	0.121651026707229	2204.89459512359	0.000273614424088016	-0.0345452822754245	0.0135218886945296	0.00351414734399445	0.0586302885111847	-0.017329909141031	-0.0323901936738516	0.994907404640143	0.632840679157121	0.7159156022589	0.942352179152202	0.513791109406884	0.754386422389906	0.0786106954694454	0	0.121651026707517	2202.89459512358
GCA_900637675.1	Streptococcus equi	N	-0.0545672835752983	0.128709580215324	-0.0777691559145763	-0.0968750491114153	0.152360550885437	0.0627279015904686	-0.311877246156157	0.705513923303625	0.609405012953851	0.529591060925581	0.552646690806666	0.605846593633222	0.731729872762453	1.03924025538123e-06	0.00198216680592946	0.489790450189053	1482.74203297872	-0.0545492885762524	0.128451036111835	-0.0779946119005576	-0.0978454220464855	0.152037201585109	0.0619662319903007	-0.314230617012797	0.705472355445429	0.609849872842665	0.527751046180169	0.548147063013881	0.606237643816197	0.734369322677758	5.18243862398448e-07	0	0.489762128718574	1482.99900676059
GCA_900637675.1	Streptococcus equi	O	-0.0178971064772226	0.026897328659426	-0.019235471284512	-0.0105548253080367	-0.0345450598905768	0.0276933406459454	-0.013671273201392	0.761965238420043	0.789226753016939	0.70553488446664	0.875469033336729	0.79100009968516	0.712544867120894	0.592894988075646	0	0.119727856320822	1950.16974825266	-0.0178971064772798	0.0268973286596468	-0.0192354712845665	-0.0105548253080421	-0.0345450598905694	0.0276933406460222	-0.0136712732013479	0.761965295297568	0.789226902941836	0.705534951142506	0.875469034182319	0.791000073279102	0.712544906164907	0.592895032751124	1.12732528136129e-18	0.119727856320907	1945.93617628222
GCA_900637675.1	Streptococcus equi	P	-0.00512966754366056	-0.00498419742125353	-0.00306430098363212	-0.0012383736504594	0.0547522583490498	0.0251958090314886	-0.0332413479330431	0.926015667454954	0.957330551120163	0.948703494033413	0.98418263353407	0.637540885872879	0.719663678420818	0.162111430761344	0	0.463480176019947	1999.90060788896	-0.00512966754362739	-0.00498419742119489	-0.00306430098353435	-0.00123837365043513	0.0547522583490228	0.0251958090315809	-0.0332413479330177	0.926015462762504	0.957330234385969	0.948703359094452	0.984182631721252	0.637540870389942	0.719663320445607	0.162110865578937	0	0.463480176019813	1997.90060788894
GCA_900637675.1	Streptococcus equi	Q	-0.0187698675341107	0.0709055668008784	-0.030751021852892	-0.0214917429371004	0.319860364074717	0.0830876274098282	-0.248638364776602	0.878996430044203	0.736581716248913	0.771828947106635	0.874404350904412	0.165597835092377	0.591789045950277	1.59084819651913e-05	0.00698748398025485	0.755728629526761	1554.62025564386	-0.01837389123252	0.0693813731065727	-0.0309757387067278	-0.0261567790321367	0.317294416326774	0.0787491734231368	-0.257315648478856	0.881267523359727	0.741048211657934	0.768540505694071	0.846453677435552	0.166484126177912	0.607756086794238	1.05459699763001e-06	0	0.755156154981495	1554.30844393744
GCA_900637675.1	Streptococcus equi	R	-0.0129969147468291	0.0338447531256343	0.00154829507200551	-0.0247454885126729	0.0286801805297253	0.030765045265817	-0.0294186805727058	0.774288383404571	0.662742246661363	0.968543490285834	0.633856786391274	0.766884644433828	0.595158966560647	0.132519505918683	0	0.378285352965396	2127.39570503948	-0.012996914746265	0.0338447531253855	0.00154829507256632	-0.0247454885125549	0.0286801805295356	0.0307650452659562	-0.0294186805724748	0.774288266499165	0.662741789480281	0.968543474481457	0.63385677307119	0.766884626992667	0.595158869522125	0.132519407655162	0	0.37828535296372	2125.39570503949
GCA_900637675.1	Streptococcus equi	S	0.0116064575436226	-0.00618498030897325	0.0268160513080131	-0.0542772108731259	-0.0373842247636449	-0.0166235087097699	-0.0153939040780251	0.811486707308775	0.940650778369428	0.525749486662631	0.337407890524937	0.724684421603117	0.79259585649391	0.459669219714944	0	0.330700038616021	2087.7766073868	0.0116064575437363	-0.00618498030903186	0.0268160513082648	-0.0542772108730986	-0.0373842247637369	-0.016623508709673	-0.0153939040779725	0.811486426025788	0.940650528660178	0.52574891046715	0.337407874704004	0.724684391919974	0.792595706180257	0.459668893982243	0	0.330700038616747	2085.77660738679
GCA_900637675.1	Streptococcus equi	T	-0.0162074784822086	0.00180414995335605	-0.005602605901962	0.0151772585856927	0.0325049041803781	-0.00324251769882666	-0.0481917856522352	0.760021678052757	0.984057131443567	0.902865903244541	0.79958350357609	0.774115343651777	0.962104376755227	0.0354479292815479	0	0.450333668317901	2031.5905746296	-0.0162074784822766	0.00180414995333653	-0.00560260590201155	0.0151772585857643	0.0325049041803946	-0.00324251769880922	-0.0481917856522401	0.760021659456707	0.984057135037892	0.902865898310674	0.799583514772422	0.774115364916952	0.962104378930081	0.03544792478311	0	0.450333668317562	2029.59057462958
GCA_900637675.1	Streptococcus equi	U	-0.036722659874695	-0.0484502168482098	0.0581017479474142	0.0145860914117833	0.0320222618933162	-0.0477138180437373	0.0321214597235234	0.645303492174454	0.740384894686224	0.462801933735657	0.88680566940042	0.863290140093212	0.692957055111119	0.669174750710814	0.104987201821643	0.463760241884096	1789.04268547981	-0.052027562843109	-0.0197460325421429	0.0994954455290578	0.0500701417619373	0.0134986540713132	0.00370903915187512	0.168841639459988	0.486499158382619	0.878358347016577	0.143446264490979	0.571348467451674	0.934067220045131	0.970304249455767	3.22576479298914e-07	0	0.365078947958916	1799.92014055876
GCA_900637675.1	Streptococcus equi	V	-0.119690830802395	0.0587478209018036	-0.0403777415029285	0.0202774672706696	0.0344986700529275	-0.0193302241409962	0.0966489259572571	0.0292880906580972	0.541811229348964	0.408726239410675	0.755644912830895	0.777060862913828	0.791618663231409	9.94854637975557e-05	0	0.57920752438399	1966.46991116259	-0.119690830979282	0.0587478209497756	-0.0403777414889296	0.0202774672633965	0.0344986700342692	-0.0193302241297387	0.0966489259759085	0.0292878841227529	0.54180968045464	0.408725645624369	0.755644908391727	0.777060857172703	0.791618536063347	9.9484404641382e-05	0	0.579207524947346	1964.46991116259
GCA_900637675.1	Streptococcus equi	X	0.261221401485389	0.192540987895124	0.0878577347033453	-0.104914809279731	-0.125469667978242	-0.0485880987506	0.0701100778428628	0.0210448713716006	0.881559496984511	0.835318277838073	0.906791316319502	0.938670154723656	0.962593569394079	0.926293792698554	41.7310953140259	0.476546924403504	2475.80683437229	0.241537047642539	0.344047560608324	0.0225526829181342	-0.289076938225947	-0.221039745205977	0.128581371845508	-0.253908285939314	0.0235437622731891	0.0693759490885218	0.801548587331775	0.0176383249156001	0.337934197793321	0.337295481086631	6.87137484372725e-09	0.0276288457916026	0.559771080310143	2436.16787549476
GCA_900637675.1	Streptococcus equi	Plasmid	-0.249435425670078	0.608117276731856	-0.343055785237914	-0.463663113721114	0.935009575786679	0.243390024826903	-1.06110552949586	0.603676946995963	0.571510068303078	0.514766483621253	0.50184972658335	0.412711857171012	0.758346069316514	0.0661189059884244	13.7022879123688	0.690938796923739	1161.0922596561	-0.150630076567421	0.727503185286205	-0.255883796499635	-0.608001985096768	0.753690926567567	0.314848904478179	-1.32026775559411	0.690709590769502	0.343099634732903	0.415346888433792	0.15237721574304	0.209187061530277	0.4851008878711	1.78338245637788e-15	0	0.603688113820606	1180.70527492213
GCA_900637675.1	Streptococcus equi	Prophage	-0.0809408293429174	0.31087256941979	-0.255907085893068	-0.181705943907937	-0.496570453628297	-0.141402446046408	-0.428888132520583	0.57075774409499	0.460284177730634	0.186371802467322	0.524602218779426	0.378239524064345	0.675764915084131	0.0822982652834284	3.11053848266602	0.826981595654291	1965.2515744973	0.0846844164215853	0.309660030553143	-0.111169162367771	-0.431019116611848	-0.673698922550614	-0.0262921454063932	-0.934915862878927	0.470557253778522	0.155593017425806	0.240484091513078	0.000764785939391035	0.0453163849150364	0.85973290195053	8.83915859466291e-87	0	0.734063327328425	2106.96515768116
GCA_900637675.1	Streptococcus equi	Transposon	0.21341838791871	0.116803958300126	0.299166394410372	0.0447343058718426	0.104739518861995	0.0838201912280156	0.407005330140772	0.34843914275675	0.995447177167861	0.96223737270204	0.997488669406382	0.996768228453477	0.995919383903802	0.972934804330111	10613.2552531279	0.715451668949393	1999.07650491232	0.399282572445005	0.240334894044787	-0.0325104256785525	-0.180213039871918	0.0431713826116391	0.154847764395276	0.392654690066394	0.0606734704242389	0.509851770479629	0.856345698203413	0.454969853127187	0.922284643991627	0.563955356714861	1.07361535322441e-05	0.156349011478098	0.741237031148222	2093.72590950139
GCA_900637675.1	Streptococcus equi	Total_ORF	-0.00278424132314409	-0.00135366419486322	-0.00626124128838183	-0.00798389058266105	0.0384554056925522	-0.0147514301217859	-0.0255159855128176	0.855791681004686	0.981024817217348	0.793807326442649	0.84020810213151	0.592865778365907	0.751065358244427	0.454722198874685	0.0724498182535172	0.570402758162622	3273.0676257674	-0.0108991789567682	0.0163945700730079	0.00640019553506613	-0.01648289972326	0.0242950036124125	0.0141574511483571	-0.0493231280173295	0.307619340045728	0.368926449749284	0.489758994519917	0.176168875292407	0.287366883948168	0.302115185485487	8.61230308037243e-27	0	0.377141002937262	3360.84342484211
GCF_000006945.2	Salmonella enterica	C	NaN	NaN	0.00691092041570339	0.000831382245220214	0.0105044580445305	0.0149092698022115	-0.00593550255297791	NaN	NaN	0.323555747889735	0.94797867406559	0.213643536974204	0.226785909151596	0.412146581435619	0.00432822182574455	0.566513464484541	3853.72209946084	NaN	NaN	0.0226062314635361	0.00351121190010748	0.0290611830964946	0.0364955899969388	-0.0157595431272784	NaN	NaN	0.000291982787102256	0.774817227313223	3.29110685672381e-05	2.59905923569026e-05	0.00680126259720845	0	0.350295943439089	3890.02197310989
GCF_000006945.2	Salmonella enterica	D	NaN	NaN	0.0139005621398321	0.0204225015521179	0.0213274722987484	-0.00800916151005752	0.0132732780089068	NaN	NaN	0.335221681840923	0.460556057695969	0.192051969024631	0.700643581280759	0.338796747172005	0.00129622413078323	0.0634454339887943	3052.84917543539	NaN	NaN	0.0140653015531911	0.0212794746909133	0.0207601425528717	-0.00801984287476245	0.016510030713948	NaN	NaN	0.319335634212225	0.439954265790798	0.188398938850951	0.685325943524036	0.210339309325857	0	0.061326541665812	3053.69567356493
GCF_000006945.2	Salmonella enterica	E	NaN	NaN	0.00185269338308566	0.00350493004701549	-0.00832203491405687	0.00254921215781713	-0.000343205893447618	NaN	NaN	0.749899987915062	0.746012077129325	0.22470540916732	0.783326675569572	0.95321828888155	0.00122794561520229	0.228206525535837	3998.94119180628	NaN	NaN	-0.00146452782853727	0.00377174728018178	-0.0146144068829175	-0.000496806412830128	0.00861433783964098	NaN	NaN	0.785900163323585	0.722171088914133	0.0161186425551624	0.947258121762123	0.0855253935436723	0	0.111938884406457	4010.77252106848
GCF_000006945.2	Salmonella enterica	F	NaN	NaN	0.00274082951050076	-0.00448786364213599	-0.0118198870721395	-0.00757363836139654	0.0141550990562004	NaN	NaN	0.809936118522088	0.832056768859909	0.38257530161244	0.683842535005597	0.220588411474677	0.00591427087783813	0.531254850865515	3310.26073347103	NaN	NaN	-0.00575596309264165	-0.0021680289699192	-0.0269267567928415	-0.0207426135452059	0.0387067596791042	NaN	NaN	0.581910828968777	0.916461723985979	0.022411100381305	0.154751820643873	7.11879092573776e-05	0	0.297471403825579	3329.81292468824
GCF_000006945.2	Salmonella enterica	G	NaN	NaN	0.000688730117781518	0.00757567796105005	0.0043287355414938	-0.0178251938544968	0.00424632348274284	NaN	NaN	0.911096244776092	0.484321829769483	0.567666520862234	0.137254167134892	0.512093028053009	0.00668414030224085	0.52156628548053	4059.33193035375	NaN	NaN	0.0149535965528126	0.0211421094973402	0.0265204547559294	-0.0099966521667102	0.00697202756585121	NaN	NaN	0.00446326113501546	0.0390664133806015	6.16028676778748e-06	0.175934325873081	0.154685529406204	0	0.1920391392582	4128.45635229543
GCF_000006945.2	Salmonella enterica	H	NaN	NaN	0.00187812523908202	0.00410090545485037	-0.00602507568932808	0.00463466872231316	-0.000988442816888819	NaN	NaN	0.806054294001783	0.776767395258043	0.497952676873702	0.689449659507236	0.896065891987057	0.00115188026393298	0.169002565997739	3676.34243376833	NaN	NaN	-0.000590287966500271	0.00401990380460817	-0.0113265978304212	0.00256099118406046	0.00595211787266388	NaN	NaN	0.935254445705289	0.778481639731624	0.166201933143409	0.800207524522463	0.377996306364336	0	0.0851623705680039	3674.89354627387
GCF_000006945.2	Salmonella enterica	I	NaN	NaN	0.0110312256938595	0.00495666960951548	0.0101376912526685	0.00368402169310496	0.000651768342209912	NaN	NaN	0.298826177371541	0.80144105510656	0.418762005645279	0.830451913344522	0.951712112871208	0.00473665179220006	0.439690790006694	3365.86729321335	NaN	NaN	0.0240161402218558	0.00746763328217476	0.0265400769737582	0.0220704145317182	-0.0112487366356924	NaN	NaN	0.0143653814469746	0.698362603292485	0.0158428765129841	0.10699243657276	0.219142113624411	0	0.279390587262473	3378.16530346693
GCF_000006945.2	Salmonella enterica	J	NaN	NaN	0.00319085472269593	0.0158755264867086	0.00513496377061749	0.0015093140383309	0.00558857938232745	NaN	NaN	0.629085368321875	0.21864752604857	0.487942713105393	0.869949191058901	0.36280547355252	0	0.116483017646771	Inf	NaN	NaN	0.0031908547227561	0.0158755264867636	0.00513496377064015	0.00150931403831483	0.00558857938248015	NaN	NaN	0.629085365858125	0.218647526982705	0.487942714047939	0.869949189778788	0.362805468742969	0	0.116483017649199	3762.99590959968
GCF_000006945.2	Salmonella enterica	K	NaN	NaN	0.00937441029116417	0.000597438102772693	0.00809240496060076	0.00463239413730539	0.005857259712464	NaN	NaN	0.151799304392627	0.960006821898971	0.303980264641947	0.685333542313945	0.385385184486227	0.0034979023039341	0.282885588778096	3951.87066838627	NaN	NaN	0.0163989726389702	0.0057133572719268	0.0164324604606116	0.00768433848443639	0.0112165180099085	NaN	NaN	0.00501930663784238	0.619224380991644	0.0121763988710283	0.346099907403263	0.039940278896291	0	0.165062906825967	3969.13218734019
GCF_000006945.2	Salmonella enterica	L	NaN	NaN	-0.00384125693796366	0.0289237007058628	0.00681330295459285	-0.000415537608627505	0.00866626183241761	NaN	NaN	0.743267847083418	0.118828927164869	0.658766297884679	0.988435691137708	0.497559762505535	0.124542132019997	0.463371144600654	3795.01230663113	NaN	NaN	-0.00991058820312691	0.0453801004156763	-0.000874002951323598	-0.109884147431765	0.0541896079014295	NaN	NaN	0.245765742863885	0.00570675748678016	0.926426113241587	2.71469547245909e-19	7.51178579970667e-12	0	0.215358489945307	3938.38823184977
GCF_000006945.2	Salmonella enterica	M	NaN	NaN	0.00511770561081782	0.0155784205717478	0.00350059448814935	-0.00350725395170293	0.00457917209931106	NaN	NaN	0.455978596279632	0.203211144492937	0.67488834004592	0.77971903518537	0.520569451705039	0.00536441802978516	0.465848054961305	3911.11333190063	NaN	NaN	0.00238724069133735	0.0245257000645577	-0.00186602205762533	-0.0115245445629324	0.0254561071062159	NaN	NaN	0.691173554766579	0.0363213001553677	0.781893836307499	0.169758743612469	5.47331397856375e-06	0	0.161657015028379	3956.95726334169
GCF_000006945.2	Salmonella enterica	N	NaN	NaN	-0.017437272987487	-0.00534374462115645	-0.0245534849069464	-0.0120483354257215	0.0195022297002201	NaN	NaN	0.125935182008008	0.800065926978161	0.069739957363387	0.522654284040822	0.0913916235481528	0.0067214419662065	0.207238616116864	3393.7951849638	NaN	NaN	-0.0235112970826815	-0.0133888767091017	-0.0373170571729787	-0.0220679594998266	0.0214265659397673	NaN	NaN	0.0238113889865808	0.515268863791401	0.0014502798247917	0.127892052870841	0.0259407083400416	0	0.171159052865887	3398.37011165379
GCF_000006945.2	Salmonella enterica	O	NaN	NaN	0.00504339589095424	0.00691083902340401	0.0129650188736629	0.0124225130423468	-0.000186482770930574	NaN	NaN	0.540407210830046	0.659992557725761	0.169750739623276	0.306000026484056	0.981502626103792	0.000815601120848441	0.142660844510498	3602.45512786394	NaN	NaN	0.00838448807352245	0.00756341205642326	0.0174124052696736	0.0171522909644348	-0.0031424329057688	NaN	NaN	0.291758749989818	0.627482072736054	0.0504960540734638	0.121418314164645	0.671071164713495	0	0.127956513223251	3603.5601876026
GCF_000006945.2	Salmonella enterica	P	NaN	NaN	0.00526579228919624	0.0112948853850185	-0.00577292173278803	-0.0115729903518859	0.00767181452217176	NaN	NaN	0.460177843218014	0.404903759772831	0.481951285647374	0.274495262343249	0.27115171879695	0.000664308400505575	0.0996334930286516	3750.9088621741	NaN	NaN	0.00384551301128582	0.0122954835771063	-0.00768135055093633	-0.0146844159316273	0.0118906046186477	NaN	NaN	0.575088725704417	0.360541074629891	0.319202603037721	0.126326402286966	0.0623163122970198	0	0.0839687445402358	3761.62863233329
GCF_000006945.2	Salmonella enterica	Q	NaN	NaN	0.0117570391478501	0.00730473272244787	0.00631807519485234	0.0194082144268468	0.00643629773460465	NaN	NaN	0.367672238778886	0.775925227419982	0.666893239246021	0.284506416139233	0.597180101854923	0	0.126023114109428	3078.59973136918	NaN	NaN	0.0117570391478075	0.00730473272242482	0.00631807519482512	0.0194082144268374	0.00643629773457585	NaN	NaN	0.367672240493296	0.77592521899941	0.666893241929205	0.284506438847235	0.597180128481217	0	0.126023114108871	3076.59973136918
GCF_000006945.2	Salmonella enterica	R	NaN	NaN	0.00715278933960478	0.00616024670987591	0.00750080090241394	0.00543545854272866	0.00766115990170759	NaN	NaN	0.331815988514749	0.643245807014225	0.40254939976715	0.683807556995396	0.317898282439956	0.00591427087783813	0.385137632161504	3843.53055389565	NaN	NaN	0.0183214963256891	0.00929904799845949	0.0185894851951121	0.022267944817764	0.0128997638441848	NaN	NaN	0.00470869087258802	0.465525980498563	0.0106315636692686	0.0134337514301432	0.0334873621531394	0	0.209750255503111	3872.31724221814
GCF_000006945.2	Salmonella enterica	S	NaN	NaN	0.00505695876399896	0.0103735768044532	0.0109726560792862	-0.0208405675065243	0.00557915314040649	NaN	NaN	0.582046959776637	0.531721189087443	0.32001287759181	0.197028688250439	0.554618616379582	0.00704312697052956	0.330617558843662	3612.63095732415	NaN	NaN	-0.00111208216083368	0.0138193071729835	-0.00152724966904557	-0.030715909062507	0.0274806113436436	NaN	NaN	0.891854963154372	0.387720271707996	0.867479458084901	0.00748302319293151	0.000303650642270948	0	0.13960178309239	3635.00449801327
GCF_000006945.2	Salmonella enterica	T	NaN	NaN	0.00608273575422627	0.00360078310722992	-0.00469707204910401	-0.0323965745578819	0.0113366006860513	NaN	NaN	0.465626521915168	0.814312438032877	0.634639832202055	0.0195181067564625	0.179936189516701	0.00357018603813231	0.435897819081044	3667.86184010659	NaN	NaN	-0.00312792881126068	0.00485700540464991	-0.0185752136528008	-0.0507703096826024	0.0278274114280222	NaN	NaN	0.680703180132825	0.745174703067331	0.0295363488394236	2.19357036827374e-06	8.05920328492101e-05	0	0.299130800007444	3681.42557723914
GCF_000006945.2	Salmonella enterica	U	NaN	NaN	-0.00676560283722164	-0.016039223555922	0.00692438773711164	-0.0793700473508245	0.0180978096096701	NaN	NaN	0.670101595928367	0.534582998662413	0.738493240965598	0.0412515531188295	0.291000875712277	0.217999943038194	0.608416674945599	3422.91655237881	NaN	NaN	0.00670766794992564	-0.0459776619722634	-0.0169962946598303	-0.181952451448143	0.0561591886855312	NaN	NaN	0.556154872465613	0.0447739859197876	0.181218262849254	1.50385069504141e-27	1.07992575322404e-07	0	0.233352364834231	3644.29316230802
GCF_000006945.2	Salmonella enterica	V	NaN	NaN	0.0253178606944517	0.0220386423373204	0.00525714695645834	-0.0113579339612187	0.00472146182463333	NaN	NaN	0.042232803461329	0.32782881288326	0.728046837558703	0.608800662043138	0.71506145366433	0.0145493599120528	0.21545899533007	3336.54426703958	NaN	NaN	0.0438335797840285	0.026088344364683	0.0215586161849765	0.0137877506114737	0.000396035026590659	NaN	NaN	7.26328157765746e-05	0.22835012463526	0.0835993023277378	0.372887945915671	0.96955347357382	0	0.138771710241384	3355.02379114527
GCF_000006945.2	Salmonella enterica	X	NaN	NaN	0.106180597274787	0.107424808797854	-0.069311291873589	0.280920064041844	0.00140493206971819	NaN	NaN	0.000112020244126018	0.00593763338688293	0.100478033147387	3.68452937970705e-05	0.95640955227148	31.2550857579708	0.841384253076075	3993.04668620938	NaN	NaN	0.0389123593435867	0.147892097903664	0.0430771346959406	-0.299935509566696	0.25896383669965	NaN	NaN	0.216566921647541	0.0162371134466045	0.220934344841852	1.32117805588312e-11	1.119339741923e-18	0.0738157808358428	0.818132911932101	4155.15454400046
GCF_000006945.2	Salmonella enterica	Plasmid	NaN	NaN	0.00920608200755696	0.131137823497031	0.156102763010576	0.119815236384138	0.07028396024439	NaN	NaN	0.859850145071926	0.121289916319013	0.0323339298063024	0.359669256467087	0.235458320382284	3.27940620481968	0.293050744345099	2403.67903762839	NaN	NaN	0.0878144202866913	0.0152657111423298	0.115638418171341	0.193883461151914	0.0582104930804127	NaN	NaN	0.0389854741736142	0.856638768946379	0.0159009448996884	0.000727532254122233	0.155543858800697	0.035472306185255	0.103833516938486	2527.23277913243
GCF_000006945.2	Salmonella enterica	Prophage	NaN	NaN	0.0679654433667177	0.0424494812814654	-0.0273893283641262	0.0858815465867394	-0.0298240243961818	NaN	NaN	0.0155481964568549	0.278292616761523	0.514708354658283	0.255016655719049	0.279150863817252	18.2038888931274	0.827156904689326	3799.02373162921	NaN	NaN	-0.00855207362357416	0.129696539911075	0.0413436337091164	-0.402635367816336	0.228920889182531	NaN	NaN	0.804348023624217	0.0539822345428636	0.282455992915145	1.85102395612413e-16	9.45644029121017e-13	0.0864131952961355	0.790875640090004	3994.93901479324
GCF_000006945.2	Salmonella enterica	Transposon	NaN	NaN	0.110173846062566	0.252607023981613	-0.0937515975188607	0.455204451842637	0.0494186625700341	NaN	NaN	0.00482848615954141	9.77149086147517e-06	0.113668186297619	3.97520366715531e-06	0.220955573874981	18.977552190423	0.678299314772497	3297.28650054212	NaN	NaN	0.137277617914818	0.173445743451207	0.0544793303833695	-0.121194703494123	0.315215681519049	NaN	NaN	0.000852766978428256	0.0310046816639473	0.238549877946755	0.03552184904636	7.09002103565144e-16	0.108676760606371	0.664532121314997	3426.73346429369
GCF_000006945.2	Salmonella enterica	Total_ORF	NaN	NaN	0.012325989636164	0.0166516626543458	-0.00620314084418157	0.0422542183046547	0.00124065369823255	NaN	NaN	0.00124343887424321	0.00415321585918818	0.328179220689946	5.88980731607279e-06	0.753619392873849	0.605743911732134	0.730499046002094	6226.24284817021	NaN	NaN	0.00984725853844141	0.0214663331785988	0.0105656883353474	-0.0308607925796964	0.0223451226111557	NaN	NaN	0.019910771503246	0.00976971034067713	0.0259042237525459	1.78736032468758e-07	1.27431902619077e-08	0.00130417788832657	0.764835814891274	6066.34719494644
GCF_000008485.1	Legionella pneumophila	C	0.0105484967365469	-0.0112846758084738	0.0586338093171391	-0.020424466583746	0.00851213411251064	-0.0565902695957898	0.0117268953801972	0.403690812138376	0.530737787720017	0.137353548757659	0.456364573986512	0.563886512239599	0.110606568536584	0.444105767307156	0.0581036106596002	0.504680818906785	2085.84852561389	0.0145452362718102	-0.00911639789905332	0.0746867367002551	-0.0385597250606614	0.00712093893422075	-0.0757069653618131	0.0311615600827161	0.190981048898802	0.526175211234784	0.0459574720852963	0.108402009239811	0.602529654082416	0.0174035038035545	0.00669861056550402	0	0.285435535845516	2107.7570263024
GCF_000008485.1	Legionella pneumophila	D	-0.00673694452512202	0.00723343787979103	0.105673966566766	0.0355121668518022	0.0128498128803472	-0.0316377369265226	0.0112093764596479	0.743357496129384	0.801043161156271	0.116446882448578	0.421478344502658	0.601554284390128	0.580278291941167	0.647758160944763	0.0588915348052979	0.222887415315367	1764.22698322054	-0.0190241213122696	0.0330968326751497	0.106814881499024	0.0282150707778729	0.0136053691535072	-0.0228009617695505	0.0201736811422011	0.323408805174859	0.185848755664559	0.105099834699556	0.488413948905972	0.567315889741772	0.674679578503221	0.310566665272287	0	0.142581926161166	1767.29990013004
GCF_000008485.1	Legionella pneumophila	E	0.000311196701887122	0.00519958495108727	0.0235197015391202	0.00921196265655036	-0.000440669611048609	-0.0099408049791961	0.0119955663391827	0.975431168111815	0.706693544603814	0.463760821252526	0.670446024908758	0.971200565454717	0.720936008954155	0.308496260388418	0.00890113149267791	0.257411087120952	2163.04982810112	-0.000957656149862171	0.0129527734708182	0.0209115008792715	0.0127134935724049	0.00126431041434199	-0.00726230564409098	0.0189176308903465	0.920922554707332	0.299288278702859	0.508476463875528	0.532923335290872	0.915572203284334	0.786818612902689	0.0569293964717745	0	0.197304672378139	2163.51401121813
GCF_000008485.1	Legionella pneumophila	F	-0.00428989839808025	0.00622425969321494	0.0216929350905632	-0.0224528723117169	-0.000869954724441779	-0.0413922766634407	-0.000252600500190714	0.801430994389555	0.787660419400248	0.692789935235891	0.545014935129975	0.966551432385486	0.385505864450998	0.989750054332494	0.0196382999420166	0.15795025192298	1836.59678344189	-0.00764780177790409	0.0117123267857967	0.0259855174774145	-0.0262731812383098	-0.00198717622755188	-0.0427301507288513	0.00381398361440812	0.641533904062382	0.580365397374258	0.632017183623228	0.456720727227826	0.922321372484092	0.35697210318391	0.821389184944746	0	0.0992263176686377	1837.2058487387
GCF_000008485.1	Legionella pneumophila	G	-0.000426328615490578	0.0107787799724932	0.00998588871854217	-0.0158142709328202	-0.0129097874551155	-0.00841206616879558	0.000336539291201222	0.974344434240182	0.544321802440954	0.814440607509126	0.580687293254488	0.426918884464925	0.81819290625478	0.982107665276569	0.00843404348280785	0.104514375870403	1988.0160641116	-0.00261562146587193	0.0172579133475167	0.00795097158487163	-0.020940399856733	-0.0136476527991384	-0.00858485079319215	0.000583007318050138	0.839145362574113	0.299398820325701	0.850482686303255	0.447386926938258	0.394773188801996	0.810625322310715	0.96486113130473	0	0.0853089684897192	1983.95938299538
GCF_000008485.1	Legionella pneumophila	H	-0.00433407655830441	0.020003740836331	0.0398844896629968	-0.0127860363705118	-0.00506000787297391	-0.0280662773833059	0.0056591601156647	0.720530760386757	0.230577813725543	0.305180336678413	0.62673526734592	0.729967991370215	0.405813950382565	0.690775970377269	0.0140295378514566	0.367941949315928	2045.92701736445	-0.00786188645752187	0.033398354700491	0.0381084011187198	-0.0171302888582669	-0.00438186583445887	-0.0267654508203467	0.0137874748815077	0.495113815269523	0.0256509381105434	0.319505782844971	0.48806013085194	0.759273956605851	0.410400964524677	0.2464897110089	0	0.297002270864042	2050.55751137541
GCF_000008485.1	Legionella pneumophila	I	0.00139665620387578	-0.0106273545422457	0.0180587944467447	0.00220494156340012	0.000718525553936177	-0.00919548374693234	0.00674834677062061	0.902358431385498	0.467052278567516	0.628030709519295	0.927158942708474	0.959302778385836	0.770185789310709	0.56303073090721	0	0.0329851430661774	2059.06134447122	0.00139665620392353	-0.0106273545423054	0.0180587944470045	0.00220494156340893	0.000718525553934646	-0.00919548374694274	0.00674834677060535	0.902358432600257	0.46705228841858	0.628030796205186	0.927158943311834	0.959302778570466	0.770185786113438	0.563030738108385	0	0.0329851430665127	2057.0613444712
GCF_000008485.1	Legionella pneumophila	J	0.000805643791292106	0.00710530419787617	0.0410631736624996	-0.0149192861280691	-0.00590615644264923	-0.0175076458405562	0.00867131194577286	0.930767020398398	0.569689004114541	0.172924220341876	0.457111996097179	0.60153154497245	0.495859180020403	0.412635590257633	0.00470009823061446	0.270578637345433	2188.83880271301	-0.000883248228582489	0.0128275467766497	0.041868677035957	-0.0179713360154471	-0.00618565546340553	-0.0180369627658913	0.0126451068651924	0.921707270227829	0.269389387359682	0.16064493654377	0.350273373168559	0.578818918582427	0.472559343150845	0.171678874331442	0	0.245404039076727	2195.03612112833
GCF_000008485.1	Legionella pneumophila	K	0.00271764837796265	0.026185771748131	0.035186065531684	-0.0219259828664218	-0.00484015007507701	-0.0609771769612712	0.00660680402201229	0.838642583261983	0.134800901466288	0.424280167986429	0.444343289313013	0.768861673936477	0.109486383705629	0.642816691253201	0.00187489750741162	0.185634008249495	1990.15500487209	0.00235257318444068	0.0280036154364134	0.0349510702794195	-0.0230406438240223	-0.00485885258267367	-0.0609402824466363	0.00771220194959556	0.859123341114916	0.103637624868623	0.426465258082816	0.416877890730278	0.767307775705093	0.108018062473985	0.572567865151488	0	0.184850877943168	1985.23261259759
GCF_000008485.1	Legionella pneumophila	L	0.0115547803917495	-0.00910043630243062	0.0469862205639388	-0.0335798673602966	0.0170744060381563	-0.029343101593724	0.0266088499839523	0.471526944459689	0.694412423723462	0.32786165068511	0.330539987945249	0.338223675149175	0.514519385966246	0.166057073176247	0.278276470992754	0.582891603581007	2054.62216210303	0.0263965874403522	0.0144160639166756	0.0344550103342554	-0.0217198866879758	0.0426930170143668	-0.0333849194663485	0.0488202317353027	0.0357076037688936	0.380343878906193	0.406010825638305	0.419202209718821	0.00504143700689994	0.34858730425965	0.000185652271457734	0	0.282939620971274	2117.94626565233
GCF_000008485.1	Legionella pneumophila	M	-0.00426657961954852	-0.00611031805069692	0.0252821494182677	0.00229394597600927	-0.00182549331712538	-0.0132936665974347	0.00642602270497988	0.655939390052213	0.636191758016458	0.410470989148264	0.911278055928236	0.875420251159219	0.61409670207438	0.55889785020848	0.00599906221032143	0.0735320187305858	2194.5449006064	-0.0058531155107988	-0.00195985646278054	0.0263561721099371	0.0029490923012746	-0.00169784926698834	-0.0131335855762226	0.00958652758503361	0.526043023015188	0.868846276800879	0.385442548970718	0.88039505108779	0.882024350409511	0.608418694513101	0.311767556238047	0	0.0515116397940167	2194.53738617317
GCF_000008485.1	Legionella pneumophila	N	0.00256348710622854	-0.00219077591448512	0.00981435112896419	0.00402977888406087	0.00320590594328974	-0.0134654164209347	0.006364388761354	0.873521928938462	0.915799775205019	0.8518406072919	0.905834150492677	0.871998997349796	0.763323951124219	0.700066110929288	0	0.0929159313670786	1833.35024775557	0.00256348710623877	-0.00219077591444756	0.00981435112903203	0.00402977888406065	0.00320590594326822	-0.0134654164209178	0.00636438876138585	0.873521921253462	0.915799764602506	0.851840438536665	0.905834146197175	0.871998990358661	0.763323950558567	0.700066077213567	0	0.0929159313677	1831.35024775556
GCF_000008485.1	Legionella pneumophila	O	0.00115159418226529	-0.000421900165803253	0.0501718827273677	-0.0118968689188186	-0.0102781601195993	-0.0546982828807623	0.010923100113703	0.921600364506974	0.97767296389753	0.197550620400039	0.633805749354174	0.479047351568089	0.0987825544384574	0.363912900221407	0	0.132612624271019	2052.60906105011	0.00115159418229362	-0.000421900165919429	0.0501718827273541	-0.0118968689187656	-0.0102781601195731	-0.0546982828807679	0.0109231001137484	0.92160036571122	0.977672964494799	0.197550738936867	0.633805752589235	0.479047355109042	0.098782557706161	0.363912911302025	0	0.132612624270886	2050.6090610501
GCF_000008485.1	Legionella pneumophila	P	0.00500437444439006	-0.006106770178319	0.0471158342333449	-0.0481903360495982	0.00168322227356971	-0.0737277533669	-0.00803953151930513	0.704489878890692	0.718588620701538	0.284815372123156	0.0908417940954006	0.917846610758878	0.0497538567860844	0.552179658974151	0	0.144546027490206	1996.15685480268	0.00500437444424524	-0.00610677017849692	0.0471158342335384	-0.0481903360495906	0.00168322227363853	-0.0737277533670056	-0.00803953151932044	0.704489881484218	0.71858863439536	0.284815690483816	0.0908417974814218	0.917846611775251	0.0497538548263062	0.552179679296649	0	0.144546027490913	1994.15685480269
GCF_000008485.1	Legionella pneumophila	Q	-0.013564941974479	0.0223159944582652	0.0283682630279261	-0.0367492285093059	0.00109172603526226	-0.0200637620236408	0.0161837248147071	0.470301828777154	0.358826791454706	0.648398886232568	0.366542314791071	0.962629627095805	0.703548586407988	0.404057477848876	0	0.179520049930236	1755.93943861498	-0.0135649419744767	0.022315994458223	0.0283682630280917	-0.0367492285093204	0.00109172603526582	-0.0200637620234761	0.0161837248146967	0.470301867349047	0.358826887798396	0.648399532041763	0.366542332934542	0.962629630492067	0.703548576013604	0.404057564183456	1.47350815465647e-18	0.179520049929993	1751.77860756099
GCF_000008485.1	Legionella pneumophila	R	0.000703000420936926	0.000891387064023604	0.0585278516267186	-0.0191098311122074	-0.0070703964077974	-0.0443629967438351	0.00264779865724055	0.950413208260771	0.956284732523303	0.0875698663606542	0.430329796116677	0.58637206278083	0.158855931568864	0.845795132698733	0.0894624749198556	0.42972999047296	2255.49027404745	-0.00654993518815202	0.0333194470835599	0.0494658525802259	-0.0187911226635729	-0.00193619773677297	-0.0350422935778244	0.0214264055693159	0.48185467977333	0.00595067031910732	0.111521762307723	0.347435263413517	0.866728014748843	0.184438427434501	0.0261242003047112	0	0.165255466956492	2287.10393337085
GCF_000008485.1	Legionella pneumophila	S	-0.00864183260545936	0.016510839237724	0.0660361481651586	-0.0234470434913917	0.0119462825961887	-0.0517946695820474	0.0212000475933219	0.504596430166818	0.325055883078727	0.129532757865294	0.400719267274076	0.454614220989519	0.160057439208664	0.11313849698061	0	0.217915232307275	2001.96504538234	-0.00864183260546372	0.0165108392375271	0.0660361481651332	-0.0234470434913627	0.0119462825961962	-0.0517946695820784	0.0212000475933524	0.50459644055109	0.325055893577181	0.129532890554054	0.400719270688267	0.454614225664203	0.160057444045954	0.113138505844524	0	0.217915232306607	1999.96504538236
GCF_000008485.1	Legionella pneumophila	T	-0.0125663415454642	0.0375350930129675	0.0348622533583661	-0.0374009754292498	0.00239888542822608	-0.0328720110412598	0.0122962302476634	0.261989844046972	0.0109543012091276	0.346685430195075	0.124500577202095	0.862204884870029	0.299132438865501	0.30835552338157	0.00166855073258887	0.286424462095441	2086.61403604356	-0.0133402554938501	0.0390540312540725	0.0348426937350958	-0.0376593700964353	0.0026209010574125	-0.0322961602568105	0.0122480091753713	0.229701883179936	0.00682737242731816	0.345744850676161	0.117366282784626	0.84902603283292	0.30474798961538	0.285982459249965	0	0.285727600586336	2090.05820741824
GCF_000008485.1	Legionella pneumophila	U	0.00967175972228629	0.0443162877544787	0.121332429202766	-0.0973604297561474	0.026204344749893	-0.0217529874720691	0.0553401038664302	0.685231166373147	0.19984207142112	0.0990263185590787	0.0694507704425266	0.305846676892258	0.745796796960291	0.0481603161697348	1.14556884765625	0.561432490652052	1916.02102597341	0.0515274764274832	0.0374540525179491	0.0979196612968919	-0.114442445525372	0.0440654433633222	-0.0228667765582928	0.0599155616136971	0.00242204934788914	0.0955851917897446	0.0921939619094965	0.00239823209893571	0.0313051111971859	0.635289387651539	0.000746240304741336	0	0.273729528697596	1994.8331870368
GCF_000008485.1	Legionella pneumophila	V	-0.0132479712680199	-0.0112274352879586	0.11190286289189	-0.0393916317784196	-0.0218891155987729	-0.0995000008925668	0.0115115671928785	0.491519849897046	0.685530569707786	0.0667234384560031	0.355545207728638	0.335536696107055	0.0692161445201268	0.625637845840735	0.171176183561329	0.437387901437633	1871.77572829403	-0.0424961042080955	0.0539042669554334	0.105867400124168	-0.06510273266386	-0.0195722546024063	-0.0840921720946514	0.0156022832904184	0.0105093725238259	0.0125812666135371	0.0651372321619947	0.0765463768269867	0.347878913623452	0.0821002946789571	0.365248122112457	0	0.211110189047803	1899.57715338759
GCF_000008485.1	Legionella pneumophila	X	-0.0414759459814359	0.154368488188914	0.128530730240935	-0.286966903770486	0.0199676808012735	-0.00302430751264555	0.0433779791627023	0.21502261855776	0.0035349108734319	0.313167787733438	0.00635570293427507	0.549520967672366	0.978603844854162	0.317009739934032	9.59849953651428	0.786434178825606	1914.56136375501	0.171240563591438	-0.0711886126573049	0.056075879119643	-0.259403084362118	0.190211497360635	0.0734024697743253	0.0612659677059293	5.50151858398149e-08	0.0816105026645645	0.588873193944492	0.000169534622543986	4.00376011299677e-07	0.390948198787223	0.0592272655357607	0.0299362440547125	0.549802667037136	2170.72363552076
GCF_000008485.1	Legionella pneumophila	Plasmid	0.0756941674922343	-0.0468894347970133	0.393512550309611	-0.0428949267395208	0.069254299489173	-0.196512319658381	0.046559651173031	0.396685156277829	0.721898930537861	0.162131805275817	0.823002982025293	0.471242003913711	0.409097762013196	0.658390865263281	9.20083031762624	0.522555527099618	1066.75401768889	0.0526067559837936	0.241294149653413	0.152278510429799	-0.142980966646432	0.162958173011739	0.0941166309372703	-0.0357057835875106	0.440196701971444	0.0104845775301709	0.537657568196014	0.342580984147073	0.0402746810028805	0.621722555718855	0.615503768907019	0	0.0955007812361435	1149.80485488016
GCF_000008485.1	Legionella pneumophila	Prophage	0.0529153057583877	-0.038800970922435	0.0629948361504136	-0.230071321156863	0.0205348372735273	-0.0956598636610011	0.0369491268362834	0.162842760763514	0.476909022971195	0.587406317610952	0.00730175374852777	0.629689980622766	0.375382949473883	0.422240934856993	0.920584346753017	0.39331041822933	1510.89949785391	0.0691447744282658	0.00167278088673015	0.0449663552165523	-0.212750270346707	0.0578973936782738	-0.115900125255866	0.0704452678125841	0.0287675810090629	0.967976800906968	0.671051431477281	0.00355114624833676	0.125617863033249	0.213141521298375	0.0337739900785541	0	0.243079012050014	1530.12348733695
GCF_000008485.1	Legionella pneumophila	Transposon	-0.0507383826176466	0.211695149443556	0.101974161574889	-0.355333760218265	0.0401637128622959	0.0402260103504088	0.0600447108118496	0.250219349283736	0.00365150888096699	0.586146171305583	0.0223891737200421	0.36031205869035	0.800238896844434	0.326083470687252	21.5398616716848	0.801062150379674	1766.84657806822	0.237175741725796	-0.139227814186317	0.16349877245589	-0.376299984931394	0.271126459599035	0.0834110657630444	0.0886196922483057	1.03963858174284e-06	0.027100149276048	0.312684831567322	0.00043211316617453	2.59806751786104e-06	0.52626077482302	0.0771739771930491	0.0818672470013932	0.628589983487712	2032.7447711722
GCF_000008485.1	Legionella pneumophila	Total_ORF	-0.00273561105909112	0.0158354221141863	0.06300578476205	-0.0280680310410412	-0.00162231794062627	-0.0402100090264007	0.0242955930412094	0.557260277983325	0.030715514681539	0.000272398860754381	0.0858267532666541	0.740996621206583	0.0109228568652944	5.56967519035104e-05	0.281663460555137	0.729912533727498	3322.11725319418	0.00114463295971784	0.0227942644015731	0.0570312267935223	-0.0324786170865414	0.0071985328522037	-0.0409533862200146	0.0197883178618758	0.813669312413514	0.000268865618984912	0.00034124202437337	0.00167486312766398	0.230673378859518	0.00240799524043547	7.21661808332876e-05	0.000874618127161876	0.655725766115277	3412.4943361349
GCF_000008985.1	Francisella tularensis	C	NaN	NaN	0.0150902457235921	NaN	NaN	0.0208340869028444	-0.148873622726422	NaN	NaN	0.888945706798954	NaN	NaN	0.885235975709699	0.188112442893282	0	0.964389480039319	108.866043836522	NaN	NaN	0.0150902457235829	NaN	NaN	0.0208340869028355	-0.14887362272641	NaN	NaN	0.888945705025759	NaN	NaN	0.885235974984257	0.188112437421578	0	0.964389480039272	106.866043836523
GCF_000008985.1	Francisella tularensis	D	NaN	NaN	-0.00445435034937937	NaN	NaN	0.0392207131532809	0.0304592074847136	NaN	NaN	0.983146640841893	NaN	NaN	0.888644951735292	0.891980680094244	0	0.32870370370377	88.0549730045039	NaN	NaN	-0.00445435034937491	NaN	NaN	0.0392207131532829	0.0304592074847116	NaN	NaN	0.983146641269668	NaN	NaN	0.888644951806896	0.891980683316772	0	0.328703703703781	86.0549730045039
GCF_000008985.1	Francisella tularensis	E	NaN	NaN	-0.00310848867026419	NaN	NaN	-0.0225998319172383	-0.107174511829577	NaN	NaN	0.968532887132513	NaN	NaN	0.831644371703136	0.195060535272436	0	0.875385082496605	Inf	NaN	NaN	-0.00310848867025565	NaN	NaN	-0.0225998319172286	-0.107174511829585	NaN	NaN	0.968532887946264	NaN	NaN	0.831644373214331	0.19506054713693	0	0.875385082496588	116.790271204106
GCF_000008985.1	Francisella tularensis	F	NaN	NaN	-0.0189824509122881	NaN	NaN	-0.0312525435041027	-0.0487901641694348	NaN	NaN	0.884672252490963	NaN	NaN	0.859689446215759	0.723699892988155	0	0.87785947712421	102.338705785056	NaN	NaN	-0.0189824509123028	NaN	NaN	-0.0312525435041167	-0.0487901641694172	NaN	NaN	0.884672253534966	NaN	NaN	0.859689443580559	0.723699895715388	0	0.877859477124112	100.338705785056
GCF_000008985.1	Francisella tularensis	G	NaN	NaN	-0.0517432381521709	NaN	NaN	-0.047252884850543	-0.0970569051392681	NaN	NaN	0.57670204058877	NaN	NaN	0.706590957980467	0.317758726509105	0	0.985012166882532	112.609610267695	NaN	NaN	-0.0517432381521647	NaN	NaN	-0.047252884850539	-0.097056905139275	NaN	NaN	0.576702036771385	NaN	NaN	0.706590957253166	0.31775872155005	0	0.985012166882547	110.609610267697
GCF_000008985.1	Francisella tularensis	H	NaN	NaN	0.00679944338892464	NaN	NaN	0.00873367996875598	-0.0173917427118645	NaN	NaN	0.945072373248088	NaN	NaN	0.947312820074549	0.867861084085496	0	0.360119047618731	110.854838306112	NaN	NaN	0.0067994433889195	NaN	NaN	0.00873367996875029	-0.0173917427118686	NaN	NaN	0.945072373125888	NaN	NaN	0.947312820128877	0.867861083892193	0	0.360119047619208	108.854838306111
GCF_000008985.1	Francisella tularensis	I	NaN	NaN	-0.00135593241113384	NaN	NaN	-0.0122700925918121	-0.123188454223293	NaN	NaN	0.990706763214745	NaN	NaN	0.937569091026123	0.312725472670307	0	0.811428498100809	107.152184253714	NaN	NaN	-0.0013559324111245	NaN	NaN	-0.0122700925918249	-0.123188454223278	NaN	NaN	0.990706762503583	NaN	NaN	0.93756908859443	0.312725435757319	0	0.811428498100555	105.152184253714
GCF_000008985.1	Francisella tularensis	J	NaN	NaN	0.00280190712868408	NaN	NaN	0.0100503358535132	-0.0273989741881323	NaN	NaN	0.970159428788373	NaN	NaN	0.920145439234416	0.729514654317805	0	0.353372755146994	Inf	NaN	NaN	0.00280190712868305	NaN	NaN	0.0100503358535095	-0.0273989741881164	NaN	NaN	0.970159428882206	NaN	NaN	0.920145439521946	0.729514655528107	0	0.353372755146559	117.718327109667
GCF_000008985.1	Francisella tularensis	K	NaN	NaN	0.0930037829689321	NaN	NaN	0.100083458556994	-0.100083458556993	NaN	NaN	0.503426417981795	NaN	NaN	0.58403937397799	0.49500418796499	0	0.31319910514548	102.642340395206	NaN	NaN	0.0930037829690011	NaN	NaN	0.100083458556976	-0.100083458556972	NaN	NaN	0.503426430675141	NaN	NaN	0.584039376165105	0.495004201272947	0	0.313199105145578	100.642340395206
GCF_000008985.1	Francisella tularensis	L	NaN	NaN	0.0540672212702811	NaN	NaN	0.114775514592433	-0.158965325622808	NaN	NaN	0.658198345761706	NaN	NaN	0.472828758582961	0.214426132934754	0	0.88389707010284	105.816991721678	NaN	NaN	0.0540672212702765	NaN	NaN	0.11477551459243	-0.158965325622795	NaN	NaN	0.658198378071768	NaN	NaN	0.472828785844724	0.214426179187227	0	0.883897070102706	103.816991721679
GCF_000008985.1	Francisella tularensis	M	NaN	NaN	0.0037721659214226	NaN	NaN	-0.0136988443581638	-0.0301530381706871	NaN	NaN	0.965385644688592	NaN	NaN	0.906828171991209	0.742937515273893	0	0.265836875126504	115.672204015646	NaN	NaN	0.00377216592142056	NaN	NaN	-0.0136988443581689	-0.0301530381706802	NaN	NaN	0.965385646317102	NaN	NaN	0.906828174383569	0.742937528710661	0	0.265836875126438	113.672204015645
GCF_000008985.1	Francisella tularensis	N	NaN	NaN	0.0339015516756831	NaN	NaN	0.0666913744986738	-0.0905968953522333	NaN	NaN	0.862269296584189	NaN	NaN	0.796290337347387	0.659790911129584	0	0.799757281553525	90.9828596579879	NaN	NaN	0.0339015516756785	NaN	NaN	0.0666913744986692	-0.0905968953522246	NaN	NaN	0.86226930573229	NaN	NaN	0.796290347260163	0.659790935661429	0	0.799757281553393	88.982859657988
GCF_000008985.1	Francisella tularensis	O	NaN	NaN	-0.00836824967050701	NaN	NaN	8.89214813974054e-15	0.012578782206847	NaN	NaN	0.943415951620406	NaN	NaN	0.999999999999955	0.919944906825905	0	0.249999999999666	105.254301277724	NaN	NaN	-0.00836824967050648	NaN	NaN	9.29313686390502e-15	0.0125787822068503	NaN	NaN	0.943415953665181	NaN	NaN	0.999999999999953	0.919944910041652	0	0.249999999999773	103.254301277726
GCF_000008985.1	Francisella tularensis	P	NaN	NaN	0.00722024797347788	NaN	NaN	0.0215062052209548	-0.146356408100428	NaN	NaN	0.947597616054895	NaN	NaN	0.883412794027305	0.20300018070358	0	0.980688202247148	108.209561866417	NaN	NaN	0.00722024797349872	NaN	NaN	0.0215062052209747	-0.146356408100451	NaN	NaN	0.947597617174063	NaN	NaN	0.883412796272323	0.203000189596053	0	0.980688202247195	106.209561866417
GCF_000008985.1	Francisella tularensis	Q	NaN	NaN	-0.00619197024792074	NaN	NaN	-0.0571584138399479	-0.0408219945202539	NaN	NaN	0.980123190778109	NaN	NaN	0.865790472151114	0.876401964273677	0	0.254725085910641	83.6279015334317	NaN	NaN	-0.00619197024748444	NaN	NaN	-0.0571584138399486	-0.0408219945202518	NaN	NaN	0.980123189422127	NaN	NaN	0.86579046601048	0.876401956128755	0	0.254725085908693	81.6279015334316
GCF_000008985.1	Francisella tularensis	R	NaN	NaN	0.0190029471256276	NaN	NaN	1.17201858421559e-14	-0.11377822453688	NaN	NaN	0.831526099893706	NaN	NaN	0.999999999999922	0.225159411881525	0	0.829070071465913	115.143887109402	NaN	NaN	0.0190029471256183	NaN	NaN	4.91506173236215e-16	-0.113778224536874	NaN	NaN	0.831526106456286	NaN	NaN	0.999999999999997	0.225159431454952	0	0.829070071465948	113.143887109404
GCF_000008985.1	Francisella tularensis	S	NaN	NaN	0.0051948168771027	NaN	NaN	-0.0317486983145819	-0.00389864041564993	NaN	NaN	0.968542693868527	NaN	NaN	0.858592077844873	0.977736117311319	0	0.0543241279069714	103.36502088005	NaN	NaN	0.00519481687730254	NaN	NaN	-0.0317486983145813	-0.00389864041566114	NaN	NaN	0.96854269291349	NaN	NaN	0.858592074187422	0.977736116784284	0	0.0543241279074838	101.36502088005
GCF_000008985.1	Francisella tularensis	T	NaN	NaN	0.0540672212702706	NaN	NaN	0.0540672212702702	0.0353393664453154	NaN	NaN	0.757649318483981	NaN	NaN	0.816175345393082	0.850114446338846	0	0.651041666666675	94.2236666913188	NaN	NaN	0.0540672212702923	NaN	NaN	0.054067221270277	0.0353393664453053	NaN	NaN	0.757649342913382	NaN	NaN	0.816175355200622	0.850114462528421	0	0.651041666666852	92.2236666913189
GCF_000008985.1	Francisella tularensis	U	NaN	NaN	0.0584861485144053	NaN	NaN	-0.0305661090250735	-0.0689427796244335	NaN	NaN	0.778691236864982	NaN	NaN	0.912340558662976	0.772552751665004	0.95367431640625	0.149702170468443	93.9748631021665	NaN	NaN	0.0749013083009584	NaN	NaN	-6.50506426135432e-15	-0.0800427076827419	NaN	NaN	0.696085111990748	NaN	NaN	0.99999999999998	0.692710649468654	0	0.0666965086451137	93.9067901726811
GCF_000008985.1	Francisella tularensis	V	NaN	NaN	-0.275411979859971	NaN	NaN	-0.149531733970969	-0.200670695462148	NaN	NaN	0.122734976388948	NaN	NaN	0.541677341070828	0.272622640688427	0	0.882830103650298	94.9312840357281	NaN	NaN	-0.275411979700593	NaN	NaN	-0.149531733970966	-0.200670695462194	NaN	NaN	0.12273499091659	NaN	NaN	0.54167734549345	0.272622657512163	0	0.882830103185225	92.9312840357279
GCF_000008985.1	Francisella tularensis	X	NaN	NaN	-0.0467177517890121	NaN	NaN	-0.353999702759766	-0.318825636854808	NaN	NaN	0.948565509165551	NaN	NaN	0.703292228560469	0.787397344233425	87.9722099002558	0.849664859391021	108.525850820477	NaN	NaN	0.139943423471693	NaN	NaN	-0.259601489051077	-0.427186726252991	NaN	NaN	0.661416315038155	NaN	NaN	0.552350083878133	0.204084317510102	0.06935443136883	0.72984229373931	115.80670559092
GCF_000008985.1	Francisella tularensis	Plasmid	NaN	NaN	1.02165124753198	NaN	NaN	1.38629436111989	-1.28123368224997e-15	NaN	NaN	0.316434656152126	NaN	NaN	0.214997820000256	0.999999999999999	0	0.790026246719161	52.6157758314738	NaN	NaN	1.02165124753198	NaN	NaN	1.38629436111989	-1.75040844781129e-16	NaN	NaN	0.316434682600844	NaN	NaN	0.214997885611613	1	0	0.790026246719159	50.6157758314738
GCF_000008985.1	Francisella tularensis	Prophage	NaN	NaN	1.87088829949675	NaN	NaN	1.29214972101113	17.0255541376419	NaN	NaN	0.0777879405830317	NaN	NaN	0.278685004343548	0.990768874777776	16.9623276243349	0.803500431461863	80.0057685415544	NaN	NaN	1.91364928683698	NaN	NaN	1.38629436111968	23.3030859170151	NaN	NaN	0.0576758275033342	NaN	NaN	0.214997847680111	0.987161343832284	0	0.746505567387011	55.8688040980355
GCF_000008985.1	Francisella tularensis	Transposon	NaN	NaN	-0.236443621058269	NaN	NaN	-0.542914904600018	-0.346054601254969	NaN	NaN	0.761046368902356	NaN	NaN	0.587219257716492	0.785071704508346	101.466557695767	0.887108196253953	106.42375479097	NaN	NaN	-0.0192770082743813	NaN	NaN	-0.459749272654242	-0.46792674969248	NaN	NaN	0.960211487407161	NaN	NaN	0.386869368919033	0.249886752614077	0.109720265019086	0.803337812454742	113.441568192315
GCF_000008985.1	Francisella tularensis	Total_ORF	NaN	NaN	0.00630960031068582	NaN	NaN	0.0189209797742964	-0.119834129239493	NaN	NaN	0.806143860017694	NaN	NaN	0.580775454593534	1.62793514859215e-05	0.0050149115268141	0.929221055401998	158.901900946304	NaN	NaN	0.00561799230421613	NaN	NaN	0.017867588682708	-0.119221749819426	NaN	NaN	0.822285034053918	NaN	NaN	0.592881825417364	5.52020816943078e-06	0	0.928916033550776	155.995502185776
GCF_000010425.1	Bifidobacterium adolescentis	C	0.0131114657321944	-0.0358993047688962	0.00978688548931177	NaN	NaN	NaN	0.000831759237460181	0.785946643918851	0.616793494269855	0.835163197965807	NaN	NaN	NaN	0.985531138502152	0	0.0897491024643038	327.648438841278	0.0131114657321201	-0.0358993047688668	0.00978688548939083	NaN	NaN	NaN	0.00083175923735631	0.785946642310908	0.616793502757538	0.835163199349632	NaN	NaN	NaN	0.985531138567548	0	0.0897491024642972	325.648438841278
GCF_000010425.1	Bifidobacterium adolescentis	D	0.0210755418273893	-0.0219399799572994	-0.0167756247800406	NaN	NaN	NaN	-0.00171837912120272	0.707705002927563	0.794114525716031	0.757658186622378	NaN	NaN	NaN	0.974269713612934	0	0.037659531658522	315.259602856774	0.0210755418271096	-0.0219399799621131	-0.0167756247838854	NaN	NaN	NaN	-0.00171837912127527	0.707705002240073	0.794114520010376	0.75765818498719	NaN	NaN	NaN	0.974269713195378	0	0.0376595316660545	313.259602856774
GCF_000010425.1	Bifidobacterium adolescentis	E	-0.0168773070683189	0.0270054515080769	-0.00149872525465334	NaN	NaN	NaN	-0.00320402863313337	0.473502460284968	0.448162844312666	0.948009979318294	NaN	NaN	NaN	0.886656869811917	0	0.0804512131678234	Inf	-0.0168773070683819	0.0270054515081139	-0.00149872525463748	NaN	NaN	NaN	-0.00320402863315191	0.473502464696419	0.448162859015149	0.948009979670209	NaN	NaN	NaN	0.886656870238002	0	0.0804512131681963	409.376021575581
GCF_000010425.1	Bifidobacterium adolescentis	F	0.00111370872621937	0.00842031117638	-0.00504550318447131	NaN	NaN	NaN	-0.00105516472358431	0.977387188625154	0.886889462253827	0.895005399848952	NaN	NaN	NaN	0.977492054783227	0	0.0244967685446119	349.108145903774	0.00111370872620566	0.00842031117640086	-0.00504550318446582	NaN	NaN	NaN	-0.00105516472359392	0.977387189284721	0.886889472608006	0.895005401351043	NaN	NaN	NaN	0.977492055197055	0	0.0244967685446399	347.108145903773
GCF_000010425.1	Bifidobacterium adolescentis	G	0.0115169630740787	0.000458267953257628	-0.0082585559609706	NaN	NaN	NaN	0.000842113934221548	0.625977340381641	0.989717723558177	0.718905453098614	NaN	NaN	NaN	0.97008447637822	0	0.0182374762381259	Inf	0.0115169630721684	0.000458267954760048	-0.00825855595994148	NaN	NaN	NaN	0.000842113932935924	0.625977341467389	0.98971772366408	0.718905453783256	NaN	NaN	NaN	0.970084476424123	0	0.0182374762347816	427.038959723829
GCF_000010425.1	Bifidobacterium adolescentis	H	-0.00314279752928978	0.017410731741681	-0.0205947760624757	NaN	NaN	NaN	0.0173463567707892	0.926972671501339	0.736565032767278	0.536864824935955	NaN	NaN	NaN	0.596304751849249	0	0.110224613472673	366.666874986239	-0.00314279752938022	0.0174107317417826	-0.0205947760624544	NaN	NaN	NaN	0.0173463567707652	0.926972671338062	0.736565033191473	0.536864825605277	NaN	NaN	NaN	0.596304753754113	0	0.110224613472764	364.666874986242
GCF_000010425.1	Bifidobacterium adolescentis	I	-0.00351658533755852	0.00931770442412767	-0.00196855598003186	NaN	NaN	NaN	-0.0287662717735763	0.937737144066817	0.89081185445272	0.964076258054507	NaN	NaN	NaN	0.500545337377552	0	0.0865542619803533	337.988871142052	-0.00351658533812955	0.0093177044247487	-0.00196855598006648	NaN	NaN	NaN	-0.0287662717737062	0.937737143640802	0.890811853169493	0.964076257756183	NaN	NaN	NaN	0.500545331072081	0	0.0865542619809889	335.988871142052
GCF_000010425.1	Bifidobacterium adolescentis	J	-0.00716448789344381	0.00708531227937314	-0.00942208645716601	NaN	NaN	NaN	-0.0040688022478751	0.773399523169224	0.849841837417936	0.697068472531946	NaN	NaN	NaN	0.863698216885855	0	0.103850874882402	Inf	-0.00716448789344429	0.00708531227943897	-0.00942208645714815	NaN	NaN	NaN	-0.00406880224787038	0.773399523817863	0.849841839746126	0.697068473349796	NaN	NaN	NaN	0.863698217146442	0	0.103850874882299	397.46511608445
GCF_000010425.1	Bifidobacterium adolescentis	K	0.0229874070606977	-0.0138801872241579	-0.0187478199426294	NaN	NaN	NaN	0.00178128022818664	0.452942366252478	0.762587402634683	0.526789481031729	NaN	NaN	NaN	0.951087787370111	0	0.0757246918679934	387.488229007248	0.0229874070602592	-0.0138801872236315	-0.0187478199425214	NaN	NaN	NaN	0.00178128022787852	0.452942365944769	0.762587403422952	0.526789482791618	NaN	NaN	NaN	0.951087787609845	0	0.0757246918666686	385.48822900725
GCF_000010425.1	Bifidobacterium adolescentis	L	0.017016016554652	0.00677196057568098	-0.0403021652445139	NaN	NaN	NaN	0.00724859967979848	0.613770019715041	0.894147432566623	0.215102946420345	NaN	NaN	NaN	0.820878208725044	0	0.0503129000427561	402.081310523859	0.0170160165317439	0.00677196061146205	-0.0403021653217653	NaN	NaN	NaN	0.00724859968420254	0.613770022209331	0.894147435898822	0.21510295416748	NaN	NaN	NaN	0.82087821024912	0	0.0503129001946106	400.08131052386
GCF_000010425.1	Bifidobacterium adolescentis	M	0.016559995893288	0.00334469869785174	0.00833275363873608	NaN	NaN	NaN	0.0476801670009878	0.581815724375444	0.941063129966935	0.777340080522131	NaN	NaN	NaN	0.0976205226908231	0	0.105733311215413	405.257539507197	0.0165599958852688	0.00334469870440851	0.00833275363581643	NaN	NaN	NaN	0.047680166989776	0.5818157293795	0.941063131928863	0.777340082181684	NaN	NaN	NaN	0.0976205243344343	0	0.105733311165219	403.2575395072
GCF_000010425.1	Bifidobacterium adolescentis	N	0.0323102659769755	-0.0339184097741991	-0.118917194346847	NaN	NaN	NaN	0.106774820133266	0.746326052794138	0.813253505563188	0.198312986028804	NaN	NaN	NaN	0.260141880154645	0.969046712634736	0.33914178120103	306.07794524412	-0.0181723919581576	-0.00938048491752876	-0.151665356616086	NaN	NaN	NaN	0.0983473386838893	0.822256386633783	0.93791840394341	0.0499227191758809	NaN	NaN	NaN	0.2080187332079	0	0.0852790243099958	322.460728806864
GCF_000010425.1	Bifidobacterium adolescentis	O	-0.0252089233549167	0.00194352434864778	0.00531540320792048	NaN	NaN	NaN	-0.0112367450673604	0.561147348103092	0.976125536281305	0.900223521974249	NaN	NaN	NaN	0.786106438757909	0	0.105587752607202	338.894492843904	-0.0252089233549496	0.0019435243486404	0.00531540320790144	NaN	NaN	NaN	-0.0112367450673496	0.561147351814433	0.976125536860062	0.900223523355264	NaN	NaN	NaN	0.786106441309522	0	0.105587752607452	336.894492843902
GCF_000010425.1	Bifidobacterium adolescentis	P	0.00897385407220171	-0.0235999924991466	-0.00594037220582461	NaN	NaN	NaN	0.0087200277449367	0.800642697389489	0.656041140701854	0.863522610618669	NaN	NaN	NaN	0.796514905642278	0	0.0464886941750641	363.476733421103	0.00897385407215616	-0.0235999924990737	-0.00594037220580531	NaN	NaN	NaN	0.00872002774492869	0.800642694656663	0.656041132835029	0.863522609762913	NaN	NaN	NaN	0.796514904219493	0	0.046488694174825	361.476733421105
GCF_000010425.1	Bifidobacterium adolescentis	Q	0.0266387210235376	-0.0136270338048244	-0.0221451482925367	NaN	NaN	NaN	0.0451976131750336	0.723339386881423	0.903818581464141	0.761903290410239	NaN	NaN	NaN	0.529000958381652	0	0.0552670901171094	283.441365381829	0.0266387210549154	-0.0136270337798071	-0.0221451482367041	NaN	NaN	NaN	0.0451976131744382	0.723339389558247	0.903818584335101	0.76190329287896	NaN	NaN	NaN	0.529000965957645	0	0.0552670901155218	281.441365381829
GCF_000010425.1	Bifidobacterium adolescentis	R	0.00841747370636992	-0.0157715593937473	-0.015205000626915	NaN	NaN	NaN	0.013165196352685	0.76481710922107	0.7076734912754	0.577913775947031	NaN	NaN	NaN	0.623149324320331	0	0.0627605888799358	391.670858244337	0.00841747370640227	-0.0157715593937309	-0.0152050006269006	NaN	NaN	NaN	0.0131651963526925	0.764817109114802	0.707673494473408	0.577913775812955	NaN	NaN	NaN	0.623149325243696	0	0.0627605888798911	389.670858244338
GCF_000010425.1	Bifidobacterium adolescentis	S	0.027753254841972	-0.0535321494890913	0.00292826902557435	NaN	NaN	NaN	0.0199601971210356	0.513382742699463	0.394098251835078	0.943488217464695	NaN	NaN	NaN	0.620785234143428	0	0.0875840920418647	350.089760173929	0.0277532548337409	-0.0535321494807222	0.0029282690272868	NaN	NaN	NaN	0.0199601971197579	0.513382742943875	0.394098243286498	0.943488216873105	NaN	NaN	NaN	0.620785232286781	0	0.0875840920189135	348.089760173927
GCF_000010425.1	Bifidobacterium adolescentis	T	0.0114810638228365	-0.0320730213430957	-0.0130166895105212	NaN	NaN	NaN	-0.000642079773384954	0.747898637048897	0.54619668169849	0.706947668123322	NaN	NaN	NaN	0.984895089139262	0	0.101647488251011	362.016295663224	0.011481063822705	-0.0320730213429459	-0.0130166895106237	NaN	NaN	NaN	-0.000642079773342735	0.747898638589855	0.546196690775322	0.706947668255277	NaN	NaN	NaN	0.984895089240056	0	0.101647488250621	360.016295663224
GCF_000010425.1	Bifidobacterium adolescentis	U	0.0236464169727483	-0.0647874575400539	-0.0410659284532158	NaN	NaN	NaN	0.039874350526738	0.701262702605499	0.475164214465721	0.490430802678863	NaN	NaN	NaN	0.496981664144746	0	0.0593220292945614	316.293165981994	0.0236464165310251	-0.0647874580589094	-0.0410659281921733	NaN	NaN	NaN	0.0398743503610505	0.701262705996635	0.475164186510295	0.490430798678785	NaN	NaN	NaN	0.496981658888229	0	0.0593220294696408	314.293165981994
GCF_000010425.1	Bifidobacterium adolescentis	V	-0.0479540392629646	-0.0111285608643304	-0.00740633678296947	NaN	NaN	NaN	-0.0277328512992374	0.338763524175168	0.881215786967233	0.879560921754545	NaN	NaN	NaN	0.56235870459826	0	0.0302095644503296	364.581893924665	-0.0479540392629633	-0.011128560864327	-0.00740633678297319	NaN	NaN	NaN	-0.0277328512992389	0.338763536627177	0.881215792979905	0.879560922588553	NaN	NaN	NaN	0.562358711852535	0	0.0302095644503284	362.581893924665
GCF_000010425.1	Bifidobacterium adolescentis	X	0.127427612011229	0.0439994955878367	-0.0498888695082604	NaN	NaN	NaN	0.00484316607455259	0.240028239564367	0.776081843108258	0.627822994957039	NaN	NaN	NaN	0.962425807632658	3.11409181449562	0.593372346634698	371.728912883997	0.0368211331978235	0.169894567556522	-0.0475655338125515	NaN	NaN	NaN	-0.0754950967193799	0.708530819546096	0.260281013002977	0.616766006335395	NaN	NaN	NaN	0.419415363399088	0.0604192779599486	0.492829760792575	383.866066325857
GCF_000010425.1	Bifidobacterium adolescentis	Plasmid	-0.084550470551278	0.0660972385307782	-0.103299844631378	NaN	NaN	NaN	-0.120221812069805	0.567775247327556	0.769442552425653	0.462296884469405	NaN	NaN	NaN	0.390471365477441	0	0.108005342996193	216.774894102551	-0.0845504705512809	0.0660972385307751	-0.103299844631379	NaN	NaN	NaN	-0.120221812069803	0.567775318021341	0.769442702217446	0.462296975708765	NaN	NaN	NaN	0.390471453052472	0	0.108005342996192	214.774894102551
GCF_000010425.1	Bifidobacterium adolescentis	Prophage	0.0440916096430594	0.0292649871300234	-0.0513381415080375	NaN	NaN	NaN	-0.00392633314352607	0.683922414591409	0.850053360599753	0.613045425239317	NaN	NaN	NaN	0.969351814917347	2.33315183222294	0.411863424466769	344.456295144106	-0.0428014441339359	0.110321194554514	-0.0491182625285923	NaN	NaN	NaN	-0.0557602429497959	0.658763325125355	0.454620499439595	0.601340053558766	NaN	NaN	NaN	0.547153599864454	0.0436268630486607	0.253618465475908	357.918246955694
GCF_000010425.1	Bifidobacterium adolescentis	Transposon	0.183458806539813	0.141395489995137	-0.0401477890332989	NaN	NaN	NaN	0.0361238837812482	0.194746061892028	0.493649674867833	0.757192629027648	NaN	NaN	NaN	0.781187237595747	4.15660240988173	0.482978005237704	327.790587685732	0.164684475638446	0.262332829758086	-0.0390253006857201	NaN	NaN	NaN	0.00261593111563026	0.17906132346172	0.178090178475985	0.739441534610696	NaN	NaN	NaN	0.981919977535164	0.0752196753705393	0.398416496442459	335.251371104088
GCF_000010425.1	Bifidobacterium adolescentis	Total_ORF	0.0183352906086509	-0.0168004653207623	-0.00245427748034617	NaN	NaN	NaN	0.00207033028493823	0.343004699451288	0.545604827439365	0.900715585761759	NaN	NaN	NaN	0.908074734858333	0.147294044494629	0.750773419212516	607.942016593207	0.011859928711574	-0.00927231569400774	-0.00273941539332622	NaN	NaN	NaN	-0.00821189220633913	0.520059895913925	0.737544537833136	0.878624496068512	NaN	NaN	NaN	0.639692228085933	0.00270660620224534	0.696284589514348	615.557049578428
GCF_000011065.1	Bacteroides thetaiotaomicron	C	0.0129844961623407	-0.00478474155239491	-0.000291916179381583	0.0229098895885027	0.0105462805622182	-0.000960613205922272	-0.00181555233703092	0.829169286897154	0.936644239001117	0.994439847070658	0.648126557021514	0.779150464837766	0.982672079485879	0.956208783478821	0	0.441559808426517	Inf	0.0129844961623078	-0.00478474155245979	-0.000291916179414403	0.0229098895884697	0.010546280562197	-0.00096061320593827	-0.00181555233704583	0.829169296995237	0.936644243853106	0.994439847185941	0.648126569212501	0.77915046697239	0.982672079547396	0.956208783884823	0	0.441559808426283	207.986086064036
GCF_000011065.1	Bacteroides thetaiotaomicron	D	0.00452575166121318	0.0484112085480984	0.106532227220487	0.0663163775503469	0.0660087864398075	0.0136840821054086	-0.0746357506166652	0.96370000920443	0.635741314066029	0.13251255052693	0.424664480571202	0.289368662908945	0.852293583409728	0.176131455008658	0	0.417116480844549	189.47739855247	0.004525751658377	0.0484112084379919	0.106532227215614	0.0663163775308256	0.0660087864171946	0.0136840820703381	-0.0746357506338232	0.963700012870443	0.635741370586374	0.132512568376517	0.424664523055221	0.289368677030126	0.852293583611409	0.176131465229491	0	0.417116480867525	187.47739855247
GCF_000011065.1	Bacteroides thetaiotaomicron	E	0.00129868394191921	-0.0131065093821926	-0.00772369266176129	0.00185004434974395	0.0208162227634388	0.00560620050142854	-0.00754974243514789	0.981465928693488	0.814701569471349	0.84196198338723	0.96848011463255	0.550617686744119	0.891278236869748	0.806014182853609	0	0.626464875662071	Inf	0.00129868394189554	-0.0131065093822158	-0.00772369266176801	0.00185004434972798	0.0208162227634299	0.0056062005014221	-0.00754974243515975	0.981465929055081	0.814701576773108	0.841961986062778	0.968480115211584	0.550617690294971	0.891278237054445	0.806014184497424	0	0.62646487566204	211.903085493339
GCF_000011065.1	Bacteroides thetaiotaomicron	F	0.010465210624344	-0.0232896602647773	0.0135524331535646	0.0244390171439053	0.0203865296328487	0.00606267614387653	0.00285018459244241	0.904044111529973	0.78689046049098	0.822772463291852	0.735159526393211	0.706017323466312	0.923918469234173	0.952199358485776	0	0.4791216035323	190.517258948952	0.0104652106243671	-0.0232896602647785	0.0135524331535611	0.0244390171439111	0.0203865296328412	0.00606267614387282	0.0028501845924477	0.904044119099872	0.78689048980708	0.822772469796128	0.735159543304697	0.706017329375606	0.92391846936111	0.952199359253389	0	0.479121603532346	188.517258948953
GCF_000011065.1	Bacteroides thetaiotaomicron	G	0.0113073690894039	-0.000142286412933024	-0.033261530288005	0.0123773451227886	-0.000311416955214722	0.0154237724061414	-0.00103566442863267	0.764156935130306	0.996998412403877	0.200707324316832	0.694520505661483	0.989462758869747	0.575649671603517	0.96016526895434	0	0.382376867219859	Inf	0.0113073690893701	-0.000142286412994939	-0.0332615302880306	0.0123773451227544	-0.000311416955227959	0.0154237724061338	-0.00103566442864389	0.764156939774707	0.996998412504037	0.200707326382679	0.694520510674397	0.989462758926911	0.57564967393431	0.960165269052384	0	0.382376867220109	237.08853547079
GCF_000011065.1	Bacteroides thetaiotaomicron	H	0.024604039356042	0.00517308205271098	0.0123197709231778	0.0300248594069914	0.025024837216431	0.00804925306356275	-0.0112718131414696	0.710386566497606	0.937796008741239	0.788807306444836	0.586013708542876	0.543198522180118	0.867851972138832	0.756062799186428	0	0.507527490321863	205.596534775766	0.0246040393560721	0.00517308205271816	0.0123197709231799	0.0300248594070092	0.0250248372164319	0.00804925306356072	-0.0112718131414656	0.71038658723973	0.937796017710184	0.788807314054768	0.586013734536542	0.543198530662664	0.867851974038107	0.756062802376082	0	0.507527490322143	203.596534775767
GCF_000011065.1	Bacteroides thetaiotaomicron	I	0.0352963310102338	0.0206878730638768	-0.0180144562559158	0.0190359933328088	0.00229831116533445	-0.00703001302057084	-0.0288986288534297	0.618003792177398	0.772163391828656	0.712615786595153	0.747137303029536	0.958518904451411	0.892384544405064	0.457966351915394	0	0.3658005818691	203.21056628053	0.0352963310102355	0.0206878730638552	-0.0180144562559382	0.0190359933328004	0.00229831116531713	-0.00703001302058297	-0.0288986288534297	0.61800382200559	0.772163423144238	0.712615796910597	0.747137317277776	0.958518905577402	0.89238454536524	0.457966359244908	0	0.365800581869087	201.210566280531
GCF_000011065.1	Bacteroides thetaiotaomicron	J	-0.00625977809660264	-0.0163882201688735	0.010566126555436	0.00785198622950177	0.00134952807648064	4.92055275749231e-05	-0.00725495215187024	0.905510954239003	0.756759815700066	0.775356872498142	0.85904915513772	0.967576067669188	0.998993030125772	0.803396610477834	0	0.427972834550512	Inf	-0.00625977809659085	-0.0163882201688803	0.0105661265554178	0.00785198622950203	0.00134952807647171	4.92055275697082e-05	-0.00725495215186854	0.905510958280356	0.756759833092856	0.775356876837436	0.859049160567608	0.967576068010431	0.998993030129835	0.803396611797154	0	0.427972834550203	214.614291073075
GCF_000011065.1	Bacteroides thetaiotaomicron	K	0.0249035672795891	0.00801552475982894	0.0389599249557562	0.0421388136962853	0.0559926201092856	0.0170332150329804	-0.0230935803474786	0.66357249432892	0.892929193137572	0.3413214759819	0.365084222320688	0.100776499593047	0.679715902728797	0.480664571984385	0.168583218494613	0.49381465437671	230.391809594474	0.0225545665824264	0.0373950655267229	0.0435514451699618	0.0499888824819593	0.066144094257783	0.0204726969223093	-0.037173380836647	0.657080238195538	0.467113742424527	0.216852388077866	0.237127307842845	0.0352477757932995	0.580231161235386	0.181949803108091	0	0.414408695940656	232.948471123494
GCF_000011065.1	Bacteroides thetaiotaomicron	L	0.00424158789413983	-0.0799537587957852	0.140599804690309	0.0771641929888019	0.0889504259206895	0.05417484564402	-0.00976446527340621	0.957749178855404	0.325677520905068	0.0208337073149483	0.197160195607433	0.0297487983481983	0.327098170896684	0.834080507871883	0.968994140625	0.73972946118978	238.057480097758	-0.0104393189350421	-0.0125839348437481	0.151271147065345	0.0978728642607579	0.100568076155719	0.0517393525201441	-0.062091691909219	0.882191762734799	0.856860041960006	0.00225546624144637	0.0922959773658077	0.0207429162912785	0.311678965619561	0.108604159530406	0.00349540292321955	0.58680361913359	246.224759304524
GCF_000011065.1	Bacteroides thetaiotaomicron	M	0.017489117376756	-0.0286979591800593	0.00195097149704884	0.0362503384658407	0.00422820621810869	0.0197401428059104	0.0166484469214954	0.636762337526325	0.432810743058013	0.939651434576925	0.237913829605148	0.854583921343502	0.463188602173459	0.410827402078766	0	0.468501712865533	Inf	0.017489117376741	-0.0286979591800136	0.00195097149705931	0.0362503384658458	0.0042282062181152	0.0197401428060482	0.0166484469214973	0.636762334649254	0.43281074862672	0.939651434999176	0.237913827432321	0.854583921113141	0.46318860011826	0.410827403291033	0	0.468501712865961	242.310966485511
GCF_000011065.1	Bacteroides thetaiotaomicron	N	0.132480368712428	0.00444627670029008	0.0649943580823177	0.17936334911187	0.11105333677293	0.0309283049729935	-0.0637182679575736	0.543522198373632	0.984204824342878	0.673328001919343	0.289627469710501	0.362066219475766	0.838511451472057	0.608976897457031	3.0289003074322	0.419942753688241	162.350549416535	0.0949870882669651	0.117741401478035	0.101079132075917	0.199348122459093	0.144850078536299	0.04138860746162	-0.129575191109313	0.606277061938357	0.533707843347943	0.425125481565281	0.181869653742664	0.195549191955361	0.752689509166343	0.197251083353186	0	0.284805299225013	165.556702083116
GCF_000011065.1	Bacteroides thetaiotaomicron	O	0.0112731802135051	-0.0150500937784937	0.00372152746255754	0.00362801888082162	0.00663271442748521	-0.0139142553023305	-0.0115225854211324	0.858850470000648	0.812193078712202	0.932949494489775	0.945433134543232	0.867160613402954	0.766169866642501	0.741122898606486	0	0.177912196874628	208.488431023765	0.0112731802134882	-0.0150500937785187	0.00372152746254716	0.00362801888080654	0.00663271442747702	-0.0139142553023366	-0.0115225854211391	0.858850485298804	0.812193106164242	0.932949497809787	0.945433138839027	0.867160616831253	0.76616986860832	0.741122904187587	0	0.177912196874632	206.488431023763
GCF_000011065.1	Bacteroides thetaiotaomicron	P	0.0119009540476192	0.0146976012986445	-0.0145459663381111	0.0253013176580571	0.0142129100315753	0.0255409861417056	-0.0327335938476792	0.803399012755332	0.761597460249387	0.659769949950725	0.526764105022166	0.634815207528291	0.464173871189512	0.215003170665381	0	0.4558838638028	Inf	0.0119009540476147	0.0146976012985957	-0.0145459663381351	0.0253013176580379	0.0142129100315517	0.0255409861416963	-0.0327335938476852	0.803399040041183	0.761597507522431	0.659769968818367	0.526764151350187	0.634815219511267	0.464173875567363	0.21500318386806	0	0.455883863802751	225.220934245782
GCF_000011065.1	Bacteroides thetaiotaomicron	Q	0.0577137646960593	-0.0297739858604429	-0.0861963498393185	0.0458682029661098	-0.0987025290864742	0.0670280370687364	-0.0285974118777553	0.729092544335349	0.857999605175849	0.450907407496873	0.738681711730793	0.349116083184816	0.572164677367966	0.75580473701396	0	0.457788993388215	156.794874104731	0.05771376469717	-0.0297739858575278	-0.0861963498469798	0.0458682029614249	-0.0987025290933689	0.0670280371072117	-0.0285974118831213	0.729092575778184	0.857999627683277	0.450907426179333	0.738681732586029	0.349116098407148	0.572164684919335	0.755804743094223	0	0.457788993596616	154.794874104731
GCF_000011065.1	Bacteroides thetaiotaomicron	R	0.000230163298706151	-0.00014442356417065	0.0387570834029907	0.0247443134370459	0.0421918795149287	0.0530263774347057	-0.0140312060621845	0.99612020009087	0.997572587662227	0.239974557515136	0.531414206878768	0.151395789636701	0.121266521039201	0.588979776142684	0	0.506806290815748	Inf	0.000230163298700673	-0.000144423564466578	0.0387570834029825	0.0247443134370218	0.0421918795148166	0.0530263774345633	-0.0140312060622926	0.996120200373387	0.997572587819079	0.23997456760053	0.531414221691641	0.151395797574984	0.121266524115155	0.588979780514651	0	0.506806290815706	227.668136242085
GCF_000011065.1	Bacteroides thetaiotaomicron	S	-0.0104688488059327	0.0345520419834771	0.116179675999073	0.0311946852598792	0.0409069630613805	0.0495290616645424	-0.0165680785439031	0.87477721824237	0.608939693816714	0.0146459764419144	0.576012219527684	0.326159799555407	0.309112657154698	0.6512316782054	0	0.418262700590235	213.254618882179	-0.010468848805815	0.0345520419777274	0.116179675999545	0.0311946852602093	0.0409069630612794	0.0495290616647833	-0.0165680785444948	0.874777221360844	0.608939709495399	0.0146459781469255	0.576012226817735	0.326159802753745	0.309112659987977	0.651231679570419	0	0.418262700602569	211.254618882178
GCF_000011065.1	Bacteroides thetaiotaomicron	T	0.0180486554475258	0.0228500637824428	-0.00366391744239766	0.0250093261925283	0.0321060563790569	0.0307897253369093	0.00689845392345275	0.733471470805656	0.667515288520063	0.920058486829408	0.571805146178705	0.328405574946703	0.423638053851935	0.811821286588527	0	0.336662042837467	Inf	0.0180486554475747	0.0228500637823688	-0.00366391744238139	0.0250093261925728	0.0321060563790338	0.0307897253368628	0.00689845392342227	0.733471463884733	0.667515278057126	0.920058485912565	0.571805138150726	0.328405571579994	0.423638052993443	0.81182128549563	0	0.336662042837453	219.11754687606
GCF_000011065.1	Bacteroides thetaiotaomicron	U	0.0949944477846098	-0.052946753528679	0.152616637153201	0.165138586825287	0.137235776177193	0.0750970684608658	-0.072534412817694	0.573190713690359	0.756063507012461	0.23037518927283	0.178445406694367	0.0948047510343596	0.510929114129255	0.462444419478516	4.47234465391375	0.668805403207798	200.092527161175	0.035388063446491	0.0429239189159559	0.167678748624262	0.165033027742153	0.162795138299729	0.102577738477835	-0.158045528903899	0.799730673687918	0.756332359166853	0.0828269761023336	0.144609475129378	0.0541894413880184	0.30114118219238	0.0391295196280654	0.0124816643922609	0.494483463760154	208.433101493396
GCF_000011065.1	Bacteroides thetaiotaomicron	V	-0.0292382242225437	-0.030742244886748	0.0467069058713047	0.0255819379989619	0.013963264519954	0.021911894458404	-0.0312529454207886	0.656418030735326	0.642725070202689	0.317260103257591	0.642638906362207	0.737256320368799	0.651646197961694	0.392692805893903	0	0.300678232600208	211.257148511332	-0.0292382242298909	-0.0307422448872415	0.046706905874107	0.0255819379951326	0.0139632645198008	0.0219118944654998	-0.0312529454234656	0.656418044606009	0.642725088697827	0.317260107342645	0.642638914999328	0.737256322996538	0.651646198255588	0.392692808019533	0	0.300678232626918	209.257148511331
GCF_000011065.1	Bacteroides thetaiotaomicron	X	-0.091791739802808	-0.155994693354722	0.0487841584126912	0.0813683217461725	0.260336398252324	0.17690237555534	-0.00177300147421296	0.58666154363744	0.354140191714447	0.71015450614129	0.481180570163524	0.000429992452974982	0.118188550657075	0.985885322266683	6.16766687336536	0.840389229238231	224.627310846857	-0.0461912484157854	0.0337098839207514	0.0063890921731746	0.14597500225581	0.328103917615768	0.126214530708395	-0.1638680093216	0.769263390202415	0.829082013211583	0.952761870566704	0.25995908015729	0.000735389940692537	0.268397745386759	0.0606551549814092	0.028507494194673	0.7829860731805	225.552614594975
GCF_000011065.1	Bacteroides thetaiotaomicron	Plasmid	0.163105890914114	0.0402896194508377	0.19897938380198	0.366638545961783	0.314154436689374	0.0986804517562952	-0.0601827445132453	0.672131706754454	0.917053036287563	0.489420043445867	0.172529652007757	0.0725985152282111	0.699302824561566	0.791055568647675	23.4714896555891	0.607060788316194	156.652972470742	0.0626384791459489	0.232356991118551	0.213864102719129	0.396847649520227	0.327685107946732	0.18825559363825	-0.192627109178474	0.831746838292977	0.433856107207864	0.283131422004124	0.0868682637052066	0.0584197675245567	0.35643995242804	0.23225422387698	0.0466294863906262	0.397238302725977	166.138395916187
GCF_000011065.1	Bacteroides thetaiotaomicron	Prophage	-0.365839869381885	-0.100257059647054	0.629605918501286	0.148134006861579	0.286456871091802	0.183158734252365	0.0558979540070117	0.0321388273402285	0.576416035515193	1.21531191778383e-05	0.270545187453539	0.00279554146969536	0.142817935817265	0.578316023253054	3.68570723739479	0.726513548341213	198.232055772115	-0.314786886437593	-0.0838590995921112	0.690165970939814	0.18731397776994	0.207971042151579	0.126427371533933	0.0566135051846036	0.0303348465125197	0.566520656433077	1.18784955302532e-08	0.127362400411341	0.028254861278227	0.261459267762152	0.492530499780809	0.0102095073353475	0.710466755850536	194.596834210089
GCF_000011065.1	Bacteroides thetaiotaomicron	Transposon	-0.183832169363536	-0.431552423344628	-0.456113656458231	-0.353508528532958	0.17271874953401	0.363695653824964	-0.0350297474684593	0.652911813243578	0.283832109575802	0.144101483863289	0.193401867215187	0.342473023920912	0.175450382330948	0.886113748064652	38.0899758422212	0.908542921199069	179.172041691466	-0.00448857568111373	-0.096268878640423	-0.654263985370307	-0.194967170956306	0.411828289042893	0.238023760443359	-0.326640454624225	0.990214651983744	0.789183554653675	0.00711733156209654	0.517419107330861	0.0682857139856391	0.363104164288002	0.110323547672742	0.157905466943168	0.875897962486343	183.707382777295
GCF_000011065.1	Bacteroides thetaiotaomicron	Total_ORF	-0.00183603744410512	-0.0290012770598301	0.0380761026310841	0.0247014756201287	0.0825691725091292	0.0525747160780497	0.00406645322954134	0.962649154624174	0.435233324121745	0.220264242527608	0.3304186940754	4.41991363733829e-10	0.0433037406193352	0.858478909969453	0.406351348600369	0.900098852186939	339.451393958747	0.00665664016267824	-0.0154506648951016	0.0400995065247025	0.0436452157775109	0.0622559736082316	0.0422926089201436	-0.0230260821095877	0.826369731449899	0.610860824989145	0.0578175096182447	0.085634640742375	0.00103146048178981	0.0578893735582067	0.168031485282635	0.00124609562305016	0.887161444700146	332.387244232658
GCF_000011325.1	Corynebacterium glutamicum	C	NaN	0.0774847504410335	-0.00894757459958871	0.0979950075984065	-0.0678289609478783	0.0942490557248996	0.0177307447730132	NaN	0.385639797503012	0.755102664566915	0.0120736342512156	0.0939871366777371	0.459479306389906	0.666432469627555	0	0.858675938246891	447.324477151337	NaN	0.0774847504408939	-0.00894757459959171	0.0979950075983984	-0.06782896094788	0.0942490557247564	0.0177307447730074	NaN	0.385639881591661	0.755102666779347	0.0120736351460015	0.0939871397401264	0.459479333954098	0.666432471402002	0	0.85867593824642	445.32447715134
GCF_000011325.1	Corynebacterium glutamicum	D	NaN	0.00479147851277704	0.0457512263640794	0.115096351957245	-0.0771182022662971	0.0635595454828436	0.027890349666644	NaN	0.978050337467111	0.421327436585342	0.132585099789927	0.330683339000468	0.796660991632244	0.730952464778566	0	0.882797098850781	360.324891021028	NaN	0.00479147851264148	0.0457512263640885	0.115096351957247	-0.0771182022662943	0.0635595454827056	0.027890349666648	NaN	0.978050330394959	0.421327440730737	0.132585105666103	0.330683341799127	0.796660965411661	0.730952468630333	0	0.882797098850861	358.324891021027
GCF_000011325.1	Corynebacterium glutamicum	E	NaN	0.0507772663815494	-0.022508197518612	0.0914786039675371	-0.0642266789055534	0.136654443900003	0.0182783392678709	NaN	0.451924295992433	0.307634158060225	0.00240036216849709	0.0400328897328042	0.153840274699203	0.563570139513117	0	0.811122999804489	Inf	NaN	0.0507772663817412	-0.0225081975185928	0.0914786039675489	-0.0642266789055589	0.136654443900179	0.0182783392678895	NaN	0.45192430545168	0.307634161731651	0.00240036230767907	0.0400328897792373	0.153840273716027	0.563570140603095	0	0.811122999805151	479.863618295243
GCF_000011325.1	Corynebacterium glutamicum	F	NaN	0.021041983629537	-0.0103258425370087	0.0451643173019174	-0.0255181009535299	0.0611312466360451	0.0158859703996241	NaN	0.8467097948047	0.774141012490428	0.363092977590949	0.620743640644764	0.69665595379326	0.758145022557931	0	0.471730747106494	418.238171360844	NaN	0.0210419836295692	-0.0103258425370089	0.0451643173019147	-0.025518100953524	0.0611312466360782	0.0158859703996251	NaN	0.846709753039736	0.774141011711234	0.363092976916254	0.620743642214282	0.696655905213901	0.758145020251718	0	0.471730747106507	416.238171360846
GCF_000011325.1	Corynebacterium glutamicum	G	NaN	0.0791763930882104	0.00285166201305141	0.0860683225845419	-0.0722531543687327	0.159204614168336	0.016258123390845	NaN	0.270763357270143	0.919484105637819	0.0329364818069394	0.0987476019404255	0.122150801910329	0.642406237702676	0.0494132854519194	0.785471640438111	477.562360712761	NaN	0.0905998709138124	0.0105559279612435	0.0906562355885028	-0.0766803892689944	0.174382541322836	0.0170881585891946	NaN	0.20535047259425	0.642292224774595	0.00331980222350642	0.0170025188139614	0.0807497687868758	0.599243194098977	0	0.73991722252269	480.109197732874
GCF_000011325.1	Corynebacterium glutamicum	H	NaN	0.0631208216976954	-0.0260460584372887	0.00636674814743779	0.015363924055831	0.0640430074909054	0.0100122701327859	NaN	0.4000299075472	0.286088325426585	0.852051464828853	0.664365766703959	0.554780204550065	0.775497783342429	0	0.555304571806646	Inf	NaN	0.063120821697743	-0.0260460584372762	0.00636674814743858	0.0153639240558353	0.0640430074909523	0.0100122701327887	NaN	0.400029892075995	0.286088324699195	0.852051464893605	0.664365766400514	0.554780185694805	0.775497782289586	0	0.555304571806584	465.211990899561
GCF_000011325.1	Corynebacterium glutamicum	I	NaN	0.186006934093131	-0.0224673098544094	0.202299377019695	-0.192606254192192	0.246828263290325	0.0416360549254827	NaN	0.0780583738197638	0.583923129083579	0.000628325352890204	0.00287210033594562	0.0972842274244115	0.401626081775841	0.127750396728516	0.857693448139151	438.871111161386	NaN	0.205958015313898	-0.01791529889605	0.207516862700945	-0.191108172222036	0.26800881667594	0.0456207263691899	NaN	0.0498442219284018	0.572792354520855	8.11090927161171e-07	1.33397257506612e-05	0.06148897634748	0.312184328001926	0	0.817787526696414	440.809771658446
GCF_000011325.1	Corynebacterium glutamicum	J	NaN	0.0314313159627455	0.00490704693113543	-0.00380458923370008	-0.0099266843766943	0.0408193153193307	-0.00426964857209153	NaN	0.670342813346034	0.839751788630905	0.910332184824134	0.778406886488083	0.702735137665218	0.902622271734922	0	0.505709595561057	Inf	NaN	0.03143131596263	0.00490704693112362	-0.00380458923366719	-0.0099266843767066	0.0408193153192169	-0.00426964857206893	NaN	0.670342952767604	0.839751790381718	0.910332186104088	0.778406888776244	0.702735204400618	0.90262227265742	0	0.505709595558956	464.393370036125
GCF_000011325.1	Corynebacterium glutamicum	K	NaN	0.102488564093729	0.0100889780713811	0.0947106373593645	-0.0530467599592626	0.199357750488534	0.0114471030203315	NaN	0.177523400175719	0.673644192385727	0.00362710265353895	0.115335292354671	0.0592104964306947	0.739385356116685	0	0.849415583721052	Inf	NaN	0.102488564093563	0.0100889780713786	0.0947106373593425	-0.0530467599592575	0.199357750488359	0.0114471030203255	NaN	0.177523414280454	0.673644192887472	0.00362710298419733	0.115335294569924	0.0592105020479207	0.739385354461588	0	0.849415583720411	470.017213275227
GCF_000011325.1	Corynebacterium glutamicum	L	NaN	0.173107686841985	0.0107365043612217	-0.0240753239421309	0.0669659040274787	0.146986432324336	0.0713628410061924	NaN	0.101291661257729	0.80314216313934	0.710207639823779	0.341090762402429	0.337050732319713	0.164254920818364	0.154753206530586	0.522926992782567	435.45240970424	NaN	0.149471115462691	-0.00318956733165586	-0.0296939698793981	0.0686021274531651	0.120675801906116	0.0684131435674025	NaN	0.154915628213548	0.921637818963448	0.516615446979356	0.147239383504122	0.410720996185191	0.135169358684841	0	0.380403455823073	438.881702299179
GCF_000011325.1	Corynebacterium glutamicum	M	NaN	0.0750044434815474	0.0394702224323943	-0.0296060889954172	0.0358139951839643	0.143807045523059	-0.103013420232554	NaN	0.417170434803527	0.327476588598396	0.626845503703541	0.591331947630089	0.29891633059913	0.0344289102763897	0.154193969592598	0.537486513991859	452.115301352959	NaN	0.0720781511430782	0.0695121629551119	-0.0357176345367335	0.0283610230903609	0.144473211386529	-0.112731640636481	NaN	0.432605586939246	0.0170079695037118	0.376686047041705	0.499950592704693	0.271558762133461	0.00907299537175871	0	0.473520753836626	452.9502197359
GCF_000011325.1	Corynebacterium glutamicum	N	NaN	0.117471384813441	0.115013392129346	0.0551972955089967	-0.00373113503817056	0.350512231350309	-0.0600605153714865	NaN	0.776547059604403	0.360028964787652	0.744912288376243	0.982972041813792	0.527452996359676	0.74335647952479	0	0.454031812962173	263.021185373224	NaN	0.117471384813393	0.115013392129336	0.0551972955089983	-0.00373113503817373	0.350512231350263	-0.0600605153714873	NaN	0.77654731873258	0.36002896500993	0.744912292487266	0.982972042114543	0.52745333365081	0.743356486099475	0	0.454031812962114	261.021185373223
GCF_000011325.1	Corynebacterium glutamicum	O	NaN	0.0899648584686623	-0.00476401435555904	-0.00834490835513111	0.0714043808715731	0.126762135421867	-0.0189320234793469	NaN	0.366030842656171	0.90683253053269	0.889660921235022	0.272645043590307	0.387870560308474	0.706827368635433	0.12154483795166	0.400287558800732	437.946162780346	NaN	0.0755818866458195	0.00411861923889814	-0.00627303732983339	0.0554466629178376	0.11745624143471	-0.0219450197246954	NaN	0.445188657101149	0.896625459413726	0.887424772310579	0.224814858003552	0.4064555292199	0.633721681121731	0	0.280716276863582	439.434515437214
GCF_000011325.1	Corynebacterium glutamicum	P	NaN	0.0507436596981419	0.0350562856398322	0.0403338695358101	0.0134431649156802	0.125420434960231	-0.00363424910711241	NaN	0.466567071016189	0.116641862463681	0.189118075210381	0.671133239858775	0.202067917695849	0.910205245647152	0	0.682468422528786	Inf	NaN	0.0507436596981281	0.0350562856398522	0.0403338695358012	0.0134431649156871	0.12542043495983	-0.00363424910673421	NaN	0.466567044912245	0.116641863460011	0.189118076926103	0.671133240667652	0.202067904162991	0.910205246258447	0	0.682468422528858	483.261038108579
GCF_000011325.1	Corynebacterium glutamicum	Q	NaN	0.40487010584326	-0.0709768568281375	0.214156164300015	-0.246863550531851	0.459561525351793	0.138064107335058	NaN	0.0285870812968547	0.227198370304647	0.00814468937642135	0.00494082623839779	0.0579947158353464	0.0609533894849428	0.142105162376538	0.718328235778212	382.195835497392	NaN	0.414562671664743	-0.0643100702132268	0.221197644130918	-0.249630800221664	0.47148204518228	0.142874361950227	NaN	0.0246108023679198	0.207974014983113	0.00112187191390451	0.000498312870563948	0.0480437390895908	0.0424736608904377	0	0.708099451610371	381.149066885353
GCF_000011325.1	Corynebacterium glutamicum	R	NaN	0.131710336431818	0.0427972919655843	0.0167658861304994	0.0172550424236777	0.175428342363606	-0.0119938868410463	NaN	0.0586263770383145	0.0504360637878027	0.578892929285729	0.582842652820469	0.0708680843273006	0.699683873238707	0.00268598990169622	0.786558550892442	483.524002167825	NaN	0.132266521331163	0.0438529445610813	0.0168566074088401	0.0168459708350893	0.176181607887266	-0.0121004197976882	NaN	0.0574444802387496	0.0408110218853097	0.56878118451145	0.581957423710153	0.0691024354029543	0.695727973803278	0	0.786408677845457	484.426346590668
GCF_000011325.1	Corynebacterium glutamicum	S	NaN	0.146222114193256	0.022763314643208	-0.0823939427431342	0.109362910181901	0.141640094371792	-0.0348867922291048	NaN	0.140117605564533	0.495438353203402	0.0834534450806512	0.0293522613763735	0.31710566546319	0.443813717647156	0.02691650390625	0.597601359536095	438.524211441021	NaN	0.141357101963468	0.0236698520472352	-0.0827888557737756	0.107937229753658	0.137450829354972	-0.035957538448241	NaN	0.152964078811912	0.438827801974025	0.0568535971196744	0.0163377515429625	0.327159731370949	0.418904713286975	0	0.587694963647824	439.673161846056
GCF_000011325.1	Corynebacterium glutamicum	T	NaN	0.0419984284689478	-0.0496499698324302	0.0789714522966713	-0.0706916052740802	0.154369724311899	-0.00259025940308019	NaN	0.689857477494029	0.155283206344482	0.0997892890760774	0.157186201206531	0.305595102147799	0.959047500652144	0	0.675899837800262	423.710497515303	NaN	0.0419984284689295	-0.0496499698324538	0.0789714522966838	-0.0706916052740872	0.154369724311879	-0.0025902594030714	NaN	0.689857681898179	0.155283207438125	0.099789286845748	0.15718619908526	0.30559524954382	0.959047500585157	0	0.675899837800513	421.710497515305
GCF_000011325.1	Corynebacterium glutamicum	U	NaN	0.0618968080486601	-0.0103728055232047	-0.0157899320455162	-0.00941277302712746	0.0437435008056509	-0.0311590109838763	NaN	0.726123613670423	0.859257723028023	0.846862240914438	0.912619350726447	0.865768535609574	0.710435093120654	0.0132648982107639	0.146153893917375	359.932683850467	NaN	0.0604160351595238	-0.0111051400381404	-0.015788203082712	-0.00942154268587595	0.0422748104512234	-0.0311696704130528	NaN	0.732323068473387	0.84727718559816	0.844713159738056	0.911026064847285	0.870054673604697	0.709361304107857	0	0.145383128696898	359.002868047324
GCF_000011325.1	Corynebacterium glutamicum	V	NaN	0.0885673349826434	0.0339095870824569	-0.00526239868774682	-0.0333033602425215	0.126035362471766	-0.0193582564124525	NaN	0.433297705492987	0.405090120319949	0.926462769319074	0.586409699199366	0.437249551509775	0.718486352500997	0.054931640625	0.315433412957268	419.095749987185	NaN	0.0799026650329575	0.0308165731542462	-0.00674857681851463	-0.032151342747501	0.115503107190246	-0.0189802579679705	NaN	0.478378923044462	0.391866432377391	0.892325674489182	0.538857418640691	0.470231144680569	0.714181636336095	0	0.273600716331837	419.602753390369
GCF_000011325.1	Corynebacterium glutamicum	X	NaN	0.913290007155318	0.0161668717333165	-0.00688716810978521	0.582539671154825	0.48480971914017	0.230933190550717	NaN	0.000319315128421791	0.897984294259784	0.992537466126079	0.472773443859435	0.523855444432383	0.500641034894861	48.3025696358336	0.898232649703827	461.920351460804	NaN	1.01822658051019	0.431614098051216	-0.397546245501772	0.961621581244077	0.481416724058312	-0.0455937015394326	NaN	0.000649594456341575	3.16421453556173e-10	5.87510500847548e-05	4.64329797270094e-22	0.210862356569697	0.647436966214682	0.0251745308801694	0.878820425398814	473.962999224523
GCF_000011325.1	Corynebacterium glutamicum	Plasmid	NaN	0.393466404519131	-0.173193514314994	-0.0595185619147513	-0.0678369934595487	0.179356151170398	0.154591691433982	NaN	0.386351989113108	0.355588754647801	0.835270180719777	0.828862911332223	0.793128589055224	0.478797154974374	2.88491412002259	0.598961000453012	251.659106246414	NaN	0.29876293192868	-0.23177029767516	-0.0669926342534645	-0.0563446428102326	0.0789519751874414	0.152818322487774	NaN	0.509022803488496	0.10009414649346	0.745546290608777	0.798303237409606	0.904445277774815	0.429770645314915	0	0.412308677742894	255.064113317921
GCF_000011325.1	Corynebacterium glutamicum	Prophage	NaN	0.46083924204565	0.125225415930315	-0.626395345749867	0.634285679286707	0.442421976913621	-0.107513789765262	NaN	0.13251892275069	0.358688331356271	0.00990855583652757	0.0177109668191753	0.311181476924438	0.480342754109915	3.46388918260345	0.723568540516081	326.270834292082	NaN	0.441727285293591	0.310550372158352	-0.654903493426659	0.468528596532173	0.465207211396638	-0.177920582799261	NaN	0.146935943724708	4.43999394768825e-05	7.67516017906677e-08	0.000274074233120389	0.23303484694823	0.111197589432793	0	0.57145244245695	334.63141528751
GCF_000011325.1	Corynebacterium glutamicum	Transposon	NaN	0.958181363462716	-0.045119399929374	0.34095732383795	0.25663239596399	0.546416678073635	0.302729419959778	NaN	0.00180503916512683	0.787217634016545	0.784571350228741	0.851928178557671	0.659902923316816	0.597521102867709	139.846792459488	0.921302132861693	449.482305921335	NaN	1.07418052119594	0.376161463579067	-0.21862612289802	1.02185853458725	0.380291773133459	0.0295737275571443	NaN	0.0061220022244283	0.000111514075430931	0.11118659214847	1.460142138507e-13	0.463986873080016	0.833231376602683	0.0598184702486117	0.897461306168597	461.814913893499
GCF_000011325.1	Corynebacterium glutamicum	Total_ORF	NaN	0.145787324406945	0.00881774614982919	-0.0105941161889712	0.0435024468432121	0.174124351196125	-0.0120120374361374	NaN	3.46889691019149e-13	0.555020171035004	0.777487053048174	0.292097519508391	8.08752518702276e-05	0.537975981000657	0.113974238047376	0.757558072108517	695.395381561623	NaN	0.129967266114059	0.0351246158488737	-0.0110951862547404	0.013610225551339	0.174707322839463	-0.0290954603144702	NaN	3.39811171192086e-06	9.52426732972157e-05	0.375923923607745	0.297114623867468	1.31102082299594e-05	0.0251540873426774	0.000377993112697209	0.601160927355066	725.595487223442
GCF_000011805.1	Aliivibrio fischeri	C	0.00528066173034819	NaN	0.0130786666023226	-0.00476413847441947	-0.00142082806771897	0.0190952541347702	-0.0097644786304867	0.944299543933551	NaN	0.634147260295985	0.89211337867614	0.956585959307057	0.691152716345158	0.767917148392573	0	0.163038417653816	Inf	0.00528066173031016	NaN	0.0130786666023212	-0.00476413847442025	-0.00142082806771829	0.0190952541347704	-0.00976447863048447	0.944299550416719	NaN	0.634147264971046	0.892113379055988	0.956585959453999	0.691152718036567	0.767917148930663	0	0.163038417653802	280.849449335386
GCF_000011805.1	Aliivibrio fischeri	D	0.044169918070327	NaN	0.0124826404970226	0.0340243200559587	0.0126592913982761	-0.027013179594096	0.00808946198514314	0.74198031118197	NaN	0.793639240396217	0.571994843486407	0.779600320152017	0.745880822523892	0.887041707148923	0	0.125705249416915	244.279098284262	0.0441699180709775	NaN	0.0124826404977563	0.0340243200559288	0.012659291398681	-0.0270131795941224	0.00808946198475155	0.741980335764799	NaN	0.793639241772854	0.57199484421626	0.779600320103396	0.745880824021525	0.8870417069542	0	0.125705249418563	242.279098284262
GCF_000011805.1	Aliivibrio fischeri	E	0.00336769838658233	NaN	-0.000999494059136436	-0.0182433374111429	-0.00156439744832309	0.00437695611318528	-0.00163728757975292	0.955402771866289	NaN	0.963497806497208	0.513925254908446	0.939879292570238	0.909228209153512	0.9503157917273	0	0.132500249174517	Inf	0.00336769838663785	NaN	-0.000999494059137117	-0.0182433374111474	-0.00156439744832441	0.00437695611318458	-0.00163728757975565	0.955402776946839	NaN	0.96349780701698	0.513925257002388	0.939879292873156	0.90922820915355	0.950315792067763	0	0.132500249174587	298.931977505084
GCF_000011805.1	Aliivibrio fischeri	F	-0.00729032451845973	NaN	0.00849492170211196	-0.0126387808824278	-0.00232812096863572	0.0240506494260681	-0.013224136329075	0.945514432405937	NaN	0.827498184169057	0.800044896036119	0.949871384132444	0.724332668132579	0.778525639840151	0	0.2572536991233	255.581799895304	-0.00729032451846331	NaN	0.00849492170210668	-0.0126387808824305	-0.00232812096863613	0.0240506494260652	-0.0132241363290754	0.945514442747685	NaN	0.82749818794274	0.800044894813797	0.949871384594855	0.724332666083641	0.778525640082775	0	0.257253699123262	253.581799895305
GCF_000011805.1	Aliivibrio fischeri	G	-0.00289489975854569	NaN	0.0298102919688984	-0.0248781984749548	-0.0146314233235286	0.0134564140305245	0.00136957982613464	0.967475910062414	NaN	0.253239715084446	0.461076072526126	0.555180359488613	0.771188095465611	0.965202961845619	0	0.277092646200781	Inf	-0.00289489975869379	NaN	0.0298102919687293	-0.0248781984750658	-0.0146314233233792	0.0134564140304241	0.0013695798274587	0.967475910464134	NaN	0.253239715501358	0.461076071410965	0.555180359815387	0.771188095908915	0.965202961621315	0	0.277092646200156	292.981156138856
GCF_000011805.1	Aliivibrio fischeri	H	0.0449231977265867	NaN	0.00155681432519535	-0.00836084367552612	-0.0158662590517154	-0.00497605532486148	-0.0260695400380626	0.582054134526132	NaN	0.957246593011877	0.821735614237925	0.56576095958626	0.922849561795281	0.462138915271147	0.00521253880378936	0.234456060435144	281.481522571974	0.053320129045998	NaN	0.000866577292327558	-0.00842418174043194	-0.017236302843938	-0.00620292420853468	-0.0292013885597614	0.508317414712653	NaN	0.975954278157129	0.819170800929119	0.527461677255061	0.903113657559495	0.403306111579749	0	0.218742666909135	281.44351359772
GCF_000011805.1	Aliivibrio fischeri	I	-0.0339223081661968	NaN	-0.0026318618696372	-0.00128832259043011	0.00620867241110044	-0.0138206939794685	-0.0178169590684618	0.73286509815357	NaN	0.9426880419469	0.977953139195347	0.858159180704105	0.830150292930093	0.687064228239449	0	0.128295037619111	262.044327363098	-0.0339223081662538	NaN	-0.00263186186964183	-0.0012883225904338	0.00620867241110198	-0.0138206939794727	-0.0178169590684547	0.73286510986272	NaN	0.942688042376609	0.977953139208383	0.858159180248746	0.830150293546746	0.687064226745385	0	0.12829503761922	260.0443273631
GCF_000011805.1	Aliivibrio fischeri	J	0.00167376014600136	NaN	-0.000381399476025722	-0.0123280565018982	-0.0126176578486676	0.0150795158708587	-0.000243135259223423	0.979261453681398	NaN	0.987013956867158	0.680681086629602	0.570592068571312	0.713386838574664	0.993113544521506	0	0.367222582879268	Inf	0.00167376014600346	NaN	-0.000381399476031093	-0.0123280565019021	-0.0126176578486721	0.0150795158708606	-0.000243135259225332	0.979261456334445	NaN	0.98701395706382	0.680681086957218	0.570592070467919	0.713386839185078	0.993113544549588	0	0.367222582879431	291.498216712333
GCF_000011805.1	Aliivibrio fischeri	K	0.025558149799958	NaN	0.00513141789286739	-0.0189181156050969	0.006981487115625	-0.022252599824755	-0.0082421762417401	0.692732843198855	NaN	0.825111015699723	0.52544417727494	0.751593705038497	0.589524451439316	0.768667908458174	0	0.16135703551348	Inf	0.02555814979989	NaN	0.00513141789285848	-0.0189181156050222	0.00698148711563107	-0.0222525998248168	-0.00824217624171152	0.692732895179783	NaN	0.82511101877129	0.525444177527591	0.751593706855474	0.589524450470924	0.768667909168351	0	0.161357035513031	298.743766755436
GCF_000011805.1	Aliivibrio fischeri	L	0.0282613594943455	NaN	0.0102722805251746	-0.048880293947997	0.0470927845875688	-0.00352419755407773	0.00423853767894759	0.750629038016284	NaN	0.744913853981156	0.229464915827234	0.117424741340847	0.949563482573013	0.910994157504629	0	0.328509895907279	278.089507072382	0.0282613594943104	NaN	0.0102722805251416	-0.0488802939480714	0.0470927845876504	-0.00352419755391995	0.00423853767901787	0.750629052164785	NaN	0.744913855184189	0.229464915428199	0.117424743232756	0.949563482634058	0.910994157269093	0	0.328509895908202	276.089507072378
GCF_000011805.1	Aliivibrio fischeri	M	-0.0120718568239463	NaN	-0.022872855975002	0.000752549178047396	8.09385893369174e-05	-0.00361157610566307	-0.00878332664981532	0.849140431132222	NaN	0.321231777995525	0.979429321423037	0.997046676209733	0.928434078744342	0.751704149074199	0	0.181276778033909	Inf	-0.0120718568239348	NaN	-0.0228728559750141	0.000752549178030768	8.09385893388027e-05	-0.00361157610561095	-0.00878332664978872	0.849140449921628	NaN	0.32123178569831	0.979429321574847	0.997046676225702	0.928434079128738	0.75170414777218	0	0.181276778033943	297.979848591644
GCF_000011805.1	Aliivibrio fischeri	N	0.0391629267878567	NaN	0.0069181113787996	-0.00554025431523435	0.00822546270668428	0.00523147878636236	0.00375037709396212	0.711471018020677	NaN	0.854559463597	0.908330853328967	0.818496274047573	0.936817532133888	0.933923405076008	0	0.0644288051030538	260.948977815119	0.0391629267878297	NaN	0.00691811137881381	-0.0055402543152155	0.00822546270671043	0.00523147878633552	0.00375037709396307	0.711471025324215	NaN	0.854559464496859	0.908330852847871	0.818496273499828	0.936817531906625	0.933923404650717	0	0.0644288051030932	258.948977815122
GCF_000011805.1	Aliivibrio fischeri	O	-0.00406003092832112	NaN	0.00685795161476211	0.0061235937024372	0.0111888946948579	-0.00685429307289587	-0.00901167179370802	0.958294285972402	NaN	0.808015475209133	0.8644999285702	0.676186578249587	0.889724740839176	0.790654551763394	0	0.146275201490121	Inf	-0.00406003092826079	NaN	0.00685795161477777	0.00612359370244331	0.0111888946948584	-0.00685429307289099	-0.00901167179371115	0.958294290621872	NaN	0.808015477438559	0.864499930085278	0.676186578997311	0.889724741512051	0.79065455364388	0	0.146275201490218	278.441413988624
GCF_000011805.1	Aliivibrio fischeri	P	0.0040878727925184	NaN	-0.0138199522212258	-0.00821320869231864	-0.0261187664333002	-0.00194993683707296	-0.00729587875789977	0.959651465073682	NaN	0.636345113374247	0.825222277799693	0.347474775744031	0.969754887464325	0.837185599954037	0.00638410469232387	0.156819755021106	284.862960222355	0.0109066122024237	NaN	-0.0150052626935801	-0.00890804072308244	-0.0281364855234691	-0.00185694002631479	-0.0104421125741821	0.890995996980596	NaN	0.603338141387151	0.809104709337924	0.304179610745489	0.97090346643455	0.764725578269619	0	0.144504534385557	284.137661634389
GCF_000011805.1	Aliivibrio fischeri	Q	0.0472735717083929	NaN	0.0293072153171406	0.00849433337712656	-0.0163046113958498	-0.017412651283182	0.00234427501143067	0.786701169232424	NaN	0.640652990381399	0.915950007505615	0.784286267229555	0.875820274278253	0.975192279443529	0	0.201997077864903	221.351142925887	0.0472735717084514	NaN	0.029307215317193	0.00849433337707855	-0.0163046113958141	-0.0174126512830814	0.00234427501163772	0.786701208122724	NaN	0.640652995351226	0.915950008302141	0.784286268536171	0.875820274834168	0.975192279512305	0	0.201997077865171	219.351142925888
GCF_000011805.1	Aliivibrio fischeri	R	0.053494412023861	NaN	0.00866005896104006	0.0109396627677969	-0.0198256197778112	-0.0233065165258101	-0.0100135300283113	0.435822457383882	NaN	0.723953255893333	0.726671927974076	0.393699104119921	0.591775791804288	0.73493294462647	0	0.229491938783826	Inf	0.0534944120238869	NaN	0.00866005896105021	0.0109396627678343	-0.0198256197778004	-0.0233065165258201	-0.0100135300283151	0.43582250763631	NaN	0.723953258731471	0.726671927746362	0.393699103753627	0.5917757914681	0.734932944733623	0	0.229491938783821	293.830042429558
GCF_000011805.1	Aliivibrio fischeri	S	-0.0749749149520301	NaN	0.00287444460869709	0.000974173126496541	0.0142250118354469	-0.0132264541199665	-0.000246351458880882	0.34384452458617	NaN	0.922817749078143	0.979399090455511	0.61351437953939	0.799322191275574	0.994478740905208	0	0.333464510393603	Inf	-0.0749749149519792	NaN	0.00287444460871253	0.000974173126502849	0.0142250118354549	-0.0132264541199638	-0.000246351458880964	0.343844600577324	NaN	0.922817750850933	0.979399090340022	0.613514379608409	0.799322190452847	0.994478740908942	0	0.333464510393346	275.277693334237
GCF_000011805.1	Aliivibrio fischeri	T	0.0341640685380575	NaN	0.0124383037724603	0.0142737445282876	0.00102741382242144	-0.0290016866902784	-0.0209473038888279	0.585651253833483	NaN	0.580356321002526	0.618476927658056	0.961593314266486	0.466479783169042	0.441184592993308	0	0.317391116835609	Inf	0.0341640685381356	NaN	0.0124383037724644	0.014273744528288	0.00102741382241808	-0.0290016866902762	-0.0209473038888308	0.585651225305612	NaN	0.580356317090466	0.618476924679715	0.961593314057641	0.466479782754184	0.441184592572638	0	0.317391116835846	297.312375316002
GCF_000011805.1	Aliivibrio fischeri	U	0.142063004471502	NaN	0.0453703197710793	0.0557613214623693	0.0217277050189881	-0.0812576380250443	0.105145129261426	0.241270815650548	NaN	0.283256864811427	0.282647696864348	0.59510252814257	0.265833573744014	0.0370252072573509	0.157586473492449	0.414810385733373	283.046252355321	0.210038783440183	NaN	0.0348190226063305	0.0502267701818381	-0.00163805118451728	-0.0796846387382691	0.0800106225815036	0.0582773108742696	NaN	0.343603622062084	0.279304112225137	0.962468184549787	0.220912518884334	0.0621602679779011	2.08025147929778e-18	0.221358589140365	290.160094933911
GCF_000011805.1	Aliivibrio fischeri	V	-0.126504950962471	NaN	-0.0295533236751805	0.0411380420854069	0.0571137976207787	-0.0643495389223419	-0.0132502591318241	0.223936195474049	NaN	0.45076181252436	0.398250390638928	0.124039812420759	0.344254261835355	0.777963061594569	0	0.373777140692718	265.405598115832	-0.126504950958282	NaN	-0.0295533236736634	0.0411380420861035	0.0571137976179525	-0.0643495389220939	-0.0132502591324971	0.223936253087732	NaN	0.450761815864627	0.398250392121068	0.124039814706957	0.344254262636295	0.777963061849416	0	0.373777140671125	263.405598115834
GCF_000011805.1	Aliivibrio fischeri	X	-0.073201146197548	NaN	0.119823315959436	-0.215801513083107	0.194996517899882	-0.421895741732831	0.392296679686308	0.770654417467653	NaN	0.320046687234803	0.170058038107465	0.110876397796938	0.0529152164866214	0.0133091593064647	5.67374553131827	0.823658592392423	257.723947791994	-0.362605903130885	NaN	0.160889079304335	-0.282600264802056	0.143402348561167	-0.165643390759359	0.406559055944059	0.263030915940106	NaN	0.186994250969986	0.0784370573819819	0.218080936379633	0.451046432787456	0.00421561407734992	0.0763541896170142	0.731569820059907	270.465590606022
GCF_000011805.1	Aliivibrio fischeri	Plasmid	-0.155450105500962	NaN	0.0154665587601733	0.0085541781471535	0.11609437125043	-0.0922433533796466	0.202023633594523	0.637206728163655	NaN	0.906937533355463	0.95840434653582	0.374378893964577	0.682526555848126	0.187954970913717	1.52036847174168	0.333800918129742	194.428790036925	-0.306185473935235	NaN	0.054773865099525	0.00165889423987973	0.139162986244988	-0.0454332886962958	0.272142702616172	0.299261798963926	NaN	0.642748836371266	0.991025408753655	0.217696791322867	0.819479249157381	0.0346933394790655	0	0.197878645882323	199.263188106524
GCF_000011805.1	Aliivibrio fischeri	Prophage	0.00427369456727503	NaN	0.111921299204257	-0.278545312615981	0.433021746545535	-0.765614474842457	0.513714833057043	0.990148696329985	NaN	0.498132497883499	0.20111293824251	0.00931868132477562	0.0114608360499622	0.0180784075400051	10.7321533283999	0.823412122386004	234.996228920389	-0.411955981687897	NaN	0.024527816085751	-0.411988610940835	0.32559376707678	-0.525448070477316	0.469710574523044	0.352175255724456	NaN	0.881910144157282	0.0603193455583304	0.038799907322261	0.0871951772161122	0.0144417286315693	0.139297962829171	0.722282829740708	247.806866601458
GCF_000011805.1	Aliivibrio fischeri	Transposon	-0.00212394245760665	NaN	0.250137325179282	-0.0911926281231756	-0.231903169776379	0.0327223336281332	0.260939845087336	0.996504174097974	NaN	0.307862055497547	0.781043684829285	0.365445708360891	0.942495586561771	0.431123403955708	23.8910697523681	0.874043177629983	198.540960977548	-0.604889267207306	NaN	0.492294157919655	-0.0582736956767094	-0.169129297614948	0.354400108838147	0.558402303504815	0.413341383980646	NaN	0.0855703357188721	0.875965650718529	0.536168448149398	0.477427415425584	0.0937978522216831	0.441923790560353	0.805467545553964	214.204383442381
GCF_000011805.1	Aliivibrio fischeri	Total_ORF	0.00239584380420499	NaN	0.00650583327884998	-0.00728949810507508	0.0169049547689882	-0.0297353849515281	0.0169979542583699	0.937866219823745	NaN	0.6547282798272	0.685182303143973	0.237942622716134	0.232927022854321	0.379305824969472	0.0883614087942988	0.75923734474621	430.02063322939	0.00660945095801871	NaN	0.0101041954192421	-0.0233780617699613	0.00368051748324888	-0.0120788755709124	0.0142383324373118	0.852081204527696	NaN	0.432195180493068	0.154465898783743	0.763151700201097	0.592705275014949	0.356037072046339	0.00087537046067313	0.6460988989827	442.62778078321
GCF_000012825.1	Phocaeicola vulgatus	C	NaN	NaN	NaN	0.00842927272669607	-0.016013844253516	0.00899575284946558	0.0010495617742545	NaN	NaN	NaN	0.710692017433592	0.501802830683902	0.660593624893404	0.951127516654974	0	0.0765230873367804	Inf	NaN	NaN	NaN	0.00842927272670209	-0.0160138442535058	0.00899575284951184	0.0010495617742608	NaN	NaN	NaN	0.710692016143817	0.50180283045072	0.660593621855001	0.951127516507092	0	0.0765230873369023	650.951339420971
GCF_000012825.1	Phocaeicola vulgatus	D	NaN	NaN	NaN	0.0589719136115176	0.0019799303280611	0.0329985882936961	-0.021037663789027	NaN	NaN	NaN	0.108966868397356	0.959962930081321	0.322768795323496	0.467995191426871	0.10838820040226	0.0783207502105052	608.240575869292	NaN	NaN	NaN	0.0580003597455783	-0.00260344122893596	0.0322492070814813	-0.0196185216702606	NaN	NaN	NaN	0.108139312468567	0.946040850398168	0.326001651557065	0.478328203524476	0	0.0744945173498289	605.952478578651
GCF_000012825.1	Phocaeicola vulgatus	E	NaN	NaN	NaN	0.00200552587533479	0.0122285782405587	0.00572545418664497	-0.00743702594209899	NaN	NaN	NaN	0.919762439069567	0.553159714591474	0.748926094928026	0.618949436626099	0	0.0921467689657431	Inf	NaN	NaN	NaN	0.00200552587534334	0.0122285782405614	0.00572545418664948	-0.00743702594207636	NaN	NaN	NaN	0.919762438789856	0.553159714331213	0.748926094893206	0.618949437293449	0	0.0921467689656179	671.912648671087
GCF_000012825.1	Phocaeicola vulgatus	F	NaN	NaN	NaN	0.00187371956711476	-0.0211683909076161	0.00979237026246734	-0.00238979843679498	NaN	NaN	NaN	0.952346576548653	0.519798796634196	0.728591438061957	0.919329136169054	0	0.070454657890656	592.041770713349	NaN	NaN	NaN	0.00187371956711242	-0.0211683909076157	0.00979237026246681	-0.00238979843678161	NaN	NaN	NaN	0.952346576655634	0.519798795248312	0.728591436980051	0.919329136071111	0	0.0704546578906281	590.041770713348
GCF_000012825.1	Phocaeicola vulgatus	G	NaN	NaN	NaN	-0.0224953054585223	-0.0229707010406462	0.00320318743768727	-0.00301299293236092	NaN	NaN	NaN	0.160193744701899	0.16782806226327	0.823176573759095	0.801148827240849	0	0.0848567338631242	Inf	NaN	NaN	NaN	-0.0224953054585253	-0.022970701040646	0.00320318743772397	-0.00301299293233271	NaN	NaN	NaN	0.160193744322943	0.167828062097607	0.823176573085178	0.801148827072483	0	0.0848567338631089	742.915731876856
GCF_000012825.1	Phocaeicola vulgatus	H	NaN	NaN	NaN	0.0160966813634114	0.0127715722354648	9.47886788946748e-05	-0.00316674410503007	NaN	NaN	NaN	0.484316340076386	0.594041648356314	0.99636421948062	0.855230071781754	0	0.0318808944275664	Inf	NaN	NaN	NaN	0.016096681363327	0.0127715722354097	9.47886788579173e-05	-0.00316674410511628	NaN	NaN	NaN	0.484316340164049	0.594041648088743	0.996364219499801	0.855230073211549	0	0.0318808944273349	658.585066986611
GCF_000012825.1	Phocaeicola vulgatus	I	NaN	NaN	NaN	0.00998353404666845	0.00734274892403259	0.00327072425109592	0.00884579894324379	NaN	NaN	NaN	0.713235357863805	0.794835592029608	0.893699101910106	0.664931768026492	0	0.0296857910007946	623.916251523309	NaN	NaN	NaN	0.00998353404669702	0.00734274892401044	0.00327072425108823	0.00884579894330273	NaN	NaN	NaN	0.71323535649101	0.794835590126481	0.893699101509036	0.66493176740029	0	0.0296857910009965	621.916251523311
GCF_000012825.1	Phocaeicola vulgatus	J	NaN	NaN	NaN	0.0065852602611602	0.00276120874706094	0.00539955611551131	0.00390094802035013	NaN	NaN	NaN	0.736043076163314	0.891933586267401	0.758799574056097	0.790516889478244	0	0.070632166018891	Inf	NaN	NaN	NaN	0.00658526026115973	0.00276120874706128	0.00539955611551403	0.00390094802034672	NaN	NaN	NaN	0.736043074511563	0.891933586465081	0.758799574091468	0.790516889614706	0	0.0706321660188742	672.672954403159
GCF_000012825.1	Phocaeicola vulgatus	K	NaN	NaN	NaN	0.0436303470261986	0.0346346033894398	0.0301044131770195	0.0256492229387164	NaN	NaN	NaN	0.0455460971909359	0.138872728910618	0.128089331238389	0.147123949082086	0.210092757130042	0.144534658004204	749.725804269728	NaN	NaN	NaN	0.0398619201281733	0.028156887485695	0.0325335442376975	0.025907576684997	NaN	NaN	NaN	0.0498832538289386	0.183036570412295	0.0750996748606332	0.0918052864372992	0	0.126359225531243	741.827749611536
GCF_000012825.1	Phocaeicola vulgatus	L	NaN	NaN	NaN	0.109002274553357	0.0914990415626529	0.0422632900455471	0.0061373896112446	NaN	NaN	NaN	0.000653027253307986	0.0124754264784912	0.148976732100344	0.817717131378582	4.28619384765625	0.535387022997622	794.607406495704	NaN	NaN	NaN	0.109051958214574	0.0528226457665917	0.045560304865598	0.00875475768558542	NaN	NaN	NaN	0.00024226414054515	0.089777921388784	0.0906104202174975	0.697906274498281	0.00641864165560107	0.459554355484315	808.635271102412
GCF_000012825.1	Phocaeicola vulgatus	M	NaN	NaN	NaN	0.0258013600794132	0.0116585246507973	0.0213955494367355	-0.0116828184491074	NaN	NaN	NaN	0.0878695049184824	0.470132519838149	0.117098132402892	0.333664181287025	0.0568361431360245	0.139129930767007	785.524741381691	NaN	NaN	NaN	0.0286397788789248	0.00686127065648537	0.0248019446736065	-0.00761430324883941	NaN	NaN	NaN	0.0473092512785019	0.650327726670876	0.0567654318195037	0.486444725327623	0	0.104934486351165	790.804137205054
GCF_000012825.1	Phocaeicola vulgatus	N	NaN	NaN	NaN	0.163856890090892	0.00735514210871023	0.0967233376744356	-0.00280051334997573	NaN	NaN	NaN	0.0167535343149703	0.924818012968675	0.127213819181085	0.961201799186253	2.07202529907227	0.199712110946727	503.17016542402	NaN	NaN	NaN	0.164566066403103	-0.0372486456948194	0.09564852732682	0.0201641799560473	NaN	NaN	NaN	0.00982174927200774	0.601560784760717	0.104186810506829	0.688655439443615	0	0.134295739349461	508.458429054046
GCF_000012825.1	Phocaeicola vulgatus	O	NaN	NaN	NaN	0.00344637137188165	0.0143067024915114	0.00443683013497743	0.0153651252218277	NaN	NaN	NaN	0.884226079138573	0.558500155112997	0.834620543749146	0.386219577354442	0	0.108634476078133	647.18323827721	NaN	NaN	NaN	0.00344637137190367	0.0143067024915356	0.00443683013499606	0.015365125221846	NaN	NaN	NaN	0.884226079061227	0.558500156748986	0.834620543151074	0.386219578329843	0	0.108634476078457	645.183238277207
GCF_000012825.1	Phocaeicola vulgatus	P	NaN	NaN	NaN	-0.012733797430522	-0.0379360875504299	0.0143674985771626	0.00057542569905046	NaN	NaN	NaN	0.550103358536265	0.101314637048605	0.456587978557741	0.973456151228729	0.244190037483349	0.158589379671955	727.228290726864	NaN	NaN	NaN	-0.0182381886157183	-0.0441623755559947	0.0182223917040759	-0.0102205512130574	NaN	NaN	NaN	0.352729333361464	0.0322119850131957	0.299206914357327	0.487275297208968	0	0.0877782816134856	732.419528398593
GCF_000012825.1	Phocaeicola vulgatus	Q	NaN	NaN	NaN	0.0064956275813522	-0.013240953478052	0.0700817939080306	0.0198892986468767	NaN	NaN	NaN	0.899911021879608	0.805787113605205	0.124806727349485	0.607900739638376	0	0.171867705118722	506.795449010142	NaN	NaN	NaN	0.00649562758005727	-0.0132409534763811	0.0700817939221886	0.0198892986487081	NaN	NaN	NaN	0.899911020878025	0.805787111400287	0.124806728923719	0.607900736974736	0	0.171867705185226	504.795449010142
GCF_000012825.1	Phocaeicola vulgatus	R	NaN	NaN	NaN	0.040035271546648	0.0312750905546303	0.0322563224723971	-0.0190718279727068	NaN	NaN	NaN	0.0446512466988613	0.137216611567615	0.0721436205428226	0.224534585483256	0.0463218952063471	0.181655509986636	720.705994253638	NaN	NaN	NaN	0.041010938255849	0.0283119044182299	0.0341663789145574	-0.0185317475964987	NaN	NaN	NaN	0.0348310887687371	0.163371603768358	0.051125054056766	0.209766680701157	0	0.174149180173086	719.336758920165
GCF_000012825.1	Phocaeicola vulgatus	S	NaN	NaN	NaN	0.0781184994868391	-0.00780817696761234	0.0303361587495163	0.00149389251491823	NaN	NaN	NaN	0.00463959562578298	0.792208427066581	0.229577126700015	0.943920075448248	0	0.134450079540996	667.243760600961	NaN	NaN	NaN	0.0781184994620076	-0.00780817699342873	0.0303361587667037	0.00149389250928065	NaN	NaN	NaN	0.00463959553626792	0.792208425979099	0.22957712612281	0.943920075972771	0	0.134450079512634	665.243760600966
GCF_000012825.1	Phocaeicola vulgatus	T	NaN	NaN	NaN	0.0102790724271411	-0.0353708193842623	0.0347816589110617	-0.0105981486371432	NaN	NaN	NaN	0.649443074397121	0.139438051371974	0.0866119299165639	0.535326569627999	0	0.143536929078822	Inf	NaN	NaN	NaN	0.010279072426766	-0.0353708193844087	0.0347816589107856	-0.0105981486372969	NaN	NaN	NaN	0.649443074842967	0.139438051724406	0.0866119303986464	0.535326570807326	0	0.143536929078033	676.172673551372
GCF_000012825.1	Phocaeicola vulgatus	U	NaN	NaN	NaN	0.125979066383861	0.143583226134558	0.02295572120166	-0.0250540795146316	NaN	NaN	NaN	0.0237284599037642	0.0252259366977117	0.656188382102462	0.592394098819642	11.0204223543406	0.418278983174224	667.885050319687	NaN	NaN	NaN	0.0998261083732961	0.0432590354849562	0.0279110417638723	-0.0200971577876607	NaN	NaN	NaN	0.0543536985191153	0.427846769506039	0.554181830851004	0.610930302517469	0.0170170692806102	0.300498675038267	685.386198097061
GCF_000012825.1	Phocaeicola vulgatus	V	NaN	NaN	NaN	0.0375512519212984	0.00322850927909224	-0.00892342176756505	0.00516307051003009	NaN	NaN	NaN	0.153448931724305	0.907265563088832	0.710180266870077	0.79601365687723	0	0.0543593605767382	653.128906547505	NaN	NaN	NaN	0.037551251919184	0.00322850927640647	-0.0089234217678848	0.00516307051303373	NaN	NaN	NaN	0.153448931309413	0.907265562717435	0.710180265553876	0.796013656306229	0	0.0543593605733553	651.128906547511
GCF_000012825.1	Phocaeicola vulgatus	X	NaN	NaN	NaN	0.152079889500993	0.120329657397932	0.100731100478777	0.0777894527192513	NaN	NaN	NaN	0.0283813857019688	0.113016749000629	0.0924049081716988	0.152610033666153	30.8477200030111	0.697076111658487	760.441550311015	NaN	NaN	NaN	0.176328396042433	0.123389566184686	0.0169933027691224	0.0449587828144949	NaN	NaN	NaN	0.00377732733224367	0.0518950936311119	0.758288991257047	0.328881301348571	0.0363308582698773	0.681919461014881	761.66161677776
GCF_000012825.1	Phocaeicola vulgatus	Plasmid	NaN	NaN	NaN	0.259623245200765	0.127853340959665	-0.0355503967246937	0.0658481180723718	NaN	NaN	NaN	0.0119225060841408	0.296134349506307	0.716506945568556	0.465386200538928	31.2596604684368	0.36446462929065	520.698184344274	NaN	NaN	NaN	0.264172922154917	0.0191508639352337	0.00133997139437811	0.0601164878549651	NaN	NaN	NaN	0.00544048657213165	0.854295833691484	0.988057537686394	0.419290152516517	0.0463454094864954	0.228742974172051	539.231054644302
GCF_000012825.1	Phocaeicola vulgatus	Prophage	NaN	NaN	NaN	0.162895229594045	0.215242989819485	0.0970921249312157	0.0839234508062075	NaN	NaN	NaN	0.13077271701911	0.0748361727499846	0.305146172301115	0.330186431776175	71.1255035400391	0.647896457941863	644.421556621585	NaN	NaN	NaN	0.215173405081323	0.172202520589005	0.0250364957920657	-0.0129406690482905	NaN	NaN	NaN	0.0147669956177066	0.0614230649572482	0.755454452240871	0.847117001396744	0.0707332531423151	0.585134714604118	661.672444768451
GCF_000012825.1	Phocaeicola vulgatus	Transposon	NaN	NaN	NaN	0.095239093037799	0.0479131234878019	0.0730985277556928	0.0882646470639079	NaN	NaN	NaN	0.231199220263703	0.608683378811923	0.317953353817266	0.180360825388444	28.8171854019165	0.46852244437682	656.252753354978	NaN	NaN	NaN	0.0460369424654209	0.023582171114175	0.00308327432567858	0.0695802303693165	NaN	NaN	NaN	0.554428266125883	0.771082146451003	0.965010235304894	0.234678251725836	0.0483612862036021	0.486128623711661	651.544969133047
GCF_000012825.1	Phocaeicola vulgatus	Total_ORF	NaN	NaN	NaN	0.0320324869793964	0.0650002011084247	0.0455228499248625	0.0189186594922228	NaN	NaN	NaN	0.156522317751421	0.000651134189395033	0.00485441419948465	0.198726913723277	4.05687928920262	0.887822062546567	1120.62927438744	NaN	NaN	NaN	0.0469451049874481	0.0271044383500801	0.022407678069622	-0.0164065622729956	NaN	NaN	NaN	0.00754676853071396	0.138032214496994	0.156759606220257	0.2140032093983	0.00349207917359627	0.891939399634322	1103.83531688968
GCF_000012845.1	Parabacteroides distasonis	C	NaN	NaN	0.0170595267221404	-0.0123986241517427	0.0170337546689449	-0.00318522524146885	0.0181840903970393	NaN	NaN	0.742209739889925	0.775005062622276	0.642631446812091	0.904121306066164	0.428850456633294	0	0.194513422111359	Inf	NaN	NaN	0.0170595267221586	-0.0123986241517546	0.0170337546689534	-0.00318522524146976	0.0181840903970166	NaN	NaN	0.742209744302848	0.775005062082823	0.642631446272127	0.904121305849365	0.428850457208038	0	0.194513422111098	373.91853287027
GCF_000012845.1	Parabacteroides distasonis	D	NaN	NaN	0.0980974522044747	-0.0586639115480107	-0.0091307348280108	0.0281998459277148	0.000884493887894651	NaN	NaN	0.32370599628275	0.474513716806817	0.89520958712447	0.562138769499	0.983376373538621	0	0.216967647975559	315.730364228483	NaN	NaN	0.0980974522127834	-0.0586639115514104	-0.00913073481566977	0.0281998459252499	0.000884493889951703	NaN	NaN	0.323705971764112	0.474513704682855	0.895209586385876	0.562138765733465	0.983376373394082	0	0.216967647966137	313.730364228483
GCF_000012845.1	Parabacteroides distasonis	E	NaN	NaN	-0.0153418703306032	0.00594469626454902	0.000195677475660563	0.00655179249300123	-0.000440916940596914	NaN	NaN	0.734511220472944	0.875361037914586	0.995178367353074	0.777214529020368	0.982529748413301	0	0.105998551294018	Inf	NaN	NaN	-0.0153418703306403	0.00594469626455337	0.000195677475649256	0.00655179249299539	-0.000440916940599924	NaN	NaN	0.734511223719742	0.875361037736839	0.99517836735451	0.777214528185375	0.982529748430053	0	0.105998551294173	385.705752498275
GCF_000012845.1	Parabacteroides distasonis	F	NaN	NaN	-0.00548258888160999	-0.0169162626632485	-0.00659190138672973	-0.00599372350485229	-0.00844616536253873	NaN	NaN	0.941940831025294	0.788838270491276	0.90238890363328	0.87595437184088	0.799353552183537	0	0.0781820426636794	336.684613446545	NaN	NaN	-0.00548258888160429	-0.0169162626632477	-0.00659190138673061	-0.00599372350485974	-0.00844616536253729	NaN	NaN	0.941940821891344	0.788838266731746	0.902388899910824	0.875954369963215	0.79935354811684	0	0.0781820426637032	334.684613446543
GCF_000012845.1	Parabacteroides distasonis	G	NaN	NaN	0.014959744246596	-0.00846761900599132	0.00451387829001772	0.00375374149893721	0.0185726018167548	NaN	NaN	0.710893652836159	0.801837305083835	0.874801695800345	0.854864460265505	0.298548143310743	0	0.222118160829907	Inf	NaN	NaN	0.0149597442465787	-0.00846761900598972	0.00451387829001243	0.00375374149893464	0.0185726018167499	NaN	NaN	0.710893672169802	0.801837305062578	0.874801696223533	0.854864461122793	0.298548146117006	0	0.222118160829773	400.133350629124
GCF_000012845.1	Parabacteroides distasonis	H	NaN	NaN	0.0574153938823736	-0.0258937650197118	0.000717363160061872	-0.00580763034233997	0.0177373712744328	NaN	NaN	0.309294457165438	0.5792447491119	0.98553454513536	0.837470821322442	0.470009558596772	0	0.233777084740174	371.204858274968	NaN	NaN	0.0574153938824817	-0.0258937650197816	0.000717363160186442	-0.00580763034237857	0.0177373712744652	NaN	NaN	0.3092945205958	0.579244751134499	0.985534545440003	0.837470822303721	0.47000956571042	0	0.233777084740798	369.204858274967
GCF_000012845.1	Parabacteroides distasonis	I	NaN	NaN	-0.0161986159498206	0.0108032494672509	-0.0113518951247621	0.0211795585329842	-0.0252844967337381	NaN	NaN	0.80679400202941	0.846451379316266	0.812000563069607	0.541572360353396	0.414048014775412	0.0381648561451584	0.13899677602061	355.239299924407	NaN	NaN	-0.0176838850016522	0.00671926893953936	-0.0115196603483181	0.026884765363577	-0.0201993234111803	NaN	NaN	0.787335857046634	0.90248633541714	0.806829165753471	0.419453160421409	0.486673262057976	0	0.107598013063785	355.248047941914
GCF_000012845.1	Parabacteroides distasonis	J	NaN	NaN	0.00571954677377314	-6.46004584002454e-05	-0.00172240001616737	-0.000222276926235063	-0.00066948454713096	NaN	NaN	0.902699821002324	0.998676265266469	0.958696902470615	0.992545022606505	0.974117632796353	0	0.0238202669165791	Inf	NaN	NaN	0.00571954677375724	-6.46004583895175e-05	-0.00172240001617316	-0.000222276926233483	-0.000669484547116908	NaN	NaN	0.902699825481398	0.998676265279133	0.958696903154452	0.99254502263083	0.974117632965849	0	0.0238202669164351	381.900394541932
GCF_000012845.1	Parabacteroides distasonis	K	NaN	NaN	0.0246009216026589	-0.0371441601260544	-0.00618515077135952	0.0302219431442767	0.0112634478851041	NaN	NaN	0.5912610282482	0.338554092507607	0.850283559422082	0.224238556681113	0.617900626126058	0.057297220920649	0.15853919177245	411.927337391154	NaN	NaN	0.0333995571219585	-0.033310586385346	-0.00562694200437514	0.024601722860344	0.00673369382287894	NaN	NaN	0.450244759971138	0.368902354329212	0.857789328493477	0.267682726203047	0.728434693857092	0	0.0906832623247394	414.408100504191
GCF_000012845.1	Parabacteroides distasonis	L	NaN	NaN	0.0326342604700775	-0.0556289450498702	-0.00765425473344877	-0.00357114030065597	-0.0240388283439833	NaN	NaN	0.546752800921197	0.246235565943766	0.853312487012742	0.920885802843204	0.456818772274836	0.50058388710022	0.369388157523397	422.95056788164	NaN	NaN	0.0519383975660247	-0.0522472494224918	-0.0160763313321252	-0.00599722951722841	-0.0121283035476442	NaN	NaN	0.290685978166658	0.200809728192758	0.642494682689598	0.807156997056204	0.567703608733775	0.000591869496618857	0.107084818979155	440.332503247891
GCF_000012845.1	Parabacteroides distasonis	M	NaN	NaN	0.0276152065323006	-0.0169146322094272	-0.0112837575200289	-0.0140016004320492	0.0216264173473553	NaN	NaN	0.412862382056934	0.549443107743814	0.63697791684529	0.428846147648324	0.169619451730409	0.0118003606885964	0.194129883834902	443.134079484927	NaN	NaN	0.0274159702002814	-0.0175825334571513	-0.0113835751506583	-0.0154782805630326	0.0217386631099254	NaN	NaN	0.409879818984383	0.52560018118077	0.628400440719457	0.358466668984889	0.136213536825879	0	0.186339587959884	437.496078051678
GCF_000012845.1	Parabacteroides distasonis	N	NaN	NaN	0.0845932498944719	-0.0577701546796561	-0.00696687044827318	0.0727435236154345	0.0209352098558632	NaN	NaN	0.57623653584614	0.648539355599692	0.947985111104701	0.326496161924715	0.749939623737729	0	0.107107093002612	276.905591071166	NaN	NaN	0.0845932502059191	-0.0577701547695952	-0.00696687058206219	0.0727435236536088	0.020935210196252	NaN	NaN	0.576236531387745	0.648539362928586	0.947985111338974	0.326496165343141	0.749939619955685	0	0.107107093621593	274.905591071166
GCF_000012845.1	Parabacteroides distasonis	O	NaN	NaN	0.0248617120218345	-0.00501688929561159	0.00127785101779702	0.00261125805630081	0.0158016146247006	NaN	NaN	0.638188018243115	0.909093367271042	0.972746418035954	0.922286038582823	0.497240142885162	0	0.136842330527183	Inf	NaN	NaN	0.0248617120218714	-0.00501688929560747	0.00127785101780716	0.00261125805630642	0.0158016146247154	NaN	NaN	0.638188034209445	0.909093368149948	0.972746418417289	0.922286039223094	0.497240145684285	0	0.13684233052747	372.4484744992
GCF_000012845.1	Parabacteroides distasonis	P	NaN	NaN	0.0327492644187869	-0.0284447281219936	0.0245381629326151	0.0267958133297855	0.00968505088648992	NaN	NaN	0.450400811994076	0.4345377849709	0.424157406698713	0.221121966429787	0.61346672130231	0	0.274837114575996	Inf	NaN	NaN	0.0327492644188083	-0.0284447281219914	0.0245381629326229	0.0267958133297922	0.00968505088650268	NaN	NaN	0.450400848866133	0.434537786367952	0.42415741144032	0.221121969334318	0.613466723185625	0	0.274837114576196	396.506458747401
GCF_000012845.1	Parabacteroides distasonis	Q	NaN	NaN	-0.00225701874837859	0.0255436879245138	-0.0163614620854383	-0.0467032145847473	-0.0324569761575106	NaN	NaN	0.986266212023317	0.80767574710939	0.858635552923048	0.507565017095541	0.598868370584163	0.333685628977975	0.45080337715814	288.935135339912	NaN	NaN	0.0101762578241026	0.053107042442802	-0.0203953764178612	-0.0721226197533169	-0.0722790812665711	NaN	NaN	0.936417993117392	0.599965746001438	0.818860659936035	0.264602994005402	0.183861665882179	0	0.278866426225834	292.508439200417
GCF_000012845.1	Parabacteroides distasonis	R	NaN	NaN	-0.0123864506472316	-0.00422430579524245	-0.00244722808620525	0.00659979658257681	0.00406022388801861	NaN	NaN	0.76105197279569	0.901824915453835	0.933135592145339	0.751378949842726	0.822739427847992	0	0.0414421843927182	Inf	NaN	NaN	-0.0123864506472335	-0.00422430579525556	-0.00244722808619259	0.00659979658257227	0.00406022388800392	NaN	NaN	0.761051993731533	0.901824915538223	0.933135592795814	0.751378950905125	0.822739429207551	0	0.0414421843926688	403.01613041393
GCF_000012845.1	Parabacteroides distasonis	S	NaN	NaN	2.55473968151576e-05	0.00725607373608714	0.0111345055907006	0.00277943126079118	-0.020351133520991	NaN	NaN	0.999692938493784	0.896264815273246	0.815252139000179	0.941501685616508	0.55402383994408	0.222749776226811	0.193448355021234	374.454331911625	NaN	NaN	0.0192674839167867	0.012519527262101	0.00700961897578743	0.00181303741629829	-0.0310676863114283	NaN	NaN	0.758164213318192	0.807202969057961	0.873855779767094	0.954201111312438	0.254913438894067	0	0.0589219377260944	378.635354302798
GCF_000012845.1	Parabacteroides distasonis	T	NaN	NaN	0.0227232204670227	-0.0122168615883718	0.00126026102098621	0.0165590453840692	0.00915538699714392	NaN	NaN	0.621512189332954	0.750408374464888	0.969220303736158	0.476227994304971	0.651634593802628	0	0.0565742063632471	Inf	NaN	NaN	0.0227232204671815	-0.0122168615885113	0.00126026102115927	0.0165590453839639	0.00915538699713633	NaN	NaN	0.621512223745494	0.750408374802162	0.969220304278633	0.476227996430018	0.651634596199296	0	0.0565742063630731	398.640986785979
GCF_000012845.1	Parabacteroides distasonis	U	NaN	NaN	0.161896620442057	-0.0363926667091943	-0.00266315534366475	0.0798992642707468	0.014335765501022	NaN	NaN	0.116687544919115	0.677684194185959	0.971103500584145	0.186126738173374	0.797236541855501	0.95367431640625	0.340486426750382	349.352995113204	NaN	NaN	0.194491894681007	-0.0536891458611468	0.0118523647200218	0.0903416809765748	0.0666071132013919	NaN	NaN	0.0379412390682809	0.480556497772865	0.853032632953838	0.0421641141449366	0.0937263750811096	1.33478126889532e-18	0.196828128437222	354.852024304792
GCF_000012845.1	Parabacteroides distasonis	V	NaN	NaN	-0.0139921994122398	0.0612086851389084	-0.0545782702531853	-0.0105876634686401	0.00965670264159852	NaN	NaN	0.806443983640808	0.189924036908448	0.181374959882232	0.725133878294599	0.717626356067341	0.0363714005974168	0.18599177876944	382.173285058503	NaN	NaN	-0.0106252930684869	0.0680864181335385	-0.0557829054765201	-0.0166764078547586	0.00275732596423825	NaN	NaN	0.85023245123361	0.136153940009348	0.16462921922636	0.559518474934335	0.910866876537901	0	0.161230988562518	382.678896970889
GCF_000012845.1	Parabacteroides distasonis	X	NaN	NaN	0.0635498241470619	-0.261960267206107	0.0543958789242087	0.0226074616928657	-0.137786723622141	NaN	NaN	0.568291992199708	0.0233576013857135	0.645009669973624	0.823139678725366	0.111980118174088	11.0728590749573	0.644836590357024	398.553200598067	NaN	NaN	0.150954347566093	-0.181577414454199	-0.0354455564442259	-0.0870678490900257	0.023243234755767	NaN	NaN	0.271835693360902	0.112857891949401	0.712984133153997	0.20882727213558	0.697109101459627	0.0276171671541622	0.551398903247633	410.303443432936
GCF_000012845.1	Parabacteroides distasonis	Plasmid	NaN	NaN	0.431616107909273	-0.0222112995254125	-0.072705440623712	-0.0679801559807757	0.0770678691556584	NaN	NaN	0.0571550546111518	0.890936071707166	0.601763030891768	0.525001840386061	0.417020067852472	1.09696984291077	0.166956128062205	302.89768862767	NaN	NaN	0.478183332453364	-0.0127222554628528	-0.0746483319390483	-0.0699245612257529	0.0858957527590054	NaN	NaN	0.0304801552168487	0.934059419256126	0.57732331464146	0.461849199853478	0.286754174472963	0	0.153352259921678	285.756846507605
GCF_000012845.1	Parabacteroides distasonis	Prophage	NaN	NaN	-0.00429709954859257	-0.0445038218738729	-0.0489299456710967	-0.100963205618133	-0.00360175716198852	NaN	NaN	0.979389841458095	0.794237158517365	0.74727400942343	0.46871592864965	0.977040652590917	15.3215441959336	0.521886120489686	353.690752958249	NaN	NaN	0.205358897046316	-0.0713733355329047	-0.162784364264063	-0.220025900084233	0.112965083395209	NaN	NaN	0.290213028583247	0.652341995474491	0.225036286104596	0.0239725606443285	0.172833233928443	0.045059952370157	0.466970011263478	355.30519001107
GCF_000012845.1	Parabacteroides distasonis	Transposon	NaN	NaN	0.165783302263132	-0.808764834231857	0.405223759126952	0.245493884502921	-0.657063612083908	NaN	NaN	0.530566366788769	0.00320182775123679	0.185881184012716	0.369513691204245	0.00159447038272759	77.4072041392576	0.705546091793159	301.617304606609	NaN	NaN	-0.229864928737096	-0.178246161545365	0.0878077876788547	-0.162700851033067	-0.224213628272925	NaN	NaN	0.481210565668887	0.520595898713985	0.707994447416747	0.341584194738401	0.123387229199412	0.163431033339282	0.627044790875174	311.602274056011
GCF_000012845.1	Parabacteroides distasonis	Total_ORF	NaN	NaN	0.00186123216028597	-0.0439245558930654	0.0371298817853519	0.0229235427542501	0.0164335593070163	NaN	NaN	0.909451455258116	0.0192609968161408	0.127333348189514	0.146193929342805	0.276111544717709	0.552134786863689	0.772663538751652	623.421980227363	NaN	NaN	0.0520384283259799	-0.0357553765371056	0.00713459328129157	-0.00120011584713753	0.00828447602686539	NaN	NaN	0.0582511103362804	0.118441051353397	0.714684284398919	0.93156814739626	0.494541762587374	0.00141155133037394	0.767529260309879	617.485969744234
GCF_000013285.1	Clostridium_P perfringens	C	0.0224810867693503	0.0126756639390039	0.00294164945075348	0.00474342892551198	-0.00376846869969747	0.00633777179022005	-0.0258794040333016	0.569934089188679	0.731324591583335	0.927796559097108	0.857825226606217	0.91485136282081	0.850877202489339	0.243515183121908	0.0911517613808996	0.628443101025168	614.652726269895	0.0549327722776339	0.0218079452799159	-0.00329722089834552	0.0158400587971998	-0.0447921214163273	0.0144654859837098	-0.0515189326313142	0.142724581961909	0.535785372221841	0.914969438039611	0.5101422257021	0.161982797045304	0.652981142860941	0.0094460709806319	0	0.395454794886227	628.854443038681
GCF_000013285.1	Clostridium_P perfringens	D	0.041356202961715	0.0282506690177998	-0.0100951777833501	0.0511625602845686	-0.031759434511025	0.00377480325374518	-0.0559956468927894	0.277171893088864	0.426373171664057	0.746157474410329	0.0377319433826796	0.338812747949213	0.906600426395433	0.00699418731615028	0.029903762661411	0.555389484367781	624.850845049869	0.0464430912734573	0.0304881167295269	-0.0137976825675748	0.0598398993102942	-0.0385125959013369	0.00679341606798779	-0.0628346642090337	0.209468272498282	0.38078946514665	0.652043765615161	0.0109090598363545	0.223592652708299	0.829758280339656	0.0013586138969462	0	0.542468870794514	627.77240983853
GCF_000013285.1	Clostridium_P perfringens	E	0.0237378356919374	-0.0034500096088519	0.00160077208304373	0.00147390250091568	0.000262060858096972	-0.00115732745462139	-0.0175918237315421	0.486287150058381	0.913659702156587	0.954449469791061	0.94898247283044	0.993163860977713	0.968290956847218	0.363187520100713	0.0985958200143503	0.71516533110385	645.762797294544	0.0629585297711488	0.00940921930048455	-0.00687543865753064	0.0202787627952965	-0.0523063581316345	0.0066669994118068	-0.0495538508832302	0.0465112419771537	0.751252310983865	0.792476166673533	0.318200620270663	0.0541130447508942	0.806736601923478	0.00315663166031449	0	0.375234971984405	674.30366575291
GCF_000013285.1	Clostridium_P perfringens	F	0.0277360005555559	-0.00356850708962526	-0.00424746657144053	0.00836666281899309	-0.0132478612669394	0.00247837487434643	-0.0315302763275922	0.504399882794541	0.927155297800097	0.902214845348544	0.75766576842463	0.711317512932644	0.945328033709851	0.158366165090411	0.00791832422351035	0.404570602837009	582.306570285117	0.0309168954690972	-0.00282592122583067	-0.0051034073910629	0.00975299446614285	-0.0170257411518372	0.00331154774074951	-0.0342168513662679	0.453654370245606	0.942056802285235	0.882128577308508	0.715976633663708	0.629476478312062	0.926707462997529	0.119719386020444	0	0.396964045402354	584.640634877799
GCF_000013285.1	Clostridium_P perfringens	G	0.0330371556381889	-0.00604404703705807	0.00226625946580426	-0.00160533066149824	0.00651063953778117	-0.00392717337685874	-0.00618441743042462	0.317888060312643	0.846265074143581	0.933519467045214	0.944166419238376	0.827125678173377	0.889197881437517	0.749049315113836	0.227257275022566	0.77675366516	689.952587688162	0.105637686348827	0.00767755235557378	-0.00108166434001947	0.0194485752443504	-0.0755518476958038	0.00978804818233388	-0.0655360979319036	0.00369723708123216	0.822260353997025	0.971463841819199	0.410218643435242	0.0161329645717743	0.75743366069482	0.000742806174452993	0.00300475129544338	0.443185297239268	759.205297878927
GCF_000013285.1	Clostridium_P perfringens	H	0.0147470309807036	-0.0097194370646403	0.000685264666497242	-0.00194449334476181	-0.0193718221406937	0.0172866828980874	-0.0221302487638859	0.685934734282759	0.775613497746895	0.981916333307485	0.935880887203664	0.547297500432442	0.582025477089222	0.270635576776748	0.0294982089316278	0.433738700117721	614.046743566112	0.0280982002767738	-0.00685705865780283	-0.00225948108144321	0.00445901680882959	-0.0352321075848101	0.0205169513790344	-0.0334734023375315	0.428426024610512	0.837571695770269	0.939216358952112	0.846798228487815	0.249708682130658	0.505745003142422	0.0771578981001663	0	0.33477508005574	617.48983558921
GCF_000013285.1	Clostridium_P perfringens	I	0.023613000277503	-0.0077481212611516	-0.0146557532839721	0.00371449248863641	-0.0247303208069547	-0.00380068157146702	-0.0202979762028478	0.616223091074863	0.86027123926046	0.708343846128653	0.905079709727558	0.551872059678488	0.92575448998932	0.433342057442988	0.0442993106880749	0.357357915873963	568.805604180919	0.0377553095603281	-0.00302568508720012	-0.0179760563887757	0.0109198086798748	-0.0442144803528811	-0.000726523964350722	-0.0326580679446754	0.411553416588453	0.944279410277986	0.640375619942976	0.714654490371641	0.265064885587192	0.98555087076738	0.183310599904186	0	0.268895657334835	572.513321437857
GCF_000013285.1	Clostridium_P perfringens	J	0.0197238975488174	0.00885368813821174	-0.000531772825227714	0.0166687079579969	-0.0148239569798688	0.00168540855816654	-0.012275035798751	0.482650681694268	0.737498724527821	0.981721195429376	0.361729286573035	0.539601019822784	0.944762952944718	0.415461209819724	0.00455830750550747	0.425798203632868	653.553749133159	0.0223236557239278	0.00957941235595521	-0.00136559302623081	0.0180436908095776	-0.0180472636298898	0.00254156836144143	-0.0145506189282201	0.422701933933565	0.715432168169023	0.95282259718343	0.31648854756509	0.447189327044634	0.916371173117858	0.324611735622422	0	0.41649775773565	655.035270388121
GCF_000013285.1	Clostridium_P perfringens	K	0.0728627739191736	0.0020544893348148	0.00471207636296138	0.0224348347291596	-0.0317761446313011	0.0113298935584541	-0.0467931005062359	0.0412527586992175	0.950948589768085	0.871076265589197	0.353725369713608	0.320111511678474	0.702968599582555	0.0227257676690635	0.206430613733094	0.712712744207572	680.483587048619	0.112544229263258	0.0123426292671586	-0.00758083612065109	0.0499863214014016	-0.0793433905941569	0.0293431478429923	-0.0870081069647754	0.000582726613140699	0.686121343526977	0.777852690024104	0.0158939672675874	0.00486533662585508	0.289180551901142	5.15092406977172e-07	0.000549247405791213	0.524290787907541	720.376647843468
GCF_000013285.1	Clostridium_P perfringens	L	0.0402889989125994	0.0585600830968552	0.0347503810900088	0.0453831528031023	-0.0117591134889351	0.0200399193380169	-0.0607371552590502	0.401323262232029	0.201055977125405	0.363358074479274	0.162001439330733	0.775052644043527	0.60298227737848	0.0288807492229048	0.649881601333618	0.626797230525135	671.54027190814	0.0476863443084873	0.068550792673835	0.00279958320056681	0.0974802926491548	-0.0274687799835665	0.0405183270832877	-0.0864791323851232	0.301772063735155	0.115107280679	0.94093638681217	0.00083373705120787	0.481575111308183	0.298897605384115	0.000376882591438148	0.00375160406847238	0.467009658781334	699.744827756511
GCF_000013285.1	Clostridium_P perfringens	M	0.0191237358469719	0.0490087139671649	0.00955964634218928	0.00414588109825126	-0.0333957115243808	0.00558833645754991	-0.0351563740257133	0.600066718309393	0.155125905928228	0.747331803349153	0.868327442037033	0.304586036673658	0.855190155747256	0.0945069633354143	0.232907106925495	0.586777387898242	685.077793583477	0.0449162489909151	0.0599872666098226	0.00276054520472731	0.0270859885848315	-0.0725234426536179	0.0206834981998146	-0.0678680336682692	0.172668774746255	0.053089143556327	0.918406114510062	0.197239031041987	0.0103012086966779	0.46102824179966	9.68390770733509e-05	0.000467717301740319	0.39397282297979	716.292650401713
GCF_000013285.1	Clostridium_P perfringens	N	0.125866326390749	-0.0208201135834011	0.0213978446014834	0.0399216179075576	-0.0626170138564827	0.0128060680425833	-0.0723282674604626	0.153002221511971	0.799376124028008	0.765321394387265	0.475010423750107	0.408441713814269	0.864649717276697	0.120809654343796	0.00107177470277975	0.332938667020176	466.634016542911	0.126031137242829	-0.0207667112547402	0.0213388759798068	0.0400420355835025	-0.062831189381549	0.0128647375883548	-0.0724692785754166	0.152375600753732	0.799858439521164	0.765917600551053	0.473509524367116	0.40662231000953	0.864018384404962	0.11989227306654	0	0.332959822377665	466.39864200362
GCF_000013285.1	Clostridium_P perfringens	O	0.0380613837452695	0.00673700794027324	0.00109541131227843	0.0323136376337295	-0.0138263842020113	0.0208529265634312	-0.0398972795197531	0.379752017178752	0.867483018020836	0.975462961665287	0.255279295415048	0.716633532345814	0.569754631664285	0.0945959641990518	0.0531970889610989	0.562692275877234	592.813433877006	0.0547716284983025	0.00951947448382248	-0.00440382149366409	0.0398968843803129	-0.0311401963833331	0.0271012727924413	-0.0542762874959655	0.191895058909041	0.80917639063052	0.899065284538159	0.136725923073371	0.385385009714655	0.449177725031814	0.014740399682389	0	0.498523245190531	596.354515124742
GCF_000013285.1	Clostridium_P perfringens	P	0.0384724701245805	0.00560598721190042	0.00936322894948977	0.0174228827607817	-0.0150512495944264	0.00997797869654968	-0.0412794462582935	0.334326528200487	0.880055634272003	0.774343578711093	0.516251876778687	0.675915171689279	0.766372518957281	0.0694498004802828	0.160190486349165	0.765626719119591	626.985830401925	0.0921630082707063	0.0173969499257218	-0.00354160640749678	0.0400255031416135	-0.0733730139415172	0.0252540624034396	-0.0841525894628366	0.0119413904981128	0.611611643809404	0.906260983008093	0.0849228559649398	0.0201395189646456	0.415755306650259	1.46245981283901e-05	0	0.501672999095058	661.759806036097
GCF_000013285.1	Clostridium_P perfringens	Q	0.0601368122992295	-0.0221417896614675	0.00976993893575405	0.0236682502496985	-0.0353189252773926	0.00495484516859998	-0.0415232771519273	0.512418967042777	0.79530434279319	0.89726408712637	0.692681375524382	0.663700110088152	0.949914707949658	0.407897920042633	0.124273410400125	0.298940095973889	456.361118194641	0.0818644265505036	-0.0174548547490077	0.00589207954381357	0.0315740293349946	-0.0624028481775178	0.00913636273330331	-0.0584551827835257	0.365016212905735	0.836468041570533	0.937081449035299	0.586014769509617	0.425578576614335	0.906664383916125	0.224542782540031	0	0.252645947991374	457.566828990752
GCF_000013285.1	Clostridium_P perfringens	R	0.0312078683480547	0.0290712155338662	-0.0117278872598284	0.0219170621602856	-0.0179181598933538	-0.0101118432548444	-0.0307328113208673	0.338857379782162	0.339869669822202	0.660624805851866	0.315141753855999	0.536270388475359	0.714520169000216	0.0942766949245434	0.0803228907898301	0.663103080324328	660.922377417879	0.0589418708372807	0.034951459229819	-0.0208551057996189	0.0372413005731293	-0.0474456777453188	-0.000499842803903566	-0.0543240186885263	0.052495268988919	0.220827010559015	0.405668689364362	0.0546098824748402	0.0671064442631662	0.984680895237937	0.000726287183138196	0	0.497263422957778	678.260082998377
GCF_000013285.1	Clostridium_P perfringens	S	0.0112557331593838	0.0202602368319199	-0.00122845536595001	0.0204725490164467	-0.025226126857432	0.0122822828725038	-0.0297098738261258	0.761391241168695	0.558643485834928	0.967822267542902	0.408525552016829	0.448237173373032	0.694808337000412	0.154970721164896	0.0923321727043458	0.64466489775749	633.512651843523	0.0409262902448474	0.0283332012730493	-0.00922607421484404	0.0396665679756572	-0.0628688559631802	0.0237581564941891	-0.0587840420584405	0.239271864838817	0.386602154395167	0.748458261219462	0.0739886712062329	0.0363269799510813	0.423040110018972	0.00145374909700993	0	0.467188451188703	649.157340772052
GCF_000013285.1	Clostridium_P perfringens	T	0.00829708328324874	0.018510254114526	0.012443725234418	0.0134286576647614	-0.0277800200504707	0.0163220760464407	-0.0453120690804923	0.825734823443466	0.599279134436636	0.687341965064011	0.594715266896503	0.413452380986667	0.60891740184364	0.0333133885083312	0.0961126774200238	0.706882385547283	626.847849247874	0.0411313404145392	0.0285450948135403	0.00346669417796229	0.0317575768877315	-0.0694588709509868	0.0255637336823718	-0.0753894624386781	0.245117453709324	0.391222138484445	0.905498270617155	0.160375499236985	0.0235482764007548	0.397557407199589	6.20024731799065e-05	0	0.523705883201827	643.408122751495
GCF_000013285.1	Clostridium_P perfringens	U	0.0893743367342801	0.0866828459419169	0.000125529378187361	0.0607122150051117	-0.0816388081338069	-0.0630328222666098	-0.0879267022041664	0.262463582404797	0.243353318199514	0.998438958447376	0.246913222508967	0.251681780453056	0.337664246813711	0.050942874623961	0.68984055519104	0.49142034123235	540.070723974488	0.123993794829494	0.0923827073714117	-0.0285902091768212	0.104417525260773	-0.112893364226583	-0.0214929414843729	-0.130229935648256	0.0881129091123599	0.172013528081946	0.625437317870305	0.0191780688208897	0.0692560080794591	0.721796890413334	0.000627415287597814	0	0.377858114179991	555.262551344003
GCF_000013285.1	Clostridium_P perfringens	V	0.0407979305053604	0.0281964164365256	-0.00980722487799211	0.036437448110501	-0.0300649723503333	0.00380030549119652	-0.0705859415124973	0.44763003408867	0.573919559097576	0.824686711181989	0.31111168029863	0.531351822868755	0.933066728191361	0.0203752933475034	0.217855284424079	0.402228414192139	600.498244250312	0.0638987498620526	0.0332990434723636	-0.0194745253503597	0.0497957248180347	-0.051309604282307	0.0214492105062864	-0.0933477764476138	0.203066674526413	0.479343730073061	0.63947522429055	0.117926602432038	0.233062588730084	0.6143190025457	0.000462269846695648	0	0.343955893347423	606.149214561906
GCF_000013285.1	Clostridium_P perfringens	X	0.0568729831085807	0.184821560175409	0.143432726078603	-0.0769674966000218	-0.000881741017984024	-0.027002914070809	-0.245666179117543	0.691197171236472	0.225015239704316	0.236130699025319	0.411104850800133	0.992101882326919	0.777443426125331	0.0127715906626489	27.6831766034156	0.943920641773431	628.894113293646	-0.110081522731025	0.310482978656093	0.0811582636569973	0.179864598461135	0.560484571514454	-0.251350109968835	0.0447103651212999	0.631974978508703	0.153806202367773	0.667776303453028	0.225695886934012	0.00329060028240267	0.211067515421676	0.711605316848385	0.261929739117753	0.92061876766702	657.986972298092
GCF_000013285.1	Clostridium_P perfringens	Plasmid	0.10918697686793	0.163227670432971	0.147161322351423	0.179535299551586	-0.0554891440816758	-0.11785208155443	0.0290470853858458	0.653717542457363	0.474592842160221	0.398157806540274	0.227554111157422	0.780527612465257	0.54842008469299	0.818615609701864	3.86775597217048	0.166885392816423	355.657141012792	0.0322609387513494	0.177192152383432	0.125741177937249	0.225716938021442	-0.0189413667356601	-0.12190858822838	0.0711883762232087	0.8846564670207	0.398798080212655	0.438501873370006	0.0831011820973902	0.916180370303356	0.510548141445928	0.519754963679787	0	0.0922266008753898	361.715953925454
GCF_000013285.1	Clostridium_P perfringens	Prophage	0.100468348501256	0.0192649405234118	0.128621620209302	0.0188364197270064	0.24829709477928	-0.0231940853459372	-0.243432911598774	0.559349907544821	0.914115606813511	0.363674104451717	0.857258639197255	0.0707820949261579	0.826215713130683	0.0299887817086679	29.7102132517125	0.797668362560143	566.081299699882	-0.0650082579652017	0.0886980001835622	0.0756343981550643	0.321198025472411	0.0958165136323631	-0.0135897499441986	-0.327708968746365	0.725340276582475	0.612392124456439	0.62068877448445	0.00690755467915193	0.539623735739056	0.933001455107873	0.000882224702158506	0.144656572709612	0.749300970019082	588.852124437167
GCF_000013285.1	Clostridium_P perfringens	Transposon	-0.0835215823236415	0.333622652596981	0.0940372436892202	-0.201333963502859	-0.0809337549710082	-0.148558543665955	-0.186672435649497	0.703205996096464	0.147816045272866	0.604600327379291	0.232927314127665	0.491502769155437	0.46361807889658	0.204222711871227	58.0914273669553	0.969586119721468	538.9569534588	-0.332519947251569	0.499568803882619	0.0370142263718396	-0.151761723737295	0.899275316254093	-0.603285816098279	0.476490568079508	0.385343889499813	0.169932586817656	0.906504237285491	0.541930896235451	0.00435354439631641	0.0755775151379683	0.0175927930185633	0.714322806680492	0.954928813538706	568.340519818361
GCF_000013285.1	Clostridium_P perfringens	Total_ORF	0.0140079024899244	0.0378471600245867	0.0343262510829517	-0.00043287272925978	-0.00147383689671236	-0.00565779336024163	-0.0435318895528545	0.465234294149422	0.080194609449346	0.0581746709830505	0.9751610361749	0.923015278635735	0.680566929063236	0.00291772005153319	0.669811967760324	0.949708479713091	982.985030020988	0.0799726586893576	0.0374248478866914	0.00394972393614589	0.0619306568691962	-0.0431169854726358	0.021462421455504	-0.0704852377086292	0.00482670583546529	0.163096033075569	0.867391461077192	0.000827324589837318	0.0746156506475035	0.388341758716631	3.06130186608087e-06	0.00412425146968048	0.932137503788726	1012.70727513985
GCF_000016825.1	Limosilactobacillus reuteri	C	NaN	0.0020417487662884	0.0227373296451729	0.0133064791607634	0.0182381603879314	0.0440921880406384	-0.0181629613108817	NaN	0.983277119236238	0.610581518301575	0.755525743287378	0.69347342515821	0.649855522168198	0.681355606607641	0.0212703282013535	0.0708712718767805	408.661730458273	NaN	0.000654231233783355	0.0166837356958844	0.0109632305180104	0.0143927822832057	0.0579710993859302	-0.0213473182596919	NaN	0.994539633777702	0.69832824492456	0.773324719663385	0.748409389029986	0.543544141330119	0.620266736307717	0	0.0444133523432385	406.422428185759
GCF_000016825.1	Limosilactobacillus reuteri	D	NaN	-0.00348325626485148	0.00423326500645057	0.0668765760196592	-0.0346060821659223	-0.0218568935707376	0.0427905128180177	NaN	0.981027240094924	0.948487626303284	0.260881873533136	0.61285277360051	0.882666735742863	0.510200005568966	0.0240530110895634	0.234951561861875	350.127160962732	NaN	-0.0150224843685267	0.00153451623134924	0.0737416411897412	-0.0351950391891343	-0.0217070710518572	0.0375815444572381	NaN	0.917579680309193	0.980933810556056	0.184716647900364	0.600623041420378	0.882489831670806	0.557528731550371	0	0.217289096816153	349.852279276764
GCF_000016825.1	Limosilactobacillus reuteri	E	NaN	-0.0561508340530172	0.0375378219342974	0.0703812256842704	0.0547068087589615	-0.00799552765524194	-0.0262253776411098	NaN	0.401530589828576	0.222767470719103	0.0113641957378543	0.087102942665723	0.907877357485593	0.394618602512536	0.00344094322008459	0.414548779646865	446.607979371502	NaN	-0.0583182116676289	0.0384950067633247	0.0726483801952167	0.0549979810425636	-0.00978586206129352	-0.0270326624149512	NaN	0.380018965989804	0.205153726297632	0.00633124581679358	0.0819899677320688	0.8866129935233	0.375355142576222	0	0.412315207151615	444.902558686147
GCF_000016825.1	Limosilactobacillus reuteri	F	NaN	-0.0240981221534959	0.0108617905431648	-0.00261435390785562	0.0143799830929345	-0.013328359695105	0.00321065878149928	NaN	0.780410632128672	0.779843019437332	0.939741277886343	0.722232406080679	0.880080429595716	0.934104176895827	0	0.179581644393706	404.842742700837	NaN	-0.0240981221535038	0.0108617905431658	-0.00261435390785378	0.0143799830929359	-0.013328359695108	0.00321065878149909	NaN	0.780410690336387	0.779843020887724	0.939741278236847	0.722232409455482	0.880080437431001	0.934104177495446	0	0.179581644393735	402.842742700838
GCF_000016825.1	Limosilactobacillus reuteri	G	NaN	-0.00628020345677391	0.0493827428128492	0.000494093050462265	-0.0789799226560027	-0.0380297375281973	0.0261403240430268	NaN	0.941448946829767	0.197047164109719	0.990096235615306	0.051123394972569	0.652066090995546	0.490117749991253	0.0366235746598607	0.278479954454899	437.083665905372	NaN	-0.00227196456357675	0.0570269642528727	0.00160661971145018	-0.0791324041041429	-0.0522637852403255	0.0314338734170481	NaN	0.97797058210255	0.105901042432037	0.959509726234253	0.035951068723176	0.521120643076521	0.378763983187216	0	0.247701825050017	436.067362738874
GCF_000016825.1	Limosilactobacillus reuteri	H	NaN	0.03778888519071	0.0075453450761537	0.0993337849096193	0.0310396073361428	0.0672437656792754	-0.051622322679249	NaN	0.728215698569342	0.896129488975532	0.177912877401641	0.600072168995565	0.493667764378279	0.328132065389809	0.60116108282721	0.559708369279271	454.313958373312	NaN	0.052349410612037	-0.000788180829609591	0.140409226553425	-0.00441074625358678	0.144971245804997	-0.0612512649102596	NaN	0.609464103569345	0.986362688965884	0.000323673432184902	0.92609426501896	0.148583758097023	0.180568527600725	0.00413272303869634	0.34637953816197	478.190332599537
GCF_000016825.1	Limosilactobacillus reuteri	I	NaN	-0.10058420020484	0.0115910046925238	-0.00483345578039369	-0.0179081685466977	-0.0292925396046196	-0.0679548462177436	NaN	0.325094624865189	0.805838413629501	0.906852276580534	0.717181735911461	0.782082344552079	0.151801560766605	0	0.337428611231474	388.604534290366	NaN	-0.100584200203741	0.0115910046920838	-0.00483345578072639	-0.0179081685455591	-0.0292925396040277	-0.0679548462178225	NaN	0.325094667812648	0.805838411288928	0.906852277073812	0.717181733564018	0.782082336784072	0.151801554902052	0	0.337428611226425	386.604534290363
GCF_000016825.1	Limosilactobacillus reuteri	J	NaN	-0.0142691101312822	-0.0047732637621928	-0.0135656996394354	-0.00763412490730779	0.00100074251554059	-8.5577416305134e-05	NaN	0.817316635789122	0.863294536129231	0.580590010105238	0.791407341661468	0.987262929253294	0.997530873153904	0	0.189591579138683	Inf	NaN	-0.01426911013125	-0.00477326376220152	-0.0135656996394453	-0.00763412490731185	0.0010007425155519	-8.55774163085125e-05	NaN	0.817316653827466	0.863294536282831	0.580590009230421	0.791407341344783	0.987262929721295	0.99753087314678	0	0.189591579138794	443.33530303608
GCF_000016825.1	Limosilactobacillus reuteri	K	NaN	0.00189227251414382	0.0794707718654398	0.00698234393962972	0.023240985312714	-0.0455727369984887	-0.00621751383557624	NaN	0.980668586742489	0.023118234894034	0.83908340227563	0.526627440097462	0.561909688708906	0.859293902111383	0.0149489296973115	0.244858379807683	436.435813142433	NaN	-0.00458037355976305	0.0767070541538505	0.0105483604159317	0.0235982763504654	-0.0406893305026751	-0.0103060638108391	NaN	0.952253228997791	0.0222735697458899	0.727990485477706	0.505645722927786	0.597816579880645	0.76204590426649	0	0.223986705538801	436.751433792444
GCF_000016825.1	Limosilactobacillus reuteri	L	NaN	-0.127716088832779	0.017245187845291	-0.0249851990812825	-0.0149832358367508	-0.0067063969437436	-0.0291181384858514	NaN	0.106605285422199	0.642705402665008	0.470258276121978	0.699304325904426	0.934764702906277	0.431295496768972	0.00766302735519275	0.171785580421461	434.610747398446	NaN	-0.130792423107	0.0141851604404148	-0.0263525955446119	-0.0165617276067312	-0.00170567355359511	-0.031709310370052	NaN	0.094718397798639	0.697120014752131	0.417180761664519	0.664235347308211	0.983227011537238	0.384569234930126	0	0.166668491506553	434.753504586287
GCF_000016825.1	Limosilactobacillus reuteri	M	NaN	-0.0734966833722079	-0.00602715323234527	-0.0697100533743389	0.0841945093348428	0.0696073985664042	-0.0574497496810698	NaN	0.340802409927209	0.872907038731596	0.0685439210359366	0.0284469773626071	0.382778966436022	0.120335816776103	0.0262171948365988	0.490757398858637	430.590974058132	NaN	-0.0886293134192774	-0.00901704204392885	-0.0687639767564103	0.0776850645146117	0.0687422110833049	-0.0655441389913534	NaN	0.233904067543735	0.799593749077539	0.0316733810457472	0.0327339839049166	0.375138757472726	0.0629218151429628	0	0.453461072302579	431.842607499268
GCF_000016825.1	Limosilactobacillus reuteri	N	NaN	0.176167844707669	-0.0635929537767877	-0.146209164551739	-0.096343132521092	0.246492332182771	-0.0137589875508685	NaN	0.441803486404147	0.522818449386749	0.101480368603619	0.353448962911514	0.239370210481641	0.88905259323513	0	0.461834672847876	296.89689643506	NaN	0.17616784472736	-0.0635929538122488	-0.146209164618646	-0.0963431325649015	0.246492332152469	-0.0137589875686373	NaN	0.441803390079004	0.522818448008458	0.10148038042639	0.353448967302755	0.239370218381089	0.889052593524739	0	0.46183467313382	294.89689643506
GCF_000016825.1	Limosilactobacillus reuteri	O	NaN	0.0252890325633263	0.0442434656913556	0.0101224130056284	0.0551803026376412	-0.0139173836651455	-0.0474358339482659	NaN	0.82237578182796	0.408099202277227	0.863172847489089	0.319358153629887	0.901748883963758	0.367328262744015	0.11285400390625	0.384814372804289	390.248331784457	NaN	-0.00186129648325203	0.0363707863309359	0.0241305623440045	0.0490531795315332	-0.000458196499033261	-0.0658774229058082	NaN	0.985985143089542	0.446132511396169	0.565914252752373	0.324484602791598	0.9966026759611	0.171192254830495	0	0.0998269567855267	398.436940204466
GCF_000016825.1	Limosilactobacillus reuteri	P	NaN	-0.0499631810549081	0.0361235718778644	0.0124652593843702	0.000538182693450645	0.0116364842873618	-0.0105742841366628	NaN	0.575633225715398	0.387008877277348	0.767390725596402	0.990135055819866	0.897263865825503	0.797785423658211	0.0337590368710607	0.169293246191137	416.107765441003	NaN	-0.0639661925294735	0.033536414627788	0.0171404554731222	-0.00382142003628822	0.0164904121129383	-0.0169979531771523	NaN	0.459015838923893	0.39264186119271	0.622342719715785	0.926052608443592	0.850724839133581	0.666072428519318	0	0.0877107168210013	418.822809678614
GCF_000016825.1	Limosilactobacillus reuteri	Q	NaN	0.0567030718297897	-0.0129164478253168	0.122234076932235	0.0218443535786501	0.0713273488377135	-0.0476791904864077	NaN	0.762396842004742	0.888520172029112	0.238850736690876	0.815518074206119	0.689913841774893	0.585285054984471	0.512944992864504	0.429212551625663	342.321231967405	NaN	0.0677109620544603	-0.0438032490843779	0.11911270658818	0.00521001377714329	0.172000185620828	-0.0706275451631001	NaN	0.693633371811102	0.575735887967615	0.0658072404198252	0.948451338684581	0.30255067062554	0.36310725607872	0	0.212748953509897	351.540099957477
GCF_000016825.1	Limosilactobacillus reuteri	R	NaN	-0.0149835013896215	0.0240772421729122	-0.0121948924855154	-0.0027026865463598	-0.0407611632505574	-0.014442659692127	NaN	0.828479388419334	0.439058822087341	0.679255457802052	0.933768994499142	0.562898034823731	0.64235734538769	0.00799258262850344	0.167793618650267	439.825079696591	NaN	-0.0169483852789793	0.0283782672178193	-0.00897297737329209	-0.00098953310359689	-0.0502939578449159	-0.0138052121681353	NaN	0.803436160748808	0.347602876578446	0.739045170879937	0.975098225387631	0.469058550812534	0.649826413557146	0	0.140004756580348	439.802195503806
GCF_000016825.1	Limosilactobacillus reuteri	S	NaN	-0.0155724484454478	0.0380662566398668	-0.00889530611201032	-0.00233634822480566	-0.0248301564192468	0.00588362334635444	NaN	0.859179236518585	0.327178476193074	0.798877785397729	0.9543671576756	0.779638749437982	0.880329758999457	0	0.14918141922277	409.90388692647	NaN	-0.0155724484454462	0.0380662566397835	-0.00889530611230729	-0.00233634822495293	-0.0248301564193942	0.00588362334619714	NaN	0.859179235642666	0.327178476057707	0.798877784774327	0.954367157698158	0.779638754781327	0.88032975993299	0	0.149181419222617	407.903886926472
GCF_000016825.1	Limosilactobacillus reuteri	T	NaN	0.0123719754132064	0.0560327444581481	0.0197868055831414	0.0396142576129041	-0.010570688317363	0.0274841655430898	NaN	0.898055299341405	0.210115161614458	0.672980660244699	0.392862150933792	0.913014493678157	0.531825934294427	0.052503192718234	0.334466050714268	404.431997252077	NaN	-0.00244325969818358	0.0462062295148102	0.0293464328377526	0.0381565929491951	0.00602231269711286	0.020482820794562	NaN	0.978982760204213	0.262129004132563	0.427251150197769	0.375531299930244	0.948692084151344	0.620400975245919	0	0.197008177428473	407.958057178487
GCF_000016825.1	Limosilactobacillus reuteri	U	NaN	0.0392723359836937	0.0488975700163589	0.0726503898341006	0.128445892821295	-0.00365476832574357	-0.0447902113461707	NaN	0.84137261087772	0.588007094892352	0.398902765954223	0.165511032361288	0.985462980988507	0.618522015889109	0.0893712192773819	0.24008785431968	314.623847089227	NaN	0.0241126243022374	0.0445640696587791	0.0801128582828239	0.12457639149038	0.00625358673824012	-0.0554501891919065	NaN	0.900232433451652	0.608515711735061	0.293261043657031	0.165170127202216	0.97470411928307	0.526140878316062	0	0.193034529071191	315.251354112621
GCF_000016825.1	Limosilactobacillus reuteri	V	NaN	-0.0761362747279088	0.0617301812221841	-0.162546566514877	-0.0758034707263621	-0.0858955385734307	0.0272755317023428	NaN	0.581377872190611	0.327728646285896	0.0139348847707563	0.256697387760805	0.540567159854332	0.663360032527686	0.0718136128376179	0.208391783274697	391.7357647946	NaN	-0.0968397274874423	0.054183818070511	-0.150387637037239	-0.0732420765765447	-0.0802424331263837	0.0173538723419877	NaN	0.470684117154402	0.362271272841211	0.00738749583187939	0.248644213943224	0.558343004882941	0.772828752346477	0	0.186701339616878	393.159470882826
GCF_000016825.1	Limosilactobacillus reuteri	X	NaN	0.324564163470943	-0.240837973079258	-0.218891772541537	0.327066373161192	0.231682698789736	0.105436800991731	NaN	0.433928463833564	0.301872804781193	0.0624189336779519	0.179518018911424	0.465070937085245	0.612545610410809	77.8921806276402	0.923655432812413	487.983780375577	NaN	0.441891306132213	-0.14126134498785	-0.00173680590703669	-0.16934330905263	0.272566351868418	-0.238462729962443	NaN	0.165283874222751	0.314020179412579	0.988726305892462	0.248492311002243	0.390348042642765	0.0895107115809623	0.122454492951027	0.898347753616848	501.740650851796
GCF_000016825.1	Limosilactobacillus reuteri	Plasmid	NaN	0.42137772198122	-0.186195153437281	-0.0658166468400208	-0.31882365113483	0.352927583123066	0.0796131274374295	NaN	0.357695046050651	0.325947938201222	0.694436710939035	0.108039015032323	0.357041826933655	0.660606315481932	0.272942013609509	0.152309855973454	256.25836278823	NaN	0.44021974669504	-0.216558732140525	-0.0925408261394613	-0.335842850380774	0.409371845576056	0.0745477897645221	NaN	0.333318897476009	0.240478400449856	0.542588606338376	0.0836586845059333	0.278695250476004	0.677176278869986	0	0.145623259022669	254.213149455251
GCF_000016825.1	Limosilactobacillus reuteri	Prophage	NaN	-0.064050927631069	0.393474165099596	0.353714456052332	0.00105157328834316	0.240435975470538	-0.160846047927005	NaN	0.852785390980528	0.0335753479571977	0.133764348483087	0.996031127967515	0.35045727619098	0.377031938681582	28.3417811701074	0.560392474352949	403.90828166258	NaN	0.411103659606592	0.0604197563202719	-0.079224810978232	-0.0745864059252654	0.503883357994414	-0.206012063146239	NaN	0.154665460090745	0.622334706959753	0.465206859575613	0.563742532696135	0.0583773151225858	0.0966495356729169	0.0622619318006635	0.496599567629652	406.899035951888
GCF_000016825.1	Limosilactobacillus reuteri	Transposon	NaN	0.512095313105666	-0.541332251178977	-0.3487307316385	0.400225061595575	0.278018616158638	0.144888505156678	NaN	0.304625551428833	0.0555145459409851	0.0109121158680425	0.16669829499963	0.469038984185021	0.558390246068972	110.908299323903	0.932411592274348	466.509521101038	NaN	0.401047548172008	-0.277540496494194	0.0456146200298551	-0.299987198141953	0.282505476999154	-0.294437775099775	NaN	0.344349147203767	0.13936279588962	0.78022986715934	0.127187079281545	0.504866518667179	0.117272745119192	0.219490494862539	0.921153866295236	475.178220837993
GCF_000016825.1	Limosilactobacillus reuteri	Total_ORF	NaN	-0.0373143031870877	0.0289322099615574	-0.00928168977034245	0.0283857922646853	0.0411458357819156	-0.0087186957033754	NaN	0.629009674266159	0.505776094047175	0.738364248338377	0.539938057718718	0.488068160190823	0.824085063754636	2.5435421615839	0.811006113728494	671.152478464527	NaN	0.0147872774647766	0.023775871731218	0.0266716947893486	0.00749940023463139	0.0489034899689185	-0.039418177048133	NaN	0.763877773150664	0.279356967265745	0.169239028276658	0.742991697307263	0.324996453280333	0.0723883296504771	0.00279914203532029	0.756225313276069	681.096809820006
GCF_000017205.1	Pseudomonas aeruginosa_A	C	0.00235421046912664	-0.00424237099654137	0.0120455729546156	-0.0113655175422589	NaN	0.00769760157732094	-3.06231324245003e-05	0.951365512994918	0.933535858537155	0.591480316259055	0.674196797946641	NaN	0.751184142981529	0.99891529713635	0	0.201741292626126	Inf	0.00235421046909981	-0.00424237099653071	0.0120455729546133	-0.0113655175422686	NaN	0.00769760157730958	-3.06231324355796e-05	0.951365513468337	0.933535859185229	0.591480315881353	0.674196798370838	NaN	0.751184144196042	0.998915297134753	0	0.201741292625996	255.953888555756
GCF_000017205.1	Pseudomonas aeruginosa_A	D	0.0148173595399829	0.0257688137156603	0.0167809617061701	0.0157219061306094	NaN	0.0213911670258101	0.0413986520902357	0.866961783723582	0.826828385172176	0.745446616213753	0.800161134275097	NaN	0.703135722850319	0.423780208389042	0	0.308029263793773	207.629226724965	0.01481735953982	0.0257688137160609	0.0167809617051488	0.0157219061303374	NaN	0.0213911670246871	0.0413986520911559	0.866961793790182	0.826828401989907	0.745446617107505	0.800161135851018	NaN	0.703135730614559	0.423780209834311	0	0.308029263792436	205.629226724964
GCF_000017205.1	Pseudomonas aeruginosa_A	E	-0.0311029880279326	0.0268915321029402	0.018477728106593	-0.0196943359094638	NaN	-0.0245768510303132	0.0022645494970873	0.310621202361884	0.505565640906412	0.299873922279196	0.358478893403507	NaN	0.20495313573222	0.899255187171524	0	0.663950603057011	Inf	-0.0311029880279306	0.0268915321029249	0.0184777281065917	-0.0196943359094605	NaN	-0.024576851030308	0.00226454949708647	0.310621219569133	0.505565658655743	0.299873924523002	0.358478896260708	NaN	0.204953140738225	0.899255187614408	0	0.663950603056895	270.084379616227
GCF_000017205.1	Pseudomonas aeruginosa_A	F	0.0234068917632555	-0.0238381472357262	0.00259286002374742	0.00478801717396012	NaN	0.0140085860663289	-0.00359481150740275	0.702687639379953	0.767487364789334	0.941783759373151	0.910706584845804	NaN	0.715040635224514	0.91961785654977	0	0.415946827213181	227.737681893846	0.0234068917632255	-0.0238381472356653	0.00259286002374205	0.00478801717395614	NaN	0.0140085860663165	-0.00359481150741181	0.70268762467745	0.767487350307697	0.941783759189967	0.91070658469708	NaN	0.715040627190444	0.919617856289504	0	0.415946827212725	225.737681893844
GCF_000017205.1	Pseudomonas aeruginosa_A	G	0.012918337906946	-0.0162321871930457	0.0253417647614669	-0.0250662308596814	NaN	-0.0169663906367926	0.011415633011133	0.776723176604025	0.785973332188241	0.334190571063761	0.428697430112172	NaN	0.551100766983532	0.664016545849876	0	0.591095373123937	Inf	0.0129183379069586	-0.0162321871930679	0.0253417647614675	-0.0250662308596834	NaN	-0.0169663906367957	0.0114156330111283	0.77672317860637	0.785973333747613	0.334190568728991	0.428697428264018	NaN	0.551100768846785	0.664016544696607	0	0.591095373124046	245.674791679543
GCF_000017205.1	Pseudomonas aeruginosa_A	H	-0.00445713247193386	0.0132412189465854	-0.00420105273991895	-0.00920164339526552	NaN	-0.00198446435747524	0.00379073231168819	0.917398962257802	0.815180513492543	0.866358439828923	0.759513764316434	NaN	0.941428005626421	0.879632826154976	0	0.160452198543134	Inf	-0.0044571324718926	0.013241218946571	-0.00420105273991339	-0.00920164339525893	NaN	-0.00198446435746185	0.00379073231169021	0.917398963165132	0.81518051590233	0.866358439662782	0.759513764092107	NaN	0.941428005946594	0.879632825647398	0	0.160452198543263	248.460550877536
GCF_000017205.1	Pseudomonas aeruginosa_A	I	-0.0745098691529009	0.10211731245483	0.0479771127646513	-0.0431577897691812	NaN	-0.0844429454438478	0.0050466939088579	0.127126018604634	0.117752970564816	0.060919206273038	0.153255006752304	NaN	0.00437163076434067	0.841943262809493	0.16964487166249	0.634492109325375	263.760558586347	-0.0499142310913763	0.0670597531032358	0.0529481770220839	-0.0365591257756941	NaN	-0.074212811157784	0.00595200799322814	0.204219362130315	0.194787968679757	0.0194373790930898	0.17989964764882	NaN	0.00281943697202306	0.793522076595869	0	0.600159746280551	265.301859404524
GCF_000017205.1	Pseudomonas aeruginosa_A	J	-0.00199855382389429	0.0149490135921061	-0.00241124148214575	-0.00786542533774228	NaN	-0.0107146252419476	0.00131342049557101	0.961665672333185	0.784757009846847	0.92021361776594	0.786013431741503	NaN	0.681086049454652	0.956608502543595	0	0.23397337164861	Inf	-0.00199855382388742	0.01494901359209	-0.00241124148214327	-0.00786542533774099	NaN	-0.0107146252419417	0.0013134204955749	0.961665673697213	0.784757018445911	0.920213617808362	0.786013433059648	NaN	0.681086053647339	0.956608502756209	0	0.233973371648417	250.390604681864
GCF_000017205.1	Pseudomonas aeruginosa_A	K	-0.0260168438906444	0.0386995247766991	0.0278437746244653	-0.0183468524927372	NaN	-0.0117094777127989	0.0165712445560345	0.412819214352625	0.357613887115998	0.133183238340569	0.411238917444073	NaN	0.561453380516321	0.37302057657761	0	0.560698883744853	Inf	-0.026016843890621	0.0386995247766524	0.0278437746244757	-0.0183468524927298	NaN	-0.0117094777127848	0.0165712445560397	0.412819235657792	0.357613913033451	0.133183240145952	0.411238919056604	NaN	0.561453387818409	0.373020579292673	0	0.560698883744826	270.861380421438
GCF_000017205.1	Pseudomonas aeruginosa_A	L	0.0693930612289807	0.00163322052733922	0.00896922060189156	0.00694554426312385	NaN	0.0289333204240269	0.042273796222985	0.299232714481984	0.98553504934896	0.799824035193378	0.868306417190623	NaN	0.472142870993909	0.226509074472155	0.314569163655265	0.24688349999305	251.179837170798	0.0335334616167762	0.036912919710916	0.00857247854484226	0.000715994236631103	NaN	0.0109337141983823	0.0384718299166614	0.535243034253367	0.608002039557462	0.784630097520025	0.984896480234643	NaN	0.747255941275634	0.220297851194786	0	0.208854217159185	252.624646579957
GCF_000017205.1	Pseudomonas aeruginosa_A	M	-0.019047123266616	0.024169572578328	0.00574441659896094	-0.00456731795474361	NaN	-0.00294193728901086	0.000464629904013506	0.615891133322024	0.629661220339314	0.795200323260863	0.863668866040348	NaN	0.902457757297293	0.983317078613318	0	0.446035530026753	Inf	-0.0190471232665585	0.0241695725782622	0.00574441659897419	-0.00456731795472235	NaN	-0.00294193728897405	0.0004646299040301	0.615891142347737	0.629661230224999	0.795200322993956	0.863668866270121	NaN	0.902457758293679	0.983317078580768	0	0.44603553002605	255.19285522307
GCF_000017205.1	Pseudomonas aeruginosa_A	N	0.0383824171678095	0.0197681343376722	-0.00398254696760771	0.0201697312566369	NaN	0.0181203277787451	0.0427076537613505	0.556826561297825	0.819809551271117	0.916295125631013	0.657992646988191	NaN	0.658801018350652	0.259612046067478	0	0.707677935582711	224.347176258535	0.0383824171677826	0.0197681343377203	-0.00398254696761691	0.0201697312566331	NaN	0.0181203277787301	0.0427076537613494	0.556826558882935	0.819809550091699	0.916295125523595	0.657992645821413	NaN	0.658801017238586	0.25961204580305	0	0.707677935582778	222.347176258536
GCF_000017205.1	Pseudomonas aeruginosa_A	O	-0.011886792973781	0.026644974612255	-0.0100337076343566	0.00232916362820235	NaN	0.0185631091095847	-0.00877501136593218	0.797243823164141	0.663502944107776	0.710991298298132	0.942950297410306	NaN	0.525440836066135	0.747153815636769	0	0.513606010525031	Inf	-0.0118867929737796	0.026644974612261	-0.0100337076343592	0.00232916362819923	NaN	0.0185631091095766	-0.00877501136593321	0.797243831170923	0.663502959825178	0.710991299784069	0.942950297701925	NaN	0.525440843886616	0.74715381694873	0	0.513606010524938	243.771860620031
GCF_000017205.1	Pseudomonas aeruginosa_A	P	-0.0770201064620822	0.0915445014646634	0.0124608222714815	-0.0305265583903809	NaN	-0.00958392912084554	0.00407171595542062	0.0420117683136919	0.0695828990709633	0.577948009333505	0.257831903033909	NaN	0.693492555984553	0.856550567714846	0	0.671180404620385	Inf	-0.0770201064620086	0.0915445014645818	0.0124608222714911	-0.0305265583903644	NaN	-0.00958392912081516	0.00407171595543428	0.0420117652163495	0.0695828935004796	0.577948007503538	0.257831903942543	NaN	0.693492552759242	0.856550566636951	0	0.671180404619701	257.360666072371
GCF_000017205.1	Pseudomonas aeruginosa_A	Q	-0.0883081234637422	0.103286189610015	0.0188032730930386	-0.0741683871799292	NaN	-0.0710659324826625	0.0198979864062704	0.145607279036624	0.19784041963865	0.594964183096958	0.0835379846679315	NaN	0.0653109354589538	0.574398588104018	0	0.636649904636361	231.397762622847	-0.0883081234637412	0.103286189609692	0.0188032730928928	-0.0741683871799488	NaN	-0.0710659324827538	0.0198979864064553	0.145607305848397	0.197840456363081	0.59496418647542	0.083537986736528	NaN	0.0653109422918611	0.574398591752305	0	0.636649904637547	229.397762622846
GCF_000017205.1	Pseudomonas aeruginosa_A	R	-0.00448671194659775	-0.000332684473846607	0.00665570564262519	-0.0109271627666691	NaN	0.000262299453936881	0.0161230738972641	0.888860770054655	0.993727912012703	0.721530973638583	0.627099723030084	NaN	0.989661972480943	0.388741385174079	0	0.256046797494196	Inf	-0.00448671194659351	-0.000332684473847476	0.00665570564261917	-0.0109271627666708	NaN	0.000262299453931317	0.0161230738972617	0.888860775842361	0.993727912407939	0.721530975488608	0.627099724882003	NaN	0.989661972717079	0.388741388240329	0	0.25604679749406	269.436365583174
GCF_000017205.1	Pseudomonas aeruginosa_A	S	0.00479490102219836	-0.00523385448615225	0.008000826271466	0.0114734078801153	NaN	0.00827735346279736	0.0305208948874354	0.910422642356837	0.92591601267268	0.74709047760664	0.700169143487544	NaN	0.758952962461709	0.21901572769715	0	0.452683373610787	Inf	0.00479490102217157	-0.00523385448613002	0.00800082627145324	0.0114734078801089	NaN	0.00827735346278162	0.0305208948874308	0.910422644261923	0.925916014488244	0.747090475790935	0.70016914232437	NaN	0.758952964125424	0.219015729439068	0	0.452683373610542	250.12506816941
GCF_000017205.1	Pseudomonas aeruginosa_A	T	-0.00774541578533487	0.0178703568726236	0.0118945505925702	-0.0152415654949759	NaN	-0.00912521842668323	-0.00594633296545027	0.827968130916449	0.703526857532323	0.565076145828977	0.540409001867382	NaN	0.683612803395786	0.774566156028945	0	0.288460923845131	Inf	-0.00774541578532802	0.0178703568726257	0.0118945505925689	-0.0152415654949756	NaN	-0.00912521842668392	-0.0059463329654498	0.8279681385415	0.703526873324868	0.565076146528576	0.540409003463787	NaN	0.683612807709047	0.774566157678937	0	0.288460923845173	260.849689290025
GCF_000017205.1	Pseudomonas aeruginosa_A	U	-0.0143284843294554	0.055816151384635	0.0551933375216064	7.03471290187608e-05	NaN	-0.0129482034988053	0.00316309357330386	0.850580210887727	0.590530575882625	0.173023652614194	0.998806067808937	NaN	0.781546831434562	0.937110960718127	0.654010094924672	0.501264375078615	240.605716244128	-0.0921530095817402	0.136985751541591	0.0540365409137654	-0.0121403995582686	NaN	-0.0533263615149468	-0.00578085258310871	0.105025806651409	0.070467390932159	0.105101292290517	0.760938103508881	NaN	0.145428322586017	0.863478814427967	0	0.370431088597675	244.767970039003
GCF_000017205.1	Pseudomonas aeruginosa_A	V	-0.0234530616338527	-0.00272997455440869	0.0297656861137919	-0.0344940354713434	NaN	-0.00611653117914043	0.0317455398397808	0.686175644577626	0.971567159373603	0.380048033012062	0.399754937761791	NaN	0.868180111527542	0.349532048619592	0	0.619756436942858	232.198214404352	-0.0234530616338516	-0.00272997455447794	0.0297656861137928	-0.0344940354713381	NaN	-0.00611653117914242	0.0317455398397791	0.686175674773666	0.971567162891473	0.38004803799904	0.399754939913122	NaN	0.868180116713116	0.349532052448016	0	0.619756436943028	230.198214404351
GCF_000017205.1	Pseudomonas aeruginosa_A	X	-0.341017769502387	0.936365676687798	0.171912530596402	-0.0857434684057084	NaN	0.0645118309472035	0.0487199530770208	0.0157556333231459	0.000363886357100549	0.216629830028187	0.5437294977096	NaN	0.483954468949809	0.754839593950031	34.189001648074	0.724521585162489	267.452614139212	-0.269116830268706	0.589078158114926	0.118368662528455	-0.0676624761593209	NaN	-0.11131159614827	0.0038150690138923	0.0471956528314888	0.00120480164453965	0.137969555704275	0.477836548626217	NaN	0.198128515631702	0.962156683636662	0.0271598662331056	0.725700669620751	257.842800023145
GCF_000017205.1	Pseudomonas aeruginosa_A	Plasmid	-0.0494467683240635	0.295734084728661	0.08816231305431	-0.125379633381853	NaN	-0.0869928600005124	0.0779434484645674	0.823559950533511	0.335307030997954	0.463072909288611	0.382379076237729	NaN	0.525127380948479	0.510601986535063	3.51465781454897	0.352812557215096	169.382312965747	-0.152083149327659	0.406748936723459	0.0847827252945997	-0.140377922132838	NaN	-0.136293116451222	0.0633049969897085	0.397805235790809	0.100973962116226	0.423785091187648	0.279271666239196	NaN	0.240685012565959	0.552109261743543	0	0.307623896465319	170.76206029876
GCF_000017205.1	Pseudomonas aeruginosa_A	Prophage	0.0680169044432591	0.207224424109274	0.100771212993595	0.172633514160798	NaN	0.189090749074834	0.118651412356198	0.680181744192332	0.40983252123322	0.366197510301696	0.141487655059388	NaN	0.0817630105364854	0.308311123895472	16.1246251582435	0.583924396671413	225.032086872329	-0.0103698807033559	0.143728338733866	0.0834497783244225	0.128466004782917	NaN	0.0242563874809462	0.0937476342686778	0.91459867036219	0.273618340767582	0.14321169523097	0.0559249319250653	NaN	0.701609255571695	0.101366420503351	0.00340027948176198	0.381932846213508	234.830470461235
GCF_000017205.1	Pseudomonas aeruginosa_A	Transposon	-1.06608397564521	1.97275082515264	0.282012316116187	-0.775324221583499	NaN	-0.160270201393093	-0.0997903990325557	3.07674158762325e-05	0.000295874646490378	0.359348230823158	0.0132907431912776	NaN	0.298252119855017	0.770046234851762	165.631114208704	0.72144461197894	254.530828011799	-0.618882416386095	1.09730868271872	0.167115314322568	-0.460014203660261	NaN	-0.203810432199061	-0.159660491733146	0.0557148332415057	0.0116664960144013	0.386425060724764	0.0469743647766996	NaN	0.320500022334833	0.411158414890031	0.174566966589723	0.819572795926199	219.675976402558
GCF_000017205.1	Pseudomonas aeruginosa_A	Total_ORF	-0.0165737245625646	0.0802676593384455	0.0107348646669186	-0.0142790823774128	NaN	0.00432865288811512	0.0226756222059374	0.366311491169247	0.00553812619059981	0.42940867552928	0.309400637865003	NaN	0.718884946807058	0.121824287087869	0.278300896527624	0.737866079622682	379.177155013847	-0.0220004929662809	0.0468824639093649	0.0207625460328297	-0.00608396235740691	NaN	-0.00854291123185798	0.0167129424391004	0.0873687717618339	0.00585106314840797	0.00558814406940488	0.499014455569756	NaN	0.293418939054596	0.0261895769833409	0.000160953382460809	0.653344086246401	381.712622811165
GCF_000021305.1	Bacillus_A thuringiensis_S	C	0.011478063394128	-0.00483994416504993	-0.00907719809072462	0.0181541005909846	-0.0106790391474093	-0.0025300337276871	0.00631658330723643	0.698767925585243	0.795800624166727	0.676854753714172	0.322089583624397	0.740354353520661	0.915564224853139	0.794489982060335	0	0.2352484629558	Inf	0.0114780633940991	-0.00483994416504863	-0.00907719809072036	0.0181541005910028	-0.0106790391474107	-0.00253003372768137	0.00631658330725169	0.698767937122267	0.795800626221842	0.676854755164507	0.322089585282794	0.740354357662867	0.915564225486982	0.794489984282519	0	0.2352484629559	589.515223923338
GCF_000021305.1	Bacillus_A thuringiensis_S	D	0.0136553109065139	-0.0140454925039957	-0.00519963470394037	0.0215713794375526	0.00257742046429514	0.00919130680563579	-0.0025067855110438	0.601065443877564	0.393914436070728	0.786503764192656	0.182369514796563	0.927457588832412	0.661702577932806	0.906827585538183	0	0.101297666637276	Inf	0.0136553109065577	-0.0140454925039722	-0.00519963470394796	0.0215713794376565	0.00257742046430654	0.00919130680560416	-0.00250678551105141	0.601065443116038	0.393914435645475	0.78650376389168	0.182369513207106	0.927457588746351	0.66170257798597	0.90682758530262	0	0.101297666638023	626.461939513703
GCF_000021305.1	Bacillus_A thuringiensis_S	E	0.0136625339967195	-0.0101625678125912	-0.00640494925655527	0.0206719388812711	0.0228058527847985	0.0123560681988952	0.0102226549903014	0.532565425354539	0.457401095509884	0.685738189223689	0.154259340572919	0.341074253633316	0.481537923143196	0.566630428739555	0.0760355211241404	0.357901777967983	651.595485102315	0.0127826080344461	-0.0129711955264474	-0.00774751623832063	0.0211584805320093	0.0353570412666296	0.0101331022397358	0.00912801168356452	0.544159774144489	0.330546821190475	0.619031303911959	0.106865523807485	0.11929733777994	0.55136957631856	0.597962466163316	0	0.228033910130368	656.347819967115
GCF_000021305.1	Bacillus_A thuringiensis_S	F	0.0280021044249459	-0.00796819242432337	-0.00143809684140094	0.0596061625074813	0.0300005538080432	-0.00501083504105462	0.0111744446727255	0.435248193717065	0.723161585653002	0.956350599439809	0.00666248440067106	0.437031204430561	0.861958214489601	0.703220368909564	0	0.567878417151504	Inf	0.0280021044249619	-0.00796819242430922	-0.00143809684138256	0.0596061625075034	0.0300005538080702	-0.0050108350410513	0.0111744446727421	0.435248207879293	0.723161586872952	0.956350599324669	0.00666248417169857	0.437031202186826	0.861958214066935	0.703220369223314	0	0.567878417151875	560.865604977673
GCF_000021305.1	Bacillus_A thuringiensis_S	G	0.017715981225066	-0.0114871362192863	-0.0246763560900828	0.030564419050875	0.0080375500863582	0.0149130556344043	0.0535813652286349	0.519220908896088	0.504409478107238	0.221678946951702	0.0742263559977277	0.787771417261497	0.495491760227157	0.0153131740382849	0.0173693785954291	0.420429150793794	621.038038917289	0.0174443201221336	-0.0119830990198598	-0.0250259675122577	0.0310035637185905	0.0107898600231282	0.0141060367234103	0.0536291976228657	0.523128951876197	0.484341643876748	0.214031416961383	0.065703830380845	0.714358720741433	0.516698304683417	0.0147453167794783	0	0.417761408671871	619.421382260959
GCF_000021305.1	Bacillus_A thuringiensis_S	H	-0.00353299739835477	-0.00537450442217843	-0.00176840055256971	0.0255463181114688	0.0167817998807502	0.003973515049314	0.0126584969939438	0.903932129079539	0.772193002583081	0.934862096025668	0.161273734720511	0.597056965972742	0.866808134287099	0.599574650278446	0	0.315773811674087	Inf	-0.0035329973983216	-0.00537450442215861	-0.0017684005525595	0.0255463181114662	0.0167817998807755	0.00397351504930415	0.0126584969939529	0.903932133894566	0.772193005086478	0.934862096834181	0.161273735742717	0.597056970464112	0.866808135381125	0.599574655607646	0	0.315773811674004	588.061675411456
GCF_000021305.1	Bacillus_A thuringiensis_S	I	-0.0022278140353236	0.00682476738123136	-0.021066503389485	0.0322693655978224	0.041080808608616	0.0316812589669923	0.00145052354477004	0.947838085450432	0.751838090768853	0.403777643342977	0.127495333120111	0.263076443511045	0.246116549235821	0.958695387927281	0.00508622714813395	0.296232528607383	572.020240564317	-0.00233144542972693	0.00668917454929423	-0.0211666563247901	0.0322893380242309	0.0417479982860606	0.0314982509946581	0.00139558300730877	0.945350432104006	0.756416673870835	0.401316416710384	0.126087755682455	0.254065466732731	0.248348918646193	0.960224483928441	0	0.296021204385488	575.49449530267
GCF_000021305.1	Bacillus_A thuringiensis_S	J	0.00376592450089032	0.00113948512598128	-0.00270370817782749	0.0312512117987296	0.018240539884579	0.000867509393363866	0.00976805421373548	0.886294510830179	0.945465408227518	0.889189404400599	0.0554992199824084	0.522241566518356	0.967445541892714	0.651881050224912	0	0.490132167026851	Inf	0.00376592450093823	0.0011394851260189	-0.00270370817778923	0.0312512117987479	0.0182405398846465	0.000867509393358162	0.00976805421377577	0.886294512233277	0.945465408284619	0.889189404832987	0.0554992205750705	0.522241567514174	0.967445541838949	0.651881050193201	0	0.49013216702753	604.515270527707
GCF_000021305.1	Bacillus_A thuringiensis_S	K	0.00753673325069695	-0.0216964990069145	-0.00135472251210208	0.0590232503543427	0.018875864515183	-0.0103491708309777	-0.0182393235683227	0.759581623488011	0.149262909472998	0.935834295972633	0.00132739340353092	0.478825687793187	0.592728490441524	0.36096588391974	0.386440102010965	0.411051439191902	700.771088208265	0.0128546807298964	-0.0253903974079201	-0.000780833336099691	0.0699809177272127	0.0336190531277427	-0.00839024721990119	-0.0178770883994919	0.551231753346511	0.0620295014196253	0.960854543959618	1.42576485577561e-07	0.148431517085764	0.632806673109823	0.318090940564921	0	0.381742027507387	697.594300227657
GCF_000021305.1	Bacillus_A thuringiensis_S	L	-0.0899771007270424	0.00228711993468363	0.036488449979079	0.117561041294956	-0.0214511415421155	-0.139874413777989	-0.0135849994629582	0.258651864847865	0.95693222492523	0.312835832501137	0.0948142699645555	0.78647256630636	0.00468137273756443	0.783716093031567	26.4360666275024	0.682039674540431	669.630078224471	-0.00295066019062198	-0.0132736910709412	0.0280520634841567	0.144655470661928	0.0110833673190351	-0.0867843989546994	-0.0696345850160374	0.954479194076349	0.686430992002547	0.461594049673661	6.61301623238441e-06	0.844117172750582	0.041974011932866	0.10788465304475	0.00789839625893052	0.614983646035528	682.731173070536
GCF_000021305.1	Bacillus_A thuringiensis_S	M	0.0105390528144986	-0.0234106716638852	-0.029360764897628	0.0411048285922863	-0.0109682280408431	0.00564569042892423	0.0121014036900657	0.696713580156924	0.160332103848063	0.12642977174668	0.0272043269554072	0.711124779933694	0.792787154077081	0.57869646462965	0.216079711914062	0.298157876043221	648.300506809295	0.0160201310959181	-0.0284393273943307	-0.0268737828709552	0.0440454308146276	0.00394112348427635	0.0103225947413383	0.0122011770292879	0.526730169371591	0.0736448502512949	0.150377557758082	0.00474185096763015	0.885462458944562	0.611500661315826	0.554008550803819	0	0.251107018786856	651.555398134944
GCF_000021305.1	Bacillus_A thuringiensis_S	N	-0.0213415973945022	-0.0207182210400575	0.0163969091799822	0.0214857990898286	-0.012359991990881	0.0220481320809567	-0.0157841353347943	0.746398629847494	0.622186149614227	0.736502548319553	0.603672269188396	0.864429037952985	0.680478097500781	0.773905755386579	0	0.132044350648949	465.150956176058	-0.0213415973946411	-0.0207182210399904	0.0163969091799074	0.02148579909053	-0.0123599919909165	0.0220481320808588	-0.0157841353347997	0.746398639444456	0.622186157268533	0.736502550193302	0.603672272835328	0.864429039125023	0.680478101946661	0.773905758759403	0	0.132044350650717	463.150956176058
GCF_000021305.1	Bacillus_A thuringiensis_S	O	0.00809570029940602	-0.0345919194485138	-0.0275755157144716	-0.0172111900151879	0.0508523420780637	0.0277828826122399	-0.030194655149516	0.805992068238861	0.095209858840526	0.251833539872762	0.447274466158741	0.156086591315026	0.298125109727457	0.266973768160817	0.230954016116414	0.46904254456388	592.13505045991	0.0101796892493733	-0.0406831190843199	-0.028141960336232	-0.0230593054703757	0.0682083371339369	0.0312423726753378	-0.0354868782465085	0.745571313464572	0.0427217844589997	0.232799679356008	0.248475945073312	0.0421010623729782	0.223430514799284	0.175208580092575	0	0.397592938493131	596.100165090452
GCF_000021305.1	Bacillus_A thuringiensis_S	P	0.00201395447044005	-0.00423168885695895	-0.0164151252363013	-0.00391759912167601	-0.00298534045969833	0.0100477636018397	-0.0244626165644687	0.940906048113268	0.806290421834844	0.413575006987193	0.817241732169611	0.919386756673958	0.647416288770411	0.275759969641272	0	0.109863782032681	Inf	0.00201395447040343	-0.00423168885696712	-0.0164151252363026	-0.00391759912165897	-0.00298534045971047	0.0100477636018471	-0.0244626165644629	0.940906049688255	0.806290422333232	0.413575012329491	0.817241732582308	0.919386757905343	0.647416288332132	0.2757599715364	0	0.109863782032648	607.039215065416
GCF_000021305.1	Bacillus_A thuringiensis_S	Q	-0.00648189820563186	-0.00606598462714162	-0.0634926161691114	0.0535976914142512	0.0156350732191096	0.030784225559387	0.00813371270470358	0.878452843874479	0.81946336135301	0.0423787250286931	0.0489288065128142	0.735246350508491	0.364411930789451	0.813508293694591	0.171395140080577	0.30970118706321	560.39571789482	-0.00796638341822292	-0.00891786818991694	-0.0660329715192014	0.0550406517234895	0.0296722832145515	0.0273315934949002	0.00679979204884425	0.847295672025881	0.733213724540577	0.0331199351531824	0.0311332657277806	0.504646455983153	0.411312182875033	0.840840233496031	0	0.277571082805906	562.535615844755
GCF_000021305.1	Bacillus_A thuringiensis_S	R	0.0016197533037693	-0.0172593978352157	-0.0154848841069294	0.0312135919486443	0.0345422406274809	0.0245034742737784	-0.0127941552810233	0.939119934250164	0.195335471974142	0.316782139299285	0.0255404548676645	0.136418617055704	0.151309614639138	0.463382591293078	0.0611276504969283	0.400128789210057	660.287335812521	0.00294529658732379	-0.0199190447643284	-0.0155985565843514	0.0303390706227934	0.0435608843015641	0.0255140067749677	-0.014566761509182	0.885919149963988	0.12634102758716	0.306632623079994	0.017888747561959	0.0487051261660728	0.124578614277915	0.391594530486245	0	0.358774276084461	663.732125695053
GCF_000021305.1	Bacillus_A thuringiensis_S	S	-0.00885735306660682	0.00221351932531313	-0.00888157243747461	0.0444441113235864	0.0246470966632243	0.0109400962603054	-0.00137680593241088	0.735186521666752	0.893996934765899	0.646703894154627	0.00619389702178958	0.384643498485443	0.605330603033681	0.94930416228881	0	0.41615383685344	Inf	-0.00885735306663985	0.0022135193252869	-0.00888157243748519	0.0444441113236007	0.0246470966632011	0.0109400962603218	-0.00137680593242198	0.735186518319848	0.893996934540258	0.646703892187887	0.0061938970834894	0.384643493886421	0.60533060141936	0.949304162074226	0	0.416153836853602	614.497935432231
GCF_000021305.1	Bacillus_A thuringiensis_S	T	-0.00531268178372335	-0.00985064887051663	-0.0198579999457835	0.0357716041112223	0.00143684844353484	9.81254209392222e-05	0.00687713900444986	0.843516763913634	0.561618515966997	0.315435327879425	0.0370372183862822	0.961212623972308	0.996406545064687	0.755499423930611	0.0448199026150178	0.263290895615827	621.350204256732	-0.00626027970824997	-0.0110407769484895	-0.0209258122007406	0.0364869116261027	0.00781409059600888	-0.00182974693117122	0.00639542948433127	0.813161916535931	0.510705417989937	0.286984858335177	0.0265427188221627	0.78565373581333	0.932169200026427	0.769430351653299	0	0.241023057038606	622.071823274505
GCF_000021305.1	Bacillus_A thuringiensis_S	U	-0.0779867462268262	-0.138928996668345	-0.00960136454409288	0.0515644763248261	-0.041816615300887	-0.0596629556518938	0.0465713114987554	0.286917201720019	0.00153767614128084	0.839368053799317	0.394693171023284	0.594866255207957	0.293457853199787	0.42014323121628	6.72070664782077	0.394111255676185	545.429243528617	-0.0180302260810229	-0.162468749487368	0.0190716585301001	0.00772386778459442	-0.0116674337467417	0.0103726292530783	0.0148993956493763	0.767232066081595	3.14293023724429e-05	0.678321519297429	0.845085361085055	0.861935239646237	0.839098027909166	0.770114124273231	0.00251491151450673	0.269801182674383	559.761186743093
GCF_000021305.1	Bacillus_A thuringiensis_S	V	-0.00705460232299891	-0.0212113116292805	-0.0239826940650835	0.0467648680479232	0.0229397395854021	0.0336216388553945	0.0333926217933489	0.864795179724157	0.396136331991416	0.390563248133238	0.14181975106628	0.606944203750097	0.28986068399209	0.306207503839083	1.34444274465295	0.395604213719209	588.251918516807	0.0178014775145101	-0.0355911034548348	-0.0108443052741409	0.0280780149965388	0.0412246033249471	0.0698681230908589	0.0196408955032571	0.614576557009257	0.109568787238005	0.677931140818048	0.20164901986101	0.278078344825928	0.0124885789154257	0.494121698672256	0	0.202717574387103	600.656636109399
GCF_000021305.1	Bacillus_A thuringiensis_S	X	-0.591172641543013	0.19976721800236	-0.115683821790516	0.936866564690198	-0.00970921033879851	-0.727642634522664	0.280971044709998	0.499963977183369	0.599800835437142	0.291617976356544	0.220004226156581	0.991073863400034	0.0971551304936472	0.0936978074461177	5172.4751625061	0.932478491568656	675.498295514736	-0.0619958482053292	-0.342281856265815	0.138604867281227	0.113081964162511	-0.118800646698806	-0.115159697836297	-0.241822422190499	0.732978991457489	0.0031602902936339	0.303257168905242	0.322250186095638	0.549482429083026	0.439083442070134	0.109751435998932	0.151045857963471	0.938630038603073	661.64101547508
GCF_000021305.1	Bacillus_A thuringiensis_S	Plasmid	-0.280137584427724	-0.21547260166287	0.197862296546883	0.0110490838109494	-0.40076562054382	-0.11987462612271	-0.141982398512507	0.0833136050711394	0.0444999788559095	0.0851062640629229	0.927059138508776	0.0524426491309525	0.401938883406491	0.33548593465989	8.43784328935726	0.421294442058106	353.5652379099	-0.247456533892031	-0.208493101922057	0.230438771429788	0.0136170893980501	-0.469466209481787	-0.0848816340598361	-0.140515844500861	0.0931875944797596	0.0372450287748668	0.037142938780114	0.893191519124786	0.0152031537375948	0.531843127716561	0.310174499555339	0	0.359927306231658	358.537330855929
GCF_000021305.1	Bacillus_A thuringiensis_S	Prophage	-0.209297844104339	0.0600942603838688	0.0652750685754915	0.311499913798891	0.0195573128669158	-0.567517766591481	-0.195408179558173	0.559825666207343	0.706861788125129	0.476591338792704	0.319212295584559	0.955953087071332	0.00409642005910807	0.225475464386367	763.495534900673	0.879956449784515	572.818926874829	0.119604238509742	-0.366236701508808	0.310069394789195	-0.102189225610629	-0.14976695551546	-0.274793858901418	-0.331413588901159	0.477643773961537	0.000681292384033166	0.01243762728258	0.338424022151117	0.417054983227428	0.0506788670484916	0.019673415914864	0.117480400083417	0.862105980402639	583.207269593647
GCF_000021305.1	Bacillus_A thuringiensis_S	Transposon	-0.695964034692129	0.24303189110207	-0.173625158578593	1.1183030784021	0.0259464698681274	-0.776259473232406	0.470546048256306	0.600796717022036	0.673917731328499	0.286367925764877	0.334760034203665	0.984282810650484	0.241706267543672	0.0487432180973067	11939.403629303	0.901325955847355	627.435723142542	-0.0856291433925202	-0.274038440001077	0.0304831961428012	0.202360916909207	-0.00141025439542283	0.000901329212776094	-0.182216719452153	0.694967788790995	0.049080177897376	0.850720398760441	0.140595625938658	0.995274451185661	0.995976905796721	0.315760205523484	0.21405517622182	0.911586733335358	610.50049309824
GCF_000021305.1	Bacillus_A thuringiensis_S	Total_ORF	-0.0444155448004806	0.011877711490677	-0.000678773395041158	0.0800832054667625	0.000358125170813959	-0.0691859443157336	0.0410550672986449	0.777830553327078	0.862301397881613	0.974098146518082	0.559363089919806	0.998165581779881	0.374711126467725	0.0902216795081671	167.429447174072	0.919418656440868	986.704020122193	0.0105187570080306	-0.0263171830005195	0.00395752320746754	0.075524314259271	0.0134446425417996	-0.0110723253386639	-0.01556823426168	0.663188329003524	0.0860638655933467	0.824102859895162	5.45872888950203e-07	0.60872745397415	0.571427858373835	0.434284673662493	0.00262546856724805	0.924654153821612	964.55189745373
GCF_000024265.1	Eggerthella lenta	C	-0.0323003652698513	NaN	NaN	NaN	0.00816331063916227	-0.103156683851266	-0.0461795064626498	0.316595644722227	NaN	NaN	NaN	0.904764626122957	0.00748682479166351	0.0497401170814065	0	0.509835727744616	Inf	-0.032300365269807	NaN	NaN	NaN	0.00816331063916113	-0.103156683851305	-0.0461795064626707	0.316595668579897	NaN	NaN	NaN	0.90476462630836	0.00748682515214948	0.049740122463328	0	0.509835727744899	263.294971898191
GCF_000024265.1	Eggerthella lenta	D	0.0167757895048221	NaN	NaN	NaN	-0.102415005428069	-0.0945053507870465	-0.0689189316000596	0.855000986443144	NaN	NaN	NaN	0.600570228406605	0.373245274768945	0.291221799313805	0	0.32053326739615	195.060210965326	0.0167757895053701	NaN	NaN	NaN	-0.10241500542807	-0.0945053508087682	-0.0689189316212355	0.855000989572328	NaN	NaN	NaN	0.600570213693633	0.37324526432781	0.291221805328857	0	0.320533267532792	193.060210965326
GCF_000024265.1	Eggerthella lenta	E	-0.0290541569059231	NaN	NaN	NaN	0.0363102240565916	-0.0501672587180199	-0.0165183802109422	0.447897838572263	NaN	NaN	NaN	0.646258500281892	0.26976883895595	0.557190776946689	0	0.352473951997081	Inf	-0.0290541569058927	NaN	NaN	NaN	0.0363102240565907	-0.0501672587180062	-0.0165183802109197	0.447897844659044	NaN	NaN	NaN	0.646258500152092	0.269768839675753	0.557190784605363	0	0.352473951996725	246.089137747788
GCF_000024265.1	Eggerthella lenta	F	-0.00706716722309572	NaN	NaN	NaN	0.014598799421153	-0.0332640936405155	0.00284091100160001	0.916413969657178	NaN	NaN	NaN	0.916512646539052	0.675744031521101	0.954095973382983	0	0.323233350279641	209.522536529824	-0.00706716722309068	NaN	NaN	NaN	0.0145987994211539	-0.0332640936405141	0.00284091100160455	0.916413966996563	NaN	NaN	NaN	0.916512648173749	0.675744031655254	0.954095972973984	0	0.32323335027964	207.522536529823
GCF_000024265.1	Eggerthella lenta	G	0.0780056322084527	NaN	NaN	NaN	0.0584962066816093	-0.0686715347232543	-0.0150573556389561	0.211754053718489	NaN	NaN	NaN	0.637150328925458	0.338184370616825	0.7324909966814	0	0.357517636684233	220.368860428003	0.0780056322088643	NaN	NaN	NaN	0.0584962066816086	-0.0686715347232919	-0.0150573556386012	0.211754053531603	NaN	NaN	NaN	0.637150340429686	0.338184378243942	0.732490997271285	0	0.35751763668578	218.368860428003
GCF_000024265.1	Eggerthella lenta	H	-0.0434473197589372	NaN	NaN	NaN	-0.0146415499929482	-0.100581673297836	-0.0497764548105822	0.391997776482549	NaN	NaN	NaN	0.892583943891597	0.0980194558085609	0.1803778194541	0	0.470772330084857	231.772947458612	-0.04344731975865	NaN	NaN	NaN	-0.0146415499929478	-0.10058167329784	-0.0497764548102926	0.39199778354832	NaN	NaN	NaN	0.892583944039593	0.0980194571582782	0.180377821728411	0	0.470772330083412	229.772947458614
GCF_000024265.1	Eggerthella lenta	I	0.00671594196542721	NaN	NaN	NaN	0.00636944828547992	-0.0682258042031125	-0.045661669997652	0.902858735234008	NaN	NaN	NaN	0.954960898323462	0.286066160251179	0.248342835384053	0	0.478194124360207	224.901951603671	0.00671594196544536	NaN	NaN	NaN	0.00636944828548085	-0.068225804203119	-0.0456616699976513	0.902858738532515	NaN	NaN	NaN	0.954960898800635	0.286066161814986	0.248342844119108	0	0.478194124360307	222.901951603672
GCF_000024265.1	Eggerthella lenta	J	0.00189789390808461	NaN	NaN	NaN	0.0269558099885283	-0.0364847333344049	-0.00763102943779843	0.963382587026846	NaN	NaN	NaN	0.749730380376516	0.451519206706313	0.79987298141187	0	0.301083467094677	Inf	0.00189789390809033	NaN	NaN	NaN	0.0269558099885277	-0.0364847333344085	-0.00763102943779989	0.963382587651819	NaN	NaN	NaN	0.749730384198448	0.451519209917207	0.799872982521071	0	0.301083467094754	239.75553384183
GCF_000024265.1	Eggerthella lenta	K	-0.0497366026053594	NaN	NaN	NaN	-0.0194517404768058	-0.128857122933636	-0.0509231008034038	0.134411339478609	NaN	NaN	NaN	0.782878202982699	0.00199315376292789	0.0308457214262542	0.0172392384152681	0.708349736623164	262.727132822197	-0.0564604553401043	NaN	NaN	NaN	-0.0172121288811209	-0.137533611957444	-0.0540837459622691	0.0692957940221711	NaN	NaN	NaN	0.799876502799265	0.000282858365450264	0.0178920450668663	0	0.699221345514749	264.622163041
GCF_000024265.1	Eggerthella lenta	L	-0.0566453631008088	NaN	NaN	NaN	-0.0857245411409677	-0.136677994948524	-0.0859818031133643	0.255863319150779	NaN	NaN	NaN	0.435645268207603	0.0222431984845075	0.0178809016643071	0	0.422081128747805	242.890800270856	-0.0566453630998237	NaN	NaN	NaN	-0.0857245411409684	-0.136677994964403	-0.0859818031282602	0.255863310534752	NaN	NaN	NaN	0.435645262953255	0.0222431974172632	0.0178809005627144	0	0.422081128841567	240.890800270857
GCF_000024265.1	Eggerthella lenta	M	0.103257465461037	NaN	NaN	NaN	0.100083458556984	-0.0983677017734806	-0.0293748302865299	0.0227398160167887	NaN	NaN	NaN	0.25771659243121	0.057306807020524	0.351354581281284	0	0.4602629021533	Inf	0.10325746546257	NaN	NaN	NaN	0.100083458556983	-0.0983677017735218	-0.0293748302850523	0.0227398199119774	NaN	NaN	NaN	0.257716593129508	0.0573068073452331	0.351354586327807	0	0.460262902156318	246.535792325076
GCF_000024265.1	Eggerthella lenta	N	-0.0127797266463918	NaN	NaN	NaN	-0.048790164169432	-0.103930922848229	-0.0477177780076761	0.914971138837561	NaN	NaN	NaN	0.849232008660448	0.464234321564364	0.581818616919126	0	0.191655757780488	176.186320260365	-0.0127797266408828	NaN	NaN	NaN	-0.0487901641694319	-0.103930922870535	-0.0477177780244388	0.914971144654084	NaN	NaN	NaN	0.849232004273544	0.464234317301381	0.581818627143105	0	0.191655757862107	174.186320260365
GCF_000024265.1	Eggerthella lenta	O	-0.0153953074460776	NaN	NaN	NaN	-0.010362787035547	-0.0226790201657483	-0.00824031552104254	0.754341959990612	NaN	NaN	NaN	0.919022378797745	0.694451445704287	0.819237680321055	0	0.209552222650622	230.302047777441	-0.0153953074461073	NaN	NaN	NaN	-0.0103627870355462	-0.0226790201657502	-0.00824031552105066	0.754341966939543	NaN	NaN	NaN	0.919022378246469	0.694451446003132	0.819237682277751	0	0.209552222650867	228.302047777439
GCF_000024265.1	Eggerthella lenta	P	-0.0111883019857596	NaN	NaN	NaN	-0.00673403218134167	-0.0712275092883753	-0.00806817464951897	0.802819948648473	NaN	NaN	NaN	0.94339216360169	0.183063441332615	0.805626598894121	0	0.377586718296114	Inf	-0.0111883019856888	NaN	NaN	NaN	-0.00673403218134236	-0.0712275092883714	-0.00806817464944429	0.802819953723722	NaN	NaN	NaN	0.943392164176684	0.183063444539426	0.80562660177091	0	0.377586718296276	237.098907072128
GCF_000024265.1	Eggerthella lenta	Q	0.0739392954222702	NaN	NaN	NaN	0.057158413839949	-0.0599323407226717	-0.102857385439707	0.469655121785051	NaN	NaN	NaN	0.76811322521249	0.593015465212554	0.144283034688309	0	0.261284696991701	195.658808215721	0.0739392955031925	NaN	NaN	NaN	0.0571584138399496	-0.0599323410600245	-0.102857385696135	0.46965515001921	NaN	NaN	NaN	0.768113233834807	0.593015470739614	0.144283043593644	0	0.261284698060011	193.658808215721
GCF_000024265.1	Eggerthella lenta	R	-0.0245185885746183	NaN	NaN	NaN	0.0324034240546584	-0.0902620757626324	-0.0141092691535901	0.498546187227453	NaN	NaN	NaN	0.671680408461564	0.0387565667307361	0.595830115111767	0	0.551234811864784	Inf	-0.0245185885745889	NaN	NaN	NaN	0.0324034240546594	-0.0902620757626181	-0.0141092691535594	0.498546198150199	NaN	NaN	NaN	0.671680408569183	0.0387565669492261	0.595830119664957	0	0.55123481186462	250.606409626397
GCF_000024265.1	Eggerthella lenta	S	-0.0555615042926044	NaN	NaN	NaN	-0.00294551022975644	-0.0613164239886075	-0.0411431288683268	0.281590122773616	NaN	NaN	NaN	0.978359020320064	0.318039761966234	0.279524145791868	0	0.431363982901972	228.740212037723	-0.0555615042925851	NaN	NaN	NaN	-0.00294551022975568	-0.0613164239886306	-0.0411431288683406	0.281590126612909	NaN	NaN	NaN	0.978359019879052	0.318039760293018	0.279524149128847	0	0.431363982902047	226.740212037723
GCF_000024265.1	Eggerthella lenta	T	-0.0427858724243578	NaN	NaN	NaN	0.000761843622844713	-0.0811044693363899	-0.0405323950752278	0.275132751994322	NaN	NaN	NaN	0.992606187959396	0.0865761104544165	0.154547973304885	0.00716280399524294	0.373500268283824	252.311511424664	-0.0448207798817848	NaN	NaN	NaN	0.00165152803847183	-0.0838244860611412	-0.041633888953314	0.243344064338735	NaN	NaN	NaN	0.98378515783439	0.0679495615115934	0.13992059875996	0	0.372292171341049	251.871280064747
GCF_000024265.1	Eggerthella lenta	U	-0.190565626569036	NaN	NaN	NaN	-0.0784716154414958	-0.127380438762651	-0.110011932681006	0.00795574784039516	NaN	NaN	NaN	0.631041653854005	0.153122475083062	0.0440766944831686	0	0.400159410412496	218.085495462322	-0.190565626525024	NaN	NaN	NaN	-0.0784716154414959	-0.127380439134397	-0.110011933008737	0.00795575487778921	NaN	NaN	NaN	0.631041665984015	0.153122494097903	0.0440767053340174	0	0.400159411186177	216.085495462322
GCF_000024265.1	Eggerthella lenta	V	-0.102376924036263	NaN	NaN	NaN	0.0620961018553283	-0.163093111677608	-0.0530389422068351	0.0700274165945539	NaN	NaN	NaN	0.604278414858994	0.0284659378203977	0.185742012258459	0.0833015015814453	0.601456132928212	233.723849197502	-0.119861606340212	NaN	NaN	NaN	0.0670107102829603	-0.186438483152265	-0.0616082019720446	0.0178867725372149	NaN	NaN	NaN	0.549880973717357	0.00368555935485345	0.105190197799908	0	0.574114330512643	234.325588014561
GCF_000024265.1	Eggerthella lenta	X	0.0695429521502024	NaN	NaN	NaN	-0.659416021218577	0.100739987450446	-0.131493130158036	0.687414315183135	NaN	NaN	NaN	0.0803353842374065	0.698461178867337	0.199744817390417	3.96808150783181	0.518116728042125	222.639897159184	-0.0857190316457986	NaN	NaN	NaN	-0.668268554829627	-0.046221472310071	-0.208526276415567	0.521412175147487	NaN	NaN	NaN	0.0301088523856879	0.759746219524821	0.0306831372067598	0.0272939092422797	0.40629166153902	227.389862037998
GCF_000024265.1	Eggerthella lenta	Plasmid	-0.278131134004268	NaN	NaN	NaN	-0.0788966759232902	-0.47302771184931	-0.368885220785715	0.148782861954836	NaN	NaN	NaN	0.863176433644093	0.0729765116553897	0.00622854610201863	1.08015829324722	0.405828153958357	167.420566631959	-0.328173433805764	NaN	NaN	NaN	-0.0909717782057271	-0.504720066203503	-0.384868777482315	0.0543721808670044	NaN	NaN	NaN	0.833085611400208	0.0259299702203258	0.00244899939593322	0	0.393606936220378	166.695983329532
GCF_000024265.1	Eggerthella lenta	Prophage	0.0741245031371374	NaN	NaN	NaN	-0.034749406269644	-0.182690079532732	-0.0095428204035017	0.660264583598068	NaN	NaN	NaN	0.920399312270742	0.433665344998089	0.928984170506369	2.02709100121865	0.124701699721824	204.021070545187	0.032233610982456	NaN	NaN	NaN	-0.0379333008370516	-0.214845478800027	-0.0455302269762039	0.811905463814256	NaN	NaN	NaN	0.898486147382837	0.190387189475403	0.63789725771156	0.00803729563034835	0.0881496815649527	203.141963067898
GCF_000024265.1	Eggerthella lenta	Transposon	0.330572294361	NaN	NaN	NaN	-0.741731029753346	0.323480388480572	-0.140041356059267	0.147873261135187	NaN	NaN	NaN	0.124455400612442	0.313139570203902	0.294383470006156	5.50518693029881	0.507312809280663	193.333641683714	0.137055811503021	NaN	NaN	NaN	-0.713430097596174	0.0412782730649189	-0.217141983666344	0.486740118083533	NaN	NaN	NaN	0.0956069948013844	0.842686399415817	0.108760469641782	0.0501412335153509	0.345058784826646	201.39959140603
GCF_000024265.1	Eggerthella lenta	Total_ORF	-0.00786043524962635	NaN	NaN	NaN	0.00291542027543189	-0.0740063395909307	-0.029407441718782	0.76905525400525	NaN	NaN	NaN	0.958308781299828	0.088641240624574	0.0557207716974331	0.125827037030831	0.84126246909015	360.007442599924	-0.0483883675574824	NaN	NaN	NaN	0.0105312771539585	-0.112887080287256	-0.0516467251285738	0.00672909667940715	NaN	NaN	NaN	0.775515007369544	7.53996911685007e-08	7.63263793464106e-05	0.00066580040124604	0.759184761272385	373.007707014913
GCF_000025205.1	Bifidobacterium vaginale_G	C	0.0363744271408243	0.0363744271408243	-0.000807348707339254	-0.057929269927375	NaN	-0.0178847843048084	0.00383303084915557	0.72493891139263	0.72493891139263	0.996948419226465	0.627930797862263	NaN	0.912337137246807	0.972288101836604	0	0.360563132146242	149.922637042982	0.0363744271393876	0.0363744271393876	-0.000807348707004963	-0.0579292699276162	NaN	-0.017884784305134	0.00383303084948838	0.724938920192723	0.724938920192723	0.99694841956882	0.627930797844134	NaN	0.912337138431219	0.972288102690803	0	0.360563132139127	147.922637042982
GCF_000025205.1	Bifidobacterium vaginale_G	D	0.0256197088851382	0.0256197088851382	0.14555812320685	0.0288982407375372	NaN	-0.0229558011145317	0.0571889727567758	0.804085352027388	0.804085352027388	0.519455205648571	0.809969459856865	NaN	0.888500953448717	0.609753620234042	0	0.159710876386628	151.078616983076	0.0256197088857108	0.0256197088857108	0.14555812320765	0.028898240722576	NaN	-0.0229558009333032	0.0571889727422671	0.804085343191476	0.804085343191476	0.519455158022121	0.809969455277919	NaN	0.888500952303157	0.609753599090803	0	0.159710876437403	149.078616983076
GCF_000025205.1	Bifidobacterium vaginale_G	E	0.0408282660376384	0.0408282660376384	0.00207325700296017	-0.0329319700687366	NaN	-0.00207325700295108	-0.00203915455014095	0.466027041306474	0.466027041306474	0.985605482235822	0.608974438758203	NaN	0.981163246553437	0.972828642523857	0	0.677593526059682	181.304706945037	0.0408282660376362	0.0408282660376362	0.00207325700291523	-0.0329319700687364	NaN	-0.00207325700294495	-0.0020391545501463	0.466027083390042	0.466027083390042	0.985605485850718	0.608974452769122	NaN	0.981163247218867	0.972828645257165	0	0.677593526059705	179.304706945036
GCF_000025205.1	Bifidobacterium vaginale_G	F	0.0378334434826503	0.0378334434826503	-0.0295512714454623	-0.0380434820955258	NaN	0.0369862499329996	-0.00499857443960447	0.568188568127069	0.568188568127069	0.825819278234661	0.617690822024302	NaN	0.718317919866071	0.943748863002594	0	0.638964261551449	172.843668310032	0.0378334434826353	0.0378334434826353	-0.0295512714454967	-0.0380434820955414	NaN	0.0369862499330115	-0.00499857443962746	0.568188548347035	0.568188548347035	0.825819258894641	0.617690817315983	NaN	0.718317913778862	0.943748860299758	0	0.638964261551483	170.843668310032
GCF_000025205.1	Bifidobacterium vaginale_G	G	0.0175655414724329	0.0175655414724329	-0.0380817437003717	-0.0195404219722053	NaN	0.00133220149160835	0.00807015118678216	0.749517366063168	0.749517366063168	0.733044205207699	0.758546142088865	NaN	0.987730131510006	0.891591579369727	0	0.326478162406296	182.755154990507	0.0175655414724344	0.0175655414724344	-0.0380817437003359	-0.0195404219722057	NaN	0.0013322014916043	0.00807015118678492	0.749517368887466	0.749517368887466	0.73304421639801	0.758546141787187	NaN	0.987730131436907	0.891591580618565	0	0.326478162406153	180.755154990507
GCF_000025205.1	Bifidobacterium vaginale_G	H	0.0298669229651802	0.0298669229651802	-0.0343161652457003	-0.00836276548052489	NaN	-0.0144739989237202	0.0144739989237207	0.66182222343116	0.66182222343116	0.804320010483226	0.915447064150164	NaN	0.893297510282268	0.843770012957383	0	0.40911837126501	170.867117194957	0.0298669229651473	0.0298669229651473	-0.0343161652457426	-0.00836276548054432	NaN	-0.0144739989236982	0.0144739989236919	0.661822237544831	0.661822237544831	0.804320034569499	0.91544706487427	NaN	0.893297511246304	0.843770020103032	0	0.409118371264777	168.867117194957
GCF_000025205.1	Bifidobacterium vaginale_G	I	-0.0202635686880076	-0.0202635686880076	0.00759527992049292	-0.0123593980424954	NaN	-0.00759527992047578	-0.0136069277301231	0.818520764424041	0.818520764424041	0.967252053467457	0.903505075616469	NaN	0.95710474193264	0.886889569628361	0	0.200052950272439	157.155656472785	-0.020263568688006	-0.020263568688006	0.00759527992048726	-0.0123593980424923	NaN	-0.00759527992047369	-0.0136069277301202	0.81852077546363	0.81852077546363	0.967252059392173	0.903505077559913	NaN	0.957104743661232	0.886889577485152	0	0.200052950272378	155.155656472785
GCF_000025205.1	Bifidobacterium vaginale_G	J	0.0110237875209721	0.0110237875209721	-0.00910745021188454	-0.0132579117537847	NaN	0.0025927691906664	-0.0017754418055675	0.797002924221462	0.797002924221462	0.917911075554924	0.788359203179651	NaN	0.969449093278322	0.969332480772435	0	0.362064982000488	194.878092844162	0.0110237875210015	0.0110237875210015	-0.00910745021180562	-0.0132579117537597	NaN	0.00259276919064285	-0.00177544180552987	0.797002927311208	0.797002927311208	0.917911081389346	0.788359206329459	NaN	0.969449093354426	0.96933248161328	0	0.362064982000322	192.878092844159
GCF_000025205.1	Bifidobacterium vaginale_G	K	0.0911722073832391	0.0911722073832391	0.110395429298256	0.100016281531354	NaN	-0.0616052651288317	0.161688723685812	0.17012247939787	0.17012247939787	0.431750584788438	0.200883822810293	NaN	0.556706855420352	0.025550307908824	0	0.418912277383426	177.79890615303	0.0911722073794039	0.0911722073794039	0.110395429297481	0.100016281530267	NaN	-0.0616052651280482	0.16168872367253	0.170122485955068	0.170122485955068	0.431750603682699	0.200883819910065	NaN	0.556706852382551	0.025550309684672	0	0.418912277320803	175.798906153029
GCF_000025205.1	Bifidobacterium vaginale_G	L	0.093595190766713	0.093595190766713	0.0694884284356036	0.0944176005444301	NaN	-0.0479822232146328	0.0933209038036975	0.135228107103399	0.135228107103399	0.596538512235516	0.191128429146034	NaN	0.628406907774676	0.168487743969215	0	0.190938956981768	187.017763368036	0.0935951907204787	0.0935951907204787	0.0694884284200613	0.0944176006531853	NaN	-0.0479822231971828	0.0933209037595323	0.135228113435734	0.135228113435734	0.596538523255961	0.191128431825235	NaN	0.628406914531417	0.168487751990408	0	0.190938957001008	185.017763368036
GCF_000025205.1	Bifidobacterium vaginale_G	M	0.0453649975522395	0.0453649975522395	-0.0149196292436099	-0.00112295974520459	NaN	-0.00449845661346986	0.0160022810949554	0.456635026505944	0.456635026505944	0.904446580546744	0.987214706200153	NaN	0.962514866280155	0.806731485169869	0	0.229552106471315	178.844594708116	0.045364997552184	0.045364997552184	-0.0149196292436335	-0.00112295974537052	NaN	-0.00449845661345718	0.0160022810947679	0.456635000157814	0.456635000157814	0.9044465671069	0.98721470593872	NaN	0.962514865888423	0.806731472113173	0	0.229552106471179	176.844594708115
GCF_000025205.1	Bifidobacterium vaginale_G	N	0.150941341550388	0.150941341550388	0.0232671175767472	-0.0913633033039625	NaN	-0.0232671175767459	0.00776293104078229	0.436665607599319	0.436665607599319	0.952140395064746	0.679662539815063	NaN	0.937405701550716	0.96929268535395	0	0.501181397498871	118.244636603869	0.15094134154942	0.15094134154942	0.0232671175772851	-0.0913633033046731	NaN	-0.0232671173957175	0.00776293103859501	0.436665650613542	0.436665650613542	0.952140405224151	0.679662554082497	NaN	0.9374057036683	0.969292687619287	0	0.501181397610728	116.244636603869
GCF_000025205.1	Bifidobacterium vaginale_G	O	0.0503274961866627	0.0503274961866627	-0.0343954168744786	-0.0169370904148991	NaN	-0.0139231603963079	-0.00081912134088945	0.500657013088129	0.500657013088129	0.819848692821469	0.843161675495157	NaN	0.905800183774632	0.991818459904756	0	0.374270781978875	167.172167260023	0.0503274961866461	0.0503274961866461	-0.0343954168745323	-0.016937090415171	NaN	-0.013923160396294	-0.000819121341169817	0.500657045325094	0.500657045325094	0.819848723833897	0.843161678195873	NaN	0.905800186694898	0.991818460501623	0	0.374270781980587	165.172167260023
GCF_000025205.1	Bifidobacterium vaginale_G	P	0.0239826703131984	0.0239826703131984	-0.0454980221311387	-0.0473652429883836	NaN	0.0374008118984995	-0.0147893655119526	0.729031739814192	0.729031739814192	0.74477541002938	0.552098006387479	NaN	0.727662179876805	0.841703843862883	0	0.572164346175099	170.696230825475	0.0239826703131933	0.0239826703131933	-0.0454980221310981	-0.047365242988384	NaN	0.0374008118984967	-0.0147893655119495	0.729031739915582	0.729031739915582	0.744775407214909	0.552098005407925	NaN	0.72766218305491	0.841703843614649	0	0.572164346174919	168.696230825474
GCF_000025205.1	Bifidobacterium vaginale_G	Q	0.0874956249018073	0.0874956249018073	0.104683445173958	-0.0211774743599121	NaN	-0.0602316826031214	0.0494207664989069	0.574258491014108	0.574258491014108	0.749689272891691	0.906374972276755	NaN	0.806120913325559	0.765690195730517	0	0.50570290145804	127.972014739098	0.0874956249018388	0.0874956249018388	0.10468344517398	-0.0211774743598812	NaN	-0.0602316826030979	0.0494207664989001	0.574258525810559	0.574258525810559	0.749689331442319	0.906374974497452	NaN	0.806120925049992	0.765690219590615	0	0.505702901458178	125.972014739098
GCF_000025205.1	Bifidobacterium vaginale_G	R	0.124368709390214	0.124368709390214	0.0539851105936342	-0.0396342038238246	NaN	0.00674187747555463	0.0612247311211838	0.0873909334137475	0.0873909334137475	0.696582371859409	0.627154875141536	NaN	0.948088742796674	0.397482257186785	0.0403388957352198	0.619653201603133	173.651965731582	0.140203498471648	0.140203498471648	0.0516058532972885	-0.05029759734246	NaN	0.00901876851924295	0.0633938090479198	0.0381131992606266	0.0381131992606266	0.705887426716841	0.519590571865579	NaN	0.929622213278203	0.372386702685308	0	0.612943230668971	173.670744614735
GCF_000025205.1	Bifidobacterium vaginale_G	S	-0.0551728947256202	-0.0551728947256202	0.0301776264995236	0.0367694290318826	NaN	-0.0591651633727759	0.0230601587306607	0.523318530754117	0.523318530754117	0.870115161829702	0.715407275646958	NaN	0.677174785690108	0.808329158794786	0	0.254008122892356	161.430095790616	-0.055172894711964	-0.055172894711964	0.0301776265213725	0.0367694290368223	NaN	-0.0591651633937517	0.023060158749874	0.523318565756395	0.523318565756395	0.870115190378831	0.715407285399884	NaN	0.677174786941052	0.808329175193882	0	0.254008122898284	159.430095790616
GCF_000025205.1	Bifidobacterium vaginale_G	T	0.00114307247351299	0.00114307247351299	-0.0134132377011121	-0.00587874624148618	NaN	-0.0170459697836094	0.0378800566864518	0.987936200714676	0.987936200714676	0.931123789498218	0.946867916890234	NaN	0.887014375492221	0.643907297018368	0	0.228822525511817	166.331746774407	0.00114307247334909	0.00114307247334909	-0.0134132377009839	-0.0058787462415579	NaN	-0.017045969783716	0.0378800566865304	0.987936200107896	0.987936200107896	0.931123781175509	0.946867915350856	NaN	0.887014375107359	0.64390727777173	0	0.228822525513383	164.331746774407
GCF_000025205.1	Bifidobacterium vaginale_G	U	0.0426787102353442	0.0426787102353442	0.0419173442140097	-0.0502857590254121	NaN	-0.041917344214005	-0.0252219586236257	0.729423226014736	0.729423226014736	0.870695076605449	0.72161132713156	NaN	0.830914598094221	0.84772420908966	0	0.145249267794689	142.478109145977	0.042678710240081	0.042678710240081	0.0419173442198459	-0.0502857591628433	NaN	-0.0419173442198509	-0.0252219587582482	0.729423228592499	0.729423228592499	0.870695079038852	0.721611318496627	NaN	0.830914595130121	0.847724205064208	0	0.145249268316484	140.478109145977
GCF_000025205.1	Bifidobacterium vaginale_G	V	0.134311988627657	0.134311988627657	0.188752564835355	0.0994984514034986	NaN	-0.174959242703012	0.242241249786333	0.111609121359048	0.111609121359048	0.295536465298685	0.324913584275578	NaN	0.198091364472824	0.00838761331566806	0	0.360524049593276	171.009041878147	0.134311988627662	0.134311988627662	0.18875256483535	0.0994984514035018	NaN	-0.174959242703015	0.242241249786338	0.111609110451895	0.111609110451895	0.295536431906077	0.324913581097232	NaN	0.198091357751064	0.00838761112918992	0	0.360524049593287	169.009041878147
GCF_000025205.1	Bifidobacterium vaginale_G	X	0.192249814899717	0.192249814899717	0.676027248791501	0.298961175735266	NaN	-0.167474584073462	0.223866003000547	0.520392269392028	0.520392269392028	0.298167892513091	0.412166035934944	NaN	0.726993392870964	0.501481784756247	30.9457447447679	0.791382827613044	161.391144754391	0.591538198361853	0.591538198361853	0.737094417663641	0.392563105167475	NaN	-0.253467543516209	0.420303151417065	0.00658925231882876	0.00658925231882876	0.123095584338228	0.116686365372288	NaN	0.456072469939618	0.0708362406476938	0.119697826799917	0.651754823321362	170.338247357992
GCF_000025205.1	Bifidobacterium vaginale_G	Plasmid	0.389217186456395	0.389217186456395	0.611250326421268	0.0214490535309394	NaN	-0.196408994028762	0.0338826387819623	0.134682793836442	0.134682793836442	0.258216924121808	0.937115045374068	NaN	0.571892809599323	0.882665812468955	1.1490995680854	0.361654635569263	119.970019187225	0.486796552462408	0.486796552462408	0.599454887425911	-0.0376962272015009	NaN	-0.193989779317754	0.0578576049931422	0.030514192028887	0.030514192028887	0.256852809833962	0.875803087136685	NaN	0.563607449588882	0.791054668971869	0	0.347168460788853	119.107243666049
GCF_000025205.1	Bifidobacterium vaginale_G	Prophage	0.119520308349589	0.119520308349589	0.713607636899809	0.327915758335503	NaN	-0.157961732057613	0.246998343321654	0.675013715281241	0.675013715281241	0.249177727965148	0.345130350500299	NaN	0.725707875528178	0.433322789138406	25.8899749616182	0.705169265851876	159.616629894106	0.419288748988104	0.419288748988104	0.730590076409077	0.379390759498375	NaN	-0.178797010641763	0.336268360761756	0.0344695438190143	0.0344695438190143	0.107038945549932	0.095527277031241	NaN	0.566045664160012	0.115021111321515	0.0877783156316695	0.536649000591725	167.567762637212
GCF_000025205.1	Bifidobacterium vaginale_G	Transposon	0.13715088526772	0.13715088526772	0.358132994852474	0.803911004042131	NaN	-0.508161560828608	0.371308383437224	0.875259396011716	0.875259396011716	0.723441597457579	0.396536612108063	NaN	0.527325030452456	0.529550363175198	57.0585489273071	0.717692064361726	87.7096443202456	2.03415175470122	2.03415175470122	0.451571300943225	-0.62426916525901	NaN	-0.635102445950036	0.696239384692837	0.000332950246333209	0.000332950246333209	0.510828813438771	0.28652937796062	NaN	0.24932214629389	0.0521993966714662	0.067601288564392	0.436620587761555	103.420956963736
GCF_000025205.1	Bifidobacterium vaginale_G	Total_ORF	-0.00932200393164217	-0.00932200393164217	0.0482400336713557	0.00672885613397758	NaN	-0.0228354761603116	0.0267081499384624	0.805505876094223	0.805505876094223	0.543234536921363	0.880650153608948	NaN	0.706392905502418	0.525760179272294	0.486690178513527	0.737308189630867	282.8713788467	0.073595636093136	0.073595636093136	0.0443645208004069	-0.008356119130403	NaN	-0.022164420110122	0.0567279914970015	0.018044004572888	0.018044004572888	0.49222786572358	0.816477419262804	NaN	0.652474253170014	0.091047436681941	0.00264880577600291	0.686059783278128	281.168185888309
GCF_000025565.1	Enterobacter cloacae	C	NaN	NaN	-0.00123987770460252	0.00890233278045211	-0.0141768060385476	-0.008274654306995	-0.00395041866580071	NaN	NaN	0.958601481167306	0.713701184258984	0.477442736958937	0.734205534178758	0.89953972564789	0	0.0872575921611288	Inf	NaN	NaN	-0.0012398777046133	0.00890233278044994	-0.0141768060385585	-0.0082746543070068	-0.00395041866580398	NaN	NaN	0.958601481236421	0.713701185154388	0.477442738664852	0.734205535128534	0.899539725914995	0	0.0872575921612514	392.52880431469
GCF_000025565.1	Enterobacter cloacae	D	NaN	NaN	-0.0194932648130089	-0.0164084107695896	-0.0328646436637774	0.0477866488267562	0.031503550059519	NaN	NaN	0.696856787049329	0.747544955517368	0.430367356082914	0.341578459302839	0.63200246167004	0.0123638051337478	0.113402614376414	327.684588287469	NaN	NaN	-0.0200465766220473	-0.0185966243238043	-0.0323736202983303	0.0491522971501649	0.0339301362988951	NaN	NaN	0.687905072111831	0.713144167979979	0.436134034859844	0.324401155045491	0.60298675175507	0	0.112998522906855	327.961227688546
GCF_000025565.1	Enterobacter cloacae	E	NaN	NaN	-0.00248643034932257	0.0030946325883883	-0.01115039100072	-0.00974964006243908	-0.0141878467418625	NaN	NaN	0.886278321280623	0.86088906671221	0.442098508096814	0.582048706689202	0.534427679738762	0	0.15445758012541	Inf	NaN	NaN	-0.00248643034932069	0.00309463258838578	-0.0111503910007202	-0.00974964006243791	-0.0141878467418602	NaN	NaN	0.886278321135433	0.860889066817298	0.442098507459975	0.582048707504855	0.534427680340475	0	0.154457580125405	425.095604519837
GCF_000025565.1	Enterobacter cloacae	F	NaN	NaN	-0.00773733669851936	0.000639011280039089	-0.00818855990759328	0.00106361465897209	-0.0166076316983586	NaN	NaN	0.822207742883543	0.985407977815561	0.775266863520225	0.975700989202028	0.713851508532378	0	0.182348771694478	352.679297009127	NaN	NaN	-0.00773733669852276	0.000639011280040652	-0.00818855990759184	0.00106361465897298	-0.016607631698357	NaN	NaN	0.822207744110516	0.985407977937442	0.775266864171031	0.975700989180417	0.71385151238715	0	0.182348771694473	350.679297009127
GCF_000025565.1	Enterobacter cloacae	G	NaN	NaN	-0.00965365598924015	-0.00513849711233003	-0.00419392263576649	0.00758257273662739	0.0130728904988582	NaN	NaN	0.568214528283782	0.764792288589309	0.765895445744186	0.658579375305961	0.555186938840019	0	0.0785290518094973	Inf	NaN	NaN	-0.00965365598923384	-0.00513849711232439	-0.00419392263575386	0.00758257273664153	0.0130728904988646	NaN	NaN	0.568214528963211	0.764792288905093	0.76589544544171	0.658579376005424	0.55518693811956	0	0.0785290518094183	431.976069046461
GCF_000025565.1	Enterobacter cloacae	H	NaN	NaN	-0.00391178260523592	0.0100645748964635	-0.00555940353514746	-0.00719712925336634	-0.022450887616487	NaN	NaN	0.870553873616702	0.679515680336565	0.781206538925504	0.768365353526699	0.476941274310954	0	0.146539207750206	Inf	NaN	NaN	-0.00391178260524055	0.0100645748964633	-0.0055594035351491	-0.0071971292533676	-0.0224508876164851	NaN	NaN	0.870553874078816	0.679515682241509	0.781206539134523	0.768365353300124	0.476941274744347	0	0.146539207750232	389.126799998015
GCF_000025565.1	Enterobacter cloacae	I	NaN	NaN	-0.00281298092952187	-0.00150634906842035	0.0226530732147138	-0.0574936483687837	-0.0152200495778222	NaN	NaN	0.922677370180301	0.959352846351619	0.347398609007127	0.0554951447858295	0.690289553695928	0.00170277652333439	0.232515558734573	386.655302782412	NaN	NaN	-0.00280098959980339	-0.00133567000710562	0.0226677132688832	-0.0578331947640866	-0.015469660663592	NaN	NaN	0.922913956196191	0.963836255990248	0.346568085587704	0.0534052656001304	0.684426732435322	0	0.232507121782872	382.427426518805
GCF_000025565.1	Enterobacter cloacae	J	NaN	NaN	-0.00134222373520967	-0.00692805788452183	-0.0102738064569803	0.000725636447161349	-0.00114420986099049	NaN	NaN	0.951331083503843	0.756554778539102	0.575310353932441	0.974100306592674	0.968377152055929	0	0.174473203623837	Inf	NaN	NaN	-0.00134222373520841	-0.0069280578845263	-0.0102738064569765	0.000725636447166861	-0.0011442098609828	NaN	NaN	0.951331083622225	0.756554779422948	0.575310355887619	0.974100306530768	0.968377152113327	0	0.174473203623762	396.957861507095
GCF_000025565.1	Enterobacter cloacae	K	NaN	NaN	-0.00756190011237886	-1.95805429870419e-05	-0.00913520916547992	-0.00138922888440666	0.00730884701107432	NaN	NaN	0.682493653130395	0.999195892760151	0.551660438229287	0.943232256232339	0.772230631448609	0.0193655490875244	0.0425811442993543	441.902150636104	NaN	NaN	-0.00789171060749019	-0.000169601136717611	-0.0092629144602036	-0.00248934582728144	0.00624749193135843	NaN	NaN	0.65989798504261	0.992569667851347	0.535587205497354	0.891472741266039	0.790271932326939	0	0.0285006649772598	440.799162809566
GCF_000025565.1	Enterobacter cloacae	L	NaN	NaN	0.0024004347886077	0.0856055573432164	-0.0682591912335727	-0.0544479406878444	-0.0869969622033363	NaN	NaN	0.958045130439779	0.063076354616159	0.0401690285670482	0.210943904625486	0.204470214528442	1.61247728218677	0.519027081991078	416.850679272669	NaN	NaN	-0.00917550651100823	-0.0243153069047303	-0.0664699829284099	0.0130265231234816	0.0337057591943994	NaN	NaN	0.814217385224638	0.539453705330144	0.0401370334963988	0.740211623184081	0.507882879466367	0.00520063159615361	0.290747910667094	437.490576596636
GCF_000025565.1	Enterobacter cloacae	M	NaN	NaN	-0.000348111920638899	0.00437716902817443	-0.0118308604915843	-0.00843588020122792	-0.00658062162679197	NaN	NaN	0.986232437930017	0.830902210259368	0.482443627814584	0.681794267946906	0.803573950112615	0	0.0531423790560669	Inf	NaN	NaN	-0.000348111920642682	0.0043771690281709	-0.0118308604915882	-0.00843588020123133	-0.00658062162679208	NaN	NaN	0.986232437975056	0.830902210507572	0.482443628356355	0.681794269012785	0.803573950655983	0	0.0531423790561045	414.624409092381
GCF_000025565.1	Enterobacter cloacae	N	NaN	NaN	-0.0370777400527868	-0.0356122168226006	0.0457760941767285	0.0062163380009036	0.00823422664611408	NaN	NaN	0.54995955536893	0.531753945317624	0.264259956386604	0.906625155054515	0.930253630193842	3.86672953609377	0.717283731893764	404.266757632999	NaN	NaN	-0.0246201941749902	-0.079275827792797	0.0968747456647252	-0.0263435545385037	0.0662928135307967	NaN	NaN	0.646997017348205	0.14718500004029	0.029375164557568	0.631420809245843	0.347444731621119	0.0141790485456245	0.49612173710271	434.051175464365
GCF_000025565.1	Enterobacter cloacae	O	NaN	NaN	-0.020373501345925	-0.00221564733779739	-0.0144873844209334	0.0157492675699912	0.0136905417953184	NaN	NaN	0.460707353554202	0.936917675696319	0.528614618597445	0.572148955947036	0.704972135249312	0	0.147644543254799	Inf	NaN	NaN	-0.0203735013459531	-0.00221564733779404	-0.0144873844209512	0.015749267569971	0.0136905417953854	NaN	NaN	0.460707353776149	0.936917675347083	0.528614618864802	0.572148955130105	0.704972132410569	0	0.14764454325498	380.568010506935
GCF_000025565.1	Enterobacter cloacae	P	NaN	NaN	0.00738652650564227	0.000628601953360687	-0.0379935095165008	0.000373678882493765	-0.00446756119350696	NaN	NaN	0.735540516294477	0.978308530517815	0.0370485488477421	0.987154068206858	0.881777308400204	0.0327521088568119	0.176941474513806	422.708771114188	NaN	NaN	0.00604576120083557	-0.00636988136148612	-0.036987470067351	0.00533580953079208	0.00202423509298057	NaN	NaN	0.774550675072222	0.766680984952423	0.036403469763389	0.803461609738322	0.941632154606506	0	0.154898853255079	423.26953682413
GCF_000025565.1	Enterobacter cloacae	Q	NaN	NaN	0.00633915384742775	0.0106679001402578	0.0230969754094257	-0.0633685886463343	0.00459222974347643	NaN	NaN	0.880786542563103	0.804371470590481	0.512528515329841	0.150069460759264	0.933794580122288	0	0.226247694067369	339.960141275632	NaN	NaN	0.00633915384588217	0.0106679001401258	0.023096975408506	-0.0633685886482395	0.00459222974273522	NaN	NaN	0.880786542603865	0.804371470505101	0.512528512433259	0.150069458773312	0.933794580781846	0	0.226247694068999	337.960141275633
GCF_000025565.1	Enterobacter cloacae	R	NaN	NaN	-0.00758308509439251	0.0203273417991597	-0.00663995421657073	-0.025238904750578	-0.000201105116005099	NaN	NaN	0.710481430174858	0.327095194993573	0.6971557265831	0.228465672984807	0.993992524305865	0	0.180299208094044	Inf	NaN	NaN	-0.00758308509439443	0.0203273417991778	-0.00663995421657334	-0.0252389047505829	-0.000201105116018361	NaN	NaN	0.710481431890982	0.327095199953402	0.697155727795534	0.228465673118466	0.993992524331862	0	0.180299208094161	412.786561458162
GCF_000025565.1	Enterobacter cloacae	S	NaN	NaN	-0.0096730176922891	-0.0272287405041614	-0.0220671141130969	0.0231399955011096	0.015886588181235	NaN	NaN	0.720522444470677	0.335841385392818	0.32524160726847	0.409865141971721	0.665533019501324	0.0337044326958136	0.185129722058038	402.441645942065	NaN	NaN	-0.0105219404480138	-0.0327329815093218	-0.0217120351908823	0.0287460558528143	0.0204360966247765	NaN	NaN	0.689994420737267	0.221902717408295	0.322667033739749	0.278200753520306	0.554885311517495	0	0.175806223770633	397.812565055498
GCF_000025565.1	Enterobacter cloacae	T	NaN	NaN	-0.00329331986170716	-0.0066354810518325	-0.01735631747768	-0.0131765676178081	0.0014534003168064	NaN	NaN	0.892037508323139	0.797251966592795	0.387170837634032	0.613498030387695	0.965634057060167	0.0575437705960127	0.0907307376809417	417.66286822339	NaN	NaN	-0.00542269986323269	-0.0108682515832138	-0.0157587445094926	-0.0140326800241443	0.00435082801031171	NaN	NaN	0.814165766436583	0.643126711654932	0.412890996929723	0.550790881555792	0.885612016940271	0	0.056467615987854	418.476175025499
GCF_000025565.1	Enterobacter cloacae	U	NaN	NaN	-0.0730847651137732	0.0153700235120866	-0.0202508405018194	0.00316401477780947	0.0940574046933095	NaN	NaN	0.110746738817941	0.754026478148278	0.573695301765655	0.948645802698228	0.160072854055562	0.915908813476562	0.431244361921739	378.730201795464	NaN	NaN	-0.0950767089644599	-0.00768619576686247	-0.020838242104035	-0.00776023241306234	0.0933466053283601	NaN	NaN	0.0111400460241321	0.838897995770909	0.501228919263807	0.837013044646397	0.0541775023934996	0.000475878923632147	0.164474476254401	397.19547018291
GCF_000025565.1	Enterobacter cloacae	V	NaN	NaN	-0.0150552531777237	-0.054210843818865	-0.0294672200553382	0.00820222985525734	-0.0183529850901497	NaN	NaN	0.650478884569018	0.108425374687009	0.285559879874892	0.805590312556738	0.676392944914259	0	0.201573362075585	389.10916633164	NaN	NaN	-0.0150552531845797	-0.0542108438249903	-0.0294672200493489	0.00820222985259096	-0.0183529850661541	NaN	NaN	0.650478884472702	0.108425375122386	0.28555987772662	0.805590312423527	0.67639294735616	0	0.201573362056716	387.109166331641
GCF_000025565.1	Enterobacter cloacae	X	NaN	NaN	-0.0352854997779376	0.924174364775754	-0.0193940250180054	-0.327194616816273	-0.832624716697498	NaN	NaN	0.923691147454111	3.69894527160562e-09	0.849295420762478	0.000817676601628519	0.118062781343637	196.877107912917	0.880905249339391	484.544340964578	NaN	NaN	0.0242256954290699	-0.23982797245257	-0.0583939673700838	0.108590616785841	0.362414227846499	NaN	NaN	0.908625980504481	0.262579408187283	0.738063059975718	0.610460906118174	0.189316476294482	0.320717997937693	0.949111168593608	431.22354548824
GCF_000025565.1	Enterobacter cloacae	Plasmid	NaN	NaN	-0.0795307800409142	0.231216371662288	-0.0200191910034698	-0.0050148067197419	-0.168812915696972	NaN	NaN	0.622319391273691	0.169519214255571	0.867679183191375	0.974364172570487	0.47098362457912	12.982503367596	0.322705474608445	268.353193919178	NaN	NaN	-0.104449487068049	-0.077651286436592	-0.0330243433214234	0.224816327924581	0.114513075280022	NaN	NaN	0.427288069170789	0.556531882977752	0.75662976057228	0.0695457201500812	0.504672089199006	0.021111308035474	0.114383438514497	283.095456638632
GCF_000025565.1	Enterobacter cloacae	Prophage	NaN	NaN	0.0245075483924365	0.141000465603032	-0.0450894302619277	-0.126648561797258	-0.370920418243242	NaN	NaN	0.886336509193421	0.223203798816218	0.552788350574477	0.135741504325431	0.145177344703029	38.606792204189	0.811447925459454	407.428839867268	NaN	NaN	-0.0372767726448606	-0.193902095405472	-0.0439560810414207	-0.0199478313218386	0.028115609755595	NaN	NaN	0.781391539065158	0.153532682921146	0.69037910501987	0.882219894914046	0.872488328220013	0.117746792888933	0.809231990446989	411.108656657787
GCF_000025565.1	Enterobacter cloacae	Transposon	NaN	NaN	-0.102348975082567	1.9066669337883	0.0121502149987553	-0.553316980803274	-1.52556449296654	NaN	NaN	0.963053454708662	0.00892005998216719	0.980065727414867	0.177627460509386	0.62948468412414	7215.70611572266	0.896641627126125	392.62741885632	NaN	NaN	0.0739268294599134	-0.549728826825463	-0.215447513461055	0.507894357591367	0.985369724594149	NaN	NaN	0.848069882851873	0.160450610984755	0.496659388641112	0.187324728639227	0.050692481844001	1.03943227917687	0.965557825800895	366.11868798514
GCF_000025565.1	Enterobacter cloacae	Total_ORF	NaN	NaN	-0.0255098660310735	0.101583750612597	-0.0371251682322558	-0.0485853095631733	-0.0930266707800076	NaN	NaN	0.430118938205601	4.56635538990891e-09	0.00276214315786917	9.57582521996701e-05	0.0493786931707876	1.49127118312754	0.882562104754673	641.920420592548	NaN	NaN	-0.012104385349409	-0.0193422638592593	-0.0253557063341359	-0.00324172699410191	0.0234360120863907	NaN	NaN	0.563285856101608	0.36323040976089	0.145943641779283	0.879030102566541	0.393255034000394	0.00309835612167172	0.890103022576499	626.269415817849
GCF_000025985.1	Bacteroides fragilis	C	NaN	NaN	-0.0344958983891775	0.00379131080188106	0.000793268021517554	-0.00436188933523183	0.00534876473876256	NaN	NaN	0.403903506031839	0.833162042727215	0.973080883606174	0.859021188257595	0.814351538511526	0	0.171471664014466	Inf	NaN	NaN	-0.0344958983891953	0.00379131080187821	0.000793268021515241	-0.00436188933525956	0.00534876473871323	NaN	NaN	0.403903508120862	0.833162043250521	0.973080883753124	0.859021188304853	0.814351538926117	0	0.171471664014594	568.507741245812
GCF_000025985.1	Bacteroides fragilis	D	NaN	NaN	0.113488245883511	-7.18689449892715e-06	-0.0306156848326957	-0.0373185704606133	-0.0676208010262463	NaN	NaN	0.148290979978182	0.999824881883455	0.478030630554881	0.406262166532946	0.0957913958719257	0	0.126118874010275	507.063222717179	NaN	NaN	0.113488245882918	-7.18691674892618e-06	-0.0306156849188039	-0.0373185705148578	-0.0676208009406711	NaN	NaN	0.148291023804329	0.999824881341804	0.478030630120255	0.406262177501619	0.095791402448563	0	0.126118874013378	505.063222717178
GCF_000025985.1	Bacteroides fragilis	E	NaN	NaN	-0.00365010363541106	0.00521495318772468	0.000704508942622817	0.000621976643611258	-0.000164996805247911	NaN	NaN	0.925284383824921	0.755831734899654	0.974336381676302	0.97829018084353	0.993788974682207	0	0.0377298767068802	Inf	NaN	NaN	-0.00365010363536289	0.00521495318772555	0.00070450894262406	0.000621976643613469	-0.000164996805257344	NaN	NaN	0.925284390924346	0.755831735251461	0.97433638175644	0.978290181034083	0.99378897483859	0	0.0377298767068365	579.028503787382
GCF_000025985.1	Bacteroides fragilis	F	NaN	NaN	0.012778262664164	0.00298608412650559	-0.0167563593313595	0.00551384813170329	0.0135122806495905	NaN	NaN	0.833512433129323	0.908559618557105	0.623097641497627	0.876184652019056	0.681514801782134	0	0.11281581976063	512.563801360045	NaN	NaN	0.0127782626641402	0.00298608412650725	-0.0167563593313598	0.00551384813169314	0.0135122806495848	NaN	NaN	0.83351242724977	0.908559618525754	0.623097641533293	0.876184652091916	0.681514798134874	0	0.112815819760539	510.563801360043
GCF_000025985.1	Bacteroides fragilis	G	NaN	NaN	-0.0191146279199699	-0.0113170967813509	0.0124706531848947	-0.00586836500028677	0.000760810950934926	NaN	NaN	0.560706995147551	0.427132294713678	0.501289488411884	0.76283962673771	0.966273449306115	0	0.108998925825822	Inf	NaN	NaN	-0.0191146279199434	-0.0113170967813688	0.0124706531848908	-0.0058683650002986	0.000760810950909488	NaN	NaN	0.560707000836868	0.427132294315291	0.501289486331521	0.762839625398264	0.966273449364692	0	0.108998925825915	613.231249990004
GCF_000025985.1	Bacteroides fragilis	H	NaN	NaN	-0.0111885696577298	-0.0016483867319432	0.0247634002063885	-0.0119927480545077	-0.00834950422504787	NaN	NaN	0.793222932989417	0.928757790491527	0.300329281680972	0.63449747459378	0.719819408392752	0	0.195204019724289	Inf	NaN	NaN	-0.0111885696577208	-0.00164838673195428	0.024763400206382	-0.0119927480545184	-0.00834950422504899	NaN	NaN	0.79322293105845	0.928757790205206	0.300329280006221	0.634497472676003	0.719819407175229	0	0.195204019724249	567.17337329036
GCF_000025985.1	Bacteroides fragilis	I	NaN	NaN	-0.022804151604977	0.0102587696596606	-0.0196087555870089	0.0124035886529483	0.000584224498873445	NaN	NaN	0.669612696967967	0.659098184809804	0.521299196981066	0.694162397211603	0.9841265372357	0	0.097073009916847	536.486612739252	NaN	NaN	-0.0228041516049058	0.0102587696596757	-0.0196087555869574	0.0124035886529523	0.000584224498854864	NaN	NaN	0.669612694832817	0.65909818389223	0.521299199309433	0.694162397299325	0.984126537266609	0	0.0970730099165812	534.486612739257
GCF_000025985.1	Bacteroides fragilis	J	NaN	NaN	0.0143715339385992	-0.00314204861174171	-0.013787420308946	-0.00317535870761438	-0.00201677089027554	NaN	NaN	0.697144755106237	0.842714635391298	0.506549124438872	0.883031504951181	0.919536659642672	0	0.142582825338447	Inf	NaN	NaN	0.0143715339386366	-0.00314204861175093	-0.0137874203089573	-0.00317535870762071	-0.00201677089027331	NaN	NaN	0.697144774519212	0.842714635565177	0.506549123369998	0.883031505405128	0.919536660058411	0	0.142582825338845	589.508267196454
GCF_000025985.1	Bacteroides fragilis	K	NaN	NaN	0.00883194752731322	-0.0014264306738707	0.00323773706155537	-0.0129907420790344	-0.0181949851109999	NaN	NaN	0.810289654119442	0.928189017423082	0.875449103001456	0.548119799985957	0.360637945439516	0	0.0408588200760118	Inf	NaN	NaN	0.00883194752730034	-0.00142643067384458	0.0032377370616117	-0.0129907420790867	-0.0181949851110109	NaN	NaN	0.810289657389657	0.928189017494981	0.875449102620886	0.548119801356644	0.360637945732678	0	0.0408588200761334	609.856666344624
GCF_000025985.1	Bacteroides fragilis	L	NaN	NaN	0.115290120359666	-0.00393290541338925	-0.0319613316581443	-0.0267990056881708	-0.0546702541600997	NaN	NaN	0.0429249338542563	0.871890430145879	0.37393085269164	0.416028626690003	0.0868036400233445	1.65162658691406	0.349057522704423	676.253880803064	NaN	NaN	0.109595372320805	-0.011169036901384	-0.0389273736390479	-0.0224854340219175	-0.0467417690018016	NaN	NaN	0.0429904690542084	0.625952574967954	0.196053784432748	0.4721148596164	0.103379614509123	0.00431554946689694	0.283074981038677	682.4898250342
GCF_000025985.1	Bacteroides fragilis	M	NaN	NaN	-0.00364076898618467	-0.0130399502557488	0.00217911723362274	-0.00494698510164597	-0.000701427546150034	NaN	NaN	0.888274234476598	0.243859193351584	0.881358734449594	0.745765121430173	0.96034877261828	0	0.0537931496634077	Inf	NaN	NaN	-0.00364076898611291	-0.0130399502557511	0.00217911723362587	-0.00494698510161583	-0.000701427546114706	NaN	NaN	0.888274238302312	0.243859193915603	0.881358734547538	0.745765122099714	0.960348772807566	0	0.0537931496633286	667.807783695092
GCF_000025985.1	Bacteroides fragilis	N	NaN	NaN	0.169273714847859	0.010831476299874	-0.0939740940879971	0.0167604624939596	-0.0867138153068683	NaN	NaN	0.245530848997714	0.857469547515528	0.246898211212363	0.836474489512638	0.241900557919666	0	0.116870538935466	404.464267099599	NaN	NaN	0.169273714847866	0.0108314762998711	-0.0939740940879962	0.0167604624939523	-0.0867138153068886	NaN	NaN	0.245530825960921	0.857469545291354	0.246898212225185	0.83647448816509	0.24190055691269	0	0.116870538935486	402.464267099599
GCF_000025985.1	Bacteroides fragilis	O	NaN	NaN	-0.00450210433129665	0.00165585598476222	0.0107803623074338	0.00528667601953948	-0.0196457753245319	NaN	NaN	0.916691714179207	0.929216139853983	0.657264744580169	0.834747523606937	0.401982906172992	0	0.183796607367525	566.407556846754	NaN	NaN	-0.00450210433130036	0.00165585598477593	0.0107803623074331	0.00528667601954645	-0.0196457753245157	NaN	NaN	0.916691719992581	0.929216139910993	0.657264744954312	0.834747525191977	0.401982912296367	0	0.183796607367367	564.407556846748
GCF_000025985.1	Bacteroides fragilis	P	NaN	NaN	-0.0352841765958551	-0.00447886941546089	0.0153960906415691	-0.0154282850948997	-0.00173338019892227	NaN	NaN	0.306372064997209	0.765752525803212	0.430985080931987	0.453335059716172	0.927287923022538	0	0.146713391951903	Inf	NaN	NaN	-0.0352841765958524	-0.00447886941545787	0.0153960906415655	-0.015428285094897	-0.00173338019891657	NaN	NaN	0.306372063225064	0.765752525583979	0.430985081093301	0.45333506013103	0.927287922688668	0	0.14671339195185	605.970668512275
GCF_000025985.1	Bacteroides fragilis	Q	NaN	NaN	0.0433152232561389	-0.0185658078811905	0.0147360075670512	0.0158777084558991	-0.00576652357426644	NaN	NaN	0.621239240894086	0.618389103104518	0.760987184595968	0.753474958648255	0.902167837874994	0	0.0550279507276639	461.925972127707	NaN	NaN	0.0433152232571188	-0.0185658078790585	0.0147360075657328	0.0158777084551087	-0.005766523575975	NaN	NaN	0.621239313283934	0.618389105880972	0.760987183877074	0.753474961437043	0.902167841663189	0	0.0550279507226979	459.925972127708
GCF_000025985.1	Bacteroides fragilis	R	NaN	NaN	0.0112195874524624	-0.0162417103619017	-0.00490070940623999	-0.00511659308298526	-0.0161368148532998	NaN	NaN	0.762092322081152	0.309478539376239	0.81466229496461	0.814118671788108	0.420948396182862	0	0.0782795368364496	Inf	NaN	NaN	0.0112195874524872	-0.0162417103619678	-0.00490070940631709	-0.00511659308304254	-0.016136814853246	NaN	NaN	0.762092331078471	0.309478539809765	0.814662295222201	0.814118672972184	0.420948397752967	0	0.0782795368368246	607.990493760595
GCF_000025985.1	Bacteroides fragilis	S	NaN	NaN	0.0418841720130522	-0.0148735914406616	-0.0176351834767639	-0.019369199364054	0.0230280210908871	NaN	NaN	0.426764200850559	0.505808602939015	0.546894883302237	0.524714024610539	0.414944627313362	0.0456348061561584	0.10683700434235	565.443845800455	NaN	NaN	0.0374433017143626	-0.0161493412687319	-0.0180194244172286	-0.0192560592308974	0.025314319914447	NaN	NaN	0.470590396191462	0.461201078424355	0.529994763019522	0.521746384218865	0.362337661985892	0	0.103291555691791	565.198323562669
GCF_000025985.1	Bacteroides fragilis	T	NaN	NaN	0.0199768547752627	0.00709217169928786	-0.0183024236013931	-0.0129623269828165	-0.0119405785079505	NaN	NaN	0.613361598925678	0.675034328924288	0.409861671840205	0.575018803725227	0.575100398899386	0	0.103644508410702	Inf	NaN	NaN	0.0199768547752157	0.00709217169929248	-0.0183024236013705	-0.0129623269828379	-0.0119405785079719	NaN	NaN	0.613361624054432	0.675034328403507	0.409861672007256	0.575018806157795	0.575100401470279	0	0.103644508410645	587.281653014823
GCF_000025985.1	Bacteroides fragilis	U	NaN	NaN	0.236736060420896	-0.00256068860635538	-0.122887004123976	-0.00113505596192317	-0.0942697696950395	NaN	NaN	0.0133016829119473	0.949985097526286	0.0313339207149421	0.983015200224409	0.0618000947264739	2.36796194314957	0.253542804392376	557.906175293321	NaN	NaN	0.214986586684178	0.0204586468999763	-0.115714872136631	0.0198585641612117	-0.0877118205585474	NaN	NaN	0.0145723788846893	0.572262891880315	0.0174552937640016	0.684060773812276	0.0495868664980319	0.00488065642354348	0.192912541000708	563.900030425611
GCF_000025985.1	Bacteroides fragilis	V	NaN	NaN	-0.0032658807100538	-0.0471867874066666	-0.00420593892221145	-0.0340728643981578	-0.00442774525869848	NaN	NaN	0.942824148310935	0.0167296661854548	0.870273615324379	0.207780102316324	0.857923257134502	0	0.221058571125298	582.151829199446	NaN	NaN	-0.00326588071003949	-0.0471867874069452	-0.00420593891941146	-0.0340728643984349	-0.00442774525844167	NaN	NaN	0.942824151648375	0.0167296664530734	0.870273615243705	0.207780107441641	0.857923258537058	0	0.22105857112476	580.151829199443
GCF_000025985.1	Bacteroides fragilis	X	NaN	NaN	0.234323512933837	0.0622251689908424	-0.153390051907767	-0.106465541207986	-0.104718636247749	NaN	NaN	0.0431167336478247	0.192579120210814	0.0761658357048116	0.141123115579502	0.148882861227339	15.1900709709057	0.513710816473094	650.230444963697	NaN	NaN	0.167836452619504	0.00585524251871653	-0.166285638159224	-0.101415812087679	-0.0724072420280767	NaN	NaN	0.176244314781006	0.911667842382785	0.0173212704789826	0.159783936376989	0.273671638711289	0.0366560892498266	0.605069909591116	621.511905145082
GCF_000025985.1	Bacteroides fragilis	Plasmid	NaN	NaN	0.0583662221745737	-0.0848016255364993	-0.0109528485134373	-0.0421374071061819	-0.0729041137203187	NaN	NaN	0.732968736959478	0.281631271989611	0.916617034598151	0.680228489270012	0.450210928124095	6.24980926659191	0.160787231212398	424.067444310792	NaN	NaN	-0.0597557782299786	-0.0831797042270337	0.0311106903958917	-0.0282758498377526	-0.0476180295934484	NaN	NaN	0.680846068536444	0.202127928599522	0.712823468591086	0.750190484382221	0.554748675355045	0	0.0338170849189929	434.073136240347
GCF_000025985.1	Bacteroides fragilis	Prophage	NaN	NaN	0.289785826349181	-0.073271302785392	-0.0517033315801774	-0.13211845637453	-0.120909540928748	NaN	NaN	0.108502945602149	0.329081252954471	0.714063328989698	0.260577637908144	0.328581220836296	44.1572810985725	0.629040089257483	560.849983397585	NaN	NaN	0.176605297134509	-0.0284981849535899	-0.0594512294472077	-0.099111327891202	-0.00961604710688243	NaN	NaN	0.396868505693447	0.747794827995675	0.608322902050078	0.411761101866425	0.93120381225441	0.110406178816412	0.644012590434632	561.487660219003
GCF_000025985.1	Bacteroides fragilis	Transposon	NaN	NaN	-0.29799945205399	0.401487635098034	-0.136124902570771	0.0135636314948756	-0.0440226771928332	NaN	NaN	0.306415812063048	0.00152345609162529	0.563857998266839	0.945814820275579	0.81018985716624	126.946720859311	0.711432748643856	463.572998478624	NaN	NaN	0.000196555742088614	0.0300931060322324	-0.0753681733311245	-0.0612164951909362	-0.186892386029888	NaN	NaN	0.999445153254068	0.80808585275482	0.643807269271838	0.715708687795318	0.224166311515108	0.201708015694191	0.628503038996225	482.151166638468
GCF_000025985.1	Bacteroides fragilis	Total_ORF	NaN	NaN	0.0340154308533895	0.0109175966584725	-0.0111980713400437	-0.0204432534817906	-0.00311613883350201	NaN	NaN	0.413636322157322	0.516986625107752	0.878954420244171	0.696647208310054	0.916339086612964	16.8779347091913	0.806479333420271	961.239852514725	NaN	NaN	0.0268701314972728	-0.00735620661992255	0.00944739801802339	-0.00987429429782812	-0.00975811914659296	NaN	NaN	0.275583174740394	0.487682992856127	0.494782041116698	0.494331762679719	0.465934148784486	0.00181073943524135	0.798923507466134	958.252570034228
GCF_000026325.1	Escherichia coli_D	C	NaN	NaN	0.00107787658344523	0.00406558203716339	0.000821358931806377	0.00174920063200332	0.00229318603446586	NaN	NaN	0.849985860280552	0.540810412089534	0.884462143830381	0.830462296279043	0.690911921744403	0	0.0102380090307733	Inf	NaN	NaN	0.00107787658349323	0.00406558203716368	0.00082135893180928	0.00174920063199831	0.00229318603456207	NaN	NaN	0.849985860808765	0.540810411243128	0.884462144008552	0.830462296051893	0.690911923175975	0	0.0102380090310899	3867.03879243259
GCF_000026325.1	Escherichia coli_D	D	NaN	NaN	0.00276101785600711	0.0451443000844563	0.0044305811756923	0.018742061353546	0.0183941705614506	NaN	NaN	0.847910508230093	0.00420783148066518	0.76875678077184	0.33318015484747	0.240151859875017	0.00556832357324311	0.123708727671536	3061.61407112732	NaN	NaN	0.00212561154808642	0.0509809290714219	0.00341946717127442	0.0199330666682891	0.0129346034405547	NaN	NaN	0.874566651215138	0.00100313591602101	0.797870410952262	0.299247937849985	0.343995076108842	0	0.0920299971184195	3067.00126581234
GCF_000026325.1	Escherichia coli_D	E	NaN	NaN	0.000668388157482492	0.0101589845719186	-9.65313191085645e-05	0.0050216406203394	-0.00673691416435351	NaN	NaN	0.90465651610387	0.0840732730028497	0.987062806336969	0.482965637264225	0.29307715089801	0.00226428784662858	0.310121057546458	4029.56513901142	NaN	NaN	0.000979578499575483	0.0144321136847702	-0.00232452794950318	0.00560558671766836	-0.0100298313106845	NaN	NaN	0.841412416786565	0.0113579981871205	0.632353504757675	0.424817466065739	0.042655795104603	0	0.0824318206782282	4059.68989556228
GCF_000026325.1	Escherichia coli_D	F	NaN	NaN	-0.000485517652686882	0.0026450736877436	0.000483100542419799	0.00045617465967338	-0.00753346015738169	NaN	NaN	0.96053475814726	0.80576729619503	0.962768006987951	0.972248518518645	0.484854385888951	0.0034332275390625	0.170746248574833	3378.84558284366	NaN	NaN	0.000695505640457914	0.00632427864822308	-0.00178587115937142	0.000868509478281404	-0.0103719618936225	NaN	NaN	0.938611284861823	0.548441308285972	0.842048014477423	0.946620312753659	0.255619465081396	0	0.0292082080865089	3389.57752529262
GCF_000026325.1	Escherichia coli_D	G	NaN	NaN	0.00710355570465149	0.0153362109425237	0.00152566086532456	-0.00221047873293381	0.00830393551648026	NaN	NaN	0.238781294770892	0.00840862087758207	0.812832195246529	0.754067407413747	0.27438262813447	0.011646248458419	0.612050815164003	4153.87254441427	NaN	NaN	0.018417740159364	0.0220045690741462	-0.00645099050660696	-0.00362908467408542	0.0041082439036545	NaN	NaN	8.30106123222558e-05	5.04685521670405e-05	0.164262969044742	0.589624231589147	0.385758033387948	0	0.0779951136566329	4379.38367972635
GCF_000026325.1	Escherichia coli_D	H	NaN	NaN	0.00131674660760294	0.00483683207144547	-0.00750308926535398	0.00533922423354366	0.0014777656480187	NaN	NaN	0.847460625302136	0.544748244902312	0.269476463015256	0.586233117864263	0.831098941199151	0	0.0655629773417585	Inf	NaN	NaN	0.00131674660759296	0.00483683207138863	-0.00750308926534224	0.00533922423350902	0.00147776564808818	NaN	NaN	0.847460626229486	0.54474824419022	0.269476464804873	0.58623311831569	0.831098940057624	0	0.0655629773413564	3639.86206321928
GCF_000026325.1	Escherichia coli_D	I	NaN	NaN	0.00162035360447042	0.000535363507484026	0.00105473558209077	-0.00321462115418666	-0.0106082512864467	NaN	NaN	0.869969879959502	0.95830422104119	0.920477378043633	0.795974456288807	0.364451608033089	0.0108676552772522	0.306941910237715	3482.82193045536	NaN	NaN	-0.00418066793286457	-0.00446084625162835	0.0126758813398267	-0.00876703337372209	-0.0108574407161948	NaN	NaN	0.620004431791498	0.65109580277962	0.129393284032096	0.46990391595328	0.202147527935715	0	0.0380587395293058	3514.63929407138
GCF_000026325.1	Escherichia coli_D	J	NaN	NaN	0.00099100745423622	0.0104751356689734	1.58176663194578e-05	0.00728828169863906	0.00409674494236392	NaN	NaN	0.872218487020773	0.137058611032353	0.997990802432061	0.397849478855132	0.523964173673283	0.000335276126861572	0.115922075360537	3778.79516959806	NaN	NaN	0.000655473007869169	0.0115322761387123	-0.000732025602190576	0.00760045162566	0.00307962176256979	NaN	NaN	0.913080207318716	0.0990351413975275	0.902200680853189	0.376519484996183	0.612491597985562	0	0.0965362617279368	3779.93075345398
GCF_000026325.1	Escherichia coli_D	K	NaN	NaN	0.0114298765579898	0.0144456966043695	0.00795750088135106	0.00292869953121568	-0.00511767006919129	NaN	NaN	0.0846887283481019	0.0253942599328765	0.260848871292779	0.70784232149303	0.536542780526525	0.0122719444334507	0.270016708227591	4117.88993029291	NaN	NaN	0.00989200954947576	0.0190497666044933	0.00399189880771107	0.00482835705377706	0.00428570313843513	NaN	NaN	0.0581360530350621	0.00167621751347912	0.44030176174913	0.518396120128982	0.417453611629668	0	0.0586149572041399	4150.0014598014
GCF_000026325.1	Escherichia coli_D	L	NaN	NaN	0.00517024118422754	0.0267893636493276	0.00711827348082536	0.0125636829227496	0.00830502812864813	NaN	NaN	0.62287727613958	0.00495044482116191	0.516960642939727	0.26789236467465	0.554237319230828	0.133440736681223	0.318009237745421	4001.61248642437	NaN	NaN	-0.000207463336235575	0.0279847466287987	-0.00742982104165688	0.0169313081366584	0.0203720472493687	NaN	NaN	0.979446705963022	0.00272664699566245	0.352560670237352	0.140818734785003	0.0126410934150596	0.00131425234745267	0.0771560922842897	4156.58101487615
GCF_000026325.1	Escherichia coli_D	M	NaN	NaN	0.0121739210554412	0.00964831035565624	-0.00129831355229914	0.00311581713111043	0.00261396662920741	NaN	NaN	0.0260645447406273	0.129881417536408	0.810753330369977	0.691030822979382	0.636779858135804	0	0.053260332161715	Inf	NaN	NaN	0.0121739210554836	0.00964831035563051	-0.00129831355232681	0.00311581713110042	0.00261396662914785	NaN	NaN	0.0260645454212206	0.129881418308647	0.81075333043888	0.691030822098197	0.636779859383308	0	0.0532603321617058	3972.58865407292
GCF_000026325.1	Escherichia coli_D	N	NaN	NaN	0.0262936495468161	0.0109469142577399	0.0292939942263815	0.00674464580062652	-0.00183358844791019	NaN	NaN	0.0482257051365274	0.363016571100086	0.0320852618596118	0.638938183217382	0.920918526207449	0.394219044595957	0.58607027103331	3779.21525085671	NaN	NaN	-0.0250497103873448	-0.00256908796633975	-0.0211363950364926	-0.0278781675689369	-0.0151483469186635	NaN	NaN	0.0384184876407458	0.856127075196974	0.0786615426493713	0.111534658038487	0.216098962149734	0.00731472249242759	0.26815949089477	4095.86615270152
GCF_000026325.1	Escherichia coli_D	O	NaN	NaN	0.00295814973960274	0.00760935285472156	0.00126836784467197	0.0078490169520249	0.00488911513245521	NaN	NaN	0.694381711573	0.380738036122112	0.867385603212754	0.459854033374349	0.529032322562261	0.000286386261905136	0.0345239016926379	3611.86471530229	NaN	NaN	0.00307178136211287	0.00725040502649817	0.00129775699484746	0.00797947252535809	0.00629651759940028	NaN	NaN	0.6786733927344	0.401365604456346	0.859887986793344	0.451655742915624	0.401738663611206	0	0.0330553020196326	3606.57181297949
GCF_000026325.1	Escherichia coli_D	P	NaN	NaN	0.00384855131769599	0.0172339418602209	-0.00491499570413806	-0.00376945678761954	0.00595630863492961	NaN	NaN	0.543030676231949	0.0130485660781174	0.46044332867186	0.657947080726928	0.390803593462086	0.00129663618645282	0.10510391615382	3880.4822537809	NaN	NaN	0.00218841126537725	0.018225257027934	-0.00534173816655614	-0.00384285059935854	0.00673845734855189	NaN	NaN	0.709005611286583	0.00744794900804831	0.35862706982053	0.648554483484897	0.256637249610178	0	0.0840443853140896	3884.08940642449
GCF_000026325.1	Escherichia coli_D	Q	NaN	NaN	0.00207455046604637	0.0104961607031821	0.0138945121390302	0.0174729571826526	0.0180182008341453	NaN	NaN	0.886930374824118	0.468276668702053	0.371316534570488	0.316148766849911	0.314050647143037	0.04311503469944	0.224190656105216	3217.91087509844	NaN	NaN	0.00700282366518332	0.00840099251398898	0.0259743377957681	0.00772912888493681	0.0212442356407137	NaN	NaN	0.552783527076025	0.540160389005034	0.0259432135601435	0.645491122546851	0.0758239058928131	0	0.0699480923869841	3246.09845488011
GCF_000026325.1	Escherichia coli_D	R	NaN	NaN	0.00979727835067598	0.0195068781858357	0.00404274493643162	0.0104414740692629	0.00270030408376976	NaN	NaN	0.177018207316261	0.00604677899599838	0.601216423579254	0.224119326435149	0.762754230429871	0.0120888072160596	0.385976576284167	3957.95746551657	NaN	NaN	0.00895043340388653	0.0259283940276107	0.0214794567609961	0.0126223996873463	0.000456208332326732	NaN	NaN	0.121804358076127	0.000110110967678106	0.000174810837342142	0.12614807525708	0.937872815109806	0	0.134365695516132	4029.73259113799
GCF_000026325.1	Escherichia coli_D	S	NaN	NaN	0.0060537706051396	0.00793840053838233	0.0016302986030809	0.0060792843178767	0.0172159044295606	NaN	NaN	0.419105743124594	0.339360196735804	0.83519961328362	0.547938505699177	0.0343435121610169	0.00146293249514429	0.16008948546165	3673.12828570297	NaN	NaN	0.00751973030862283	0.00903323822390861	-4.59428753209041e-05	0.00655172485510483	0.0196223599599669	NaN	NaN	0.28438545150848	0.268930423216934	0.994734096339717	0.513857945826961	0.0058976797264484	0	0.129758382476897	3669.7242588959
GCF_000026325.1	Escherichia coli_D	T	NaN	NaN	0.000820732766338414	0.00235629805275231	0.00329574982715509	-0.00412452926572816	0.0088125566006683	NaN	NaN	0.902933132872677	0.763979043447903	0.621338970126325	0.669349225588093	0.195996925275171	0	0.0332289135948415	Inf	NaN	NaN	0.000820732766483856	0.00235629805282596	0.0032957498272057	-0.0041245292656716	0.00881255660083545	NaN	NaN	0.902933133416634	0.76397904238805	0.621338971267796	0.669349225754821	0.1959969338493	0	0.0332289135962329	3705.04899800062
GCF_000026325.1	Escherichia coli_D	U	NaN	NaN	0.0336433307026542	0.0422008431509592	-0.00293261853695012	-0.0222266196123254	0.011887697704071	NaN	NaN	0.0251948783093178	0.00150557247766006	0.848288233120789	0.160106789397821	0.557224908341965	0.434115622192621	0.568662154429914	3800.55993233443	NaN	NaN	0.00147823799405289	0.0232176456164965	0.0610076483121749	-0.0180636150965242	0.0398418598454363	NaN	NaN	0.922287544908928	0.187114752284411	4.56739435879347e-05	0.405482100429867	0.00940618517005684	0.0136125235327929	0.380203132358846	4046.31785617892
GCF_000026325.1	Escherichia coli_D	V	NaN	NaN	0.00882869503933587	0.02154602941116	0.00310009878550652	0.0181012000611962	0.00479681386092857	NaN	NaN	0.448149254245339	0.060513530518217	0.803593577820579	0.191676115648723	0.735530106270454	0.027097050100565	0.350419215993162	3473.86715312585	NaN	NaN	0.0203332079044029	0.0311934935641687	0.00888830500347137	0.0204609615980254	0.0131495097018545	NaN	NaN	0.030354438775536	0.0040736371378067	0.338669466785604	0.125511773704589	0.16717623958537	0	0.0725832588611947	3562.95303026638
GCF_000026325.1	Escherichia coli_D	X	NaN	NaN	0.071772851253974	0.0817467641189576	-0.00396090405567195	0.0551490237244015	-0.147061899670858	NaN	NaN	0.0176135546417525	0.000792824090616551	0.881326657157317	0.0542070507426147	0.00493015560456088	131.930125296116	0.887788873552832	4552.35095967446	NaN	NaN	0.0563523862426073	0.0810703064617244	-0.0120490045183139	0.0744732803240503	0.0779197676799025	NaN	NaN	0.0774214362804538	0.0292389756946156	0.703447259573207	0.102995855911427	0.0158168514364542	0.0977827752256126	0.898268793257524	4499.26101147794
GCF_000026325.1	Escherichia coli_D	Plasmid	NaN	NaN	0.0316296837741363	0.207776020511278	-0.047312573141088	0.12305746643898	0.10972437577761	NaN	NaN	0.430225051034123	1.64640880759986e-09	0.263036382288873	0.00311536605956028	0.0437654128311351	2.06939041987062	0.471791625542999	2687.71100943367	NaN	NaN	0.067491723846389	0.22968804378885	-0.102302163479775	0.13648966298509	0.0433314243428837	NaN	NaN	0.0455244004210713	1.38220471541002e-09	0.00236993401424888	0.00394517125491743	0.208149439864809	0.0413623044667487	0.217700710735433	2902.76686736761
GCF_000026325.1	Escherichia coli_D	Prophage	NaN	NaN	0.0510140875508208	0.00636272294406272	0.0217068595998757	0.104905415209361	-0.0915749360830696	NaN	NaN	0.113719423122159	0.806148199969681	0.453938234256177	0.000709093882618386	0.0948444372153872	86.5499517917633	0.829591924643326	4314.43735661563	NaN	NaN	-0.0288382484252965	-0.0118404825513302	-0.038394138726463	0.0650452629675292	0.0171963583881602	NaN	NaN	0.401663271499293	0.767973682999225	0.26052003683758	0.186179358864731	0.620802955339158	0.109628056126204	0.849549157114593	4173.54885447497
GCF_000026325.1	Escherichia coli_D	Transposon	NaN	NaN	0.0858488802399257	0.112457263444688	-0.0247703099655807	-0.0146176674875315	-0.192377245047263	NaN	NaN	0.049154587606655	0.00085401240979499	0.515344632905898	0.714421998280107	0.00697429588111476	234.661016131053	0.850157203097617	4219.56158220999	NaN	NaN	0.136527090796497	0.139364799119361	0.0186476912315147	0.0664901023654938	0.177884120487923	NaN	NaN	0.00168691771343254	0.00579665606365612	0.665155615907858	0.284271896950214	5.372229873543e-05	0.177861240243913	0.882816301017762	4068.41538968379
GCF_000026325.1	Escherichia coli_D	Total_ORF	NaN	NaN	0.0154252016496249	0.0210926507273124	-0.00157879236171296	0.00479140495043285	-0.0125948374957877	NaN	NaN	0.00253086984248445	3.60918139231402e-07	0.727742977711786	0.329304440291777	0.161431695392582	2.92334023490548	0.829162521764203	6303.53524615612	NaN	NaN	0.0105896530730129	0.0220129396184018	0.00132096186236296	0.0110322414803213	0.00941983480858578	NaN	NaN	0.0327809262760124	0.000143628910405179	0.788346450673331	0.120929838694364	0.0604808005577398	0.00230207737297593	0.852092773334947	6137.79901733973
GCF_000146325.1	Pediococcus acidilactici	C	-0.0955149094908834	0.0348079142212075	0.0173450044276782	0.0530428411321758	-0.00815001598723466	-0.00977256364188878	0.0207010464249547	0.194554878573011	0.148537574759189	0.657624904379611	0.044698890598895	0.881226800600169	0.740701510669136	0.525391996705816	0.0573447414353723	0.283932320856634	870.97718285119	-0.103949828060264	0.032543152253384	0.0147200488181603	0.050480185213091	-0.00670204307319981	-0.010228237985011	0.015198692910721	0.152302259287393	0.162109502936169	0.703454829085738	0.0299314970850797	0.901750275882843	0.720286814636864	0.613275972105817	0	0.252807284641447	871.150711292964
GCF_000146325.1	Pediococcus acidilactici	D	-0.100020225517963	0.0373394141475793	-0.0322048937988518	-0.0200965490277755	-0.00562561901702699	4.86640331897422e-05	-0.0410775985028027	0.356637535869969	0.292277803183395	0.569523734848784	0.640727521369859	0.941916361194048	0.99910333561274	0.416166188887608	0.32525634765625	0.49341445746647	763.602672272213	-0.0601993574061999	0.0582565993522205	-0.0184899313507362	-0.018711264074562	-0.0154273210732398	0.00615513425628327	-0.0253185503311261	0.568173607809523	0.0766303999162623	0.738318983048019	0.572473386031057	0.839550670425572	0.878395660356932	0.551692741981636	0	0.189096618935886	772.449500604622
GCF_000146325.1	Pediococcus acidilactici	E	-0.0997675048992981	0.000434071484803489	-0.0171281749545463	0.0377415254189608	-0.0456852057253723	0.00315730126273365	0.0150415631559852	0.0742481552706609	0.981910464308232	0.570988360909624	0.117282926373838	0.276702181655937	0.893603571272333	0.595620568970382	0.141733318201887	0.409982290199128	965.418036730471	-0.11399117135447	-0.00119796650115519	-0.0204000490899933	0.0554984779514006	-0.0482557870096896	-0.00703147686157823	0.0299892635540929	0.0330585646934302	0.944842801301715	0.484400272360401	0.00125421751693839	0.241946220753588	0.739927338579969	0.179670473885229	0	0.341628759176085	968.993344389146
GCF_000146325.1	Pediococcus acidilactici	F	-0.0958225462532894	0.0221873263313189	0.00827132168303328	0.0268530327136687	0.0146830716377645	-0.0417372738364715	0.0335540926164299	0.109393403092576	0.270679211247876	0.796503648138312	0.268370461504472	0.737949102301833	0.0937406165808766	0.245262496008845	0.104643404483795	0.370251381891714	930.725202331517	-0.112816809092934	0.0212512313665934	-0.000914440431517187	0.021016606227237	0.0163193368658407	-0.0422468806433308	0.0342690157691435	0.0516936682645815	0.256185205656567	0.976645434669284	0.260837443746372	0.706348504345774	0.0674104503466064	0.158470268278373	0	0.268048893005926	935.075146353998
GCF_000146325.1	Pediococcus acidilactici	G	-0.0500678709357313	0.00957218492487975	-0.0412591637961821	-0.00751832192093142	-0.0239221217306261	0.0216032320864792	0.0317968341834369	0.345332669023214	0.610394907424604	0.124456149606048	0.822018787412852	0.499552605264181	0.35825755665161	0.384908185991959	1.23548053600189	0.786560160280787	1067.98945345973	-0.0824906615861188	-0.0501443717748153	-0.049016297188615	0.0631780636395591	-0.0298203334969196	0.0287055742130972	0.0606492349452047	0.078505675701378	0.000747068035439118	0.0520617707344404	1.78237574488184e-05	0.393042454334915	0.110099234567576	0.00167344504543876	0.00150236957160774	0.326356211872357	1181.93326426412
GCF_000146325.1	Pediococcus acidilactici	H	-0.0228648116582094	0.0243147417266199	0.0142290628084705	0.0443673295402508	-0.0318977565502978	-0.0127042709353803	0.0059353286585513	0.743011309880847	0.269744204949309	0.690734826077402	0.0693176797969451	0.526383137054987	0.638677657938929	0.84289704787953	0.0532284379005432	0.336487080804392	890.514926161761	-0.0150935855039838	0.0302788633336496	0.0166771426965908	0.0475240849829219	-0.0344215965482165	-0.0141246341025656	0.0133412946028122	0.826373861566839	0.153310244955097	0.636850129269076	0.0249670789940007	0.491775737714839	0.587697073663524	0.626664091420302	0	0.295623441803343	892.247805529477
GCF_000146325.1	Pediococcus acidilactici	I	-0.0588862642413391	0.0172355137719619	0.00692790845539274	0.0134603757065991	-0.00541943124068708	-0.0051842614095469	-0.00264898041768362	0.375978333888638	0.413445023441737	0.843154781888932	0.528785255559078	0.911337025649361	0.840618770923478	0.922870073067826	0.00536441802978516	0.229326101843456	885.654415639054	-0.060362474211101	0.0166179610017352	0.00640439234677288	0.0134120253448029	-0.00524664211494214	-0.00530869570911078	-0.00320807244194258	0.363094529593237	0.427954404067324	0.854614378301186	0.522434828099962	0.914102269986999	0.836163307318662	0.905604113744412	0	0.225477649970016	884.18439600918
GCF_000146325.1	Pediococcus acidilactici	J	-0.0410974813203586	0.0119379028191615	0.00505951085332249	-0.00189787468659228	-0.00367663422753125	0.00598429805497388	0.00186999361495217	0.327123989992313	0.363385016338124	0.817216299007704	0.885232268027253	0.903561882014828	0.708561656996502	0.91249795846137	0	0.476452437361297	Inf	-0.0410974813203787	0.0119379028191605	0.00505951085332548	-0.0018978746865913	-0.00367663422753264	0.00598429805497998	0.00186999361494496	0.327124059088938	0.363385017029708	0.817216299979963	0.885232268821044	0.903561881703993	0.708561656875592	0.912497959845386	0	0.476452437361508	1010.5793654903
GCF_000146325.1	Pediococcus acidilactici	K	-0.0426940522788509	0.00506695385354107	0.0160708429027503	0.0366930682335194	-0.0254871808306541	0.000941864233281073	0.0622298217428232	0.37764211834943	0.746594104976131	0.524167975847781	0.0392303354585813	0.470182895020119	0.960658067165495	0.00443536861632074	0.0371608260686571	0.417485957462895	997.969290760178	-0.0507100265476341	0.000411379997925038	0.0138210057582819	0.0388016234204914	-0.0253622443449247	0.00092119836639124	0.0604243180388449	0.285515534337494	0.978024262372416	0.577352073675063	0.00906739584880573	0.469113219011656	0.959560387609527	0.00199093805689785	0	0.369984229495534	1000.19398521342
GCF_000146325.1	Pediococcus acidilactici	L	-0.109625867562925	0.0384591555773295	0.0281051939090556	-0.00612418213645925	-0.0462233665952308	0.0267951760274839	-0.00439458880644592	0.0649002578163748	0.0539068794674326	0.362105569428905	0.806720000898961	0.284515397887746	0.267933877261245	0.881052194629196	0.140808165073395	0.491915225376611	946.806627385669	-0.0961351789683443	0.0535560008278928	0.0321797318092821	-0.0131807057817584	-0.0524155566479423	0.0362771716439089	0.00606216613460147	0.0923511338289013	0.00318681514885392	0.281341213921993	0.470516411705347	0.217270149878278	0.0986820802800926	0.798312195974132	0	0.372966817382751	953.820477490469
GCF_000146325.1	Pediococcus acidilactici	M	-0.0456073498810284	0.0145714939985421	-0.00316001067534772	-0.021964685638418	-0.0364326288464886	0.0254341691352638	0.000289714716368311	0.414794634056963	0.405490055915023	0.914010443443277	0.211066058898593	0.372329494923396	0.230850762415096	0.989849748327597	0	0.35516503312705	941.573927726345	-0.0456073498825326	0.0145714939985471	-0.00316001067532218	-0.0219646856384281	-0.0364326288464965	0.0254341691352615	0.000289714716380521	0.414794859682862	0.405490063114179	0.914010444639347	0.211066070622023	0.372329495472694	0.230850765348428	0.98984974877764	0	0.355165033129417	939.573927726354
GCF_000146325.1	Pediococcus acidilactici	N	0.00751176682639538	-0.00695099600557478	-0.00820317112834692	-0.0233440490244651	-0.0348818707652679	0.0224515630766271	-0.101226675283507	0.963269490118378	0.892176609791303	0.920745953378813	0.696329792419613	0.758786156512021	0.719127231547494	0.149625353190437	0.479055941104889	0.347003067204919	658.74276487345	0.052011148602425	0.00919779858050995	0.0040394004572288	-0.0311460368472457	-0.03701110188298	0.0302410656860057	-0.0962520633108385	0.744914461060748	0.849018449942364	0.96023548019884	0.52145873033598	0.74219011930169	0.607813284004679	0.116769948284528	0	0.141905792691939	663.769035361872
GCF_000146325.1	Pediococcus acidilactici	O	-0.0594941048391294	0.0253759020873099	-0.00459744453314287	-0.000676940479366073	-0.00867467469590004	0.00797273558247131	0.0440573536004295	0.437151837289998	0.29021264871276	0.90860815120457	0.977528851095988	0.875852737524817	0.78441039620502	0.161660512001069	0	0.350003437379273	850.261966569738	-0.0594941048391699	0.0253759020873384	-0.00459744453315629	-0.000676940479361367	-0.0086746746959068	0.007972735582453	0.0440573536004552	0.437151781648238	0.290212641853771	0.908608150986278	0.977528851147438	0.875852736092387	0.784410395728647	0.161660504435109	0	0.350003437379665	848.261966569735
GCF_000146325.1	Pediococcus acidilactici	P	-0.0387017099511653	0.0206031392310789	-0.0304290315750288	0.0191738745476234	-0.0534096144517823	0.0123268603046686	-0.0309461593944416	0.545311152962917	0.302988883903694	0.367745034436139	0.345074909776923	0.257214937836914	0.613739839805084	0.230234773229456	0.00516349346435163	0.253427894263951	912.875167716432	-0.0377224473786444	0.0211966982757326	-0.0302266141924011	0.0196351389735493	-0.0536856799564182	0.0122147204692112	-0.030085401486844	0.554692950617243	0.286451801435676	0.370115388955839	0.323759348784015	0.254443112912873	0.615221044871291	0.237738763687163	0	0.252718280620107	911.32619405282
GCF_000146325.1	Pediococcus acidilactici	Q	-0.0172788102583189	0.0377127793113507	0.0367416430496653	0.104369076999681	-0.0118374172367297	-0.0465911170306105	0.060613060159885	0.890406468051057	0.336519725947203	0.560145789744127	0.0173039132327152	0.895007852156986	0.337797986034146	0.261874210884133	0.181237701326609	0.322534680806858	739.332772236824	0.000218305305779859	0.0465680826491981	0.0427658727322275	0.102225762816458	-0.0155106219868864	-0.0437133514386887	0.0624985750753305	0.998592515251049	0.216686783693558	0.491974384086056	0.00657732898813142	0.861877468934848	0.348806630110616	0.203341437537448	0	0.295715380304639	740.246047484126
GCF_000146325.1	Pediococcus acidilactici	R	-0.067404155741964	0.0245921546915036	-0.011206656532049	0.0238990507216339	-0.0288060417092928	0.0132702656974853	-0.00305044094345265	0.150642656313181	0.106542105143689	0.652137529817161	0.162276642258507	0.401485042102976	0.474559843629292	0.883513675593105	0.0305140167474747	0.324670452391374	997.19486446837	-0.0747940208695708	0.0241380689097048	-0.0142892078069626	0.0208310780705846	-0.0284161245292733	0.0141894040886185	-0.00543928704053484	0.104658592478792	0.0977939149832855	0.559695428340637	0.153229841659087	0.404913525991832	0.424556392804313	0.772438706133136	0	0.276672668166893	998.37245502376
GCF_000146325.1	Pediococcus acidilactici	S	-0.0142207847387548	0.00886518023008059	0.00578590675193157	0.00856450412519073	-0.0231093407055089	0.0208014106246755	0.0103736360002642	0.826029885749554	0.65752448598149	0.862237488194473	0.66851684754711	0.619544731380488	0.391318624616117	0.689585670506166	0	0.174494012805232	901.116472019527	-0.0142207847395995	0.00886518023005163	0.0057859067519104	0.00856450412515657	-0.0231093407055186	0.0208014106246673	0.0103736360002269	0.826029955382401	0.657524489272153	0.862237490226068	0.668516856778473	0.619544731545126	0.391318627904595	0.6895856831122	0	0.174494012805048	899.116472019533
GCF_000146325.1	Pediococcus acidilactici	T	-0.0137259967618714	0.0183386294025848	-3.73770515060695e-05	0.00877062194244429	0.00857299175071105	0.00131800755872616	0.0116453041399495	0.836865316782545	0.372143582537161	0.99913149615603	0.669972774623907	0.856208544065042	0.958077510669669	0.662495540524689	0	0.164975411501797	891.142573170431	-0.0137259967618792	0.0183386294025901	-3.73770515045007e-05	0.00877062194246086	0.0085729917507144	0.00131800755872724	0.0116453041399626	0.836865303633361	0.372143579138053	0.999131496134357	0.669972771943414	0.856208541756819	0.958077510888093	0.662495537705286	0	0.164975411501956	889.142573170429
GCF_000146325.1	Pediococcus acidilactici	U	-0.0531813361639445	0.0187927637495638	-0.0201392772534326	-0.0174161178792631	-0.0152448393075566	0.050247672373678	-0.0392676100785411	0.683203566402016	0.647003300186096	0.76827921766099	0.681053848793351	0.87060891573338	0.309847018950538	0.462802039821171	0.0437127435579896	0.208758638340615	704.258144688118	-0.0467200235588637	0.0213477541494049	-0.0172901105891548	-0.0167121303134263	-0.0161876300484801	0.0507094271801462	-0.037553757348916	0.718911727007347	0.598705206911408	0.799693439696147	0.681623495810813	0.862479825424008	0.300505625502995	0.472412949555306	0	0.197261921220556	704.541190539334
GCF_000146325.1	Pediococcus acidilactici	V	0.0019457752125752	0.0264116107125881	0.0176560851599767	-0.0393672918200845	-0.0479970399353201	0.011345430049619	0.0331820923202604	0.984448799172361	0.411075697292322	0.703348410922851	0.445042067129779	0.45649105421063	0.770998973475896	0.561959194555707	1.53993941760655	0.766123183105388	858.69724909434	0.084688298405075	0.109505030024349	0.0432171799177951	-0.0171001361569892	-0.08531043023919	0.0168114017656067	0.139550318548005	0.346609798697972	2.10947878288127e-05	0.305357961655949	0.511697994866363	0.162123137266879	0.587895112203484	7.4889727451205e-05	0	0.284549482523232	948.356360481478
GCF_000146325.1	Pediococcus acidilactici	X	-0.0395522125418473	0.0443998402749858	0.0138280828666552	0.0683107964135945	-0.295131141415776	0.0868023644552952	-0.217315830128203	0.866916461005951	0.400422183455893	0.879321055392759	0.555928969728693	0.0040987681630487	0.136088295350439	0.0198736960096229	87.9403870188128	0.829192231015682	1002.64854298849	0.367101690868364	0.303910840872122	0.0260065231987872	0.0253159612686586	-0.281660205556639	0.208202743520264	0.0780301723210041	0.108190224947815	6.22684776001617e-06	0.815820633674412	0.708323875035779	0.0719370918140405	0.0103505364930361	0.372837467999152	0.111112843225989	0.793181878155271	1057.73469278765
GCF_000146325.1	Pediococcus acidilactici	Plasmid	-0.137532316292021	0.049199386075605	0.096370875633963	0.31877458032435	-0.150152270990637	0.4545479110252	-0.643126380379171	0.839562391653678	0.769306857348832	0.651061771613692	0.384291483953024	0.591758719543009	0.0138508032302411	0.0225402829961856	119.581038520731	0.66935863269929	421.129132002838	0.666958044090794	0.45417780036081	0.169694488567636	-0.280407884555453	-0.222066672011724	0.4388838845856	-0.180962533888299	0.278018084459514	0.000586647980421415	0.402529456233143	0.0482957946160551	0.443073959857298	0.00302704269143379	0.309089791250746	0.0903970495630115	0.291113758872884	529.655188131286
GCF_000146325.1	Pediococcus acidilactici	Prophage	-0.0228633817199447	0.0374722671710124	0.13226491952422	0.0540978259510391	-0.364164506526998	-0.142617363589279	0.0191330372624215	0.949131715255348	0.639036551292716	0.343885221654123	0.758949688090911	0.0263472248390044	0.116073863315602	0.891263196200663	220.952737872081	0.758585128399772	836.792025554031	-0.0384950351412382	0.262816925037706	0.184083186018009	0.0506948553234273	-0.380162914450055	0.167768096011606	0.364504136251122	0.85755257934338	5.0134775688507e-05	0.0792401792702098	0.434642525500054	0.0149236523628535	0.0291607293808817	3.45438237745092e-05	0.0797873838035129	0.582911772393142	929.663973722966
GCF_000146325.1	Pediococcus acidilactici	Transposon	0.0440522083475993	0.0422403021606695	-0.0995956127540444	0.0706462773160272	-0.255097506946476	0.2484610930895	-0.380276350979039	0.902722623540531	0.573755329625009	0.461835408436655	0.671555859241432	0.0802581630012756	0.0017464730063033	0.00469103143989226	198.6337890625	0.793810211611011	957.740943767193	0.861444173007736	0.298031573642586	-0.151539164150085	-0.0655247941661824	-0.200606733696383	0.206773866194222	-0.171077940767613	0.0229897003928085	0.00546732598446662	0.399815533948745	0.544229237178505	0.415545379838807	0.111527703582299	0.214800559940945	0.289250303022346	0.814540415232287	967.316111865765
GCF_000146325.1	Pediococcus acidilactici	Total_ORF	-0.0411600088718697	0.0107588250213164	-0.0023046708415679	0.00749763583622505	-0.0376077639222286	0.0110427094377492	-0.0167237451772988	0.0620478071920578	0.126292296881343	0.817322713003702	0.595775751191404	0.00318887998618178	0.195222212493219	0.229031407202545	0.461062882095575	0.722817611043667	1461.41612356748	-0.0256139427248187	0.0349903548608795	0.00447481006954485	0.0156389495284906	-0.0493303307657634	0.0217494472587334	0.0273327913453837	0.219787417215716	5.54657768860521e-08	0.677176540086231	0.0152201324780528	0.000998352039224808	0.00551187994657795	0.00107797613254681	0.000702487317389857	0.543197093055433	1535.48007386113
GCF_000153905.1	Blautia_A obeum	C	NaN	-0.0232363348116582	NaN	-0.00412606285682449	0.0225570893976343	0.0200973312711139	-0.00786830458333073	NaN	0.831749442261162	NaN	0.911464418517569	0.753450414023172	0.818191406704593	0.908511628730146	0	0.252931475555346	188.669989781141	NaN	-0.0232363348116906	NaN	-0.00412606285683077	0.0225570893976432	0.0200973312711206	-0.00786830458334361	NaN	0.831749431407262	NaN	0.911464418215965	0.753450411229015	0.818191404489842	0.908511625784761	0	0.252931475555412	186.669989781138
GCF_000153905.1	Blautia_A obeum	D	NaN	-0.102241951689769	NaN	0.00735151391453181	0.0575171633246859	0.00287767842958153	-0.0057470995821279	NaN	0.411983047986341	NaN	0.865432028447924	0.487095355116286	0.977200391700752	0.942420458953857	0	0.191511717920599	189.855212768963	NaN	-0.10224195168695	NaN	0.00735151391649025	0.0575171633215114	0.00287767842995896	-0.00574709958320044	NaN	0.411983052199508	NaN	0.865432027889941	0.487095353396489	0.977200391344529	0.942420458484552	0	0.191511717908803	187.855212768966
GCF_000153905.1	Blautia_A obeum	E	NaN	-0.0232892026723615	NaN	0.0162922908675779	0.0277528419560552	-0.00446363928369374	-0.0165906130314145	NaN	0.793027859970097	NaN	0.588076457278892	0.632222449278862	0.949936691687976	0.765963253454604	0	0.209880085296573	Inf	NaN	-0.0232892026723767	NaN	0.0162922908675752	0.0277528419560578	-0.00446363928368986	-0.0165906130314194	NaN	0.793027857501829	NaN	0.588076455308089	0.632222444044751	0.94993669094335	0.765963250623925	0	0.209880085296572	199.436461483154
GCF_000153905.1	Blautia_A obeum	F	NaN	-0.0893701713512515	NaN	-0.000967917659961626	0.00031608760465829	0.0505878029188257	-0.031101263227308	NaN	0.503038494083337	NaN	0.983061960683557	0.997170892462548	0.642144214590318	0.715146476367696	0	0.290937026097165	178.65209010556	NaN	-0.0893701713512906	NaN	-0.000967917659977403	0.000316087604674022	0.0505878029188354	-0.0311012632273295	NaN	0.503038538599065	NaN	0.983061960883526	0.997170892459449	0.642144208625503	0.715146486209697	0	0.290937026097295	176.652090105561
GCF_000153905.1	Blautia_A obeum	G	NaN	0.0500764356520662	NaN	0.0075681091436468	0.0554470797592374	-0.061235835210195	0.0240041953423018	NaN	0.540847218199557	NaN	0.784551097725267	0.29234965212008	0.341188216996707	0.632752910215469	0	0.225310968734923	Inf	NaN	0.0500764356774237	NaN	0.00756810914453634	0.0554470797788132	-0.0612358352551437	0.0240041953676758	NaN	0.540847307368732	NaN	0.784551102674724	0.292349668890277	0.341188230208989	0.632752941622921	0	0.225310968937671	210.988390695398
GCF_000153905.1	Blautia_A obeum	H	NaN	-0.01720982735548	NaN	0.0429789286849433	-0.0111963752775717	0.031487869170458	-0.0130861101716154	NaN	0.872208753343192	NaN	0.235872770023324	0.873871421097776	0.714205041266185	0.846763274823518	0	0.278817024000638	Inf	NaN	-0.0172098273553416	NaN	0.0429789286850777	-0.0111963752777094	0.0314878691704599	-0.0130861101716231	NaN	0.872208778869077	NaN	0.23587278648996	0.873871425695082	0.714205044124071	0.846763288138377	0	0.278817024001751	191.579100596432
GCF_000153905.1	Blautia_A obeum	I	NaN	-0.0781620160514762	NaN	0.016310187410343	0.096707386205993	-0.0305215612012546	-0.0661858250047328	NaN	0.59828719627431	NaN	0.745383910361697	0.309015461881053	0.796530869100486	0.479601038572229	0	0.313890447043657	175.930766236843	NaN	-0.0781620160512984	NaN	0.0163101874103373	0.0967073862059821	-0.0305215611831654	-0.0661858250046215	NaN	0.598287201672291	NaN	0.745383910610705	0.309015463035	0.796530868193261	0.479601040076487	0	0.313890447047853	173.930766236843
GCF_000153905.1	Blautia_A obeum	J	NaN	-0.0532064753583404	NaN	-0.00869104807584727	0.00937934757547703	0.0376351575349312	-0.0121367745021912	NaN	0.542593886239561	NaN	0.770536266564283	0.871550001356411	0.593723231714614	0.825886715193897	0	0.396831197530408	Inf	NaN	-0.0532064753582862	NaN	-0.0086910480758426	0.00937934757546405	0.037635157534919	-0.0121367745021709	NaN	0.542593949809405	NaN	0.770536272783834	0.871550004794176	0.593723234185548	0.825886726039592	0	0.396831197530013	197.68998277807
GCF_000153905.1	Blautia_A obeum	K	NaN	-0.154514787452072	NaN	0.00405445481757842	0.0487234207495604	0.0709657428834699	0.0218720338220458	NaN	0.0426834840228127	NaN	0.881429722784638	0.347554039652406	0.250272694241825	0.658003510269596	0	0.50343505928443	Inf	NaN	-0.154514787442093	NaN	0.00405445482750786	0.0487234207395311	0.0709657428835067	0.0218720338219381	NaN	0.0426835097847332	NaN	0.881429725278945	0.347554055124274	0.250272704141462	0.658003530993476	0	0.503435059255616	223.273511759039
GCF_000153905.1	Blautia_A obeum	L	NaN	-0.270743484844444	NaN	-0.00227674650389195	0.0500129022695141	0.143529947400317	-0.0740921845024393	NaN	0.112150438086911	NaN	0.972947167254954	0.656675072545683	0.278434493385041	0.489550736610013	2.35389459505677	0.550566619072069	213.375641184719	NaN	-0.296557097662938	NaN	0.00669099510442958	0.0670600729890887	0.134408468883909	-0.0822030148939795	NaN	0.0389362320637677	NaN	0.893053041436565	0.485868579259853	0.250917407339972	0.3767398133717	0.00547464939604191	0.400937999114547	217.393640102371
GCF_000153905.1	Blautia_A obeum	M	NaN	-0.207798032110141	NaN	0.00359397056364346	0.0869803096707145	0.010614582305787	-0.0680360897349543	NaN	0.0244643041956402	NaN	0.911305015437269	0.156682204499311	0.888833794647783	0.258655095356499	0	0.365203102940714	Inf	NaN	-0.207798032108522	NaN	0.00359397056476834	0.0869803096695006	0.0106145823053966	-0.0680360897346606	NaN	0.0244643026254757	NaN	0.911305015014264	0.156682202107334	0.888833793861975	0.258655096742806	0	0.365203102937705	205.34261159657
GCF_000153905.1	Blautia_A obeum	N	NaN	-0.10369737839161	NaN	0.132824312842612	0.0241779621127718	-0.171602768318771	0.109117403242932	NaN	0.75428222756967	NaN	0.284673779552771	0.913984689639259	0.515999688054223	0.600420968850694	3.74622356984764	0.239688963039486	158.913907893192	NaN	-0.0555838686119112	NaN	0.118965547343706	0.0302449966903984	-0.225975556359397	0.149210544034104	NaN	0.836848742279278	NaN	0.233492799417051	0.870350283185896	0.316086072022342	0.394981599626952	0	0.159508455184535	160.202620760727
GCF_000153905.1	Blautia_A obeum	O	NaN	-0.1288153127247	NaN	0.00172567799946615	0.0820509631647736	0.0838820125164095	-0.09944323441235	NaN	0.305475833094555	NaN	0.967562588006175	0.312462103978226	0.401702142231116	0.215148563515606	0	0.420202068608348	184.923522144101	NaN	-0.12881531272452	NaN	0.00172567799956688	0.0820509631646892	0.0838820125167554	-0.0994432344122817	NaN	0.305475868202132	NaN	0.967562588393318	0.312462110208575	0.401702144032549	0.215148578021508	0	0.42020206860985	182.923522144102
GCF_000153905.1	Blautia_A obeum	P	NaN	-0.0967994417179364	NaN	0.00131813737322579	0.0237160010028279	0.0183329259436991	-0.0191824477868887	NaN	0.437028224981161	NaN	0.975502311262876	0.775311204868199	0.856712138813112	0.809484588447473	0	0.1897705161388	184.090920335463	NaN	-0.0967994417177654	NaN	0.00131813737340786	0.0237160010026483	0.0183329259437392	-0.0191824477868935	NaN	0.437028290451368	NaN	0.975502311718303	0.775311211601952	0.856712142909484	0.809484600240251	0	0.189770516138516	182.090920335464
GCF_000153905.1	Blautia_A obeum	Q	NaN	-0.0138277723465528	NaN	0.010369787106805	0.149981792403114	0.0214749241470374	0.0650863944104398	NaN	0.947621207241821	NaN	0.888798434312204	0.269485143364142	0.892769748773325	0.617457519273254	0	0.422498406914195	163.345841238471	NaN	-0.0138277722640972	NaN	0.010369787170915	0.149981792313632	0.0214749255170473	0.065086394389178	NaN	0.947621209344241	NaN	0.888798434149291	0.269485162311532	0.892769744361316	0.617457534229433	0	0.422498410017719	161.345841238471
GCF_000153905.1	Blautia_A obeum	R	NaN	-0.107599870117409	NaN	-0.00202117582595279	0.0721542742303982	0.0542549278445233	-0.0737468162229792	NaN	0.225815248229683	NaN	0.946479516183888	0.211126426378065	0.444385767383469	0.191482160133924	0	0.408795789606439	Inf	NaN	-0.107599870117491	NaN	-0.00202117582595492	0.0721542742304131	0.0542549278447429	-0.0737468162230186	NaN	0.225815246489738	NaN	0.946479516148061	0.211126434872656	0.444385770722457	0.191482164122975	0	0.408795789607672	201.356291750171
GCF_000153905.1	Blautia_A obeum	S	NaN	-0.203074765048458	NaN	-0.0544228603608094	0.0334877123722406	0.112861071275425	-0.0544913478863381	NaN	0.0897371550829887	NaN	0.190840668761296	0.680417329827228	0.252244724213119	0.482593692624077	0	0.576678128034706	185.476217511882	NaN	-0.203074765048446	NaN	-0.0544228603608674	0.0334877123722516	0.112861071275512	-0.0544913478863575	NaN	0.0897372151575325	NaN	0.190840680994767	0.680417342153219	0.252244726273646	0.482593727582213	0	0.576678128035152	183.476217511883
GCF_000153905.1	Blautia_A obeum	T	NaN	-0.0721156907049089	NaN	-0.00982479183240649	0.0380352651381104	0.0955332047804605	0.0133319643085387	NaN	0.441637459720192	NaN	0.762587942504314	0.542765891255981	0.198549132113625	0.822243062386417	0	0.351401854461644	Inf	NaN	-0.0721156907063473	NaN	-0.00982479183579417	0.0380352651386712	0.0955332047813608	0.0133319643057874	NaN	0.441637537787852	NaN	0.76258794860527	0.542765897869383	0.19854913854377	0.822243074465031	0	0.351401854447222	209.606223915482
GCF_000153905.1	Blautia_A obeum	U	NaN	-0.215441419869204	NaN	0.094615208257696	0.000251427745953034	0.257744528495673	-0.111547128430231	NaN	0.424199418818503	NaN	0.343561698098101	0.99887076685424	0.214783340392937	0.514223594334988	4.03131103515625	0.424729898900929	180.824221999362	NaN	-0.154932879817719	NaN	0.122770976387128	-0.0368575193231095	0.254672946612272	-0.0991300356717398	NaN	0.500078561678698	NaN	0.115410399866728	0.809904346513606	0.16572469473243	0.510375080282664	0.00810816735282417	0.265727776958262	185.082205180232
GCF_000153905.1	Blautia_A obeum	V	NaN	-0.171464056166534	NaN	0.0451555140220821	0.0509114108990372	0.145245257857874	-0.0834420676709884	NaN	0.179190494979035	NaN	0.304303777960832	0.546021696382253	0.155460960472066	0.316861926910989	0	0.303696946536081	198.125740379016	NaN	-0.171464056052957	NaN	0.045155514128463	0.050911410782442	0.145245257860872	-0.0834420676792153	NaN	0.179190489684172	NaN	0.30430377485393	0.546021701771445	0.155460967180943	0.316861929237716	0	0.303696946566806	196.125740379017
GCF_000153905.1	Blautia_A obeum	X	NaN	-0.328671361223956	NaN	0.00881700994213626	0.118407985423102	0.143027978648359	-0.117763280082004	NaN	0.17885909800149	NaN	0.926021364249183	0.456801315167298	0.447131849156931	0.44914767927774	4.79114149542079	0.554811954275929	195.836162586433	NaN	-0.347717750661954	NaN	0.0378818995398121	0.153707446889201	0.135499134383206	-0.146710426783728	NaN	0.0917594437507686	NaN	0.593192608163484	0.260473641487534	0.411941580972255	0.276044878007658	0.0113948277876868	0.383050458699596	200.856391686805
GCF_000153905.1	Blautia_A obeum	Plasmid	NaN	-0.758865176199194	NaN	0.0966848359279627	0.0974560066077657	0.45893879424402	-0.268854888073381	NaN	0.0485949867761008	NaN	0.492007035727713	0.713649823360124	0.151278097723746	0.333963464395084	1.41015625	0.402476274594709	140.764484089184	NaN	-0.746239199831387	NaN	0.101474932592219	0.0953982300755214	0.45846907710841	-0.262812550253546	NaN	0.0393725736575478	NaN	0.44575561243936	0.706788164330686	0.136971284036189	0.327973981388759	0	0.395024822230532	139.685631213819
GCF_000153905.1	Blautia_A obeum	Prophage	NaN	-0.686334913471561	NaN	-0.156358424426551	0.256025659304473	0.0739659984950869	-0.0680469606951449	NaN	0.0642908754952872	NaN	0.289262737821404	0.299772942562767	0.800211554672893	0.777692013876553	10.3481748141348	0.581454814942348	166.945189207938	NaN	-0.773805653207492	NaN	-0.111908355873706	0.316558942774016	0.108216796678542	-0.150918805028517	NaN	0.0131340091421846	NaN	0.327318259837361	0.137691601928098	0.676792912025056	0.472787678079589	0.0242462727617446	0.418881130470946	172.297998862831
GCF_000153905.1	Blautia_A obeum	Transposon	NaN	0.0605345617918189	NaN	0.0515388742732592	0.0339247549109892	-0.0377167254055237	-0.0301218639213385	NaN	0.861283040764951	NaN	0.685720205663964	0.879193766611195	0.885445485497581	0.88689575794174	7.78068309228162	0.330374163678533	177.163440616967	NaN	0.132739804318337	NaN	0.0447900014154155	0.0704957185115778	-0.12814141860194	-0.00471652261870276	NaN	0.640938823915017	NaN	0.631252454818581	0.69878798864283	0.559594658959941	0.978587401504794	0.0142338274980231	0.149065651557725	180.592187380641
GCF_000153905.1	Blautia_A obeum	Total_ORF	NaN	-0.186579705597259	NaN	-0.00763307540807164	0.0325635147349319	0.0856310689868577	-0.0493796727025624	NaN	0.017351399044554	NaN	0.817490843909561	0.519011117117157	0.149902633526091	0.316094056972116	0.810703277587891	0.900614472060622	292.796865679512	NaN	-0.200108187404174	NaN	-0.00490046517210534	0.0573809399970211	0.0675457626233425	-0.0479483175220656	NaN	0.00194371938981105	NaN	0.823071949831063	0.178328651345069	0.194239258183181	0.237108566964056	0.00200955167073115	0.853125782464005	297.87252633706
GCF_000154105.1	Parabacteroides merdae	C	0.0450719318148894	NaN	-0.148549690117839	-0.00368055452263728	-0.00711633850020902	0.0127241103493613	0.0116279222802047	0.422901879627552	NaN	0.0186523521958974	0.954519292284564	0.84582159553269	0.845668839706741	0.767174459983628	0	0.761027034240989	305.346225870641	0.0450719318149118	NaN	-0.148549690117824	-0.00368055452262369	-0.00711633850020978	0.0127241103493727	0.0116279222802396	0.422901871426821	NaN	0.0186523531135267	0.954519289497208	0.845821595963816	0.845668830109409	0.767174464310267	0	0.7610270342409	303.346225870637
GCF_000154105.1	Parabacteroides merdae	D	-0.0997954869166407	NaN	-0.0694436819473263	0.0576858359355715	0.135169495278031	0.0340583837653302	-0.0801438683414082	0.379843744786409	NaN	0.647354739729199	0.642260758901303	0.0696915985855301	0.800722505453088	0.375778742793425	1.11417695043201	0.480280619960222	274.869071157774	-0.121810381878517	NaN	0.0263461615533788	0.0214315644118891	0.1632793253034	0.0840155927113928	-0.0920224260660049	0.206233699469987	NaN	0.82205335085844	0.847766224633114	0.00881239665259122	0.451928174995556	0.170802828388565	0	0.393089746066665	277.827306543891
GCF_000154105.1	Parabacteroides merdae	E	0.0306995549641219	NaN	-0.0576295794017869	-0.0229477538084203	0.0118843911427449	0.00437597882855886	-0.00260428963828366	0.527229532812232	NaN	0.304083596558943	0.680326553010705	0.70383169718012	0.938214309389951	0.938588151467551	0	0.514923276618621	Inf	0.0306995549641352	NaN	-0.0576295794017634	-0.0229477538084172	0.0118843911427305	0.00437597882856576	-0.00260428963825979	0.527229527848783	NaN	0.304083592022379	0.680326553132489	0.703831694923662	0.938214309602441	0.938588150668251	0	0.514923276618433	316.208774300094
GCF_000154105.1	Parabacteroides merdae	F	0.0155729737129752	NaN	-0.0889812344200428	-0.0235348184765398	-0.0238189479329613	0.045923772140671	-0.00731415292390989	0.843341079818946	NaN	0.325244631780182	0.796308115441706	0.645237221006967	0.618220064433596	0.894024883525471	0	0.537825553168313	276.909402514603	0.0155729737129647	NaN	-0.0889812344200634	-0.023534818476549	-0.0238189479329553	0.0459237721406665	-0.00731415292394365	0.843341074649347	NaN	0.325244614131187	0.796308106144997	0.645237217703353	0.618220047336684	0.894024882260269	0	0.537825553168555	274.909402514602
GCF_000154105.1	Parabacteroides merdae	G	0.0365057014566227	NaN	-0.0505950852573881	0.00196138618739664	0.0232401546581784	0.0118535589573187	-0.00987935007645447	0.377119716751929	NaN	0.289646242365551	0.9664871021715	0.379307757074446	0.801742320832695	0.728167453199581	0	0.297038469792563	Inf	0.0365057014566337	NaN	-0.050595085257394	0.00196138618741664	0.0232401546581772	0.0118535589573315	-0.00987935007641988	0.377119736943023	NaN	0.289646271315529	0.966487102078092	0.379307764029982	0.801742320929701	0.728167461706439	0	0.297038469792624	335.163917256424
GCF_000154105.1	Parabacteroides merdae	H	0.0025877939891112	NaN	0.00531198064258024	-0.0179966425569308	0.0367363002704605	0.0238017681631665	-0.00240806370222493	0.962526719612195	NaN	0.934990202095084	0.776094435842894	0.298552093486284	0.710127896277399	0.949877784641144	0	0.269964911587704	309.934139109716	0.00258779398909717	NaN	0.00531198064260496	-0.0179966425568918	0.0367363002704457	0.0238017681631221	-0.00240806370221555	0.962526720492155	NaN	0.934990205633372	0.776094434618054	0.298552097355143	0.710127894062188	0.949877785699222	0	0.269964911587445	307.934139109714
GCF_000154105.1	Parabacteroides merdae	I	0.0303218913174467	NaN	-0.0724296443913653	-0.00749324510462303	-0.00781587271671067	0.0113967880461411	0.0473929515696914	0.651684020676241	NaN	0.348414943930132	0.922995069870311	0.857683561607499	0.884890388346876	0.31560840208605	0	0.634785453466091	289.849034958763	0.0303218913174427	NaN	-0.0724296443913851	-0.00749324510460645	-0.00781587271671975	0.011396788046134	0.0473929515697125	0.65168403112764	NaN	0.348414968250952	0.922995070915611	0.85768356357186	0.88489038926749	0.315608416265409	0	0.634785453466458	287.849034958766
GCF_000154105.1	Parabacteroides merdae	J	0.0170911999718601	NaN	-0.0515604024667591	-0.000487037405204791	0.0326199782439927	0.00337467760175192	-0.0127813973529686	0.712149546360855	NaN	0.337199324771344	0.992632347602338	0.27321327057592	0.949575776539086	0.690906045927356	0	0.548802069055769	Inf	0.0170911999718409	NaN	-0.0515604024667416	-0.000487037405222207	0.032619978243982	0.00337467760174291	-0.0127813973529905	0.712149550764949	NaN	0.337199336667996	0.992632347289811	0.27321327423815	0.949575774190901	0.690906050982499	0	0.548802069055438	320.07614105958
GCF_000154105.1	Parabacteroides merdae	K	0.0205141979889013	NaN	0.0234548055371844	0.0266635748616605	0.040133747830366	-0.0263590984705419	-0.0015416229878824	0.751092661841412	NaN	0.792484891126524	0.691297478669349	0.353390698659442	0.734013429459013	0.977806845441574	0.67291259765625	0.258081880821819	335.068370171113	-0.0121996737631907	NaN	-0.0182963240897293	0.0515855831397482	0.0407311422875963	-0.033830906822106	-0.0170220916094839	0.801926923003952	NaN	0.749315971004242	0.344063156801276	0.194760474702589	0.539345514748374	0.614301612881962	0	0.0973060731675329	338.081417342054
GCF_000154105.1	Parabacteroides merdae	L	0.0830648071003752	NaN	-0.108000959603725	0.0433106585895966	0.121646625471645	-0.01946642299927	-0.0287311905725009	0.349011021967394	NaN	0.51607166119596	0.667648717670198	0.044767926014567	0.887530387424264	0.793214532998746	4.15427633283252	0.716854380202146	347.268443250803	-0.0376625429959243	NaN	-0.0533622027828064	0.0450593156393355	0.172090331442218	0.0419749749943103	-0.0889057046826766	0.507752057603621	NaN	0.42400653526267	0.483102735864117	2.12932803138177e-06	0.51729185772758	0.0238340334116422	0.00209851023821627	0.494272116785492	369.717730990767
GCF_000154105.1	Parabacteroides merdae	M	0.0669324461509232	NaN	-0.118354741121682	-0.0105472512444215	0.079967721207765	0.0245384951699395	0.010505469086363	0.106618239671725	NaN	0.023857913555508	0.818276942028347	0.00257879520443744	0.615370696890573	0.738010432363866	0.101889578080772	0.654861410642285	352.186996920754	0.067761301015294	NaN	-0.0889201729240202	-0.0227738541216544	0.0893357710191431	0.0351552495072801	0.00926823758835395	0.0700456182568826	NaN	0.0364808716744181	0.592505383435018	0.00012603710191148	0.414427827797295	0.718319264948784	0	0.615985943593238	354.965031598505
GCF_000154105.1	Parabacteroides merdae	N	-0.0379772787749996	NaN	0.00544669311882701	0.128854321243557	0.118530646786692	-0.0797214109064446	-0.132355257851882	0.8173168238054	NaN	0.979568306573486	0.457078954362965	0.256491827147679	0.661166706574638	0.2654577858055	1.04767419397831	0.28029217658172	239.941502399069	-0.0417360975402866	NaN	0.0752765727966913	0.0983335351168323	0.136327521899932	-0.0376129315916874	-0.136578618533324	0.784512979686948	NaN	0.685438455251802	0.547465649772339	0.155472000361076	0.818069306892392	0.180282311281802	0	0.251349420466037	240.79719349252
GCF_000154105.1	Parabacteroides merdae	O	0.0164055825712104	NaN	-0.0905121417280848	0.0229184386735052	0.00276169952691177	-0.00824939554586491	0.0232814948507849	0.765393002531744	NaN	0.151229166567193	0.715048791133172	0.938539033615304	0.896843239847221	0.546023937122296	0	0.466647292727944	308.236462903485	0.0164055825712226	NaN	-0.0905121417280909	0.0229184386735179	0.00276169952690483	-0.00824939554585765	0.0232814948508153	0.76539301313711	NaN	0.151229189981345	0.715048792978714	0.938539033931639	0.896843240328229	0.546023947924457	0	0.466647292728181	306.236462903483
GCF_000154105.1	Parabacteroides merdae	P	0.0447760708527389	NaN	-0.106005311426767	0.043478984281457	0.00152163484967252	-0.0374627714560223	-0.00935708673631786	0.355723819993095	NaN	0.0719230941425745	0.417084824013198	0.961860083317464	0.499557680217676	0.789243475584496	0.0714279076586222	0.519864787293448	325.990773538548	0.0424254419415961	NaN	-0.129293974332359	0.0563854460602371	-0.00213540254246701	-0.0484343248927324	-0.00897606095629683	0.356625767883108	NaN	0.0128652345571578	0.270544161308548	0.942981263516081	0.349796012993092	0.777906572019432	0	0.475281611225172	327.050935759271
GCF_000154105.1	Parabacteroides merdae	Q	-0.0254298640182677	NaN	-0.0851977891375328	-0.0925765203093407	-0.0289219655029845	0.0721583939688211	-0.0236171315798346	0.847007032544977	NaN	0.576527757541463	0.560296996424827	0.742470311056962	0.653668383400574	0.801465216371285	0	0.204868623703324	234.627889706874	-0.0254298640833313	NaN	-0.0851977890988072	-0.0925765200937081	-0.0289219655188137	0.0721583937461195	-0.0236171315698276	0.847007033378411	NaN	0.576527764641465	0.560297011596419	0.742470306645711	0.653668392901594	0.801465215489122	0	0.20486862349228	232.627889706874
GCF_000154105.1	Parabacteroides merdae	R	0.016166201106591	NaN	-0.0453533657761168	-0.0154621438974169	0.110853675303147	0.0285197551191115	0.00555972061409224	0.72834041209728	NaN	0.426372657744223	0.771450933120394	0.000168770141867766	0.602265689815087	0.86799503293118	0.0426544544730847	0.635452141200908	334.719493463682	0.0144133619955706	NaN	-0.0334591277991361	-0.0211335473159182	0.113652044910641	0.0356280467785327	0.00319378424078967	0.74832975049491	NaN	0.523141329767651	0.682883303483357	5.54574688451753e-05	0.496069822169047	0.918565776933621	0	0.629185184352395	334.583320707566
GCF_000154105.1	Parabacteroides merdae	S	-0.0707591673364513	NaN	-0.0224575371390236	0.0878525044768712	0.156143676738839	0.0194663553022433	-0.0470748006172043	0.312688214177136	NaN	0.787400261873511	0.263875202669895	0.000490293717673804	0.805095330259593	0.331927331862558	0	0.610442524128346	297.709617863573	-0.0707591673274172	NaN	-0.0224575371571696	0.087852504470095	0.156143676732267	0.0194663553016109	-0.0470748006182757	0.312688221432514	NaN	0.787400259296831	0.263875222277335	0.000490293643299198	0.805095338176973	0.331927324473788	0	0.610442524071699	295.709617863573
GCF_000154105.1	Parabacteroides merdae	T	0.0381617024372121	NaN	-0.102341808617541	0.0430473841768018	0.0711483348592164	-0.0627748397917084	0.0189257528811524	0.447080266013711	NaN	0.0733568438233846	0.445178883476069	0.025469605718549	0.273111167608529	0.589796611404125	0	0.67035350202789	Inf	0.0381617024372098	NaN	-0.102341808617558	0.0430473841766984	0.071148334859185	-0.0627748397917404	0.0189257528809159	0.44708028624646	NaN	0.0733568605882935	0.445178904632151	0.0254696065946752	0.27311118914846	0.589796620981387	0	0.670353502026695	319.188073655347
GCF_000154105.1	Parabacteroides merdae	U	0.0394432446305673	NaN	-0.162715395303416	0.0844685031482774	0.143425675499242	-0.0937133294538963	-0.140064113378068	0.768987738170425	NaN	0.427347707689658	0.537986210342942	0.106085658377971	0.588599580416162	0.290441707168432	4.98922503580529	0.50956245316373	295.188844020612	-0.0223915876890643	NaN	-0.0209106614288541	0.0553924263982179	0.184350138928243	-0.0413726624785996	-0.137918923057869	0.796163701988262	NaN	0.837860106184867	0.558921873221871	0.000633775554346561	0.663488446207705	0.0187079932363936	0	0.308087834982118	306.111250437686
GCF_000154105.1	Parabacteroides merdae	V	0.00187715532272121	NaN	-0.0771965529817799	0.0834632750125922	0.0459243364358149	0.0385350021507356	0.0489067428740447	0.976373909935944	NaN	0.291519565528163	0.241028748336078	0.261743813212018	0.591477967085795	0.264905969046813	0	0.357523810522864	309.637622223086	0.00187715533162412	NaN	-0.0771965529773355	0.0834632750011461	0.0459243364245351	0.0385350021506846	0.0489067428737238	0.976373911479531	NaN	0.291519607752661	0.241028751134076	0.261743821653858	0.59147796806886	0.264905990083971	0	0.357523810453769	307.637622223088
GCF_000154105.1	Parabacteroides merdae	X	-0.0379980277241841	NaN	-0.218347428328291	0.0273002397580377	0.205592532945785	0.135269540213089	-0.138648421352197	0.804428028453192	NaN	0.547537982837309	0.893150727138012	0.0425163450259845	0.64598754737162	0.563298762669113	21.6806640625	0.816513951512272	327.541274459884	-0.174881472110378	NaN	-0.0266252991112619	0.0102468184452007	0.309811228977896	0.212552729678019	-0.18101738724954	0.123720859698862	NaN	0.84404909829792	0.937689485614269	2.55615411150388e-05	0.109866988969533	0.0235843959154216	0.0181664126671021	0.698511028011805	347.920425715128
GCF_000154105.1	Parabacteroides merdae	Plasmid	-0.0598624120019024	NaN	0.0571319406910787	0.311373169561401	0.308913693577079	0.0630819186085393	-0.0670767797718233	0.823681719713739	NaN	0.882578609398481	0.211090954257091	0.0586003087502385	0.838422730147764	0.779180276466974	15.3839761167765	0.548904902909611	244.168090728377	-0.0828961219507253	NaN	0.231436689395183	0.267822527675095	0.349094694582556	0.0801237459735592	-0.0563179464637544	0.634712060978944	NaN	0.303489531521053	0.131128032287071	0.000758694422714345	0.647130140794387	0.612820071175956	6.50695906169662e-18	0.419280389292589	248.664005022784
GCF_000154105.1	Parabacteroides merdae	Prophage	-0.29200243683724	NaN	-0.428363685539987	-0.397913938887445	0.0858403487018263	0.673816350624718	-0.428400319283215	0.358527654163256	NaN	0.66821737568056	0.461476744648911	0.717425136585732	0.401922671516332	0.516762954768292	172.265625	0.882575204824618	274.050938638364	-0.279997724660988	NaN	-0.371880453005579	-0.0972332804741553	0.732259612867078	0.471508607783306	-0.420977084327588	0.161248833621228	NaN	0.107458021545356	0.680648494597334	1.01357772070192e-08	0.0470371611193025	0.00247312978675124	0.0538530865934344	0.7528977164661	304.488049797828
GCF_000154105.1	Parabacteroides merdae	Transposon	-0.128932263709037	NaN	0.125023509139228	0.449292364089305	0.101930426346522	-0.444796912617308	0.0286156812172505	0.613336365189511	NaN	0.749172042310331	0.0491712102348422	0.479833187342317	0.149157980446637	0.907578090371223	17.7873961530117	0.45648261467306	280.840741395096	0.00503487330462165	NaN	0.543557887628361	0.237676757982229	0.0791484486607092	-0.227594186288034	0.0761799299024373	0.979257967013353	NaN	0.0308751231617298	0.24538702098942	0.510041045515827	0.282321096954044	0.571862436099456	0.0386080082594214	0.382853079998608	282.933037792397
GCF_000154105.1	Parabacteroides merdae	Total_ORF	0.0889784865221531	NaN	-0.121748986347664	0.0459236333112952	0.0867684351807875	-0.0160062339112371	0.000355730905532193	0.11688543070371	NaN	0.589439130712944	0.692030533890119	0.000464294884870536	0.928682590618864	0.998094561282573	9	0.883967097140054	531.23845053542	-0.00410982678812377	NaN	-0.0617601240093024	0.0276450451012187	0.0939833959916193	0.0346367955509397	-0.0343166136525759	0.911501441524497	NaN	0.156712343206434	0.512674274913319	8.96969369439794e-05	0.41806857966695	0.183450879547138	0.00277808939580783	0.897635324325218	507.4564140324
GCF_000154205.1	Bacteroides uniformis	C	0.002441367578204	NaN	0.0145880868184452	0.0190122736968519	0.00217084207136193	-0.000779544040642853	0.00191928619772365	0.949168130757618	NaN	0.650091313384022	0.193843690608411	0.883513287193626	0.977640281954873	0.914030882655305	0.000575434750272221	0.162734070106135	1035.46379472285	0.0022218616090789	NaN	0.0152613072120092	0.0193950857688353	0.00180094179766808	-0.000654606810467521	0.00204456049452607	0.953695763544257	NaN	0.634375904760244	0.183569632912312	0.902785480568983	0.981195728577466	0.908243984445711	0	0.162114039945598	1037.00480825677
GCF_000154205.1	Bacteroides uniformis	D	0.0325264335536863	NaN	0.0127827481925058	-0.029177710357525	0.0220305702137356	0.00981755075180523	-0.00891243931571894	0.612497680383254	NaN	0.809066374286154	0.230349679758644	0.366681844097446	0.830198663484383	0.761896111427531	0	0.0611722092074659	915.339334111381	0.0325264335631259	NaN	0.0127827481724928	-0.0291777103690422	0.0220305702175862	0.00981755082582748	-0.00891243930863093	0.612497579461432	NaN	0.809066326505065	0.230349672837721	0.366681842264958	0.830198662791756	0.761896106278449	0	0.0611722092695184	913.339334111378
GCF_000154205.1	Bacteroides uniformis	E	-0.00452378268787403	NaN	0.00865961398229729	0.0139294911626229	0.00476298307601491	-0.0014636820842041	-0.0163627826064554	0.891926812590993	NaN	0.758157053294121	0.277522291351428	0.714973926830832	0.952006020415792	0.294812684381805	0.00182770231158661	0.239118811279798	1079.64874308094	-0.00488123932530767	NaN	0.0108972667239333	0.0154305415610299	0.00308605326274715	-0.00160303469571845	-0.01635595553242	0.883060524245188	NaN	0.696225157842799	0.223319657589159	0.809664140653223	0.947133024880149	0.290774345242256	0	0.231325476630305	1079.80316863475
GCF_000154205.1	Bacteroides uniformis	F	0.0172667743997771	NaN	-0.00450134214490783	0.0237092267258813	-0.0270759490789878	-0.0160286277764131	-0.00305198402354767	0.744593491682679	NaN	0.918012242767638	0.236346362025112	0.18332985167457	0.676463968137154	0.900614711035113	0	0.213667030105281	947.570594009659	0.0172667743997797	NaN	-0.0045013421450954	0.0237092267258418	-0.0270759490790096	-0.0160286277764464	-0.00305198402357616	0.744593519064864	NaN	0.918012249740978	0.236346362113386	0.183329852971204	0.67646396709134	0.90061471225642	0	0.213667030105266	945.570594009655
GCF_000154205.1	Bacteroides uniformis	G	-0.0129750706274953	NaN	-0.0130098296082884	0.0331395161335504	-0.0143568640259621	0.00931516938295529	-0.00409261503199055	0.667855008988314	NaN	0.609479100624856	0.00543026605204252	0.265468432136928	0.678527323511539	0.803103761908102	0.109758913516998	0.692561609481227	1211.38404586608	-0.0237531374424158	NaN	0.0163830768907827	0.0623555062244817	-0.0408015169412673	0.012841854094933	-0.017004580280406	0.348202092759014	NaN	0.447730460961905	1.06620143551085e-10	3.61316354909172e-05	0.486378714802497	0.15336596363801	0	0.347507964044161	1286.60820367817
GCF_000154205.1	Bacteroides uniformis	H	0.00788291425673551	NaN	0.0274795060990717	0.0137053389196238	0.00527032972466898	0.00675832801032304	-0.00129894404033147	0.834872236745426	NaN	0.387426098996209	0.340678706971425	0.716838397805452	0.804389862089137	0.940831857583098	0	0.130307393118208	1047.32605890021	0.00788291425677817	NaN	0.0274795060990635	0.0137053389196021	0.00527032972468052	0.00675832801033792	-0.0012989440403343	0.834872240338867	NaN	0.38742610041654	0.340678709034995	0.716838396773139	0.80438986165189	0.940831857052872	0	0.13030739311807	1045.32605890019
GCF_000154205.1	Bacteroides uniformis	I	-0.0110648607893219	NaN	0.0112298951069862	0.0084056672202451	0.0151678395670706	0.00609468886336246	0.00216101298327728	0.802598731508241	NaN	0.763222590483788	0.621247881630159	0.376152690218131	0.850115455805942	0.91657351660398	0	0.0715394085289206	998.685224808988	-0.0110648607893188	NaN	0.0112298951069436	0.008405667220193	0.0151678395670696	0.00609468886342865	0.00216101298325505	0.802598758318376	NaN	0.763222612503787	0.621247884040816	0.376152695157954	0.850115456774288	0.916573517889396	0	0.0715394085287062	996.685224809003
GCF_000154205.1	Bacteroides uniformis	J	0.00143333028291036	NaN	0.00483022274654651	0.0126027959500983	-0.00663816981238469	-0.00694280005955976	-0.0076782428690717	0.964227095245914	NaN	0.856365362019857	0.300965896296967	0.590332877695665	0.765342597076813	0.605090528869664	0	0.30773184064213	Inf	0.00143333028289659	NaN	0.00483022274653285	0.012602795950145	-0.00663816981234597	-0.00694280005952746	-0.00767824286903974	0.964227099135472	NaN	0.856365374727331	0.300965896923324	0.5903328769708	0.765342597409644	0.605090532324419	0	0.307731840642129	1083.63925900265
GCF_000154205.1	Bacteroides uniformis	K	0.0146113618526827	NaN	0.0402400132537618	0.0265862127842833	0.0181207128939743	-0.0410674146681601	-0.0240562001678148	0.673294346077592	NaN	0.175803550203735	0.0506579532987252	0.202233140000133	0.113321729143097	0.158910088349689	0.0296460129320621	0.33564104543824	1137.04966056892	0.0171183948455559	NaN	0.0525624831163421	0.0351543452497852	0.00512093142885346	-0.046388554811992	-0.0260017440205476	0.606830052741222	NaN	0.0630953934524798	0.00501413182938359	0.687137836020932	0.0579880775156545	0.0923946106415081	0	0.266966358803211	1143.32378706396
GCF_000154205.1	Bacteroides uniformis	L	-0.00996423413584137	NaN	0.0704710115973915	0.0272956277731865	0.0537717400207337	-0.0337336530675103	0.0013659195640797	0.825670473381097	NaN	0.0524699281258743	0.106402637805548	0.00343942303237193	0.301174712360506	0.957121964461093	0.525455478987169	0.632931038771515	1199.28106081736	0.0404124268611693	NaN	0.06718769335933	0.0263127306891964	0.0238183486655244	-0.0502262878780298	-0.0377590625190698	0.334921137144444	NaN	0.0566293413286253	0.0959076789846626	0.136190053868831	0.0995809142149341	0.0514315916855528	0.00358874772568434	0.299698192231733	1298.10803345068
GCF_000154205.1	Bacteroides uniformis	M	0.0126061373512385	NaN	0.00691830197937422	0.0219220870453708	-0.00414678841032553	-0.0427767150810545	-0.0057702420111884	0.665402822677722	NaN	0.774411099188411	0.053772749120363	0.735838308492069	0.0497197729669668	0.713800287467487	0.109008237635862	0.636759858218556	1251.94894269212	0.0228899752476568	NaN	0.0381666126409601	0.0497095132438597	-0.0318753920894013	-0.0581834832097515	-0.0113231282910456	0.375485739402232	NaN	0.0783929908875382	3.0774920844811e-07	0.00129133676602475	0.00218188686739001	0.343294413816557	0.000393302771831257	0.319193725083455	1333.74501846461
GCF_000154205.1	Bacteroides uniformis	N	-0.0381172194919894	NaN	0.0602657483750041	0.0721305362262138	0.0283965913003236	0.0298985655005285	0.0213106406903616	0.749935611465387	NaN	0.55797131243211	0.123099078814758	0.571741349217712	0.737950047722747	0.734906688304853	1.03944396972656	0.300470216353332	788.233867636196	0.013726513943445	NaN	0.0638791645570442	0.0791243723003749	-0.0321928926389562	-0.022507498844607	-0.0446700484209647	0.898012618029746	NaN	0.487454675147157	0.0475728132245785	0.432095108454611	0.772607138448958	0.371203547403753	0	0.0927129660462603	807.991803694802
GCF_000154205.1	Bacteroides uniformis	O	0.0275434211759377	NaN	0.0107766730796933	0.012742705631948	0.00520836776596744	-0.0177641332838938	-0.01752080706552	0.497151008945301	NaN	0.750232614571662	0.411403649775962	0.74276770393357	0.546970540791888	0.354043380181748	0.00635748660806712	0.188651685060118	1036.45691960087	0.0299365141616631	NaN	0.0115690153678082	0.0143361499644147	0.00196594395144	-0.021326762076167	-0.019022313753404	0.457150870647628	NaN	0.728491047217629	0.343407591248653	0.897834981395744	0.463746289118268	0.304379743677206	0	0.176019767634532	1035.50614573867
GCF_000154205.1	Bacteroides uniformis	P	-0.0313536454820495	NaN	-0.00377632370468083	0.0388510601990492	-0.00165121993863895	0.0192597433095033	-0.00837782647324481	0.37745701008861	NaN	0.901883972987157	0.00631196743376601	0.912848588042732	0.471332835937798	0.648807075875546	0.0639081954619201	0.675141155467508	1101.28394122962	-0.0344918095041623	NaN	0.0204209491623108	0.0630433727180085	-0.0275919464592538	0.00482902918156992	-0.0205265808003771	0.293185251262443	NaN	0.468830460227426	5.370467190874e-07	0.0316383568496024	0.8413763114084	0.186076851707133	0	0.398676936213642	1129.26672441748
GCF_000154205.1	Bacteroides uniformis	Q	-0.0532583627214979	NaN	-0.04593512942244	0.0149698108624058	0.0121879144447395	0.0084611774770295	0.0415071457814796	0.570693653922283	NaN	0.561702720829718	0.692456197777213	0.751032139894892	0.904065505814571	0.356029965076192	0.0519893700984214	0.115630805955317	783.056854765043	-0.056454013855653	NaN	-0.0578967295090358	0.00611702223240639	0.0247807826255927	0.013271476746963	0.0430018751619766	0.543353610108811	NaN	0.454011244346619	0.867492547395798	0.499667897376107	0.847437063017792	0.325371967373874	0	0.0931290040137227	783.607611893933
GCF_000154205.1	Bacteroides uniformis	R	0.0160049277343217	NaN	0.0125391193360144	0.0186701193079205	0.0354141216932535	-0.013334154495244	-0.00377187631829818	0.625107294579149	NaN	0.650963473049349	0.153855650375867	0.0101740196258279	0.586102247145377	0.824415847268978	0.0714674592018127	0.373731774104326	1162.22596481444	0.00504316337216172	NaN	0.0265091079324584	0.0259422234066765	0.0230768213102092	-0.0126958755309024	-0.00602412598774521	0.864770395802868	NaN	0.288805711141707	0.021208328944746	0.0422136163211679	0.556665069792007	0.661032579684964	0	0.138580413915694	1186.34237842096
GCF_000154205.1	Bacteroides uniformis	S	0.00575257980803325	NaN	0.0278053157979706	0.00481337362468682	0.00733763833944962	0.00600102945930067	-0.0147785231949871	0.908081409399722	NaN	0.504945306069306	0.804938581055725	0.723488638597028	0.871692972493889	0.568240995099118	0.173993851189152	0.444025495396907	1041.44858789574	0.0344089524630199	NaN	0.0312305659968556	0.0223332325284766	-0.0280989507871321	-0.0390997238277445	-0.03680474529338	0.442256353176174	NaN	0.402829975922787	0.181783192833271	0.0993557982431777	0.22919851544002	0.0749845470476808	0	0.145774325060725	1074.70526118679
GCF_000154205.1	Bacteroides uniformis	T	-0.0290758093208678	NaN	0.00341532362550092	0.0441624648382081	-0.0114252361499055	0.005012605544727	-0.00526084456471344	0.421926325403532	NaN	0.912885194931406	0.00252836799562042	0.458936740169858	0.853674032181937	0.778155911085962	0.062856226668373	0.392097053363793	1118.2794050684	-0.0417513721218665	NaN	0.0170426643960631	0.0500574809062852	-0.019175521940895	0.0160889217217396	-0.0089683375772116	0.2135633268093	NaN	0.554547328272403	0.000111734408090524	0.145749525578526	0.514078587498672	0.572441485581731	0	0.224953689909585	1136.358672453
GCF_000154205.1	Bacteroides uniformis	U	-0.0253814825796607	NaN	0.0483106972827586	0.059323790423148	0.00841334767585177	0.0692537136486197	0.0190373793300031	0.748344498913771	NaN	0.461877064725922	0.04837065895431	0.799694938464764	0.228117484809167	0.667043586641553	1.30339348688722	0.518318572578435	1012.20034866362	-0.00500580570705326	NaN	0.0702278560847625	0.0842201738087939	-0.0362499952203493	0.045462554055487	-0.0441315851958562	0.941584475196363	NaN	0.231908653945399	0.00108191691468083	0.168847398645823	0.351703083471601	0.16744701495394	0.00556703519845756	0.190367908306107	1086.56427262772
GCF_000154205.1	Bacteroides uniformis	V	-0.0551056091723051	NaN	0.0383911853286794	0.040177370781756	-0.00371844585412104	-0.00186551455052591	-0.00568090670134443	0.192736566167939	NaN	0.300693413464995	0.0156111691083521	0.826340526936934	0.952963063433748	0.779307796237323	0.0027791166790081	0.182560070176254	1038.71507670941	-0.0559494033581152	NaN	0.0408757785158243	0.0415146446278743	-0.0051375847835524	-0.0015407433856077	-0.00511045811461204	0.184640981264252	NaN	0.267239052835856	0.0115186437608329	0.757989219058015	0.960939076505445	0.799422100134964	0	0.181254723954742	1040.20541680979
GCF_000154205.1	Bacteroides uniformis	X	-0.205254175259069	NaN	0.0585504104683213	0.0542412577686949	0.016493883529182	-0.00320533815349618	0.00191180792839201	0.0366607898180587	NaN	0.44366599541493	0.0917639021045058	0.632954394008846	0.961362108321416	0.973961705744571	5.93528488076936	0.816425668526466	1167.43561224326	0.011694305657926	NaN	0.0338873587369719	0.127728729601006	0.00326970076511904	-0.0722013748912167	-0.161868004115802	0.91692919618085	NaN	0.718114255964733	0.00265795553088668	0.939544779707098	0.376411593377816	0.00196288971543375	0.0491524115831414	0.74201502509904	1242.13101405743
GCF_000154205.1	Bacteroides uniformis	Plasmid	0.0323887587905975	NaN	0.00375665822496038	-0.00295300864447832	0.0483607492488554	0.125468535045889	-0.018921115219119	0.825659561156474	NaN	0.974547244457113	0.95485206970337	0.4043658151806	0.229231636151215	0.811099821296939	3.36114841047674	0.607140283856551	799.614903978736	0.158492859004642	NaN	0.0621686947720693	0.0640395226548994	-0.121034522953822	-0.0169889235671962	-0.145342936961789	0.204174460381125	NaN	0.537590262586701	0.141699553299355	0.00773282591570977	0.841643715733491	0.00948599281115987	0.00849646963010555	0.163027850010114	891.813274517136
GCF_000154205.1	Bacteroides uniformis	Prophage	-0.198104506087578	NaN	0.100796399426981	0.0476676963808076	0.0100554809689177	-0.107932826279925	0.0553233825261335	0.169229945958525	NaN	0.375258919789853	0.313815497775572	0.845877765194993	0.294622717722954	0.530214132676387	10.8959753220006	0.760086516254255	1020.805303692	0.079772769873651	NaN	0.0547213912474581	0.162019353261207	-0.0286089925262355	-0.272968749939764	-0.153876463984783	0.600152938144358	NaN	0.666323176344496	0.00449424241854133	0.622281463049067	0.0152938927545794	0.0296013710762806	0.0815817138368587	0.653709122237385	1097.71227286209
GCF_000154205.1	Bacteroides uniformis	Transposon	-0.247293902962675	NaN	0.0461864173781421	0.000737259075884185	-0.0275430401421329	0.19578951121918	0.0457995576337852	0.0876251833033464	NaN	0.698708366997493	0.988628208855366	0.632210173456387	0.0569612268367979	0.582411755619294	6.64105015132463	0.70554010545301	869.27854602981	-0.0258301862162379	NaN	-0.136829649176095	0.03065571421444	-0.0716865407399643	0.0345062576555242	-0.167321341638726	0.854745130257731	NaN	0.240003890315575	0.567127172987912	0.189062571992108	0.735180520951283	0.0124539490469188	0.0533012142582078	0.372410856559464	997.089603035969
GCF_000154205.1	Bacteroides uniformis	Total_ORF	-0.0368608553202712	NaN	-0.0103970675803123	-0.00555527761796179	0.0180192404912801	-0.0814030069581143	0.0225289480925379	0.205281482747876	NaN	0.52302933731215	0.493618024553664	0.021769986223246	5.99085384441923e-07	0.139432995150951	1.21711801007365	0.916302889634152	1740.55897350969	0.00624715369238456	NaN	0.0350724851520211	0.0490238717563211	-0.00152388992968875	-0.0375624353606746	-0.0288407955833317	0.811818200223978	NaN	0.108934897591772	1.02556077022722e-06	0.880418375244948	0.0489600697101872	0.017920643914584	0.00301110236403703	0.893787664098696	1792.36422868382
GCF_000155815.1	Bacteroides eggerthii	C	0.0166923356325192	NaN	-0.000103147071147808	-0.0072250757324198	0.0471759370364672	-0.0507833693618529	0.00358226117807244	0.815459543641272	NaN	0.99915345705493	0.914641887033977	0.380907510791226	0.527413147623628	0.944949482509868	0	0.73033981920851	133.236823292817	0.0166923356325306	NaN	-0.00010314707113135	-0.00722507573242373	0.0471759370364682	-0.0507833693618533	0.00358226117806552	0.815459554502138	NaN	0.999153457162614	0.914641887179129	0.380907523964057	0.52741315269256	0.944949484137078	0	0.730339819208522	131.236823292816
GCF_000155815.1	Bacteroides eggerthii	D	-0.0192890368668583	NaN	0.189537473716276	-0.0645256592650896	-0.0539728426490965	-0.194060837748788	0.0678422909444134	0.873898518503949	NaN	0.258988484807767	0.572044754720334	0.550568540707163	0.166964007767967	0.430440095217581	0	0.449906707931945	119.803173556099	-0.0192890367635173	NaN	0.189537473814237	-0.0645256593489858	-0.0539728427784572	-0.19406083771738	0.0678422908096605	0.873898518023961	NaN	0.258988497432761	0.57204475120678	0.550568537015362	0.166963999437973	0.430440092087628	0	0.449906708442646	117.803173556099
GCF_000155815.1	Bacteroides eggerthii	E	0.0488120323225548	NaN	-0.00278696955950033	-0.0416561287690772	0.0326032169608847	-0.032693947228997	-0.00355146249370176	0.445199412356018	NaN	0.974073847593777	0.490440407411258	0.495265092640558	0.645110383081688	0.938431227727965	0	0.86836693819983	Inf	0.0488120323225646	NaN	-0.00278696955949324	-0.0416561287690805	0.0326032169608774	-0.0326939472289921	-0.00355146249371121	0.445199420949211	NaN	0.974073848865666	0.490440404832036	0.495265096008321	0.645110384592128	0.938431228148644	0	0.868366938199884	135.094288135971
GCF_000155815.1	Bacteroides eggerthii	F	-0.0112177439911042	NaN	0.0195441503680245	0.0159939336068911	-0.00947475401334437	-0.0100693963546851	-0.00574153204213316	0.908389323157419	NaN	0.882325680538902	0.860464550123387	0.897350628146517	0.926951840702533	0.934916743138523	0	0.193270331773239	123.166595530696	-0.011217743991082	NaN	0.0195441503680329	0.015993933606878	-0.00947475401335223	-0.0100693963546842	-0.0057415320421522	0.908389325487383	NaN	0.882325685635776	0.860464551189306	0.897350627939565	0.926951841469835	0.934916744219499	0	0.193270331773326	121.166595530695
GCF_000155815.1	Bacteroides eggerthii	G	0.0608863182979428	NaN	-0.00951757061999195	-0.0974769640679104	0.0711849338390711	-0.0805520446096177	0.0389139146165849	0.22075631174507	NaN	0.885517004949689	0.0410333348738327	0.0546690829330136	0.140257562571911	0.27673445716847	0	0.824865517968182	Inf	0.0608863182979515	NaN	-0.00951757061996794	-0.0974769640679139	0.0711849338390756	-0.0805520446096221	0.0389139146165916	0.220756330227569	NaN	0.885517015415348	0.0410333355385693	0.0546690897107208	0.140257566095584	0.276734464694049	0	0.824865517968291	145.385849788286
GCF_000155815.1	Bacteroides eggerthii	H	0.0822627865905699	NaN	0.0124426754056159	-0.0510840564043831	0.0194025225277738	-0.0581131247539817	-0.0126772606743543	0.258541547629506	NaN	0.898177254689105	0.455153225504396	0.719514897621063	0.473374993253678	0.80694918311023	0	0.520083829196247	134.373936524725	0.0822627865906077	NaN	0.0124426754056124	-0.0510840564044196	0.0194025225277231	-0.0581131247539619	-0.0126772606744164	0.258541547809527	NaN	0.898177254922068	0.455153228958067	0.719514897178091	0.473374993945298	0.806949182749181	0	0.520083829196992	132.373936524723
GCF_000155815.1	Bacteroides eggerthii	I	-0.0155878921329959	NaN	0.0194645328878346	-0.0166058006122378	-0.019274568355084	-0.0436750764724854	0.0300638139132214	0.858823534221362	NaN	0.867394303657771	0.839663428409276	0.769229723833406	0.656784098272405	0.63216548197329	0	0.406940768718973	127.140145409997	-0.0155878921329992	NaN	0.0194645328878226	-0.0166058006122341	-0.0192745683550883	-0.0436750764723701	0.030063813913214	0.858823536452781	NaN	0.867394307916243	0.839663427415682	0.769229724821347	0.656784098378614	0.632165481776079	0	0.406940768718061	125.140145409997
GCF_000155815.1	Bacteroides eggerthii	J	0.0325985619066625	NaN	-0.0163048724051962	-0.0225096869168905	0.0326001680215343	-0.0210011866537475	0.00745081971778317	0.574955064418878	NaN	0.833586028441261	0.680567845080401	0.45380452419015	0.744340882643626	0.858728260501003	0	0.698400340083336	Inf	0.0325985619066579	NaN	-0.0163048724051963	-0.0225096869168893	0.0326001680215379	-0.0210011866537495	0.00745081971778852	0.574955063260077	NaN	0.833586027956494	0.680567846742664	0.453804524945582	0.744340883440495	0.858728260887529	0	0.698400340083425	138.542948727794
GCF_000155815.1	Bacteroides eggerthii	K	0.120932875425349	NaN	0.0448445118805098	-0.0623159988587533	0.00331031399571846	-0.110985404668658	-0.0313326413737154	0.0722873051781314	NaN	0.618957166639931	0.321655506176591	0.946737914326087	0.143571451126415	0.509377140757502	0	0.797784839825649	Inf	0.120932875425356	NaN	0.0448445118805215	-0.0623159988587464	0.00331031399571003	-0.110985404668654	-0.0313326413737311	0.0722873082815932	NaN	0.61895719155644	0.321655504458245	0.946737914679242	0.143571451290076	0.509377142577473	0	0.797784839825809	135.214840487301
GCF_000155815.1	Bacteroides eggerthii	L	0.1719168626725	NaN	0.103913256127231	-0.120695856095302	0.0222075144983128	-0.213608224748662	-0.0264122252259064	0.00395518761657374	NaN	0.199928619515906	0.0320628655208033	0.610082973011184	0.00170300262166562	0.527561402675813	0	0.722284523731935	Inf	0.171916862678306	NaN	0.103913256130669	-0.120695856099788	0.0222075144934061	-0.21360822474716	-0.0264122252332037	0.00395518882107133	NaN	0.199928659919034	0.0320628667148314	0.610082980498161	0.00170300275410161	0.527561410725868	0	0.722284523788709	145.63749468408
GCF_000155815.1	Bacteroides eggerthii	M	-0.0217677946477645	NaN	0.0138179340371324	-0.0571092669837976	0.0564039384947768	-0.071711076083355	0.0183778498364104	0.627618667688517	NaN	0.822544663622583	0.18763247295164	0.0980859091070516	0.157170403932418	0.576196286427099	0	0.740510036335127	Inf	-0.0217677946477731	NaN	0.0138179340371102	-0.0571092669837911	0.0564039384947772	-0.0717110760832581	0.0183778498364134	0.627618671600151	NaN	0.822544668434953	0.18763247043399	0.0980859122018469	0.157170405068227	0.576196289942259	0	0.740510036334865	149.346832054924
GCF_000155815.1	Bacteroides eggerthii	N	0.111603796086269	NaN	0.284345532194124	-0.063149357431355	-0.0456860799785998	-0.325670829205155	0.145747789141409	0.561877762770326	NaN	0.275090043415426	0.714577143928322	0.738399001661065	0.134733286170223	0.264098030145281	0	0.712295663093807	102.098265828923	0.111603796133403	NaN	0.284345532225447	-0.0631493574693088	-0.0456860800149083	-0.325670829200175	0.145747789088979	0.561877784642294	NaN	0.275090054398332	0.71457713936811	0.738399006578707	0.134733290039466	0.264098034885635	0	0.712295663212398	100.098265828923
GCF_000155815.1	Bacteroides eggerthii	O	0.00741736842139454	NaN	0.00981505683978458	-0.0100645069097019	0.0529932782339976	-0.0894765821559404	0.0437629286572715	0.92458008690528	NaN	0.926062563954523	0.891275457411026	0.36703005773727	0.308448772557635	0.439833074349215	0	0.80467682924028	130.224632902609	0.0074173684213896	NaN	0.00981505683979168	-0.0100645069097019	0.0529932782339939	-0.0894765821559369	0.0437629286572687	0.924580089626609	NaN	0.926062568863885	0.89127545745696	0.36703006408606	0.308448775324971	0.439833081458761	0	0.804676829240208	128.22463290261
GCF_000155815.1	Bacteroides eggerthii	P	0.0336147208799147	NaN	0.0264667984666234	-0.0924647758274618	0.0519252437181759	-0.0847818402835726	0.0447773213048851	0.616281266988193	NaN	0.769080461234579	0.150897849096656	0.300256945534455	0.253106728242124	0.353961739237685	0	0.559868206219126	Inf	0.0336147208799933	NaN	0.0264667984668526	-0.0924647758275555	0.0519252437182255	-0.0847818402837864	0.0447773213050712	0.616281263843542	NaN	0.769080460706438	0.150897852033543	0.300256942700381	0.253106723046663	0.353961735969073	0	0.559868206221329	136.200693815797
GCF_000155815.1	Bacteroides eggerthii	Q	0.38147185511197	NaN	0.14309865070753	-0.218614591134098	0.123564686280719	-0.266663336988239	0.052245566539432	0.105380762828829	NaN	0.64424351146096	0.3179101708485	0.448992694983032	0.282971373340828	0.741559265689923	0	0.524961646158773	97.2464631578325	0.381471855111984	NaN	0.143098650707524	-0.218614591134099	0.123564686280725	-0.266663336988242	0.0522455665394288	0.105380789121678	NaN	0.644243546350945	0.317910188153756	0.448992715259962	0.282971370968542	0.741559271041411	0	0.524961646158792	95.2464631578325
GCF_000155815.1	Bacteroides eggerthii	R	0.0183695561607139	NaN	0.0293821707032677	-0.0577255073973293	0.0322017179595671	-0.0993242166456677	-0.0133560189862816	0.758631618706253	NaN	0.720144602670401	0.313616752461415	0.475462550871371	0.146044430893037	0.758231259053689	0	0.568894995112594	Inf	0.0183695561607456	NaN	0.0293821707033487	-0.0577255073973109	0.0322017179594817	-0.0993242166456507	-0.0133560189863314	0.758631614510318	NaN	0.720144589488733	0.313616752610619	0.475462541107879	0.14604442566935	0.758231255872484	0	0.56889499511266	139.850637420532
GCF_000155815.1	Bacteroides eggerthii	S	0.109198282410579	NaN	0.0060725484926465	-0.0131044989135532	-0.00866328328898817	-0.10154952445623	-0.0117055586499642	0.227231015695311	NaN	0.959129901625913	0.874372643389706	0.896092123862736	0.31774462041252	0.853739622166856	0	0.580264832495955	128.057272151742	0.109198282412434	NaN	0.0060725484942268	-0.0131044989152707	-0.00866328329113472	-0.101549524455675	-0.0117055586523659	0.227231035211639	NaN	0.959129902810211	0.874372644238193	0.896092126095958	0.31774462748617	0.853739623532952	0	0.580264832520537	126.057272151742
GCF_000155815.1	Bacteroides eggerthii	T	0.054104002262414	NaN	-0.0322064285269153	-0.101971601882488	0.0525309542030496	-0.151845867372633	0.039245658428616	0.457696910297735	NaN	0.735726497374932	0.144495051972938	0.332930122665784	0.0637306985579053	0.452874470303165	0	0.84912282529275	133.405203755962	0.0541040022623999	NaN	-0.0322064285269342	-0.101971601882486	0.0525309542030383	-0.151845867372621	0.0392456584286099	0.457696924815172	NaN	0.735726514328494	0.144495055118591	0.332930129247054	0.0637307007395584	0.45287447613192	0	0.849122825292674	131.405203755962
GCF_000155815.1	Bacteroides eggerthii	U	0.274311497132168	NaN	0.366095548154432	-0.206319884686164	0.00447156875113555	-0.429063323587178	0.00924424278376837	0.0171179342723382	NaN	0.0267931998516237	0.0559399755682102	0.956198406088986	0.00143122277006435	0.905586405637406	0	0.876836565005182	120.328279697793	0.274311497138125	NaN	0.366095548158621	-0.206319884691563	0.00447156874517131	-0.429063323585378	0.00924424277511467	0.017117938608246	NaN	0.0267932191911356	0.0559399754675202	0.956198406986612	0.00143122281343269	0.905586406790085	0	0.87683656504476	118.328279697793
GCF_000155815.1	Bacteroides eggerthii	V	0.120473525997512	NaN	-0.0106043713012581	-0.0128558637492503	0.0526818347735155	-0.157909278997383	-0.0138575413876814	0.164369054851463	NaN	0.926765760292491	0.872511577969094	0.409386733320988	0.109119170429837	0.821925055977422	0	0.526512900675625	130.179154673862	0.120473525992665	NaN	-0.0106043712863668	-0.0128558637433566	0.0526818347666173	-0.157909279005376	-0.0138575413748345	0.1643690690957	NaN	0.926765765396712	0.872511579175614	0.409386740056439	0.109119171469749	0.82192505787748	0	0.526512900694648	128.179154673863
GCF_000155815.1	Bacteroides eggerthii	X	0.569149696656891	NaN	0.0479767061391823	0.0708883759556348	0.140158440578302	-0.377552654867284	-0.108772411410151	0.206186836535456	NaN	0.863598310541944	0.771543857367781	0.446762797906577	0.183632118843791	0.667152951507237	67.2091734558344	0.890433599024952	135.49204777398	0.602466758892834	NaN	0.121008007309759	0.00678838142267398	0.0167183275715681	-0.349847117424318	-0.20926078359638	0.000909852183504686	NaN	0.616591579765555	0.967059003163453	0.899283775949567	0.0865557541877475	0.0986764415377893	0.0320492964655128	0.780642415621326	138.872085061138
GCF_000155815.1	Bacteroides eggerthii	Plasmid	0.321513789677614	NaN	0.101962454992402	-0.0650808550967607	-0.0782248352889731	-0.407429467438636	0.0961687304810726	0.205679122551295	NaN	0.720360875266058	0.749934252150876	0.633766054409403	0.12564070173604	0.564850117001251	4.20169690101147	0.493902842967614	108.778322722909	0.328174493540335	NaN	0.121698759952823	-0.0701590405023694	-0.101297038108387	-0.411268030531455	0.0687047995390178	0.146396606123682	NaN	0.654985360656052	0.715688120995041	0.50772899097186	0.108397528255735	0.634668475615761	0	0.484426228732008	102.645939744938
[truncated: 4,222 more rows]
