# Supplementary material for: Timescale and genetic linkage explain the variable impact of defense systems on horizontal gene transfer
Source: Genome Res. 2025 Feb;35(2):268–78. doi: 10.1101/gr.279300.124 (PMC11874982; doi:10.1101/gr.279300.124)
Supplement: Supplement 12 [file Supplemental_Table_S5.zip]

Archive with 1 entries (1 files):
- Supplemental_Table_S5.tsv
