# Supplementary material for: Timescale and genetic linkage explain the variable impact of defense systems on horizontal gene transfer
Source: Genome Res. 2025 Feb;35(2):268–78. doi: 10.1101/gr.279300.124 (PMC11874982; doi:10.1101/gr.279300.124)
Supplement: Supplement 12 [file Supplemental_Table_S5.zip › Supplemental_Table_S5.tsv]

# Table S5: Gain and loss of defense systems and MGE along all branches of species trees. For each defense system and species tree, each row represents a branch of the tree. Terminal branches have a depth of zero.
defense_system	gtdb_species_representative	tree_branch	branch_depth	branch_length	DEF_gain	DEF_loss	MGE_gain	MGE_loss
RM	GCA_000615245.1	GCA_000615245.1	0	0.00169797	0	0	1	1
RM	GCA_000615245.1	GCA_001721925.1	0	0.000713985	0	0	1	1
RM	GCA_000615245.1	GCA_002406785.1	0	1e-06	0	0	1	1
RM	GCA_000615245.1	GCA_901830355.1	0	1e-06	0	0	1	1
RM	GCA_000615245.1	GCA_901830365.1	0	0.00122241	1	0	1	1
RM	GCA_000615245.1	GCF_000011045.1	0	1e-06	0	0	0	1
RM	GCA_000615245.1	GCF_000026505.1	0	1e-06	0	0	0	1
RM	GCA_000615245.1	GCF_000173255.4	0	1e-06	0	0	1	1
RM	GCA_000615245.1	GCF_000311945.1	0	0.000108419	0	0	1	0
RM	GCA_000615245.1	GCF_000311965.1	0	1e-06	0	0	1	0
RM	GCA_000615245.1	GCF_000418475.1	0	9.92619e-06	0	0	0	1
RM	GCA_000615245.1	GCF_000712505.1	0	1e-06	0	0	1	1
RM	GCA_000615245.1	GCF_000712515.1	0	1e-06	0	0	1	1
RM	GCA_000615245.1	GCF_000784405.1	0	0.00841416	0	0	1	1
RM	GCA_000615245.1	GCF_000801045.1	0	0.000295874	0	0	1	1
RM	GCA_000615245.1	GCF_000932035.1	0	4.97927e-05	0	0	1	1
RM	GCA_000615245.1	GCF_001044415.1	0	0.000337919	0	0	1	1
RM	GCA_000615245.1	GCF_001062885.1	0	1.96772e-05	0	0	1	1
RM	GCA_000615245.1	GCF_001064515.1	0	6.8897e-05	0	0	1	1
RM	GCA_000615245.1	GCF_001368735.1	0	0.000355599	0	0	1	0
RM	GCA_000615245.1	GCF_001435405.1	0	1e-06	0	0	1	1
RM	GCA_000615245.1	GCF_001656535.1	0	0.000703586	0	0	1	1
RM	GCA_000615245.1	GCF_001656545.1	0	1.96928e-05	0	0	1	1
RM	GCA_000615245.1	GCF_001656655.1	0	0.0112303	0	0	1	1
RM	GCA_000615245.1	GCF_001656765.1	0	0.000173967	0	0	1	1
RM	GCA_000615245.1	GCF_001656785.1	0	0.000248874	0	0	1	1
RM	GCA_000615245.1	GCF_001656815.1	0	1e-06	0	0	1	1
RM	GCA_000615245.1	GCF_001656925.1	0	8.85671e-05	0	0	1	1
RM	GCA_000615245.1	GCF_001656975.1	0	0.000948408	0	0	1	1
RM	GCA_000615245.1	GCF_001656995.1	0	1e-06	0	0	1	1
RM	GCA_000615245.1	GCF_001657055.1	0	1e-06	0	0	1	1
RM	GCA_000615245.1	GCF_001657075.1	0	0.000494677	0	0	1	1
RM	GCA_000615245.1	GCF_001657085.1	0	3.00271e-05	0	0	1	1
RM	GCA_000615245.1	GCF_001657115.1	0	0.000235011	0	0	1	1
RM	GCA_000615245.1	GCF_001657135.1	0	1e-06	0	0	1	1
RM	GCA_000615245.1	GCF_001657165.1	0	1e-06	0	0	1	1
RM	GCA_000615245.1	GCF_001756565.1	0	0.000150667	0	0	1	1
RM	GCA_000615245.1	GCF_001809975.1	0	4.02188e-05	0	0	1	1
RM	GCA_000615245.1	GCF_001815435.1	0	7.87492e-05	0	0	1	1
RM	GCA_000615245.1	GCF_001981725.1	0	1e-06	0	0	1	1
RM	GCA_000615245.1	GCF_001988935.1	0	0.00767107	0	0	1	1
RM	GCA_000615245.1	GCF_002076955.1	0	1.97078e-05	0	0	1	1
RM	GCA_000615245.1	GCF_002103215.1	0	1e-06	0	0	1	1
RM	GCA_000615245.1	GCF_002286235.1	0	3.93622e-05	0	0	1	1
RM	GCA_000615245.1	GCF_002287945.1	0	9.83592e-06	0	0	1	1
RM	GCA_000615245.1	GCF_002406705.1	0	3.94493e-05	0	0	1	1
RM	GCA_000615245.1	GCF_002406715.1	0	1e-06	0	0	1	1
RM	GCA_000615245.1	GCF_002406745.1	0	1e-06	0	0	1	1
RM	GCA_000615245.1	GCF_002406795.1	0	1e-06	0	0	1	1
RM	GCA_000615245.1	GCF_002848015.1	0	1.96812e-05	0	0	0	1
RM	GCA_000615245.1	GCF_002960215.1	0	1e-06	0	0	1	0
RM	GCA_000615245.1	GCF_003046115.1	0	0.000283577	0	0	1	1
RM	GCA_000615245.1	GCF_003052925.1	0	1e-06	0	0	1	0
RM	GCA_000615245.1	GCF_003052965.1	0	1e-06	0	0	1	1
RM	GCA_000615245.1	GCF_003052985.1	0	1e-06	0	0	1	1
RM	GCA_000615245.1	GCF_003061625.1	0	1e-06	0	0	1	1
RM	GCA_000615245.1	GCF_003061645.1	0	9.84283e-06	0	0	1	0
RM	GCA_000615245.1	GCF_003061665.1	0	1e-06	0	0	1	0
RM	GCA_000615245.1	GCF_003061705.1	0	1e-06	0	0	1	0
RM	GCA_000615245.1	GCF_003129645.1	0	1e-06	0	0	1	1
RM	GCA_000615245.1	GCF_003353455.1	0	1e-06	0	0	1	1
RM	GCA_000615245.1	GCF_003433395.1	0	1e-06	0	0	1	1
RM	GCA_000615245.1	GCF_003573615.1	0	9.84804e-06	0	0	1	1
RM	GCA_000615245.1	GCF_004010975.1	0	1e-06	0	0	0	1
RM	GCA_000615245.1	GCF_004125395.1	0	1e-06	0	0	1	1
RM	GCA_000615245.1	GCF_004125455.1	0	1e-06	0	0	1	1
RM	GCA_000615245.1	GCF_004798455.1	0	1.96869e-05	0	0	1	1
RM	GCA_000615245.1	GCF_006151905.1	0	1.98428e-05	0	0	1	1
RM	GCA_000615245.1	GCF_008017355.1	0	0.000772617	0	0	1	1
RM	GCA_000615245.1	GCF_008831425.1	0	1e-06	0	0	1	1
RM	GCA_000615245.1	GCF_009679345.1	0	1e-06	0	0	1	1
RM	GCA_000615245.1	GCF_009679405.1	0	1e-06	0	0	1	1
RM	GCA_000615245.1	GCF_009742715.1	0	0.00199585	0	0	1	1
RM	GCA_000615245.1	GCF_013167115.1	0	1.97083e-05	0	0	1	1
RM	GCA_000615245.1	GCF_013425565.1	0	1e-06	0	0	1	1
RM	GCA_000615245.1	GCF_013425605.1	0	1e-06	0	0	1	1
RM	GCA_000615245.1	GCF_013425665.1	0	0.000149959	0	0	1	1
RM	GCA_000615245.1	GCF_013425735.1	0	9.99316e-06	0	0	1	1
RM	GCA_000615245.1	GCF_014155845.1	0	0.00133558	0	0	1	1
RM	GCA_000615245.1	GCF_014212185.1	0	1e-06	0	0	1	1
RM	GCA_000615245.1	GCF_900070175.1	0	1e-06	0	0	1	1
RM	GCA_000615245.1	GCF_901830405.1	0	1e-06	0	0	1	1
RM	GCA_000615245.1	GCF_901971785.1	0	5.92589e-05	0	0	1	1
RM	GCA_000615245.1	GCF_902381635.1	0	1e-06	0	0	0	1
RM	GCA_000615245.1	N10	0.000248874	0.000414423	0	0	0	1
RM	GCA_000615245.1	N12	0.00122441	1e-06	0	0	1	0
RM	GCA_000615245.1	N16	0.000494677	1e-06	0	0	0	0
RM	GCA_000615245.1	N18	0.000705586	1e-06	0	0	0	0
RM	GCA_000615245.1	N19	0.000150667	1e-06	0	0	1	1
RM	GCA_000615245.1	N2	0.01691009	0.000787261	0	0	0	0
RM	GCA_000615245.1	N20	0.000704586	1e-06	0	0	0	1
RM	GCA_000615245.1	N23	1.3e-05	1e-06	0	0	0	0
RM	GCA_000615245.1	N24	1.2e-05	1e-06	0	0	0	0
RM	GCA_000615245.1	N25	1.1e-05	1e-06	0	0	1	1
RM	GCA_000615245.1	N29	7e-06	1e-06	0	0	1	1
RM	GCA_000615245.1	N3	0.01484558	0.00206451	0	0	1	0
RM	GCA_000615245.1	N30	6e-06	1e-06	0	0	0	0
RM	GCA_000615245.1	N31	5e-06	1e-06	0	0	0	0
RM	GCA_000615245.1	N34	2e-06	1e-06	0	0	1	1
RM	GCA_000615245.1	N36	0.0010099681	0.00141441	0	0	1	0
RM	GCA_000615245.1	N37	4e-06	0.000169951	0	0	1	1
RM	GCA_000615245.1	N39	2e-06	1e-06	0	0	0	0
RM	GCA_000615245.1	N4	0.00011742571	0.0125242	0	0	1	1
RM	GCA_000615245.1	N40	1e-06	1e-06	0	0	1	0
RM	GCA_000615245.1	N41	9.05671e-05	0.000919401	0	0	1	1
RM	GCA_000615245.1	N42	8.95671e-05	1e-06	0	0	0	0
RM	GCA_000615245.1	N43	8.85671e-05	1e-06	0	0	1	0
RM	GCA_000615245.1	N44	0.01615924196	0.000787261	0	0	0	0
RM	GCA_000615245.1	N45	0.01484160196	0.00131764	0	0	0	0
RM	GCA_000615245.1	N46	0.0010031195	0.0106251	0	0	1	1
RM	GCA_000615245.1	N47	0.0007942945	0.000208825	0	0	0	0
RM	GCA_000615245.1	N48	0.000173967	1.96806e-05	0	0	0	0
RM	GCA_000615245.1	N49	6.8897e-05	1.92693e-05	0	0	0	0
RM	GCA_000615245.1	N5	0.000108419	9.00671e-06	0	0	1	1
RM	GCA_000615245.1	N51	0.000773617	1.96775e-05	0	0	1	1
RM	GCA_000615245.1	N52	0.000295874	1e-06	0	0	1	0
RM	GCA_000615245.1	N53	0.000772617	1e-06	0	0	0	0
RM	GCA_000615245.1	N54	0.01065390196	0.0041877	0	0	0	0
RM	GCA_000615245.1	N55	0.00674883196	0.00390507	0	0	1	1
RM	GCA_000615245.1	N56	0.00308556196	0.00366327	0	0	0	0
RM	GCA_000615245.1	N57	0.0030762469	9.31506e-06	0	0	0	0
RM	GCA_000615245.1	N58	0.00305661	1.96369e-05	0	0	1	0
RM	GCA_000615245.1	N6	0.0112303	0.00361528	0	0	1	0
RM	GCA_000615245.1	N60	9.99316e-06	6.90774e-05	0	0	1	1
RM	GCA_000615245.1	N63	0.000149959	9.91985e-05	0	0	1	1
RM	GCA_000615245.1	N64	0.00170197	1e-06	1	0	1	1
RM	GCA_000615245.1	N67	0.00169997	1e-06	0	0	0	1
RM	GCA_000615245.1	N68	1.96869e-05	1e-06	0	0	0	1
RM	GCA_000615245.1	N69	0.00169897	1e-06	0	0	0	0
RM	GCA_000615245.1	N7	0.01106382	0.00416241	0	0	1	1
RM	GCA_000615245.1	N71	1e-06	9.84455e-06	0	0	1	1
RM	GCA_000615245.1	N72	0.000355599	0.00168551	0	0	1	1
RM	GCA_000615245.1	N73	9.01901e-05	0.0109717	0	0	1	1
RM	GCA_000615245.1	N74	5.029773e-05	9.82206e-06	0	0	1	0
RM	GCA_000615245.1	N75	4.04493e-05	9.84843e-06	0	0	0	0
RM	GCA_000615245.1	N78	4.97927e-05	3.93974e-05	0	0	1	1
RM	GCA_000615245.1	N79	1.084804e-05	1e-06	0	0	1	1
RM	GCA_000615245.1	N8	0.00741016	0.00365366	0	0	0	0
RM	GCA_000615245.1	N80	9.84804e-06	1e-06	0	0	0	0
RM	GCA_000615245.1	N81	3e-06	1e-06	0	0	0	0
RM	GCA_000615245.1	N82	2e-06	1e-06	0	0	0	0
RM	GCA_000615245.1	N83	1e-06	1e-06	0	0	0	0
RM	GCA_000615245.1	N9	0.00122641	0.00618375	0	0	1	1
DMS	GCA_000615245.1	GCA_000615245.1	0	0.00169797	1	1	1	1
DMS	GCA_000615245.1	GCA_001721925.1	0	0.000713985	1	1	1	1
DMS	GCA_000615245.1	GCA_002406785.1	0	1e-06	0	0	1	1
DMS	GCA_000615245.1	GCA_901830355.1	0	1e-06	0	0	1	1
DMS	GCA_000615245.1	GCA_901830365.1	0	0.00122241	1	1	1	1
DMS	GCA_000615245.1	GCF_000011045.1	0	1e-06	0	1	0	1
DMS	GCA_000615245.1	GCF_000026505.1	0	1e-06	0	1	0	1
DMS	GCA_000615245.1	GCF_000173255.4	0	1e-06	1	1	1	1
DMS	GCA_000615245.1	GCF_000311945.1	0	0.000108419	0	0	1	0
DMS	GCA_000615245.1	GCF_000311965.1	0	1e-06	1	1	1	0
DMS	GCA_000615245.1	GCF_000418475.1	0	9.92619e-06	1	0	0	1
DMS	GCA_000615245.1	GCF_000712505.1	0	1e-06	1	0	1	1
DMS	GCA_000615245.1	GCF_000712515.1	0	1e-06	0	1	1	1
DMS	GCA_000615245.1	GCF_000784405.1	0	0.00841416	1	1	1	1
DMS	GCA_000615245.1	GCF_000801045.1	0	0.000295874	1	1	1	1
DMS	GCA_000615245.1	GCF_000932035.1	0	4.97927e-05	1	0	1	1
DMS	GCA_000615245.1	GCF_001044415.1	0	0.000337919	0	0	1	1
DMS	GCA_000615245.1	GCF_001062885.1	0	1.96772e-05	1	0	1	1
DMS	GCA_000615245.1	GCF_001064515.1	0	6.8897e-05	1	0	1	1
DMS	GCA_000615245.1	GCF_001368735.1	0	0.000355599	0	0	1	0
DMS	GCA_000615245.1	GCF_001435405.1	0	1e-06	1	0	1	1
DMS	GCA_000615245.1	GCF_001656535.1	0	0.000703586	1	0	1	1
DMS	GCA_000615245.1	GCF_001656545.1	0	1.96928e-05	0	0	1	1
DMS	GCA_000615245.1	GCF_001656655.1	0	0.0112303	1	1	1	1
DMS	GCA_000615245.1	GCF_001656765.1	0	0.000173967	1	1	1	1
DMS	GCA_000615245.1	GCF_001656785.1	0	0.000248874	1	1	1	1
DMS	GCA_000615245.1	GCF_001656815.1	0	1e-06	0	1	1	1
DMS	GCA_000615245.1	GCF_001656925.1	0	8.85671e-05	1	1	1	1
DMS	GCA_000615245.1	GCF_001656975.1	0	0.000948408	1	1	1	1
DMS	GCA_000615245.1	GCF_001656995.1	0	1e-06	0	0	1	1
DMS	GCA_000615245.1	GCF_001657055.1	0	1e-06	1	1	1	1
DMS	GCA_000615245.1	GCF_001657075.1	0	0.000494677	1	1	1	1
DMS	GCA_000615245.1	GCF_001657085.1	0	3.00271e-05	1	1	1	1
DMS	GCA_000615245.1	GCF_001657115.1	0	0.000235011	0	1	1	1
DMS	GCA_000615245.1	GCF_001657135.1	0	1e-06	0	1	1	1
DMS	GCA_000615245.1	GCF_001657165.1	0	1e-06	1	1	1	1
DMS	GCA_000615245.1	GCF_001756565.1	0	0.000150667	1	1	1	1
DMS	GCA_000615245.1	GCF_001809975.1	0	4.02188e-05	0	0	1	1
DMS	GCA_000615245.1	GCF_001815435.1	0	7.87492e-05	0	0	1	1
DMS	GCA_000615245.1	GCF_001981725.1	0	1e-06	1	1	1	1
DMS	GCA_000615245.1	GCF_001988935.1	0	0.00767107	1	1	1	1
DMS	GCA_000615245.1	GCF_002076955.1	0	1.97078e-05	0	1	1	1
DMS	GCA_000615245.1	GCF_002103215.1	0	1e-06	0	1	1	1
DMS	GCA_000615245.1	GCF_002286235.1	0	3.93622e-05	1	0	1	1
DMS	GCA_000615245.1	GCF_002287945.1	0	9.83592e-06	1	1	1	1
DMS	GCA_000615245.1	GCF_002406705.1	0	3.94493e-05	0	0	1	1
DMS	GCA_000615245.1	GCF_002406715.1	0	1e-06	1	0	1	1
DMS	GCA_000615245.1	GCF_002406745.1	0	1e-06	0	0	1	1
DMS	GCA_000615245.1	GCF_002406795.1	0	1e-06	0	0	1	1
DMS	GCA_000615245.1	GCF_002848015.1	0	1.96812e-05	0	0	0	1
DMS	GCA_000615245.1	GCF_002960215.1	0	1e-06	0	0	1	0
DMS	GCA_000615245.1	GCF_003046115.1	0	0.000283577	1	1	1	1
DMS	GCA_000615245.1	GCF_003052925.1	0	1e-06	0	0	1	0
DMS	GCA_000615245.1	GCF_003052965.1	0	1e-06	0	0	1	1
DMS	GCA_000615245.1	GCF_003052985.1	0	1e-06	0	0	1	1
DMS	GCA_000615245.1	GCF_003061625.1	0	1e-06	0	0	1	1
DMS	GCA_000615245.1	GCF_003061645.1	0	9.84283e-06	0	0	1	0
DMS	GCA_000615245.1	GCF_003061665.1	0	1e-06	0	0	1	0
DMS	GCA_000615245.1	GCF_003061705.1	0	1e-06	0	0	1	0
DMS	GCA_000615245.1	GCF_003129645.1	0	1e-06	0	0	1	1
DMS	GCA_000615245.1	GCF_003353455.1	0	1e-06	1	1	1	1
DMS	GCA_000615245.1	GCF_003433395.1	0	1e-06	0	0	1	1
DMS	GCA_000615245.1	GCF_003573615.1	0	9.84804e-06	0	0	1	1
DMS	GCA_000615245.1	GCF_004010975.1	0	1e-06	1	1	0	1
DMS	GCA_000615245.1	GCF_004125395.1	0	1e-06	1	0	1	1
DMS	GCA_000615245.1	GCF_004125455.1	0	1e-06	1	1	1	1
DMS	GCA_000615245.1	GCF_004798455.1	0	1.96869e-05	0	0	1	1
DMS	GCA_000615245.1	GCF_006151905.1	0	1.98428e-05	0	0	1	1
DMS	GCA_000615245.1	GCF_008017355.1	0	0.000772617	0	0	1	1
DMS	GCA_000615245.1	GCF_008831425.1	0	1e-06	0	1	1	1
DMS	GCA_000615245.1	GCF_009679345.1	0	1e-06	1	1	1	1
DMS	GCA_000615245.1	GCF_009679405.1	0	1e-06	0	0	1	1
DMS	GCA_000615245.1	GCF_009742715.1	0	0.00199585	1	1	1	1
DMS	GCA_000615245.1	GCF_013167115.1	0	1.97083e-05	0	0	1	1
DMS	GCA_000615245.1	GCF_013425565.1	0	1e-06	0	0	1	1
DMS	GCA_000615245.1	GCF_013425605.1	0	1e-06	1	1	1	1
DMS	GCA_000615245.1	GCF_013425665.1	0	0.000149959	1	1	1	1
DMS	GCA_000615245.1	GCF_013425735.1	0	9.99316e-06	0	1	1	1
DMS	GCA_000615245.1	GCF_014155845.1	0	0.00133558	1	1	1	1
DMS	GCA_000615245.1	GCF_014212185.1	0	1e-06	0	0	1	1
DMS	GCA_000615245.1	GCF_900070175.1	0	1e-06	0	0	1	1
DMS	GCA_000615245.1	GCF_901830405.1	0	1e-06	0	1	1	1
DMS	GCA_000615245.1	GCF_901971785.1	0	5.92589e-05	1	1	1	1
DMS	GCA_000615245.1	GCF_902381635.1	0	1e-06	1	1	0	1
DMS	GCA_000615245.1	N10	0.000248874	0.000414423	0	0	0	1
DMS	GCA_000615245.1	N12	0.00122441	1e-06	0	0	1	0
DMS	GCA_000615245.1	N16	0.000494677	1e-06	0	0	0	0
DMS	GCA_000615245.1	N18	0.000705586	1e-06	0	0	0	0
DMS	GCA_000615245.1	N19	0.000150667	1e-06	0	0	1	1
DMS	GCA_000615245.1	N2	0.01691009	0.000787261	0	0	0	0
DMS	GCA_000615245.1	N20	0.000704586	1e-06	0	0	0	1
DMS	GCA_000615245.1	N23	1.3e-05	1e-06	0	0	0	0
DMS	GCA_000615245.1	N24	1.2e-05	1e-06	0	0	0	0
DMS	GCA_000615245.1	N25	1.1e-05	1e-06	0	0	1	1
DMS	GCA_000615245.1	N29	7e-06	1e-06	1	1	1	1
DMS	GCA_000615245.1	N3	0.01484558	0.00206451	0	0	1	0
DMS	GCA_000615245.1	N30	6e-06	1e-06	0	0	0	0
DMS	GCA_000615245.1	N31	5e-06	1e-06	0	1	0	0
DMS	GCA_000615245.1	N34	2e-06	1e-06	0	0	1	1
DMS	GCA_000615245.1	N36	0.0010099681	0.00141441	1	0	1	0
DMS	GCA_000615245.1	N37	4e-06	0.000169951	1	0	1	1
DMS	GCA_000615245.1	N39	2e-06	1e-06	0	0	0	0
DMS	GCA_000615245.1	N4	0.00011742571	0.0125242	1	1	1	1
DMS	GCA_000615245.1	N40	1e-06	1e-06	0	0	1	0
DMS	GCA_000615245.1	N41	9.05671e-05	0.000919401	1	0	1	1
DMS	GCA_000615245.1	N42	8.95671e-05	1e-06	0	0	0	0
DMS	GCA_000615245.1	N43	8.85671e-05	1e-06	0	0	1	0
DMS	GCA_000615245.1	N44	0.01615924196	0.000787261	0	0	0	0
DMS	GCA_000615245.1	N45	0.01484160196	0.00131764	0	0	0	0
DMS	GCA_000615245.1	N46	0.0010031195	0.0106251	0	1	1	1
DMS	GCA_000615245.1	N47	0.0007942945	0.000208825	0	0	0	0
DMS	GCA_000615245.1	N48	0.000173967	1.96806e-05	0	0	0	0
DMS	GCA_000615245.1	N49	6.8897e-05	1.92693e-05	0	0	0	0
DMS	GCA_000615245.1	N5	0.000108419	9.00671e-06	1	0	1	1
DMS	GCA_000615245.1	N51	0.000773617	1.96775e-05	1	0	1	1
DMS	GCA_000615245.1	N52	0.000295874	1e-06	0	0	1	0
DMS	GCA_000615245.1	N53	0.000772617	1e-06	0	0	0	0
DMS	GCA_000615245.1	N54	0.01065390196	0.0041877	0	0	0	0
DMS	GCA_000615245.1	N55	0.00674883196	0.00390507	1	1	1	1
DMS	GCA_000615245.1	N56	0.00308556196	0.00366327	1	0	0	0
DMS	GCA_000615245.1	N57	0.0030762469	9.31506e-06	0	0	0	0
DMS	GCA_000615245.1	N58	0.00305661	1.96369e-05	1	0	1	0
DMS	GCA_000615245.1	N6	0.0112303	0.00361528	0	0	1	0
DMS	GCA_000615245.1	N60	9.99316e-06	6.90774e-05	0	0	1	1
DMS	GCA_000615245.1	N63	0.000149959	9.91985e-05	0	0	1	1
DMS	GCA_000615245.1	N64	0.00170197	1e-06	0	0	1	1
DMS	GCA_000615245.1	N67	0.00169997	1e-06	0	0	0	1
DMS	GCA_000615245.1	N68	1.96869e-05	1e-06	0	0	0	1
DMS	GCA_000615245.1	N69	0.00169897	1e-06	0	0	0	0
DMS	GCA_000615245.1	N7	0.01106382	0.00416241	1	0	1	1
DMS	GCA_000615245.1	N71	1e-06	9.84455e-06	0	0	1	1
DMS	GCA_000615245.1	N72	0.000355599	0.00168551	1	1	1	1
DMS	GCA_000615245.1	N73	9.01901e-05	0.0109717	1	1	1	1
DMS	GCA_000615245.1	N74	5.029773e-05	9.82206e-06	0	0	1	0
DMS	GCA_000615245.1	N75	4.04493e-05	9.84843e-06	0	0	0	0
DMS	GCA_000615245.1	N78	4.97927e-05	3.93974e-05	0	0	1	1
DMS	GCA_000615245.1	N79	1.084804e-05	1e-06	0	0	1	1
DMS	GCA_000615245.1	N8	0.00741016	0.00365366	0	0	0	0
DMS	GCA_000615245.1	N80	9.84804e-06	1e-06	0	0	0	0
DMS	GCA_000615245.1	N81	3e-06	1e-06	0	0	0	0
DMS	GCA_000615245.1	N82	2e-06	1e-06	0	0	0	0
DMS	GCA_000615245.1	N83	1e-06	1e-06	0	0	0	0
DMS	GCA_000615245.1	N9	0.00122641	0.00618375	1	1	1	1
Abi	GCA_000615245.1	GCA_000615245.1	0	0.00169797	0	0	1	1
Abi	GCA_000615245.1	GCA_001721925.1	0	0.000713985	0	0	1	1
Abi	GCA_000615245.1	GCA_002406785.1	0	1e-06	0	0	1	1
Abi	GCA_000615245.1	GCA_901830355.1	0	1e-06	0	0	1	1
Abi	GCA_000615245.1	GCA_901830365.1	0	0.00122241	0	0	1	1
Abi	GCA_000615245.1	GCF_000011045.1	0	1e-06	0	0	0	1
Abi	GCA_000615245.1	GCF_000026505.1	0	1e-06	0	0	0	1
Abi	GCA_000615245.1	GCF_000173255.4	0	1e-06	0	0	1	1
Abi	GCA_000615245.1	GCF_000311945.1	0	0.000108419	0	0	1	0
Abi	GCA_000615245.1	GCF_000311965.1	0	1e-06	0	0	1	0
Abi	GCA_000615245.1	GCF_000418475.1	0	9.92619e-06	0	0	0	1
Abi	GCA_000615245.1	GCF_000712505.1	0	1e-06	0	0	1	1
Abi	GCA_000615245.1	GCF_000712515.1	0	1e-06	0	0	1	1
Abi	GCA_000615245.1	GCF_000784405.1	0	0.00841416	0	1	1	1
Abi	GCA_000615245.1	GCF_000801045.1	0	0.000295874	0	0	1	1
Abi	GCA_000615245.1	GCF_000932035.1	0	4.97927e-05	0	0	1	1
Abi	GCA_000615245.1	GCF_001044415.1	0	0.000337919	0	0	1	1
Abi	GCA_000615245.1	GCF_001062885.1	0	1.96772e-05	0	0	1	1
Abi	GCA_000615245.1	GCF_001064515.1	0	6.8897e-05	0	0	1	1
Abi	GCA_000615245.1	GCF_001368735.1	0	0.000355599	1	0	1	0
Abi	GCA_000615245.1	GCF_001435405.1	0	1e-06	0	0	1	1
Abi	GCA_000615245.1	GCF_001656535.1	0	0.000703586	0	0	1	1
Abi	GCA_000615245.1	GCF_001656545.1	0	1.96928e-05	0	0	1	1
Abi	GCA_000615245.1	GCF_001656655.1	0	0.0112303	0	0	1	1
Abi	GCA_000615245.1	GCF_001656765.1	0	0.000173967	0	0	1	1
Abi	GCA_000615245.1	GCF_001656785.1	0	0.000248874	0	0	1	1
Abi	GCA_000615245.1	GCF_001656815.1	0	1e-06	0	0	1	1
Abi	GCA_000615245.1	GCF_001656925.1	0	8.85671e-05	0	0	1	1
Abi	GCA_000615245.1	GCF_001656975.1	0	0.000948408	0	0	1	1
Abi	GCA_000615245.1	GCF_001656995.1	0	1e-06	0	0	1	1
Abi	GCA_000615245.1	GCF_001657055.1	0	1e-06	0	0	1	1
Abi	GCA_000615245.1	GCF_001657075.1	0	0.000494677	0	0	1	1
Abi	GCA_000615245.1	GCF_001657085.1	0	3.00271e-05	0	0	1	1
Abi	GCA_000615245.1	GCF_001657115.1	0	0.000235011	0	0	1	1
Abi	GCA_000615245.1	GCF_001657135.1	0	1e-06	1	0	1	1
Abi	GCA_000615245.1	GCF_001657165.1	0	1e-06	0	0	1	1
Abi	GCA_000615245.1	GCF_001756565.1	0	0.000150667	0	0	1	1
Abi	GCA_000615245.1	GCF_001809975.1	0	4.02188e-05	0	0	1	1
Abi	GCA_000615245.1	GCF_001815435.1	0	7.87492e-05	0	0	1	1
Abi	GCA_000615245.1	GCF_001981725.1	0	1e-06	0	0	1	1
Abi	GCA_000615245.1	GCF_001988935.1	0	0.00767107	0	0	1	1
Abi	GCA_000615245.1	GCF_002076955.1	0	1.97078e-05	0	0	1	1
Abi	GCA_000615245.1	GCF_002103215.1	0	1e-06	0	0	1	1
Abi	GCA_000615245.1	GCF_002286235.1	0	3.93622e-05	0	0	1	1
Abi	GCA_000615245.1	GCF_002287945.1	0	9.83592e-06	0	0	1	1
Abi	GCA_000615245.1	GCF_002406705.1	0	3.94493e-05	0	0	1	1
Abi	GCA_000615245.1	GCF_002406715.1	0	1e-06	0	0	1	1
Abi	GCA_000615245.1	GCF_002406745.1	0	1e-06	0	0	1	1
Abi	GCA_000615245.1	GCF_002406795.1	0	1e-06	0	0	1	1
Abi	GCA_000615245.1	GCF_002848015.1	0	1.96812e-05	0	0	0	1
Abi	GCA_000615245.1	GCF_002960215.1	0	1e-06	0	0	1	0
Abi	GCA_000615245.1	GCF_003046115.1	0	0.000283577	0	0	1	1
Abi	GCA_000615245.1	GCF_003052925.1	0	1e-06	0	0	1	0
Abi	GCA_000615245.1	GCF_003052965.1	0	1e-06	0	0	1	1
Abi	GCA_000615245.1	GCF_003052985.1	0	1e-06	0	0	1	1
Abi	GCA_000615245.1	GCF_003061625.1	0	1e-06	0	0	1	1
Abi	GCA_000615245.1	GCF_003061645.1	0	9.84283e-06	0	0	1	0
Abi	GCA_000615245.1	GCF_003061665.1	0	1e-06	0	0	1	0
Abi	GCA_000615245.1	GCF_003061705.1	0	1e-06	0	0	1	0
Abi	GCA_000615245.1	GCF_003129645.1	0	1e-06	0	0	1	1
Abi	GCA_000615245.1	GCF_003353455.1	0	1e-06	0	0	1	1
Abi	GCA_000615245.1	GCF_003433395.1	0	1e-06	0	0	1	1
Abi	GCA_000615245.1	GCF_003573615.1	0	9.84804e-06	0	0	1	1
Abi	GCA_000615245.1	GCF_004010975.1	0	1e-06	0	0	0	1
Abi	GCA_000615245.1	GCF_004125395.1	0	1e-06	0	0	1	1
Abi	GCA_000615245.1	GCF_004125455.1	0	1e-06	0	0	1	1
Abi	GCA_000615245.1	GCF_004798455.1	0	1.96869e-05	0	0	1	1
Abi	GCA_000615245.1	GCF_006151905.1	0	1.98428e-05	0	0	1	1
Abi	GCA_000615245.1	GCF_008017355.1	0	0.000772617	0	0	1	1
Abi	GCA_000615245.1	GCF_008831425.1	0	1e-06	0	0	1	1
Abi	GCA_000615245.1	GCF_009679345.1	0	1e-06	0	0	1	1
Abi	GCA_000615245.1	GCF_009679405.1	0	1e-06	0	0	1	1
Abi	GCA_000615245.1	GCF_009742715.1	0	0.00199585	0	0	1	1
Abi	GCA_000615245.1	GCF_013167115.1	0	1.97083e-05	0	0	1	1
Abi	GCA_000615245.1	GCF_013425565.1	0	1e-06	0	0	1	1
Abi	GCA_000615245.1	GCF_013425605.1	0	1e-06	0	0	1	1
Abi	GCA_000615245.1	GCF_013425665.1	0	0.000149959	0	0	1	1
Abi	GCA_000615245.1	GCF_013425735.1	0	9.99316e-06	0	0	1	1
Abi	GCA_000615245.1	GCF_014155845.1	0	0.00133558	1	0	1	1
Abi	GCA_000615245.1	GCF_014212185.1	0	1e-06	0	0	1	1
Abi	GCA_000615245.1	GCF_900070175.1	0	1e-06	0	0	1	1
Abi	GCA_000615245.1	GCF_901830405.1	0	1e-06	0	0	1	1
Abi	GCA_000615245.1	GCF_901971785.1	0	5.92589e-05	0	0	1	1
Abi	GCA_000615245.1	GCF_902381635.1	0	1e-06	0	0	0	1
Abi	GCA_000615245.1	N10	0.000248874	0.000414423	0	0	0	1
Abi	GCA_000615245.1	N12	0.00122441	1e-06	0	0	1	0
Abi	GCA_000615245.1	N16	0.000494677	1e-06	0	0	0	0
Abi	GCA_000615245.1	N18	0.000705586	1e-06	0	0	0	0
Abi	GCA_000615245.1	N19	0.000150667	1e-06	0	0	1	1
Abi	GCA_000615245.1	N2	0.01691009	0.000787261	0	0	0	0
Abi	GCA_000615245.1	N20	0.000704586	1e-06	0	0	0	1
Abi	GCA_000615245.1	N23	1.3e-05	1e-06	0	0	0	0
Abi	GCA_000615245.1	N24	1.2e-05	1e-06	0	0	0	0
Abi	GCA_000615245.1	N25	1.1e-05	1e-06	0	0	1	1
Abi	GCA_000615245.1	N29	7e-06	1e-06	0	0	1	1
Abi	GCA_000615245.1	N3	0.01484558	0.00206451	0	0	1	0
Abi	GCA_000615245.1	N30	6e-06	1e-06	0	0	0	0
Abi	GCA_000615245.1	N31	5e-06	1e-06	0	0	0	0
Abi	GCA_000615245.1	N34	2e-06	1e-06	0	0	1	1
Abi	GCA_000615245.1	N36	0.0010099681	0.00141441	0	0	1	0
Abi	GCA_000615245.1	N37	4e-06	0.000169951	0	0	1	1
Abi	GCA_000615245.1	N39	2e-06	1e-06	0	0	0	0
Abi	GCA_000615245.1	N4	0.00011742571	0.0125242	0	0	1	1
Abi	GCA_000615245.1	N40	1e-06	1e-06	0	0	1	0
Abi	GCA_000615245.1	N41	9.05671e-05	0.000919401	0	0	1	1
Abi	GCA_000615245.1	N42	8.95671e-05	1e-06	0	0	0	0
Abi	GCA_000615245.1	N43	8.85671e-05	1e-06	0	0	1	0
Abi	GCA_000615245.1	N44	0.01615924196	0.000787261	0	0	0	0
Abi	GCA_000615245.1	N45	0.01484160196	0.00131764	0	0	0	0
Abi	GCA_000615245.1	N46	0.0010031195	0.0106251	0	0	1	1
Abi	GCA_000615245.1	N47	0.0007942945	0.000208825	0	0	0	0
Abi	GCA_000615245.1	N48	0.000173967	1.96806e-05	0	0	0	0
Abi	GCA_000615245.1	N49	6.8897e-05	1.92693e-05	0	0	0	0
Abi	GCA_000615245.1	N5	0.000108419	9.00671e-06	0	0	1	1
Abi	GCA_000615245.1	N51	0.000773617	1.96775e-05	0	0	1	1
Abi	GCA_000615245.1	N52	0.000295874	1e-06	0	0	1	0
Abi	GCA_000615245.1	N53	0.000772617	1e-06	0	0	0	0
Abi	GCA_000615245.1	N54	0.01065390196	0.0041877	0	0	0	0
Abi	GCA_000615245.1	N55	0.00674883196	0.00390507	0	0	1	1
Abi	GCA_000615245.1	N56	0.00308556196	0.00366327	1	0	0	0
Abi	GCA_000615245.1	N57	0.0030762469	9.31506e-06	0	0	0	0
Abi	GCA_000615245.1	N58	0.00305661	1.96369e-05	0	0	1	0
Abi	GCA_000615245.1	N6	0.0112303	0.00361528	1	0	1	0
Abi	GCA_000615245.1	N60	9.99316e-06	6.90774e-05	0	0	1	1
Abi	GCA_000615245.1	N63	0.000149959	9.91985e-05	0	0	1	1
Abi	GCA_000615245.1	N64	0.00170197	1e-06	0	0	1	1
Abi	GCA_000615245.1	N67	0.00169997	1e-06	0	0	0	1
Abi	GCA_000615245.1	N68	1.96869e-05	1e-06	0	0	0	1
Abi	GCA_000615245.1	N69	0.00169897	1e-06	0	0	0	0
Abi	GCA_000615245.1	N7	0.01106382	0.00416241	0	1	1	1
Abi	GCA_000615245.1	N71	1e-06	9.84455e-06	0	0	1	1
Abi	GCA_000615245.1	N72	0.000355599	0.00168551	0	0	1	1
Abi	GCA_000615245.1	N73	9.01901e-05	0.0109717	0	0	1	1
Abi	GCA_000615245.1	N74	5.029773e-05	9.82206e-06	0	0	1	0
Abi	GCA_000615245.1	N75	4.04493e-05	9.84843e-06	0	0	0	0
Abi	GCA_000615245.1	N78	4.97927e-05	3.93974e-05	0	0	1	1
Abi	GCA_000615245.1	N79	1.084804e-05	1e-06	0	0	1	1
Abi	GCA_000615245.1	N8	0.00741016	0.00365366	0	0	0	0
Abi	GCA_000615245.1	N80	9.84804e-06	1e-06	0	0	0	0
Abi	GCA_000615245.1	N81	3e-06	1e-06	0	0	0	0
Abi	GCA_000615245.1	N82	2e-06	1e-06	0	0	0	0
Abi	GCA_000615245.1	N83	1e-06	1e-06	0	0	0	0
Abi	GCA_000615245.1	N9	0.00122641	0.00618375	0	0	1	1
gabija	GCA_000615245.1	GCA_000615245.1	0	0.00169797	0	0	1	1
gabija	GCA_000615245.1	GCA_001721925.1	0	0.000713985	0	1	1	1
gabija	GCA_000615245.1	GCA_002406785.1	0	1e-06	0	0	1	1
gabija	GCA_000615245.1	GCA_901830355.1	0	1e-06	0	0	1	1
gabija	GCA_000615245.1	GCA_901830365.1	0	0.00122241	0	0	1	1
gabija	GCA_000615245.1	GCF_000011045.1	0	1e-06	0	0	0	1
gabija	GCA_000615245.1	GCF_000026505.1	0	1e-06	0	0	0	1
gabija	GCA_000615245.1	GCF_000173255.4	0	1e-06	0	0	1	1
gabija	GCA_000615245.1	GCF_000311945.1	0	0.000108419	0	0	1	0
gabija	GCA_000615245.1	GCF_000311965.1	0	1e-06	0	0	1	0
gabija	GCA_000615245.1	GCF_000418475.1	0	9.92619e-06	0	0	0	1
gabija	GCA_000615245.1	GCF_000712505.1	0	1e-06	0	0	1	1
gabija	GCA_000615245.1	GCF_000712515.1	0	1e-06	0	1	1	1
gabija	GCA_000615245.1	GCF_000784405.1	0	0.00841416	0	0	1	1
gabija	GCA_000615245.1	GCF_000801045.1	0	0.000295874	0	0	1	1
gabija	GCA_000615245.1	GCF_000932035.1	0	4.97927e-05	0	0	1	1
gabija	GCA_000615245.1	GCF_001044415.1	0	0.000337919	0	0	1	1
gabija	GCA_000615245.1	GCF_001062885.1	0	1.96772e-05	0	0	1	1
gabija	GCA_000615245.1	GCF_001064515.1	0	6.8897e-05	0	0	1	1
gabija	GCA_000615245.1	GCF_001368735.1	0	0.000355599	0	0	1	0
gabija	GCA_000615245.1	GCF_001435405.1	0	1e-06	0	0	1	1
gabija	GCA_000615245.1	GCF_001656535.1	0	0.000703586	0	1	1	1
gabija	GCA_000615245.1	GCF_001656545.1	0	1.96928e-05	0	0	1	1
gabija	GCA_000615245.1	GCF_001656655.1	0	0.0112303	0	0	1	1
gabija	GCA_000615245.1	GCF_001656765.1	0	0.000173967	0	0	1	1
gabija	GCA_000615245.1	GCF_001656785.1	0	0.000248874	0	0	1	1
gabija	GCA_000615245.1	GCF_001656815.1	0	1e-06	0	1	1	1
gabija	GCA_000615245.1	GCF_001656925.1	0	8.85671e-05	0	0	1	1
gabija	GCA_000615245.1	GCF_001656975.1	0	0.000948408	0	0	1	1
gabija	GCA_000615245.1	GCF_001656995.1	0	1e-06	0	0	1	1
gabija	GCA_000615245.1	GCF_001657055.1	0	1e-06	0	0	1	1
gabija	GCA_000615245.1	GCF_001657075.1	0	0.000494677	0	0	1	1
gabija	GCA_000615245.1	GCF_001657085.1	0	3.00271e-05	0	0	1	1
gabija	GCA_000615245.1	GCF_001657115.1	0	0.000235011	0	0	1	1
gabija	GCA_000615245.1	GCF_001657135.1	0	1e-06	0	0	1	1
gabija	GCA_000615245.1	GCF_001657165.1	0	1e-06	0	0	1	1
gabija	GCA_000615245.1	GCF_001756565.1	0	0.000150667	0	0	1	1
gabija	GCA_000615245.1	GCF_001809975.1	0	4.02188e-05	0	0	1	1
gabija	GCA_000615245.1	GCF_001815435.1	0	7.87492e-05	0	0	1	1
gabija	GCA_000615245.1	GCF_001981725.1	0	1e-06	0	0	1	1
gabija	GCA_000615245.1	GCF_001988935.1	0	0.00767107	0	0	1	1
gabija	GCA_000615245.1	GCF_002076955.1	0	1.97078e-05	0	0	1	1
gabija	GCA_000615245.1	GCF_002103215.1	0	1e-06	0	0	1	1
gabija	GCA_000615245.1	GCF_002286235.1	0	3.93622e-05	0	0	1	1
gabija	GCA_000615245.1	GCF_002287945.1	0	9.83592e-06	0	0	1	1
gabija	GCA_000615245.1	GCF_002406705.1	0	3.94493e-05	0	0	1	1
gabija	GCA_000615245.1	GCF_002406715.1	0	1e-06	0	0	1	1
gabija	GCA_000615245.1	GCF_002406745.1	0	1e-06	0	0	1	1
gabija	GCA_000615245.1	GCF_002406795.1	0	1e-06	0	0	1	1
gabija	GCA_000615245.1	GCF_002848015.1	0	1.96812e-05	0	0	0	1
gabija	GCA_000615245.1	GCF_002960215.1	0	1e-06	0	0	1	0
gabija	GCA_000615245.1	GCF_003046115.1	0	0.000283577	0	0	1	1
gabija	GCA_000615245.1	GCF_003052925.1	0	1e-06	0	0	1	0
gabija	GCA_000615245.1	GCF_003052965.1	0	1e-06	0	0	1	1
gabija	GCA_000615245.1	GCF_003052985.1	0	1e-06	0	0	1	1
gabija	GCA_000615245.1	GCF_003061625.1	0	1e-06	0	0	1	1
gabija	GCA_000615245.1	GCF_003061645.1	0	9.84283e-06	0	0	1	0
gabija	GCA_000615245.1	GCF_003061665.1	0	1e-06	0	0	1	0
gabija	GCA_000615245.1	GCF_003061705.1	0	1e-06	0	0	1	0
gabija	GCA_000615245.1	GCF_003129645.1	0	1e-06	0	0	1	1
gabija	GCA_000615245.1	GCF_003353455.1	0	1e-06	0	0	1	1
gabija	GCA_000615245.1	GCF_003433395.1	0	1e-06	0	0	1	1
gabija	GCA_000615245.1	GCF_003573615.1	0	9.84804e-06	0	0	1	1
gabija	GCA_000615245.1	GCF_004010975.1	0	1e-06	0	0	0	1
gabija	GCA_000615245.1	GCF_004125395.1	0	1e-06	0	0	1	1
gabija	GCA_000615245.1	GCF_004125455.1	0	1e-06	0	0	1	1
gabija	GCA_000615245.1	GCF_004798455.1	0	1.96869e-05	0	0	1	1
gabija	GCA_000615245.1	GCF_006151905.1	0	1.98428e-05	0	0	1	1
gabija	GCA_000615245.1	GCF_008017355.1	0	0.000772617	0	0	1	1
gabija	GCA_000615245.1	GCF_008831425.1	0	1e-06	0	0	1	1
gabija	GCA_000615245.1	GCF_009679345.1	0	1e-06	0	1	1	1
gabija	GCA_000615245.1	GCF_009679405.1	0	1e-06	0	0	1	1
gabija	GCA_000615245.1	GCF_009742715.1	0	0.00199585	0	0	1	1
gabija	GCA_000615245.1	GCF_013167115.1	0	1.97083e-05	0	0	1	1
gabija	GCA_000615245.1	GCF_013425565.1	0	1e-06	0	0	1	1
gabija	GCA_000615245.1	GCF_013425605.1	0	1e-06	0	0	1	1
gabija	GCA_000615245.1	GCF_013425665.1	0	0.000149959	0	0	1	1
gabija	GCA_000615245.1	GCF_013425735.1	0	9.99316e-06	0	0	1	1
gabija	GCA_000615245.1	GCF_014155845.1	0	0.00133558	1	0	1	1
gabija	GCA_000615245.1	GCF_014212185.1	0	1e-06	0	0	1	1
gabija	GCA_000615245.1	GCF_900070175.1	0	1e-06	0	0	1	1
gabija	GCA_000615245.1	GCF_901830405.1	0	1e-06	0	0	1	1
gabija	GCA_000615245.1	GCF_901971785.1	0	5.92589e-05	0	0	1	1
gabija	GCA_000615245.1	GCF_902381635.1	0	1e-06	0	0	0	1
gabija	GCA_000615245.1	N10	0.000248874	0.000414423	0	0	0	1
gabija	GCA_000615245.1	N12	0.00122441	1e-06	0	0	1	0
gabija	GCA_000615245.1	N16	0.000494677	1e-06	0	0	0	0
gabija	GCA_000615245.1	N18	0.000705586	1e-06	0	0	0	0
gabija	GCA_000615245.1	N19	0.000150667	1e-06	0	0	1	1
gabija	GCA_000615245.1	N2	0.01691009	0.000787261	0	0	0	0
gabija	GCA_000615245.1	N20	0.000704586	1e-06	0	0	0	1
gabija	GCA_000615245.1	N23	1.3e-05	1e-06	0	0	0	0
gabija	GCA_000615245.1	N24	1.2e-05	1e-06	0	0	0	0
gabija	GCA_000615245.1	N25	1.1e-05	1e-06	0	0	1	1
gabija	GCA_000615245.1	N29	7e-06	1e-06	0	0	1	1
gabija	GCA_000615245.1	N3	0.01484558	0.00206451	0	0	1	0
gabija	GCA_000615245.1	N30	6e-06	1e-06	0	0	0	0
gabija	GCA_000615245.1	N31	5e-06	1e-06	0	0	0	0
gabija	GCA_000615245.1	N34	2e-06	1e-06	0	0	1	1
gabija	GCA_000615245.1	N36	0.0010099681	0.00141441	0	0	1	0
gabija	GCA_000615245.1	N37	4e-06	0.000169951	0	0	1	1
gabija	GCA_000615245.1	N39	2e-06	1e-06	0	0	0	0
gabija	GCA_000615245.1	N4	0.00011742571	0.0125242	0	0	1	1
gabija	GCA_000615245.1	N40	1e-06	1e-06	0	0	1	0
gabija	GCA_000615245.1	N41	9.05671e-05	0.000919401	0	0	1	1
gabija	GCA_000615245.1	N42	8.95671e-05	1e-06	0	0	0	0
gabija	GCA_000615245.1	N43	8.85671e-05	1e-06	0	0	1	0
gabija	GCA_000615245.1	N44	0.01615924196	0.000787261	0	0	0	0
gabija	GCA_000615245.1	N45	0.01484160196	0.00131764	0	0	0	0
gabija	GCA_000615245.1	N46	0.0010031195	0.0106251	0	0	1	1
gabija	GCA_000615245.1	N47	0.0007942945	0.000208825	0	0	0	0
gabija	GCA_000615245.1	N48	0.000173967	1.96806e-05	0	0	0	0
gabija	GCA_000615245.1	N49	6.8897e-05	1.92693e-05	0	0	0	0
gabija	GCA_000615245.1	N5	0.000108419	9.00671e-06	0	0	1	1
gabija	GCA_000615245.1	N51	0.000773617	1.96775e-05	0	0	1	1
gabija	GCA_000615245.1	N52	0.000295874	1e-06	0	0	1	0
gabija	GCA_000615245.1	N53	0.000772617	1e-06	0	0	0	0
gabija	GCA_000615245.1	N54	0.01065390196	0.0041877	0	0	0	0
gabija	GCA_000615245.1	N55	0.00674883196	0.00390507	0	0	1	1
gabija	GCA_000615245.1	N56	0.00308556196	0.00366327	0	0	0	0
gabija	GCA_000615245.1	N57	0.0030762469	9.31506e-06	0	0	0	0
gabija	GCA_000615245.1	N58	0.00305661	1.96369e-05	0	0	1	0
gabija	GCA_000615245.1	N6	0.0112303	0.00361528	0	0	1	0
gabija	GCA_000615245.1	N60	9.99316e-06	6.90774e-05	0	0	1	1
gabija	GCA_000615245.1	N63	0.000149959	9.91985e-05	0	0	1	1
gabija	GCA_000615245.1	N64	0.00170197	1e-06	1	0	1	1
gabija	GCA_000615245.1	N67	0.00169997	1e-06	0	0	0	1
gabija	GCA_000615245.1	N68	1.96869e-05	1e-06	0	0	0	1
gabija	GCA_000615245.1	N69	0.00169897	1e-06	0	0	0	0
gabija	GCA_000615245.1	N7	0.01106382	0.00416241	0	0	1	1
gabija	GCA_000615245.1	N71	1e-06	9.84455e-06	0	0	1	1
gabija	GCA_000615245.1	N72	0.000355599	0.00168551	0	0	1	1
gabija	GCA_000615245.1	N73	9.01901e-05	0.0109717	0	0	1	1
gabija	GCA_000615245.1	N74	5.029773e-05	9.82206e-06	0	0	1	0
gabija	GCA_000615245.1	N75	4.04493e-05	9.84843e-06	0	0	0	0
gabija	GCA_000615245.1	N78	4.97927e-05	3.93974e-05	0	0	1	1
gabija	GCA_000615245.1	N79	1.084804e-05	1e-06	0	0	1	1
gabija	GCA_000615245.1	N8	0.00741016	0.00365366	0	0	0	0
gabija	GCA_000615245.1	N80	9.84804e-06	1e-06	0	0	0	0
gabija	GCA_000615245.1	N81	3e-06	1e-06	0	0	0	0
gabija	GCA_000615245.1	N82	2e-06	1e-06	0	0	0	0
gabija	GCA_000615245.1	N83	1e-06	1e-06	0	0	0	0
gabija	GCA_000615245.1	N9	0.00122641	0.00618375	1	0	1	1
DRT	GCA_000615245.1	GCA_000615245.1	0	0.00169797	0	0	1	1
DRT	GCA_000615245.1	GCA_001721925.1	0	0.000713985	0	0	1	1
DRT	GCA_000615245.1	GCA_002406785.1	0	1e-06	0	0	1	1
DRT	GCA_000615245.1	GCA_901830355.1	0	1e-06	0	0	1	1
DRT	GCA_000615245.1	GCA_901830365.1	0	0.00122241	0	0	1	1
DRT	GCA_000615245.1	GCF_000011045.1	0	1e-06	0	0	0	1
DRT	GCA_000615245.1	GCF_000026505.1	0	1e-06	0	0	0	1
DRT	GCA_000615245.1	GCF_000173255.4	0	1e-06	0	0	1	1
DRT	GCA_000615245.1	GCF_000311945.1	0	0.000108419	0	0	1	0
DRT	GCA_000615245.1	GCF_000311965.1	0	1e-06	0	0	1	0
DRT	GCA_000615245.1	GCF_000418475.1	0	9.92619e-06	0	0	0	1
DRT	GCA_000615245.1	GCF_000712505.1	0	1e-06	0	0	1	1
DRT	GCA_000615245.1	GCF_000712515.1	0	1e-06	0	0	1	1
DRT	GCA_000615245.1	GCF_000784405.1	0	0.00841416	0	0	1	1
DRT	GCA_000615245.1	GCF_000801045.1	0	0.000295874	0	0	1	1
DRT	GCA_000615245.1	GCF_000932035.1	0	4.97927e-05	0	0	1	1
DRT	GCA_000615245.1	GCF_001044415.1	0	0.000337919	0	0	1	1
DRT	GCA_000615245.1	GCF_001062885.1	0	1.96772e-05	1	0	1	1
DRT	GCA_000615245.1	GCF_001064515.1	0	6.8897e-05	0	0	1	1
DRT	GCA_000615245.1	GCF_001368735.1	0	0.000355599	0	0	1	0
DRT	GCA_000615245.1	GCF_001435405.1	0	1e-06	0	0	1	1
DRT	GCA_000615245.1	GCF_001656535.1	0	0.000703586	0	0	1	1
DRT	GCA_000615245.1	GCF_001656545.1	0	1.96928e-05	0	0	1	1
DRT	GCA_000615245.1	GCF_001656655.1	0	0.0112303	0	0	1	1
DRT	GCA_000615245.1	GCF_001656765.1	0	0.000173967	0	0	1	1
DRT	GCA_000615245.1	GCF_001656785.1	0	0.000248874	0	0	1	1
DRT	GCA_000615245.1	GCF_001656815.1	0	1e-06	0	0	1	1
DRT	GCA_000615245.1	GCF_001656925.1	0	8.85671e-05	0	0	1	1
DRT	GCA_000615245.1	GCF_001656975.1	0	0.000948408	0	0	1	1
DRT	GCA_000615245.1	GCF_001656995.1	0	1e-06	0	0	1	1
DRT	GCA_000615245.1	GCF_001657055.1	0	1e-06	0	0	1	1
DRT	GCA_000615245.1	GCF_001657075.1	0	0.000494677	0	0	1	1
DRT	GCA_000615245.1	GCF_001657085.1	0	3.00271e-05	0	0	1	1
DRT	GCA_000615245.1	GCF_001657115.1	0	0.000235011	0	0	1	1
DRT	GCA_000615245.1	GCF_001657135.1	0	1e-06	0	0	1	1
DRT	GCA_000615245.1	GCF_001657165.1	0	1e-06	0	0	1	1
DRT	GCA_000615245.1	GCF_001756565.1	0	0.000150667	0	0	1	1
DRT	GCA_000615245.1	GCF_001809975.1	0	4.02188e-05	0	0	1	1
DRT	GCA_000615245.1	GCF_001815435.1	0	7.87492e-05	0	0	1	1
DRT	GCA_000615245.1	GCF_001981725.1	0	1e-06	0	0	1	1
DRT	GCA_000615245.1	GCF_001988935.1	0	0.00767107	0	0	1	1
DRT	GCA_000615245.1	GCF_002076955.1	0	1.97078e-05	0	0	1	1
DRT	GCA_000615245.1	GCF_002103215.1	0	1e-06	0	0	1	1
DRT	GCA_000615245.1	GCF_002286235.1	0	3.93622e-05	0	0	1	1
DRT	GCA_000615245.1	GCF_002287945.1	0	9.83592e-06	0	0	1	1
DRT	GCA_000615245.1	GCF_002406705.1	0	3.94493e-05	0	0	1	1
DRT	GCA_000615245.1	GCF_002406715.1	0	1e-06	0	0	1	1
DRT	GCA_000615245.1	GCF_002406745.1	0	1e-06	0	0	1	1
DRT	GCA_000615245.1	GCF_002406795.1	0	1e-06	0	0	1	1
DRT	GCA_000615245.1	GCF_002848015.1	0	1.96812e-05	0	0	0	1
DRT	GCA_000615245.1	GCF_002960215.1	0	1e-06	0	0	1	0
DRT	GCA_000615245.1	GCF_003046115.1	0	0.000283577	0	0	1	1
DRT	GCA_000615245.1	GCF_003052925.1	0	1e-06	0	0	1	0
DRT	GCA_000615245.1	GCF_003052965.1	0	1e-06	0	0	1	1
DRT	GCA_000615245.1	GCF_003052985.1	0	1e-06	0	0	1	1
DRT	GCA_000615245.1	GCF_003061625.1	0	1e-06	0	0	1	1
DRT	GCA_000615245.1	GCF_003061645.1	0	9.84283e-06	0	0	1	0
DRT	GCA_000615245.1	GCF_003061665.1	0	1e-06	0	0	1	0
DRT	GCA_000615245.1	GCF_003061705.1	0	1e-06	0	0	1	0
DRT	GCA_000615245.1	GCF_003129645.1	0	1e-06	0	0	1	1
DRT	GCA_000615245.1	GCF_003353455.1	0	1e-06	0	0	1	1
DRT	GCA_000615245.1	GCF_003433395.1	0	1e-06	0	0	1	1
DRT	GCA_000615245.1	GCF_003573615.1	0	9.84804e-06	0	0	1	1
DRT	GCA_000615245.1	GCF_004010975.1	0	1e-06	0	0	0	1
DRT	GCA_000615245.1	GCF_004125395.1	0	1e-06	0	0	1	1
DRT	GCA_000615245.1	GCF_004125455.1	0	1e-06	0	0	1	1
DRT	GCA_000615245.1	GCF_004798455.1	0	1.96869e-05	0	0	1	1
DRT	GCA_000615245.1	GCF_006151905.1	0	1.98428e-05	0	0	1	1
DRT	GCA_000615245.1	GCF_008017355.1	0	0.000772617	0	0	1	1
DRT	GCA_000615245.1	GCF_008831425.1	0	1e-06	0	0	1	1
DRT	GCA_000615245.1	GCF_009679345.1	0	1e-06	0	0	1	1
DRT	GCA_000615245.1	GCF_009679405.1	0	1e-06	0	0	1	1
DRT	GCA_000615245.1	GCF_009742715.1	0	0.00199585	0	0	1	1
DRT	GCA_000615245.1	GCF_013167115.1	0	1.97083e-05	0	0	1	1
DRT	GCA_000615245.1	GCF_013425565.1	0	1e-06	0	0	1	1
DRT	GCA_000615245.1	GCF_013425605.1	0	1e-06	0	0	1	1
DRT	GCA_000615245.1	GCF_013425665.1	0	0.000149959	0	0	1	1
DRT	GCA_000615245.1	GCF_013425735.1	0	9.99316e-06	0	0	1	1
DRT	GCA_000615245.1	GCF_014155845.1	0	0.00133558	0	0	1	1
DRT	GCA_000615245.1	GCF_014212185.1	0	1e-06	0	0	1	1
DRT	GCA_000615245.1	GCF_900070175.1	0	1e-06	0	0	1	1
DRT	GCA_000615245.1	GCF_901830405.1	0	1e-06	0	0	1	1
DRT	GCA_000615245.1	GCF_901971785.1	0	5.92589e-05	0	0	1	1
DRT	GCA_000615245.1	GCF_902381635.1	0	1e-06	0	0	0	1
DRT	GCA_000615245.1	N10	0.000248874	0.000414423	0	0	0	1
DRT	GCA_000615245.1	N12	0.00122441	1e-06	0	0	1	0
DRT	GCA_000615245.1	N16	0.000494677	1e-06	0	0	0	0
DRT	GCA_000615245.1	N18	0.000705586	1e-06	0	0	0	0
DRT	GCA_000615245.1	N19	0.000150667	1e-06	0	0	1	1
DRT	GCA_000615245.1	N2	0.01691009	0.000787261	0	0	0	0
DRT	GCA_000615245.1	N20	0.000704586	1e-06	0	0	0	1
DRT	GCA_000615245.1	N23	1.3e-05	1e-06	0	0	0	0
DRT	GCA_000615245.1	N24	1.2e-05	1e-06	0	0	0	0
DRT	GCA_000615245.1	N25	1.1e-05	1e-06	0	0	1	1
DRT	GCA_000615245.1	N29	7e-06	1e-06	0	0	1	1
DRT	GCA_000615245.1	N3	0.01484558	0.00206451	0	0	1	0
DRT	GCA_000615245.1	N30	6e-06	1e-06	0	0	0	0
DRT	GCA_000615245.1	N31	5e-06	1e-06	0	0	0	0
DRT	GCA_000615245.1	N34	2e-06	1e-06	0	0	1	1
DRT	GCA_000615245.1	N36	0.0010099681	0.00141441	0	0	1	0
DRT	GCA_000615245.1	N37	4e-06	0.000169951	0	0	1	1
DRT	GCA_000615245.1	N39	2e-06	1e-06	0	0	0	0
DRT	GCA_000615245.1	N4	0.00011742571	0.0125242	0	1	1	1
DRT	GCA_000615245.1	N40	1e-06	1e-06	0	0	1	0
DRT	GCA_000615245.1	N41	9.05671e-05	0.000919401	0	0	1	1
DRT	GCA_000615245.1	N42	8.95671e-05	1e-06	0	0	0	0
DRT	GCA_000615245.1	N43	8.85671e-05	1e-06	0	0	1	0
DRT	GCA_000615245.1	N44	0.01615924196	0.000787261	0	0	0	0
DRT	GCA_000615245.1	N45	0.01484160196	0.00131764	0	0	0	0
DRT	GCA_000615245.1	N46	0.0010031195	0.0106251	0	0	1	1
DRT	GCA_000615245.1	N47	0.0007942945	0.000208825	0	0	0	0
DRT	GCA_000615245.1	N48	0.000173967	1.96806e-05	0	0	0	0
DRT	GCA_000615245.1	N49	6.8897e-05	1.92693e-05	0	0	0	0
DRT	GCA_000615245.1	N5	0.000108419	9.00671e-06	0	0	1	1
DRT	GCA_000615245.1	N51	0.000773617	1.96775e-05	0	0	1	1
DRT	GCA_000615245.1	N52	0.000295874	1e-06	0	0	1	0
DRT	GCA_000615245.1	N53	0.000772617	1e-06	0	0	0	0
DRT	GCA_000615245.1	N54	0.01065390196	0.0041877	0	0	0	0
DRT	GCA_000615245.1	N55	0.00674883196	0.00390507	0	0	1	1
DRT	GCA_000615245.1	N56	0.00308556196	0.00366327	0	0	0	0
DRT	GCA_000615245.1	N57	0.0030762469	9.31506e-06	0	0	0	0
DRT	GCA_000615245.1	N58	0.00305661	1.96369e-05	0	0	1	0
DRT	GCA_000615245.1	N6	0.0112303	0.00361528	0	0	1	0
DRT	GCA_000615245.1	N60	9.99316e-06	6.90774e-05	0	0	1	1
DRT	GCA_000615245.1	N63	0.000149959	9.91985e-05	0	0	1	1
DRT	GCA_000615245.1	N64	0.00170197	1e-06	0	0	1	1
DRT	GCA_000615245.1	N67	0.00169997	1e-06	0	0	0	1
DRT	GCA_000615245.1	N68	1.96869e-05	1e-06	0	0	0	1
DRT	GCA_000615245.1	N69	0.00169897	1e-06	0	0	0	0
DRT	GCA_000615245.1	N7	0.01106382	0.00416241	1	0	1	1
DRT	GCA_000615245.1	N71	1e-06	9.84455e-06	0	0	1	1
DRT	GCA_000615245.1	N72	0.000355599	0.00168551	0	0	1	1
DRT	GCA_000615245.1	N73	9.01901e-05	0.0109717	0	0	1	1
DRT	GCA_000615245.1	N74	5.029773e-05	9.82206e-06	0	0	1	0
DRT	GCA_000615245.1	N75	4.04493e-05	9.84843e-06	0	0	0	0
DRT	GCA_000615245.1	N78	4.97927e-05	3.93974e-05	0	0	1	1
DRT	GCA_000615245.1	N79	1.084804e-05	1e-06	0	0	1	1
DRT	GCA_000615245.1	N8	0.00741016	0.00365366	0	0	0	0
DRT	GCA_000615245.1	N80	9.84804e-06	1e-06	0	0	0	0
DRT	GCA_000615245.1	N81	3e-06	1e-06	0	0	0	0
DRT	GCA_000615245.1	N82	2e-06	1e-06	0	0	0	0
DRT	GCA_000615245.1	N83	1e-06	1e-06	0	0	0	0
DRT	GCA_000615245.1	N9	0.00122641	0.00618375	0	0	1	1
CBASS	GCA_000615245.1	GCA_000615245.1	0	0.00169797	0	0	1	1
CBASS	GCA_000615245.1	GCA_001721925.1	0	0.000713985	0	0	1	1
CBASS	GCA_000615245.1	GCA_002406785.1	0	1e-06	0	0	1	1
CBASS	GCA_000615245.1	GCA_901830355.1	0	1e-06	0	0	1	1
CBASS	GCA_000615245.1	GCA_901830365.1	0	0.00122241	0	0	1	1
CBASS	GCA_000615245.1	GCF_000011045.1	0	1e-06	0	0	0	1
CBASS	GCA_000615245.1	GCF_000026505.1	0	1e-06	0	0	0	1
CBASS	GCA_000615245.1	GCF_000173255.4	0	1e-06	0	0	1	1
CBASS	GCA_000615245.1	GCF_000311945.1	0	0.000108419	0	0	1	0
CBASS	GCA_000615245.1	GCF_000311965.1	0	1e-06	0	0	1	0
CBASS	GCA_000615245.1	GCF_000418475.1	0	9.92619e-06	0	0	0	1
CBASS	GCA_000615245.1	GCF_000712505.1	0	1e-06	0	0	1	1
CBASS	GCA_000615245.1	GCF_000712515.1	0	1e-06	0	0	1	1
CBASS	GCA_000615245.1	GCF_000784405.1	0	0.00841416	0	0	1	1
CBASS	GCA_000615245.1	GCF_000801045.1	0	0.000295874	0	0	1	1
CBASS	GCA_000615245.1	GCF_000932035.1	0	4.97927e-05	0	0	1	1
CBASS	GCA_000615245.1	GCF_001044415.1	0	0.000337919	0	0	1	1
CBASS	GCA_000615245.1	GCF_001062885.1	0	1.96772e-05	0	0	1	1
CBASS	GCA_000615245.1	GCF_001064515.1	0	6.8897e-05	0	0	1	1
CBASS	GCA_000615245.1	GCF_001368735.1	0	0.000355599	0	0	1	0
CBASS	GCA_000615245.1	GCF_001435405.1	0	1e-06	0	0	1	1
CBASS	GCA_000615245.1	GCF_001656535.1	0	0.000703586	0	0	1	1
CBASS	GCA_000615245.1	GCF_001656545.1	0	1.96928e-05	0	0	1	1
CBASS	GCA_000615245.1	GCF_001656655.1	0	0.0112303	0	0	1	1
CBASS	GCA_000615245.1	GCF_001656765.1	0	0.000173967	0	0	1	1
CBASS	GCA_000615245.1	GCF_001656785.1	0	0.000248874	0	0	1	1
CBASS	GCA_000615245.1	GCF_001656815.1	0	1e-06	0	0	1	1
CBASS	GCA_000615245.1	GCF_001656925.1	0	8.85671e-05	0	0	1	1
CBASS	GCA_000615245.1	GCF_001656975.1	0	0.000948408	0	0	1	1
CBASS	GCA_000615245.1	GCF_001656995.1	0	1e-06	0	0	1	1
CBASS	GCA_000615245.1	GCF_001657055.1	0	1e-06	0	0	1	1
CBASS	GCA_000615245.1	GCF_001657075.1	0	0.000494677	0	0	1	1
CBASS	GCA_000615245.1	GCF_001657085.1	0	3.00271e-05	0	0	1	1
CBASS	GCA_000615245.1	GCF_001657115.1	0	0.000235011	0	0	1	1
CBASS	GCA_000615245.1	GCF_001657135.1	0	1e-06	0	0	1	1
CBASS	GCA_000615245.1	GCF_001657165.1	0	1e-06	0	0	1	1
CBASS	GCA_000615245.1	GCF_001756565.1	0	0.000150667	0	0	1	1
CBASS	GCA_000615245.1	GCF_001809975.1	0	4.02188e-05	0	0	1	1
CBASS	GCA_000615245.1	GCF_001815435.1	0	7.87492e-05	0	0	1	1
CBASS	GCA_000615245.1	GCF_001981725.1	0	1e-06	0	0	1	1
CBASS	GCA_000615245.1	GCF_001988935.1	0	0.00767107	1	0	1	1
CBASS	GCA_000615245.1	GCF_002076955.1	0	1.97078e-05	0	0	1	1
CBASS	GCA_000615245.1	GCF_002103215.1	0	1e-06	0	0	1	1
CBASS	GCA_000615245.1	GCF_002286235.1	0	3.93622e-05	0	0	1	1
CBASS	GCA_000615245.1	GCF_002287945.1	0	9.83592e-06	0	0	1	1
CBASS	GCA_000615245.1	GCF_002406705.1	0	3.94493e-05	0	0	1	1
CBASS	GCA_000615245.1	GCF_002406715.1	0	1e-06	0	0	1	1
CBASS	GCA_000615245.1	GCF_002406745.1	0	1e-06	0	0	1	1
CBASS	GCA_000615245.1	GCF_002406795.1	0	1e-06	0	0	1	1
CBASS	GCA_000615245.1	GCF_002848015.1	0	1.96812e-05	0	0	0	1
CBASS	GCA_000615245.1	GCF_002960215.1	0	1e-06	0	0	1	0
CBASS	GCA_000615245.1	GCF_003046115.1	0	0.000283577	0	0	1	1
CBASS	GCA_000615245.1	GCF_003052925.1	0	1e-06	0	0	1	0
CBASS	GCA_000615245.1	GCF_003052965.1	0	1e-06	0	0	1	1
CBASS	GCA_000615245.1	GCF_003052985.1	0	1e-06	0	0	1	1
CBASS	GCA_000615245.1	GCF_003061625.1	0	1e-06	0	0	1	1
CBASS	GCA_000615245.1	GCF_003061645.1	0	9.84283e-06	0	0	1	0
CBASS	GCA_000615245.1	GCF_003061665.1	0	1e-06	0	0	1	0
CBASS	GCA_000615245.1	GCF_003061705.1	0	1e-06	0	0	1	0
CBASS	GCA_000615245.1	GCF_003129645.1	0	1e-06	0	0	1	1
CBASS	GCA_000615245.1	GCF_003353455.1	0	1e-06	0	0	1	1
CBASS	GCA_000615245.1	GCF_003433395.1	0	1e-06	0	0	1	1
CBASS	GCA_000615245.1	GCF_003573615.1	0	9.84804e-06	0	0	1	1
CBASS	GCA_000615245.1	GCF_004010975.1	0	1e-06	0	0	0	1
CBASS	GCA_000615245.1	GCF_004125395.1	0	1e-06	0	0	1	1
CBASS	GCA_000615245.1	GCF_004125455.1	0	1e-06	0	0	1	1
CBASS	GCA_000615245.1	GCF_004798455.1	0	1.96869e-05	0	0	1	1
CBASS	GCA_000615245.1	GCF_006151905.1	0	1.98428e-05	0	0	1	1
CBASS	GCA_000615245.1	GCF_008017355.1	0	0.000772617	0	0	1	1
CBASS	GCA_000615245.1	GCF_008831425.1	0	1e-06	0	0	1	1
CBASS	GCA_000615245.1	GCF_009679345.1	0	1e-06	0	0	1	1
CBASS	GCA_000615245.1	GCF_009679405.1	0	1e-06	0	0	1	1
CBASS	GCA_000615245.1	GCF_009742715.1	0	0.00199585	0	0	1	1
CBASS	GCA_000615245.1	GCF_013167115.1	0	1.97083e-05	0	0	1	1
CBASS	GCA_000615245.1	GCF_013425565.1	0	1e-06	0	0	1	1
CBASS	GCA_000615245.1	GCF_013425605.1	0	1e-06	0	0	1	1
CBASS	GCA_000615245.1	GCF_013425665.1	0	0.000149959	0	0	1	1
CBASS	GCA_000615245.1	GCF_013425735.1	0	9.99316e-06	0	0	1	1
CBASS	GCA_000615245.1	GCF_014155845.1	0	0.00133558	0	0	1	1
CBASS	GCA_000615245.1	GCF_014212185.1	0	1e-06	0	0	1	1
CBASS	GCA_000615245.1	GCF_900070175.1	0	1e-06	0	0	1	1
CBASS	GCA_000615245.1	GCF_901830405.1	0	1e-06	0	0	1	1
CBASS	GCA_000615245.1	GCF_901971785.1	0	5.92589e-05	0	0	1	1
CBASS	GCA_000615245.1	GCF_902381635.1	0	1e-06	0	0	0	1
CBASS	GCA_000615245.1	N10	0.000248874	0.000414423	0	0	0	1
CBASS	GCA_000615245.1	N12	0.00122441	1e-06	0	0	1	0
CBASS	GCA_000615245.1	N16	0.000494677	1e-06	0	0	0	0
CBASS	GCA_000615245.1	N18	0.000705586	1e-06	0	0	0	0
CBASS	GCA_000615245.1	N19	0.000150667	1e-06	0	0	1	1
CBASS	GCA_000615245.1	N2	0.01691009	0.000787261	0	0	0	0
CBASS	GCA_000615245.1	N20	0.000704586	1e-06	0	0	0	1
CBASS	GCA_000615245.1	N23	1.3e-05	1e-06	0	0	0	0
CBASS	GCA_000615245.1	N24	1.2e-05	1e-06	0	0	0	0
CBASS	GCA_000615245.1	N25	1.1e-05	1e-06	0	0	1	1
CBASS	GCA_000615245.1	N29	7e-06	1e-06	0	0	1	1
CBASS	GCA_000615245.1	N3	0.01484558	0.00206451	0	0	1	0
CBASS	GCA_000615245.1	N30	6e-06	1e-06	0	0	0	0
CBASS	GCA_000615245.1	N31	5e-06	1e-06	0	0	0	0
CBASS	GCA_000615245.1	N34	2e-06	1e-06	0	0	1	1
CBASS	GCA_000615245.1	N36	0.0010099681	0.00141441	0	0	1	0
CBASS	GCA_000615245.1	N37	4e-06	0.000169951	0	0	1	1
CBASS	GCA_000615245.1	N39	2e-06	1e-06	0	0	0	0
CBASS	GCA_000615245.1	N4	0.00011742571	0.0125242	0	0	1	1
CBASS	GCA_000615245.1	N40	1e-06	1e-06	0	0	1	0
CBASS	GCA_000615245.1	N41	9.05671e-05	0.000919401	0	0	1	1
CBASS	GCA_000615245.1	N42	8.95671e-05	1e-06	0	0	0	0
CBASS	GCA_000615245.1	N43	8.85671e-05	1e-06	0	0	1	0
CBASS	GCA_000615245.1	N44	0.01615924196	0.000787261	0	0	0	0
CBASS	GCA_000615245.1	N45	0.01484160196	0.00131764	0	0	0	0
CBASS	GCA_000615245.1	N46	0.0010031195	0.0106251	0	0	1	1
CBASS	GCA_000615245.1	N47	0.0007942945	0.000208825	0	0	0	0
CBASS	GCA_000615245.1	N48	0.000173967	1.96806e-05	0	0	0	0
CBASS	GCA_000615245.1	N49	6.8897e-05	1.92693e-05	0	0	0	0
CBASS	GCA_000615245.1	N5	0.000108419	9.00671e-06	0	0	1	1
CBASS	GCA_000615245.1	N51	0.000773617	1.96775e-05	0	0	1	1
CBASS	GCA_000615245.1	N52	0.000295874	1e-06	0	0	1	0
CBASS	GCA_000615245.1	N53	0.000772617	1e-06	0	0	0	0
CBASS	GCA_000615245.1	N54	0.01065390196	0.0041877	0	0	0	0
CBASS	GCA_000615245.1	N55	0.00674883196	0.00390507	0	0	1	1
CBASS	GCA_000615245.1	N56	0.00308556196	0.00366327	0	0	0	0
CBASS	GCA_000615245.1	N57	0.0030762469	9.31506e-06	0	0	0	0
CBASS	GCA_000615245.1	N58	0.00305661	1.96369e-05	0	0	1	0
CBASS	GCA_000615245.1	N6	0.0112303	0.00361528	0	0	1	0
CBASS	GCA_000615245.1	N60	9.99316e-06	6.90774e-05	0	0	1	1
CBASS	GCA_000615245.1	N63	0.000149959	9.91985e-05	0	0	1	1
CBASS	GCA_000615245.1	N64	0.00170197	1e-06	0	0	1	1
CBASS	GCA_000615245.1	N67	0.00169997	1e-06	0	0	0	1
CBASS	GCA_000615245.1	N68	1.96869e-05	1e-06	0	0	0	1
CBASS	GCA_000615245.1	N69	0.00169897	1e-06	0	0	0	0
CBASS	GCA_000615245.1	N7	0.01106382	0.00416241	0	0	1	1
CBASS	GCA_000615245.1	N71	1e-06	9.84455e-06	0	0	1	1
CBASS	GCA_000615245.1	N72	0.000355599	0.00168551	1	0	1	1
CBASS	GCA_000615245.1	N73	9.01901e-05	0.0109717	0	0	1	1
CBASS	GCA_000615245.1	N74	5.029773e-05	9.82206e-06	0	0	1	0
CBASS	GCA_000615245.1	N75	4.04493e-05	9.84843e-06	0	0	0	0
CBASS	GCA_000615245.1	N78	4.97927e-05	3.93974e-05	0	0	1	1
CBASS	GCA_000615245.1	N79	1.084804e-05	1e-06	0	0	1	1
CBASS	GCA_000615245.1	N8	0.00741016	0.00365366	0	0	0	0
CBASS	GCA_000615245.1	N80	9.84804e-06	1e-06	0	0	0	0
CBASS	GCA_000615245.1	N81	3e-06	1e-06	0	0	0	0
CBASS	GCA_000615245.1	N82	2e-06	1e-06	0	0	0	0
CBASS	GCA_000615245.1	N83	1e-06	1e-06	0	0	0	0
CBASS	GCA_000615245.1	N9	0.00122641	0.00618375	0	0	1	1
CRISPR	GCA_000615245.1	GCA_000615245.1	0	0.00169797	0	0	1	1
CRISPR	GCA_000615245.1	GCA_001721925.1	0	0.000713985	1	0	1	1
CRISPR	GCA_000615245.1	GCA_002406785.1	0	1e-06	0	0	1	1
CRISPR	GCA_000615245.1	GCA_901830355.1	0	1e-06	0	0	1	1
CRISPR	GCA_000615245.1	GCA_901830365.1	0	0.00122241	0	0	1	1
CRISPR	GCA_000615245.1	GCF_000011045.1	0	1e-06	0	0	0	1
CRISPR	GCA_000615245.1	GCF_000026505.1	0	1e-06	0	0	0	1
CRISPR	GCA_000615245.1	GCF_000173255.4	0	1e-06	0	0	1	1
CRISPR	GCA_000615245.1	GCF_000311945.1	0	0.000108419	0	0	1	0
CRISPR	GCA_000615245.1	GCF_000311965.1	0	1e-06	0	0	1	0
CRISPR	GCA_000615245.1	GCF_000418475.1	0	9.92619e-06	0	0	0	1
CRISPR	GCA_000615245.1	GCF_000712505.1	0	1e-06	0	0	1	1
CRISPR	GCA_000615245.1	GCF_000712515.1	0	1e-06	0	0	1	1
CRISPR	GCA_000615245.1	GCF_000784405.1	0	0.00841416	0	1	1	1
CRISPR	GCA_000615245.1	GCF_000801045.1	0	0.000295874	0	0	1	1
CRISPR	GCA_000615245.1	GCF_000932035.1	0	4.97927e-05	0	0	1	1
CRISPR	GCA_000615245.1	GCF_001044415.1	0	0.000337919	0	0	1	1
CRISPR	GCA_000615245.1	GCF_001062885.1	0	1.96772e-05	0	0	1	1
CRISPR	GCA_000615245.1	GCF_001064515.1	0	6.8897e-05	0	0	1	1
CRISPR	GCA_000615245.1	GCF_001368735.1	0	0.000355599	0	0	1	0
CRISPR	GCA_000615245.1	GCF_001435405.1	0	1e-06	0	0	1	1
CRISPR	GCA_000615245.1	GCF_001656535.1	0	0.000703586	1	1	1	1
CRISPR	GCA_000615245.1	GCF_001656545.1	0	1.96928e-05	0	0	1	1
CRISPR	GCA_000615245.1	GCF_001656655.1	0	0.0112303	0	0	1	1
CRISPR	GCA_000615245.1	GCF_001656765.1	0	0.000173967	1	1	1	1
CRISPR	GCA_000615245.1	GCF_001656785.1	0	0.000248874	0	0	1	1
CRISPR	GCA_000615245.1	GCF_001656815.1	0	1e-06	0	0	1	1
CRISPR	GCA_000615245.1	GCF_001656925.1	0	8.85671e-05	0	0	1	1
CRISPR	GCA_000615245.1	GCF_001656975.1	0	0.000948408	0	0	1	1
CRISPR	GCA_000615245.1	GCF_001656995.1	0	1e-06	0	0	1	1
CRISPR	GCA_000615245.1	GCF_001657055.1	0	1e-06	0	0	1	1
CRISPR	GCA_000615245.1	GCF_001657075.1	0	0.000494677	0	0	1	1
CRISPR	GCA_000615245.1	GCF_001657085.1	0	3.00271e-05	0	0	1	1
CRISPR	GCA_000615245.1	GCF_001657115.1	0	0.000235011	1	1	1	1
CRISPR	GCA_000615245.1	GCF_001657135.1	0	1e-06	1	1	1	1
CRISPR	GCA_000615245.1	GCF_001657165.1	0	1e-06	0	0	1	1
CRISPR	GCA_000615245.1	GCF_001756565.1	0	0.000150667	0	0	1	1
CRISPR	GCA_000615245.1	GCF_001809975.1	0	4.02188e-05	0	0	1	1
CRISPR	GCA_000615245.1	GCF_001815435.1	0	7.87492e-05	0	0	1	1
CRISPR	GCA_000615245.1	GCF_001981725.1	0	1e-06	0	0	1	1
CRISPR	GCA_000615245.1	GCF_001988935.1	0	0.00767107	0	0	1	1
CRISPR	GCA_000615245.1	GCF_002076955.1	0	1.97078e-05	0	0	1	1
CRISPR	GCA_000615245.1	GCF_002103215.1	0	1e-06	0	0	1	1
CRISPR	GCA_000615245.1	GCF_002286235.1	0	3.93622e-05	1	0	1	1
CRISPR	GCA_000615245.1	GCF_002287945.1	0	9.83592e-06	0	0	1	1
CRISPR	GCA_000615245.1	GCF_002406705.1	0	3.94493e-05	0	0	1	1
CRISPR	GCA_000615245.1	GCF_002406715.1	0	1e-06	0	0	1	1
CRISPR	GCA_000615245.1	GCF_002406745.1	0	1e-06	0	0	1	1
CRISPR	GCA_000615245.1	GCF_002406795.1	0	1e-06	0	0	1	1
CRISPR	GCA_000615245.1	GCF_002848015.1	0	1.96812e-05	0	0	0	1
CRISPR	GCA_000615245.1	GCF_002960215.1	0	1e-06	0	0	1	0
CRISPR	GCA_000615245.1	GCF_003046115.1	0	0.000283577	0	0	1	1
CRISPR	GCA_000615245.1	GCF_003052925.1	0	1e-06	0	0	1	0
CRISPR	GCA_000615245.1	GCF_003052965.1	0	1e-06	0	0	1	1
CRISPR	GCA_000615245.1	GCF_003052985.1	0	1e-06	0	0	1	1
CRISPR	GCA_000615245.1	GCF_003061625.1	0	1e-06	0	0	1	1
CRISPR	GCA_000615245.1	GCF_003061645.1	0	9.84283e-06	0	0	1	0
CRISPR	GCA_000615245.1	GCF_003061665.1	0	1e-06	0	0	1	0
CRISPR	GCA_000615245.1	GCF_003061705.1	0	1e-06	0	0	1	0
CRISPR	GCA_000615245.1	GCF_003129645.1	0	1e-06	0	0	1	1
CRISPR	GCA_000615245.1	GCF_003353455.1	0	1e-06	0	0	1	1
CRISPR	GCA_000615245.1	GCF_003433395.1	0	1e-06	0	0	1	1
CRISPR	GCA_000615245.1	GCF_003573615.1	0	9.84804e-06	0	0	1	1
CRISPR	GCA_000615245.1	GCF_004010975.1	0	1e-06	0	0	0	1
CRISPR	GCA_000615245.1	GCF_004125395.1	0	1e-06	0	0	1	1
CRISPR	GCA_000615245.1	GCF_004125455.1	0	1e-06	0	0	1	1
CRISPR	GCA_000615245.1	GCF_004798455.1	0	1.96869e-05	0	0	1	1
CRISPR	GCA_000615245.1	GCF_006151905.1	0	1.98428e-05	0	0	1	1
CRISPR	GCA_000615245.1	GCF_008017355.1	0	0.000772617	0	0	1	1
CRISPR	GCA_000615245.1	GCF_008831425.1	0	1e-06	0	0	1	1
CRISPR	GCA_000615245.1	GCF_009679345.1	0	1e-06	0	0	1	1
CRISPR	GCA_000615245.1	GCF_009679405.1	0	1e-06	0	0	1	1
CRISPR	GCA_000615245.1	GCF_009742715.1	0	0.00199585	0	0	1	1
CRISPR	GCA_000615245.1	GCF_013167115.1	0	1.97083e-05	0	0	1	1
CRISPR	GCA_000615245.1	GCF_013425565.1	0	1e-06	0	0	1	1
CRISPR	GCA_000615245.1	GCF_013425605.1	0	1e-06	0	0	1	1
CRISPR	GCA_000615245.1	GCF_013425665.1	0	0.000149959	0	0	1	1
CRISPR	GCA_000615245.1	GCF_013425735.1	0	9.99316e-06	0	0	1	1
CRISPR	GCA_000615245.1	GCF_014155845.1	0	0.00133558	0	0	1	1
CRISPR	GCA_000615245.1	GCF_014212185.1	0	1e-06	0	0	1	1
CRISPR	GCA_000615245.1	GCF_900070175.1	0	1e-06	0	0	1	1
CRISPR	GCA_000615245.1	GCF_901830405.1	0	1e-06	0	0	1	1
CRISPR	GCA_000615245.1	GCF_901971785.1	0	5.92589e-05	0	0	1	1
CRISPR	GCA_000615245.1	GCF_902381635.1	0	1e-06	0	0	0	1
CRISPR	GCA_000615245.1	N10	0.000248874	0.000414423	0	0	0	1
CRISPR	GCA_000615245.1	N12	0.00122441	1e-06	0	0	1	0
CRISPR	GCA_000615245.1	N16	0.000494677	1e-06	0	0	0	0
CRISPR	GCA_000615245.1	N18	0.000705586	1e-06	0	0	0	0
CRISPR	GCA_000615245.1	N19	0.000150667	1e-06	0	0	1	1
CRISPR	GCA_000615245.1	N2	0.01691009	0.000787261	0	0	0	0
CRISPR	GCA_000615245.1	N20	0.000704586	1e-06	0	0	0	1
CRISPR	GCA_000615245.1	N23	1.3e-05	1e-06	0	0	0	0
CRISPR	GCA_000615245.1	N24	1.2e-05	1e-06	0	0	0	0
CRISPR	GCA_000615245.1	N25	1.1e-05	1e-06	0	0	1	1
CRISPR	GCA_000615245.1	N29	7e-06	1e-06	0	0	1	1
CRISPR	GCA_000615245.1	N3	0.01484558	0.00206451	0	0	1	0
CRISPR	GCA_000615245.1	N30	6e-06	1e-06	0	0	0	0
CRISPR	GCA_000615245.1	N31	5e-06	1e-06	0	0	0	0
CRISPR	GCA_000615245.1	N34	2e-06	1e-06	0	0	1	1
CRISPR	GCA_000615245.1	N36	0.0010099681	0.00141441	0	0	1	0
CRISPR	GCA_000615245.1	N37	4e-06	0.000169951	0	0	1	1
CRISPR	GCA_000615245.1	N39	2e-06	1e-06	0	0	0	0
CRISPR	GCA_000615245.1	N4	0.00011742571	0.0125242	0	1	1	1
CRISPR	GCA_000615245.1	N40	1e-06	1e-06	0	0	1	0
CRISPR	GCA_000615245.1	N41	9.05671e-05	0.000919401	0	0	1	1
CRISPR	GCA_000615245.1	N42	8.95671e-05	1e-06	0	0	0	0
CRISPR	GCA_000615245.1	N43	8.85671e-05	1e-06	0	0	1	0
CRISPR	GCA_000615245.1	N44	0.01615924196	0.000787261	0	0	0	0
CRISPR	GCA_000615245.1	N45	0.01484160196	0.00131764	0	0	0	0
CRISPR	GCA_000615245.1	N46	0.0010031195	0.0106251	0	0	1	1
CRISPR	GCA_000615245.1	N47	0.0007942945	0.000208825	0	0	0	0
CRISPR	GCA_000615245.1	N48	0.000173967	1.96806e-05	0	0	0	0
CRISPR	GCA_000615245.1	N49	6.8897e-05	1.92693e-05	0	0	0	0
CRISPR	GCA_000615245.1	N5	0.000108419	9.00671e-06	0	0	1	1
CRISPR	GCA_000615245.1	N51	0.000773617	1.96775e-05	0	0	1	1
CRISPR	GCA_000615245.1	N52	0.000295874	1e-06	0	0	1	0
CRISPR	GCA_000615245.1	N53	0.000772617	1e-06	0	0	0	0
CRISPR	GCA_000615245.1	N54	0.01065390196	0.0041877	0	0	0	0
CRISPR	GCA_000615245.1	N55	0.00674883196	0.00390507	0	0	1	1
CRISPR	GCA_000615245.1	N56	0.00308556196	0.00366327	0	1	0	0
CRISPR	GCA_000615245.1	N57	0.0030762469	9.31506e-06	0	0	0	0
CRISPR	GCA_000615245.1	N58	0.00305661	1.96369e-05	0	0	1	0
CRISPR	GCA_000615245.1	N6	0.0112303	0.00361528	0	0	1	0
CRISPR	GCA_000615245.1	N60	9.99316e-06	6.90774e-05	0	0	1	1
CRISPR	GCA_000615245.1	N63	0.000149959	9.91985e-05	0	0	1	1
CRISPR	GCA_000615245.1	N64	0.00170197	1e-06	0	0	1	1
CRISPR	GCA_000615245.1	N67	0.00169997	1e-06	0	0	0	1
CRISPR	GCA_000615245.1	N68	1.96869e-05	1e-06	0	0	0	1
CRISPR	GCA_000615245.1	N69	0.00169897	1e-06	0	0	0	0
CRISPR	GCA_000615245.1	N7	0.01106382	0.00416241	0	0	1	1
CRISPR	GCA_000615245.1	N71	1e-06	9.84455e-06	0	0	1	1
CRISPR	GCA_000615245.1	N72	0.000355599	0.00168551	1	0	1	1
CRISPR	GCA_000615245.1	N73	9.01901e-05	0.0109717	0	0	1	1
CRISPR	GCA_000615245.1	N74	5.029773e-05	9.82206e-06	0	0	1	0
CRISPR	GCA_000615245.1	N75	4.04493e-05	9.84843e-06	0	0	0	0
CRISPR	GCA_000615245.1	N78	4.97927e-05	3.93974e-05	0	0	1	1
CRISPR	GCA_000615245.1	N79	1.084804e-05	1e-06	0	0	1	1
CRISPR	GCA_000615245.1	N8	0.00741016	0.00365366	0	0	0	0
CRISPR	GCA_000615245.1	N80	9.84804e-06	1e-06	0	0	0	0
CRISPR	GCA_000615245.1	N81	3e-06	1e-06	0	0	0	0
CRISPR	GCA_000615245.1	N82	2e-06	1e-06	0	0	0	0
CRISPR	GCA_000615245.1	N83	1e-06	1e-06	0	0	0	0
CRISPR	GCA_000615245.1	N9	0.00122641	0.00618375	0	0	1	1
RM	GCA_002243685.1	GCF_000291035.1	0	0.000369659	1	0	1	1
RM	GCA_002243685.1	GCF_000293725.1	0	9.37267e-06	0	0	1	1
RM	GCA_002243685.1	GCF_000341665.1	0	9.0381e-06	0	0	1	1
RM	GCA_002243685.1	GCF_000399005.1	0	1e-06	0	0	1	1
RM	GCA_002243685.1	GCF_000399065.1	0	1e-06	0	0	1	1
RM	GCA_002243685.1	GCF_000399085.1	0	1e-06	0	0	1	1
RM	GCA_002243685.1	GCF_000399105.1	0	1e-06	0	0	1	1
RM	GCA_002243685.1	GCF_000399265.1	0	1e-06	0	0	1	1
RM	GCA_002243685.1	GCF_000412975.1	0	0.000427488	0	1	1	1
RM	GCA_002243685.1	GCF_000497525.1	0	0.000478859	0	1	1	1
RM	GCA_002243685.1	GCF_000571955.1	0	1e-06	0	0	1	1
RM	GCA_002243685.1	GCF_000633295.1	0	0.00020484	0	0	1	1
RM	GCA_002243685.1	GCF_001044875.1	0	0.000802462	0	0	1	1
RM	GCA_002243685.1	GCF_001182785.1	0	0.000781941	1	0	1	1
RM	GCA_002243685.1	GCF_001277915.1	0	0.00118552	1	0	1	1
RM	GCA_002243685.1	GCF_001583685.1	0	0.000237749	0	0	1	1
RM	GCA_002243685.1	GCF_001635915.1	0	1e-06	0	0	0	0
RM	GCA_002243685.1	GCF_001635955.1	0	1e-06	0	0	0	0
RM	GCA_002243685.1	GCF_001685565.1	0	0.000753747	0	1	1	1
RM	GCA_002243685.1	GCF_002021435.1	0	0.000823788	0	0	1	1
RM	GCA_002243685.1	GCF_002024545.1	0	0.000821368	0	0	1	1
RM	GCA_002243685.1	GCF_002146335.1	0	1.80774e-05	0	0	1	1
RM	GCA_002243685.1	GCF_002146345.1	0	1e-06	0	0	1	0
RM	GCA_002243685.1	GCF_002146395.1	0	1e-06	0	0	1	0
RM	GCA_002243685.1	GCF_002146755.1	0	1e-06	0	0	1	0
RM	GCA_002243685.1	GCF_002147395.1	0	1e-06	0	0	1	1
RM	GCA_002243685.1	GCF_002147425.1	0	1e-06	0	0	1	1
RM	GCA_002243685.1	GCF_002147905.1	0	1e-06	0	0	1	1
RM	GCA_002243685.1	GCF_002148105.1	0	1e-06	0	0	1	1
RM	GCA_002243685.1	GCF_002220285.1	0	0.00082511	0	0	1	0
RM	GCA_002243685.1	GCF_002287765.1	0	0.000578462	0	0	1	1
RM	GCA_002243685.1	GCF_002550605.1	0	0.000987762	0	0	1	1
RM	GCA_002243685.1	GCF_002550955.1	0	0.000779571	0	0	1	1
RM	GCA_002243685.1	GCF_002551895.1	0	0.000388237	0	0	1	1
RM	GCA_002243685.1	GCF_002552415.1	0	0.000328047	1	0	1	1
RM	GCA_002243685.1	GCF_002552915.1	0	0.000535879	1	1	1	1
RM	GCA_002243685.1	GCF_002553045.1	0	0.00104161	0	0	1	1
RM	GCA_002243685.1	GCF_002558035.1	0	0.000623314	0	0	1	1
RM	GCA_002243685.1	GCF_002558995.1	0	0.0006298	0	1	1	1
RM	GCA_002243685.1	GCF_002559825.1	0	0.000526775	1	0	1	1
RM	GCA_002243685.1	GCF_002560515.1	0	0.000188959	0	0	1	1
RM	GCA_002243685.1	GCF_002561645.1	0	0.000859579	0	0	1	1
RM	GCA_002243685.1	GCF_002562205.1	0	0.00026019	1	0	1	1
RM	GCA_002243685.1	GCF_002562295.1	0	1e-06	0	0	1	1
RM	GCA_002243685.1	GCF_002562975.1	0	0.000188366	1	0	1	1
RM	GCA_002243685.1	GCF_002563145.1	0	3.61987e-05	0	0	1	1
RM	GCA_002243685.1	GCF_002564405.1	0	0.000333744	1	0	1	1
RM	GCA_002243685.1	GCF_002565435.1	0	9.04477e-06	0	0	1	0
RM	GCA_002243685.1	GCF_002566485.1	0	0.000244725	1	0	1	1
RM	GCA_002243685.1	GCF_002566935.1	0	0.000420131	0	0	1	1
RM	GCA_002243685.1	GCF_002568515.1	0	0.000109946	0	0	1	1
RM	GCA_002243685.1	GCF_002570815.1	0	0.000326781	0	0	1	1
RM	GCA_002243685.1	GCF_002575365.1	0	0.0001303	0	0	1	1
RM	GCA_002243685.1	GCF_002575895.1	0	7.506e-05	0	0	1	1
RM	GCA_002243685.1	GCF_002576375.1	0	9.02425e-06	0	0	1	1
RM	GCA_002243685.1	GCF_002576485.1	0	0.00134507	0	0	1	1
RM	GCA_002243685.1	GCF_002578165.1	0	0.000122961	0	0	1	1
RM	GCA_002243685.1	GCF_002584205.1	0	0.00116246	0	0	1	1
RM	GCA_002243685.1	GCF_002584325.1	0	0.000235017	0	0	1	1
RM	GCA_002243685.1	GCF_002589745.1	0	3.61432e-05	0	0	1	1
RM	GCA_002243685.1	GCF_002813875.1	0	0.000604921	1	0	1	1
RM	GCA_002243685.1	GCF_002911755.1	0	1e-06	0	0	1	1
RM	GCA_002243685.1	GCF_002912045.1	0	0.000625901	0	0	1	1
RM	GCA_002243685.1	GCF_002969075.2	0	0.000573462	1	0	1	1
RM	GCA_002243685.1	GCF_003013315.1	0	0.00070164	0	0	1	1
RM	GCA_002243685.1	GCF_005503255.1	0	6.46393e-05	0	0	1	1
RM	GCA_002243685.1	GCF_007666995.1	0	0.000735115	1	0	1	1
RM	GCA_002243685.1	GCF_007674265.1	0	0.000522468	0	0	1	1
RM	GCA_002243685.1	GCF_007676905.1	0	0.000511261	0	0	1	1
RM	GCA_002243685.1	GCF_008042345.1	0	0.000460653	0	0	1	1
RM	GCA_002243685.1	GCF_008923385.1	0	0.000323474	0	0	1	1
RM	GCA_002243685.1	GCF_009497015.2	0	0.000604827	1	0	1	1
RM	GCA_002243685.1	GCF_009647255.1	0	1e-06	0	0	1	1
RM	GCA_002243685.1	GCF_009739925.1	0	0.000630746	0	0	1	1
RM	GCA_002243685.1	GCF_009865315.1	0	0.00135494	0	0	1	1
RM	GCA_002243685.1	GCF_012395425.1	0	0.000912777	0	0	1	1
RM	GCA_002243685.1	GCF_903970865.1	0	0.0010045	0	0	1	1
RM	GCA_002243685.1	N10	2e-06	1e-06	0	0	0	0
RM	GCA_002243685.1	N11	1e-06	1e-06	0	0	0	0
RM	GCA_002243685.1	N12	0.00405727	0.00603609	0	0	0	0
RM	GCA_002243685.1	N13	0.00070164	0.00119455	0	0	1	1
RM	GCA_002243685.1	N14	0.003702937	0.000354333	0	0	0	0
RM	GCA_002243685.1	N15	0.002215701	0.000354616	0	0	1	0
RM	GCA_002243685.1	N16	0.00195735	0.000199352	0	0	1	0
RM	GCA_002243685.1	N17	0.00116246	0.00079489	0	0	0	0
RM	GCA_002243685.1	N18	0.000912777	0.000626904	0	0	1	1
RM	GCA_002243685.1	N19	0.001858342	0.000357359	0	0	0	0
RM	GCA_002243685.1	N2	0.002066376	0.00603609	0	0	1	0
RM	GCA_002243685.1	N20	2e-06	0.000875355	0	0	1	1
RM	GCA_002243685.1	N21	1e-06	1e-06	0	0	0	0
RM	GCA_002243685.1	N22	0.001550486	0.000307856	0	0	1	0
RM	GCA_002243685.1	N23	0.00135494	0.000195546	0	0	0	0
RM	GCA_002243685.1	N24	0.003252702	0.000450235	0	0	0	1
RM	GCA_002243685.1	N25	0.002813962	0.00043874	0	0	1	0
RM	GCA_002243685.1	N26	0.002272676	0.000541286	0	0	1	0
RM	GCA_002243685.1	N27	0.001380843	0.00029528	0	1	1	1
RM	GCA_002243685.1	N28	1e-06	0.000635152	0	0	1	1
RM	GCA_002243685.1	N29	0.000859579	0.000521264	0	0	0	0
RM	GCA_002243685.1	N3	0.001492408	0.000573968	0	0	0	0
RM	GCA_002243685.1	N30	1e-06	0.00053906	0	0	1	1
RM	GCA_002243685.1	N31	0.001940554	0.000332122	0	0	1	0
RM	GCA_002243685.1	N32	2.00774e-05	0.000633801	0	0	1	1
RM	GCA_002243685.1	N33	1.90774e-05	1e-06	0	0	0	0
RM	GCA_002243685.1	N34	1e-06	1e-06	0	0	0	0
RM	GCA_002243685.1	N35	1.80774e-05	1e-06	0	0	1	1
RM	GCA_002243685.1	N36	0.001769334	0.00017122	0	0	0	0
RM	GCA_002243685.1	N37	0.001495129	0.000274205	0	0	0	0
RM	GCA_002243685.1	N38	0.000360163	0.000389506	0	1	1	1
RM	GCA_002243685.1	N39	0.0001303	0.000229863	0	0	0	0
RM	GCA_002243685.1	N4	0.001311724	0.000180684	0	0	0	0
RM	GCA_002243685.1	N40	0.001385972	0.000109157	0	0	0	0
RM	GCA_002243685.1	N41	0.0006298	0.000242063	0	0	0	0
RM	GCA_002243685.1	N42	0.001160603	0.000225369	0	0	0	0
RM	GCA_002243685.1	N43	0.001017315	0.000143288	0	0	1	0
RM	GCA_002243685.1	N44	0.000753747	0.000263568	0	0	0	0
RM	GCA_002243685.1	N45	0.0026470212	0.000499792	0	0	1	1
RM	GCA_002243685.1	N46	0.000604921	0.000520891	0	0	1	0
RM	GCA_002243685.1	N47	0.0022273282	0.000419693	0	0	0	0
RM	GCA_002243685.1	N48	0.0018733802	0.000353948	0	0	0	0
RM	GCA_002243685.1	N49	0.0014111642	0.000462216	0	0	1	1
RM	GCA_002243685.1	N5	0.000971086	0.000340638	0	0	0	0
RM	GCA_002243685.1	N50	0.001195627	0.00015136	0	0	1	1
RM	GCA_002243685.1	N51	0.000681333	0.000514294	0	0	0	0
RM	GCA_002243685.1	N52	0.000526775	0.000154558	0	0	1	0
RM	GCA_002243685.1	N53	0.0008823897	0.000294534	0	0	0	0
RM	GCA_002243685.1	N54	0.0006887587	0.000193631	0	0	0	0
RM	GCA_002243685.1	N55	0.0001615567	0.000527202	0	0	1	1
RM	GCA_002243685.1	N56	3.61987e-05	0.000125358	0	0	0	0
RM	GCA_002243685.1	N57	0.001366278	4.48862e-05	0	0	0	0
RM	GCA_002243685.1	N58	0.00104161	0.000197449	0	0	1	0
RM	GCA_002243685.1	N59	0.0013106458	5.56322e-05	0	0	1	1
RM	GCA_002243685.1	N6	0.000735115	0.000235971	0	0	0	0
RM	GCA_002243685.1	N60	0.0010590608	0.000251585	0	0	1	1
RM	GCA_002243685.1	N61	0.0008532918	0.000205769	0	0	0	0
RM	GCA_002243685.1	N62	0.000323474	0.000104224	0	0	0	0
RM	GCA_002243685.1	N63	0.000779571	7.37208e-05	0	0	0	0
RM	GCA_002243685.1	N64	0.0008226249	0.000112572	0	0	0	0
RM	GCA_002243685.1	N65	0.0004554839	0.000367141	0	0	1	1
RM	GCA_002243685.1	N66	9.04477e-06	0.000158145	0	0	1	1
RM	GCA_002243685.1	N67	0.0004018239	5.366e-05	0	0	0	0
RM	GCA_002243685.1	N69	0.0006598611	8.7906e-05	0	0	1	0
RM	GCA_002243685.1	N7	3.61432e-05	0.00090516	0	0	1	1
RM	GCA_002243685.1	N70	0.000369659	8.73396e-05	0	0	0	0
RM	GCA_002243685.1	N71	0.0006482933	1.15678e-05	0	0	0	0
RM	GCA_002243685.1	N72	6.46393e-05	0.000521844	1	0	1	1
RM	GCA_002243685.1	N73	0.0004991243	0.000149169	0	0	0	0
RM	GCA_002243685.1	N74	0.000427488	7.16363e-05	0	0	0	0
RM	GCA_002243685.1	N75	0.00020484	7.79854e-05	0	0	0	0
RM	GCA_002243685.1	N76	1e-06	0.000187568	0	0	1	1
RM	GCA_002243685.1	N8	4e-06	2.71711e-05	0	0	1	1
RM	GCA_002243685.1	N9	3e-06	1e-06	0	0	0	0
DMS	GCA_002243685.1	GCF_000291035.1	0	0.000369659	1	0	1	1
DMS	GCA_002243685.1	GCF_000293725.1	0	9.37267e-06	0	0	1	1
DMS	GCA_002243685.1	GCF_000341665.1	0	9.0381e-06	1	0	1	1
DMS	GCA_002243685.1	GCF_000399005.1	0	1e-06	0	0	1	1
DMS	GCA_002243685.1	GCF_000399065.1	0	1e-06	0	0	1	1
DMS	GCA_002243685.1	GCF_000399085.1	0	1e-06	0	0	1	1
DMS	GCA_002243685.1	GCF_000399105.1	0	1e-06	0	0	1	1
DMS	GCA_002243685.1	GCF_000399265.1	0	1e-06	0	0	1	1
DMS	GCA_002243685.1	GCF_000412975.1	0	0.000427488	0	0	1	1
DMS	GCA_002243685.1	GCF_000497525.1	0	0.000478859	1	0	1	1
DMS	GCA_002243685.1	GCF_000571955.1	0	1e-06	1	0	1	1
DMS	GCA_002243685.1	GCF_000633295.1	0	0.00020484	1	0	1	1
DMS	GCA_002243685.1	GCF_001044875.1	0	0.000802462	1	0	1	1
DMS	GCA_002243685.1	GCF_001182785.1	0	0.000781941	1	0	1	1
DMS	GCA_002243685.1	GCF_001277915.1	0	0.00118552	1	0	1	1
DMS	GCA_002243685.1	GCF_001583685.1	0	0.000237749	1	0	1	1
DMS	GCA_002243685.1	GCF_001635915.1	0	1e-06	0	0	0	0
DMS	GCA_002243685.1	GCF_001635955.1	0	1e-06	0	0	0	0
DMS	GCA_002243685.1	GCF_001685565.1	0	0.000753747	1	0	1	1
DMS	GCA_002243685.1	GCF_002021435.1	0	0.000823788	1	0	1	1
DMS	GCA_002243685.1	GCF_002024545.1	0	0.000821368	0	0	1	1
DMS	GCA_002243685.1	GCF_002146335.1	0	1.80774e-05	0	0	1	1
DMS	GCA_002243685.1	GCF_002146345.1	0	1e-06	0	0	1	0
DMS	GCA_002243685.1	GCF_002146395.1	0	1e-06	0	0	1	0
DMS	GCA_002243685.1	GCF_002146755.1	0	1e-06	0	0	1	0
DMS	GCA_002243685.1	GCF_002147395.1	0	1e-06	0	0	1	1
DMS	GCA_002243685.1	GCF_002147425.1	0	1e-06	0	0	1	1
DMS	GCA_002243685.1	GCF_002147905.1	0	1e-06	0	0	1	1
DMS	GCA_002243685.1	GCF_002148105.1	0	1e-06	0	0	1	1
DMS	GCA_002243685.1	GCF_002220285.1	0	0.00082511	1	0	1	0
DMS	GCA_002243685.1	GCF_002287765.1	0	0.000578462	0	0	1	1
DMS	GCA_002243685.1	GCF_002550605.1	0	0.000987762	1	0	1	1
DMS	GCA_002243685.1	GCF_002550955.1	0	0.000779571	1	0	1	1
DMS	GCA_002243685.1	GCF_002551895.1	0	0.000388237	1	0	1	1
DMS	GCA_002243685.1	GCF_002552415.1	0	0.000328047	0	0	1	1
DMS	GCA_002243685.1	GCF_002552915.1	0	0.000535879	0	0	1	1
DMS	GCA_002243685.1	GCF_002553045.1	0	0.00104161	0	0	1	1
DMS	GCA_002243685.1	GCF_002558035.1	0	0.000623314	1	0	1	1
DMS	GCA_002243685.1	GCF_002558995.1	0	0.0006298	1	0	1	1
DMS	GCA_002243685.1	GCF_002559825.1	0	0.000526775	0	0	1	1
DMS	GCA_002243685.1	GCF_002560515.1	0	0.000188959	1	0	1	1
DMS	GCA_002243685.1	GCF_002561645.1	0	0.000859579	1	0	1	1
DMS	GCA_002243685.1	GCF_002562205.1	0	0.00026019	1	1	1	1
DMS	GCA_002243685.1	GCF_002562295.1	0	1e-06	0	0	1	1
DMS	GCA_002243685.1	GCF_002562975.1	0	0.000188366	0	1	1	1
DMS	GCA_002243685.1	GCF_002563145.1	0	3.61987e-05	0	0	1	1
DMS	GCA_002243685.1	GCF_002564405.1	0	0.000333744	1	0	1	1
DMS	GCA_002243685.1	GCF_002565435.1	0	9.04477e-06	0	0	1	0
DMS	GCA_002243685.1	GCF_002566485.1	0	0.000244725	1	0	1	1
DMS	GCA_002243685.1	GCF_002566935.1	0	0.000420131	1	0	1	1
DMS	GCA_002243685.1	GCF_002568515.1	0	0.000109946	0	0	1	1
DMS	GCA_002243685.1	GCF_002570815.1	0	0.000326781	0	0	1	1
DMS	GCA_002243685.1	GCF_002575365.1	0	0.0001303	1	0	1	1
DMS	GCA_002243685.1	GCF_002575895.1	0	7.506e-05	1	1	1	1
DMS	GCA_002243685.1	GCF_002576375.1	0	9.02425e-06	1	0	1	1
DMS	GCA_002243685.1	GCF_002576485.1	0	0.00134507	1	0	1	1
DMS	GCA_002243685.1	GCF_002578165.1	0	0.000122961	1	0	1	1
DMS	GCA_002243685.1	GCF_002584205.1	0	0.00116246	0	0	1	1
DMS	GCA_002243685.1	GCF_002584325.1	0	0.000235017	1	0	1	1
DMS	GCA_002243685.1	GCF_002589745.1	0	3.61432e-05	0	0	1	1
DMS	GCA_002243685.1	GCF_002813875.1	0	0.000604921	0	0	1	1
DMS	GCA_002243685.1	GCF_002911755.1	0	1e-06	0	0	1	1
DMS	GCA_002243685.1	GCF_002912045.1	0	0.000625901	1	0	1	1
DMS	GCA_002243685.1	GCF_002969075.2	0	0.000573462	0	0	1	1
DMS	GCA_002243685.1	GCF_003013315.1	0	0.00070164	1	0	1	1
DMS	GCA_002243685.1	GCF_005503255.1	0	6.46393e-05	0	0	1	1
DMS	GCA_002243685.1	GCF_007666995.1	0	0.000735115	0	0	1	1
DMS	GCA_002243685.1	GCF_007674265.1	0	0.000522468	1	0	1	1
DMS	GCA_002243685.1	GCF_007676905.1	0	0.000511261	1	0	1	1
DMS	GCA_002243685.1	GCF_008042345.1	0	0.000460653	0	0	1	1
DMS	GCA_002243685.1	GCF_008923385.1	0	0.000323474	0	0	1	1
DMS	GCA_002243685.1	GCF_009497015.2	0	0.000604827	1	0	1	1
DMS	GCA_002243685.1	GCF_009647255.1	0	1e-06	0	0	1	1
DMS	GCA_002243685.1	GCF_009739925.1	0	0.000630746	1	0	1	1
DMS	GCA_002243685.1	GCF_009865315.1	0	0.00135494	1	0	1	1
DMS	GCA_002243685.1	GCF_012395425.1	0	0.000912777	1	0	1	1
DMS	GCA_002243685.1	GCF_903970865.1	0	0.0010045	1	0	1	1
DMS	GCA_002243685.1	N10	2e-06	1e-06	0	0	0	0
DMS	GCA_002243685.1	N11	1e-06	1e-06	0	0	0	0
DMS	GCA_002243685.1	N12	0.00405727	0.00603609	0	0	0	0
DMS	GCA_002243685.1	N13	0.00070164	0.00119455	0	0	1	1
DMS	GCA_002243685.1	N14	0.003702937	0.000354333	0	0	0	0
DMS	GCA_002243685.1	N15	0.002215701	0.000354616	0	0	1	0
DMS	GCA_002243685.1	N16	0.00195735	0.000199352	0	0	1	0
DMS	GCA_002243685.1	N17	0.00116246	0.00079489	0	0	0	0
DMS	GCA_002243685.1	N18	0.000912777	0.000626904	0	0	1	1
DMS	GCA_002243685.1	N19	0.001858342	0.000357359	0	0	0	0
DMS	GCA_002243685.1	N2	0.002066376	0.00603609	0	0	1	0
DMS	GCA_002243685.1	N20	2e-06	0.000875355	1	0	1	1
DMS	GCA_002243685.1	N21	1e-06	1e-06	0	0	0	0
DMS	GCA_002243685.1	N22	0.001550486	0.000307856	0	0	1	0
DMS	GCA_002243685.1	N23	0.00135494	0.000195546	0	0	0	0
DMS	GCA_002243685.1	N24	0.003252702	0.000450235	0	0	0	1
DMS	GCA_002243685.1	N25	0.002813962	0.00043874	0	0	1	0
DMS	GCA_002243685.1	N26	0.002272676	0.000541286	0	0	1	0
DMS	GCA_002243685.1	N27	0.001380843	0.00029528	0	0	1	1
DMS	GCA_002243685.1	N28	1e-06	0.000635152	0	0	1	1
DMS	GCA_002243685.1	N29	0.000859579	0.000521264	0	0	0	0
DMS	GCA_002243685.1	N3	0.001492408	0.000573968	0	0	0	0
DMS	GCA_002243685.1	N30	1e-06	0.00053906	0	0	1	1
DMS	GCA_002243685.1	N31	0.001940554	0.000332122	0	0	1	0
DMS	GCA_002243685.1	N32	2.00774e-05	0.000633801	0	0	1	1
DMS	GCA_002243685.1	N33	1.90774e-05	1e-06	0	0	0	0
DMS	GCA_002243685.1	N34	1e-06	1e-06	0	0	0	0
DMS	GCA_002243685.1	N35	1.80774e-05	1e-06	0	0	1	1
DMS	GCA_002243685.1	N36	0.001769334	0.00017122	0	0	0	0
DMS	GCA_002243685.1	N37	0.001495129	0.000274205	0	0	0	0
DMS	GCA_002243685.1	N38	0.000360163	0.000389506	0	0	1	1
DMS	GCA_002243685.1	N39	0.0001303	0.000229863	0	0	0	0
DMS	GCA_002243685.1	N4	0.001311724	0.000180684	0	0	0	0
DMS	GCA_002243685.1	N40	0.001385972	0.000109157	0	0	0	0
DMS	GCA_002243685.1	N41	0.0006298	0.000242063	0	0	0	0
DMS	GCA_002243685.1	N42	0.001160603	0.000225369	0	0	0	0
DMS	GCA_002243685.1	N43	0.001017315	0.000143288	0	0	1	0
DMS	GCA_002243685.1	N44	0.000753747	0.000263568	0	0	0	0
DMS	GCA_002243685.1	N45	0.0026470212	0.000499792	0	0	1	1
DMS	GCA_002243685.1	N46	0.000604921	0.000520891	0	0	1	0
DMS	GCA_002243685.1	N47	0.0022273282	0.000419693	0	0	0	0
DMS	GCA_002243685.1	N48	0.0018733802	0.000353948	0	0	0	0
DMS	GCA_002243685.1	N49	0.0014111642	0.000462216	0	0	1	1
DMS	GCA_002243685.1	N5	0.000971086	0.000340638	0	0	0	0
DMS	GCA_002243685.1	N50	0.001195627	0.00015136	0	0	1	1
DMS	GCA_002243685.1	N51	0.000681333	0.000514294	0	0	0	0
DMS	GCA_002243685.1	N52	0.000526775	0.000154558	0	0	1	0
DMS	GCA_002243685.1	N53	0.0008823897	0.000294534	0	0	0	0
DMS	GCA_002243685.1	N54	0.0006887587	0.000193631	0	0	0	0
DMS	GCA_002243685.1	N55	0.0001615567	0.000527202	0	0	1	1
DMS	GCA_002243685.1	N56	3.61987e-05	0.000125358	0	0	0	0
DMS	GCA_002243685.1	N57	0.001366278	4.48862e-05	0	0	0	0
DMS	GCA_002243685.1	N58	0.00104161	0.000197449	0	0	1	0
DMS	GCA_002243685.1	N59	0.0013106458	5.56322e-05	0	0	1	1
DMS	GCA_002243685.1	N6	0.000735115	0.000235971	0	0	0	0
DMS	GCA_002243685.1	N60	0.0010590608	0.000251585	1	0	1	1
DMS	GCA_002243685.1	N61	0.0008532918	0.000205769	0	0	0	0
DMS	GCA_002243685.1	N62	0.000323474	0.000104224	0	0	0	0
DMS	GCA_002243685.1	N63	0.000779571	7.37208e-05	0	0	0	0
DMS	GCA_002243685.1	N64	0.0008226249	0.000112572	0	0	0	0
DMS	GCA_002243685.1	N65	0.0004554839	0.000367141	0	0	1	1
DMS	GCA_002243685.1	N66	9.04477e-06	0.000158145	1	0	1	1
DMS	GCA_002243685.1	N67	0.0004018239	5.366e-05	0	0	0	0
DMS	GCA_002243685.1	N69	0.0006598611	8.7906e-05	0	0	1	0
DMS	GCA_002243685.1	N7	3.61432e-05	0.00090516	0	0	1	1
DMS	GCA_002243685.1	N70	0.000369659	8.73396e-05	0	0	0	0
DMS	GCA_002243685.1	N71	0.0006482933	1.15678e-05	0	0	0	0
DMS	GCA_002243685.1	N72	6.46393e-05	0.000521844	0	0	1	1
DMS	GCA_002243685.1	N73	0.0004991243	0.000149169	0	0	0	0
DMS	GCA_002243685.1	N74	0.000427488	7.16363e-05	0	0	0	0
DMS	GCA_002243685.1	N75	0.00020484	7.79854e-05	0	0	0	0
DMS	GCA_002243685.1	N76	1e-06	0.000187568	0	0	1	1
DMS	GCA_002243685.1	N8	4e-06	2.71711e-05	0	0	1	1
DMS	GCA_002243685.1	N9	3e-06	1e-06	0	0	0	0
Abi	GCA_002243685.1	GCF_000291035.1	0	0.000369659	0	0	1	1
Abi	GCA_002243685.1	GCF_000293725.1	0	9.37267e-06	0	0	1	1
Abi	GCA_002243685.1	GCF_000341665.1	0	9.0381e-06	1	0	1	1
Abi	GCA_002243685.1	GCF_000399005.1	0	1e-06	0	0	1	1
Abi	GCA_002243685.1	GCF_000399065.1	0	1e-06	0	0	1	1
Abi	GCA_002243685.1	GCF_000399085.1	0	1e-06	1	0	1	1
Abi	GCA_002243685.1	GCF_000399105.1	0	1e-06	0	0	1	1
Abi	GCA_002243685.1	GCF_000399265.1	0	1e-06	0	0	1	1
Abi	GCA_002243685.1	GCF_000412975.1	0	0.000427488	0	0	1	1
Abi	GCA_002243685.1	GCF_000497525.1	0	0.000478859	0	0	1	1
Abi	GCA_002243685.1	GCF_000571955.1	0	1e-06	1	0	1	1
Abi	GCA_002243685.1	GCF_000633295.1	0	0.00020484	0	0	1	1
Abi	GCA_002243685.1	GCF_001044875.1	0	0.000802462	0	0	1	1
Abi	GCA_002243685.1	GCF_001182785.1	0	0.000781941	0	0	1	1
Abi	GCA_002243685.1	GCF_001277915.1	0	0.00118552	0	0	1	1
Abi	GCA_002243685.1	GCF_001583685.1	0	0.000237749	0	0	1	1
Abi	GCA_002243685.1	GCF_001635915.1	0	1e-06	0	0	0	0
Abi	GCA_002243685.1	GCF_001635955.1	0	1e-06	0	0	0	0
Abi	GCA_002243685.1	GCF_001685565.1	0	0.000753747	0	0	1	1
Abi	GCA_002243685.1	GCF_002021435.1	0	0.000823788	0	0	1	1
Abi	GCA_002243685.1	GCF_002024545.1	0	0.000821368	0	0	1	1
Abi	GCA_002243685.1	GCF_002146335.1	0	1.80774e-05	0	0	1	1
Abi	GCA_002243685.1	GCF_002146345.1	0	1e-06	0	0	1	0
Abi	GCA_002243685.1	GCF_002146395.1	0	1e-06	0	0	1	0
Abi	GCA_002243685.1	GCF_002146755.1	0	1e-06	0	0	1	0
Abi	GCA_002243685.1	GCF_002147395.1	0	1e-06	0	0	1	1
Abi	GCA_002243685.1	GCF_002147425.1	0	1e-06	0	0	1	1
Abi	GCA_002243685.1	GCF_002147905.1	0	1e-06	0	0	1	1
Abi	GCA_002243685.1	GCF_002148105.1	0	1e-06	0	0	1	1
Abi	GCA_002243685.1	GCF_002220285.1	0	0.00082511	0	0	1	0
Abi	GCA_002243685.1	GCF_002287765.1	0	0.000578462	0	0	1	1
Abi	GCA_002243685.1	GCF_002550605.1	0	0.000987762	0	0	1	1
Abi	GCA_002243685.1	GCF_002550955.1	0	0.000779571	0	0	1	1
Abi	GCA_002243685.1	GCF_002551895.1	0	0.000388237	1	0	1	1
Abi	GCA_002243685.1	GCF_002552415.1	0	0.000328047	0	0	1	1
Abi	GCA_002243685.1	GCF_002552915.1	0	0.000535879	0	0	1	1
Abi	GCA_002243685.1	GCF_002553045.1	0	0.00104161	0	0	1	1
Abi	GCA_002243685.1	GCF_002558035.1	0	0.000623314	0	0	1	1
Abi	GCA_002243685.1	GCF_002558995.1	0	0.0006298	0	0	1	1
Abi	GCA_002243685.1	GCF_002559825.1	0	0.000526775	0	0	1	1
Abi	GCA_002243685.1	GCF_002560515.1	0	0.000188959	0	0	1	1
Abi	GCA_002243685.1	GCF_002561645.1	0	0.000859579	0	0	1	1
Abi	GCA_002243685.1	GCF_002562205.1	0	0.00026019	0	0	1	1
Abi	GCA_002243685.1	GCF_002562295.1	0	1e-06	0	0	1	1
Abi	GCA_002243685.1	GCF_002562975.1	0	0.000188366	1	0	1	1
Abi	GCA_002243685.1	GCF_002563145.1	0	3.61987e-05	0	0	1	1
Abi	GCA_002243685.1	GCF_002564405.1	0	0.000333744	1	0	1	1
Abi	GCA_002243685.1	GCF_002565435.1	0	9.04477e-06	0	0	1	0
Abi	GCA_002243685.1	GCF_002566485.1	0	0.000244725	0	0	1	1
Abi	GCA_002243685.1	GCF_002566935.1	0	0.000420131	0	0	1	1
Abi	GCA_002243685.1	GCF_002568515.1	0	0.000109946	0	0	1	1
Abi	GCA_002243685.1	GCF_002570815.1	0	0.000326781	0	0	1	1
Abi	GCA_002243685.1	GCF_002575365.1	0	0.0001303	0	0	1	1
Abi	GCA_002243685.1	GCF_002575895.1	0	7.506e-05	0	0	1	1
Abi	GCA_002243685.1	GCF_002576375.1	0	9.02425e-06	0	0	1	1
Abi	GCA_002243685.1	GCF_002576485.1	0	0.00134507	1	0	1	1
Abi	GCA_002243685.1	GCF_002578165.1	0	0.000122961	0	0	1	1
Abi	GCA_002243685.1	GCF_002584205.1	0	0.00116246	0	0	1	1
Abi	GCA_002243685.1	GCF_002584325.1	0	0.000235017	0	0	1	1
Abi	GCA_002243685.1	GCF_002589745.1	0	3.61432e-05	0	0	1	1
Abi	GCA_002243685.1	GCF_002813875.1	0	0.000604921	0	0	1	1
Abi	GCA_002243685.1	GCF_002911755.1	0	1e-06	0	0	1	1
Abi	GCA_002243685.1	GCF_002912045.1	0	0.000625901	0	0	1	1
Abi	GCA_002243685.1	GCF_002969075.2	0	0.000573462	1	0	1	1
Abi	GCA_002243685.1	GCF_003013315.1	0	0.00070164	0	0	1	1
Abi	GCA_002243685.1	GCF_005503255.1	0	6.46393e-05	0	0	1	1
Abi	GCA_002243685.1	GCF_007666995.1	0	0.000735115	0	0	1	1
Abi	GCA_002243685.1	GCF_007674265.1	0	0.000522468	1	0	1	1
Abi	GCA_002243685.1	GCF_007676905.1	0	0.000511261	0	0	1	1
Abi	GCA_002243685.1	GCF_008042345.1	0	0.000460653	1	0	1	1
Abi	GCA_002243685.1	GCF_008923385.1	0	0.000323474	0	0	1	1
Abi	GCA_002243685.1	GCF_009497015.2	0	0.000604827	0	0	1	1
Abi	GCA_002243685.1	GCF_009647255.1	0	1e-06	0	0	1	1
Abi	GCA_002243685.1	GCF_009739925.1	0	0.000630746	0	0	1	1
Abi	GCA_002243685.1	GCF_009865315.1	0	0.00135494	1	0	1	1
Abi	GCA_002243685.1	GCF_012395425.1	0	0.000912777	0	0	1	1
Abi	GCA_002243685.1	GCF_903970865.1	0	0.0010045	0	0	1	1
Abi	GCA_002243685.1	N10	2e-06	1e-06	0	0	0	0
Abi	GCA_002243685.1	N11	1e-06	1e-06	0	0	0	0
Abi	GCA_002243685.1	N12	0.00405727	0.00603609	0	0	0	0
Abi	GCA_002243685.1	N13	0.00070164	0.00119455	0	0	1	1
Abi	GCA_002243685.1	N14	0.003702937	0.000354333	0	0	0	0
Abi	GCA_002243685.1	N15	0.002215701	0.000354616	0	0	1	0
Abi	GCA_002243685.1	N16	0.00195735	0.000199352	0	0	1	0
Abi	GCA_002243685.1	N17	0.00116246	0.00079489	0	0	0	0
Abi	GCA_002243685.1	N18	0.000912777	0.000626904	1	0	1	1
Abi	GCA_002243685.1	N19	0.001858342	0.000357359	0	0	0	0
Abi	GCA_002243685.1	N2	0.002066376	0.00603609	0	0	1	0
Abi	GCA_002243685.1	N20	2e-06	0.000875355	0	0	1	1
Abi	GCA_002243685.1	N21	1e-06	1e-06	0	0	0	0
Abi	GCA_002243685.1	N22	0.001550486	0.000307856	0	0	1	0
Abi	GCA_002243685.1	N23	0.00135494	0.000195546	0	0	0	0
Abi	GCA_002243685.1	N24	0.003252702	0.000450235	0	0	0	1
Abi	GCA_002243685.1	N25	0.002813962	0.00043874	0	0	1	0
Abi	GCA_002243685.1	N26	0.002272676	0.000541286	0	0	1	0
Abi	GCA_002243685.1	N27	0.001380843	0.00029528	0	0	1	1
Abi	GCA_002243685.1	N28	1e-06	0.000635152	0	0	1	1
Abi	GCA_002243685.1	N29	0.000859579	0.000521264	0	0	0	0
Abi	GCA_002243685.1	N3	0.001492408	0.000573968	0	0	0	0
Abi	GCA_002243685.1	N30	1e-06	0.00053906	0	0	1	1
Abi	GCA_002243685.1	N31	0.001940554	0.000332122	0	0	1	0
Abi	GCA_002243685.1	N32	2.00774e-05	0.000633801	0	0	1	1
Abi	GCA_002243685.1	N33	1.90774e-05	1e-06	0	0	0	0
Abi	GCA_002243685.1	N34	1e-06	1e-06	0	0	0	0
Abi	GCA_002243685.1	N35	1.80774e-05	1e-06	0	0	1	1
Abi	GCA_002243685.1	N36	0.001769334	0.00017122	0	0	0	0
Abi	GCA_002243685.1	N37	0.001495129	0.000274205	0	0	0	0
Abi	GCA_002243685.1	N38	0.000360163	0.000389506	0	0	1	1
Abi	GCA_002243685.1	N39	0.0001303	0.000229863	0	0	0	0
Abi	GCA_002243685.1	N4	0.001311724	0.000180684	0	0	0	0
Abi	GCA_002243685.1	N40	0.001385972	0.000109157	0	0	0	0
Abi	GCA_002243685.1	N41	0.0006298	0.000242063	0	0	0	0
Abi	GCA_002243685.1	N42	0.001160603	0.000225369	0	0	0	0
Abi	GCA_002243685.1	N43	0.001017315	0.000143288	0	0	1	0
Abi	GCA_002243685.1	N44	0.000753747	0.000263568	0	0	0	0
Abi	GCA_002243685.1	N45	0.0026470212	0.000499792	0	0	1	1
Abi	GCA_002243685.1	N46	0.000604921	0.000520891	0	0	1	0
Abi	GCA_002243685.1	N47	0.0022273282	0.000419693	0	0	0	0
Abi	GCA_002243685.1	N48	0.0018733802	0.000353948	0	0	0	0
Abi	GCA_002243685.1	N49	0.0014111642	0.000462216	0	0	1	1
Abi	GCA_002243685.1	N5	0.000971086	0.000340638	0	0	0	0
Abi	GCA_002243685.1	N50	0.001195627	0.00015136	0	0	1	1
Abi	GCA_002243685.1	N51	0.000681333	0.000514294	0	0	0	0
Abi	GCA_002243685.1	N52	0.000526775	0.000154558	0	0	1	0
Abi	GCA_002243685.1	N53	0.0008823897	0.000294534	0	0	0	0
Abi	GCA_002243685.1	N54	0.0006887587	0.000193631	0	0	0	0
Abi	GCA_002243685.1	N55	0.0001615567	0.000527202	0	0	1	1
Abi	GCA_002243685.1	N56	3.61987e-05	0.000125358	0	0	0	0
Abi	GCA_002243685.1	N57	0.001366278	4.48862e-05	0	0	0	0
Abi	GCA_002243685.1	N58	0.00104161	0.000197449	0	0	1	0
Abi	GCA_002243685.1	N59	0.0013106458	5.56322e-05	0	0	1	1
Abi	GCA_002243685.1	N6	0.000735115	0.000235971	0	0	0	0
Abi	GCA_002243685.1	N60	0.0010590608	0.000251585	0	0	1	1
Abi	GCA_002243685.1	N61	0.0008532918	0.000205769	0	0	0	0
Abi	GCA_002243685.1	N62	0.000323474	0.000104224	0	0	0	0
Abi	GCA_002243685.1	N63	0.000779571	7.37208e-05	0	0	0	0
Abi	GCA_002243685.1	N64	0.0008226249	0.000112572	0	0	0	0
Abi	GCA_002243685.1	N65	0.0004554839	0.000367141	0	0	1	1
Abi	GCA_002243685.1	N66	9.04477e-06	0.000158145	0	0	1	1
Abi	GCA_002243685.1	N67	0.0004018239	5.366e-05	0	0	0	0
Abi	GCA_002243685.1	N69	0.0006598611	8.7906e-05	0	0	1	0
Abi	GCA_002243685.1	N7	3.61432e-05	0.00090516	0	0	1	1
Abi	GCA_002243685.1	N70	0.000369659	8.73396e-05	0	0	0	0
Abi	GCA_002243685.1	N71	0.0006482933	1.15678e-05	0	0	0	0
Abi	GCA_002243685.1	N72	6.46393e-05	0.000521844	0	0	1	1
Abi	GCA_002243685.1	N73	0.0004991243	0.000149169	0	0	0	0
Abi	GCA_002243685.1	N74	0.000427488	7.16363e-05	0	0	0	0
Abi	GCA_002243685.1	N75	0.00020484	7.79854e-05	0	0	0	0
Abi	GCA_002243685.1	N76	1e-06	0.000187568	0	0	1	1
Abi	GCA_002243685.1	N8	4e-06	2.71711e-05	0	0	1	1
Abi	GCA_002243685.1	N9	3e-06	1e-06	0	0	0	0
gabija	GCA_002243685.1	GCF_000291035.1	0	0.000369659	0	0	1	1
gabija	GCA_002243685.1	GCF_000293725.1	0	9.37267e-06	0	0	1	1
gabija	GCA_002243685.1	GCF_000341665.1	0	9.0381e-06	0	0	1	1
gabija	GCA_002243685.1	GCF_000399005.1	0	1e-06	0	0	1	1
gabija	GCA_002243685.1	GCF_000399065.1	0	1e-06	0	0	1	1
gabija	GCA_002243685.1	GCF_000399085.1	0	1e-06	0	0	1	1
gabija	GCA_002243685.1	GCF_000399105.1	0	1e-06	0	0	1	1
gabija	GCA_002243685.1	GCF_000399265.1	0	1e-06	0	0	1	1
gabija	GCA_002243685.1	GCF_000412975.1	0	0.000427488	0	0	1	1
gabija	GCA_002243685.1	GCF_000497525.1	0	0.000478859	0	0	1	1
gabija	GCA_002243685.1	GCF_000571955.1	0	1e-06	0	0	1	1
gabija	GCA_002243685.1	GCF_000633295.1	0	0.00020484	0	0	1	1
gabija	GCA_002243685.1	GCF_001044875.1	0	0.000802462	0	0	1	1
gabija	GCA_002243685.1	GCF_001182785.1	0	0.000781941	0	0	1	1
gabija	GCA_002243685.1	GCF_001277915.1	0	0.00118552	0	0	1	1
gabija	GCA_002243685.1	GCF_001583685.1	0	0.000237749	0	0	1	1
gabija	GCA_002243685.1	GCF_001635915.1	0	1e-06	0	0	0	0
gabija	GCA_002243685.1	GCF_001635955.1	0	1e-06	0	0	0	0
gabija	GCA_002243685.1	GCF_001685565.1	0	0.000753747	0	0	1	1
gabija	GCA_002243685.1	GCF_002021435.1	0	0.000823788	0	0	1	1
gabija	GCA_002243685.1	GCF_002024545.1	0	0.000821368	0	0	1	1
gabija	GCA_002243685.1	GCF_002146335.1	0	1.80774e-05	0	0	1	1
gabija	GCA_002243685.1	GCF_002146345.1	0	1e-06	0	0	1	0
gabija	GCA_002243685.1	GCF_002146395.1	0	1e-06	0	0	1	0
gabija	GCA_002243685.1	GCF_002146755.1	0	1e-06	0	0	1	0
gabija	GCA_002243685.1	GCF_002147395.1	0	1e-06	0	0	1	1
gabija	GCA_002243685.1	GCF_002147425.1	0	1e-06	0	0	1	1
gabija	GCA_002243685.1	GCF_002147905.1	0	1e-06	0	0	1	1
gabija	GCA_002243685.1	GCF_002148105.1	0	1e-06	0	0	1	1
gabija	GCA_002243685.1	GCF_002220285.1	0	0.00082511	0	0	1	0
gabija	GCA_002243685.1	GCF_002287765.1	0	0.000578462	0	0	1	1
gabija	GCA_002243685.1	GCF_002550605.1	0	0.000987762	0	0	1	1
gabija	GCA_002243685.1	GCF_002550955.1	0	0.000779571	0	0	1	1
gabija	GCA_002243685.1	GCF_002551895.1	0	0.000388237	0	0	1	1
gabija	GCA_002243685.1	GCF_002552415.1	0	0.000328047	0	0	1	1
gabija	GCA_002243685.1	GCF_002552915.1	0	0.000535879	0	0	1	1
gabija	GCA_002243685.1	GCF_002553045.1	0	0.00104161	0	0	1	1
gabija	GCA_002243685.1	GCF_002558035.1	0	0.000623314	0	0	1	1
gabija	GCA_002243685.1	GCF_002558995.1	0	0.0006298	0	0	1	1
gabija	GCA_002243685.1	GCF_002559825.1	0	0.000526775	0	0	1	1
gabija	GCA_002243685.1	GCF_002560515.1	0	0.000188959	0	0	1	1
gabija	GCA_002243685.1	GCF_002561645.1	0	0.000859579	0	0	1	1
gabija	GCA_002243685.1	GCF_002562205.1	0	0.00026019	0	0	1	1
gabija	GCA_002243685.1	GCF_002562295.1	0	1e-06	0	0	1	1
gabija	GCA_002243685.1	GCF_002562975.1	0	0.000188366	1	0	1	1
gabija	GCA_002243685.1	GCF_002563145.1	0	3.61987e-05	0	0	1	1
gabija	GCA_002243685.1	GCF_002564405.1	0	0.000333744	1	0	1	1
gabija	GCA_002243685.1	GCF_002565435.1	0	9.04477e-06	0	0	1	0
gabija	GCA_002243685.1	GCF_002566485.1	0	0.000244725	0	0	1	1
gabija	GCA_002243685.1	GCF_002566935.1	0	0.000420131	0	0	1	1
gabija	GCA_002243685.1	GCF_002568515.1	0	0.000109946	0	0	1	1
gabija	GCA_002243685.1	GCF_002570815.1	0	0.000326781	0	0	1	1
gabija	GCA_002243685.1	GCF_002575365.1	0	0.0001303	0	0	1	1
gabija	GCA_002243685.1	GCF_002575895.1	0	7.506e-05	1	0	1	1
gabija	GCA_002243685.1	GCF_002576375.1	0	9.02425e-06	0	0	1	1
gabija	GCA_002243685.1	GCF_002576485.1	0	0.00134507	0	0	1	1
gabija	GCA_002243685.1	GCF_002578165.1	0	0.000122961	0	0	1	1
gabija	GCA_002243685.1	GCF_002584205.1	0	0.00116246	0	0	1	1
gabija	GCA_002243685.1	GCF_002584325.1	0	0.000235017	0	0	1	1
gabija	GCA_002243685.1	GCF_002589745.1	0	3.61432e-05	0	0	1	1
gabija	GCA_002243685.1	GCF_002813875.1	0	0.000604921	0	0	1	1
gabija	GCA_002243685.1	GCF_002911755.1	0	1e-06	0	0	1	1
gabija	GCA_002243685.1	GCF_002912045.1	0	0.000625901	0	0	1	1
gabija	GCA_002243685.1	GCF_002969075.2	0	0.000573462	0	0	1	1
gabija	GCA_002243685.1	GCF_003013315.1	0	0.00070164	0	0	1	1
gabija	GCA_002243685.1	GCF_005503255.1	0	6.46393e-05	0	0	1	1
gabija	GCA_002243685.1	GCF_007666995.1	0	0.000735115	0	0	1	1
gabija	GCA_002243685.1	GCF_007674265.1	0	0.000522468	0	0	1	1
gabija	GCA_002243685.1	GCF_007676905.1	0	0.000511261	0	0	1	1
gabija	GCA_002243685.1	GCF_008042345.1	0	0.000460653	0	0	1	1
gabija	GCA_002243685.1	GCF_008923385.1	0	0.000323474	0	0	1	1
gabija	GCA_002243685.1	GCF_009497015.2	0	0.000604827	0	0	1	1
gabija	GCA_002243685.1	GCF_009647255.1	0	1e-06	0	0	1	1
gabija	GCA_002243685.1	GCF_009739925.1	0	0.000630746	0	0	1	1
gabija	GCA_002243685.1	GCF_009865315.1	0	0.00135494	0	0	1	1
gabija	GCA_002243685.1	GCF_012395425.1	0	0.000912777	0	0	1	1
gabija	GCA_002243685.1	GCF_903970865.1	0	0.0010045	0	0	1	1
gabija	GCA_002243685.1	N10	2e-06	1e-06	0	0	0	0
gabija	GCA_002243685.1	N11	1e-06	1e-06	0	0	0	0
gabija	GCA_002243685.1	N12	0.00405727	0.00603609	0	0	0	0
gabija	GCA_002243685.1	N13	0.00070164	0.00119455	0	0	1	1
gabija	GCA_002243685.1	N14	0.003702937	0.000354333	0	0	0	0
gabija	GCA_002243685.1	N15	0.002215701	0.000354616	0	0	1	0
gabija	GCA_002243685.1	N16	0.00195735	0.000199352	0	0	1	0
gabija	GCA_002243685.1	N17	0.00116246	0.00079489	0	0	0	0
gabija	GCA_002243685.1	N18	0.000912777	0.000626904	0	0	1	1
gabija	GCA_002243685.1	N19	0.001858342	0.000357359	0	0	0	0
gabija	GCA_002243685.1	N2	0.002066376	0.00603609	0	0	1	0
gabija	GCA_002243685.1	N20	2e-06	0.000875355	0	0	1	1
gabija	GCA_002243685.1	N21	1e-06	1e-06	0	0	0	0
gabija	GCA_002243685.1	N22	0.001550486	0.000307856	0	0	1	0
gabija	GCA_002243685.1	N23	0.00135494	0.000195546	0	0	0	0
gabija	GCA_002243685.1	N24	0.003252702	0.000450235	0	0	0	1
gabija	GCA_002243685.1	N25	0.002813962	0.00043874	0	0	1	0
gabija	GCA_002243685.1	N26	0.002272676	0.000541286	0	0	1	0
gabija	GCA_002243685.1	N27	0.001380843	0.00029528	0	0	1	1
gabija	GCA_002243685.1	N28	1e-06	0.000635152	1	0	1	1
gabija	GCA_002243685.1	N29	0.000859579	0.000521264	0	0	0	0
gabija	GCA_002243685.1	N3	0.001492408	0.000573968	0	0	0	0
gabija	GCA_002243685.1	N30	1e-06	0.00053906	1	0	1	1
gabija	GCA_002243685.1	N31	0.001940554	0.000332122	0	0	1	0
gabija	GCA_002243685.1	N32	2.00774e-05	0.000633801	0	0	1	1
gabija	GCA_002243685.1	N33	1.90774e-05	1e-06	0	0	0	0
gabija	GCA_002243685.1	N34	1e-06	1e-06	0	0	0	0
gabija	GCA_002243685.1	N35	1.80774e-05	1e-06	0	0	1	1
gabija	GCA_002243685.1	N36	0.001769334	0.00017122	0	0	0	0
gabija	GCA_002243685.1	N37	0.001495129	0.000274205	0	0	0	0
gabija	GCA_002243685.1	N38	0.000360163	0.000389506	0	0	1	1
gabija	GCA_002243685.1	N39	0.0001303	0.000229863	0	0	0	0
gabija	GCA_002243685.1	N4	0.001311724	0.000180684	0	0	0	0
gabija	GCA_002243685.1	N40	0.001385972	0.000109157	0	0	0	0
gabija	GCA_002243685.1	N41	0.0006298	0.000242063	0	0	0	0
gabija	GCA_002243685.1	N42	0.001160603	0.000225369	0	0	0	0
gabija	GCA_002243685.1	N43	0.001017315	0.000143288	0	0	1	0
gabija	GCA_002243685.1	N44	0.000753747	0.000263568	0	0	0	0
gabija	GCA_002243685.1	N45	0.0026470212	0.000499792	0	0	1	1
gabija	GCA_002243685.1	N46	0.000604921	0.000520891	0	0	1	0
gabija	GCA_002243685.1	N47	0.0022273282	0.000419693	0	0	0	0
gabija	GCA_002243685.1	N48	0.0018733802	0.000353948	0	0	0	0
gabija	GCA_002243685.1	N49	0.0014111642	0.000462216	0	0	1	1
gabija	GCA_002243685.1	N5	0.000971086	0.000340638	0	0	0	0
gabija	GCA_002243685.1	N50	0.001195627	0.00015136	0	0	1	1
gabija	GCA_002243685.1	N51	0.000681333	0.000514294	0	0	0	0
gabija	GCA_002243685.1	N52	0.000526775	0.000154558	0	0	1	0
gabija	GCA_002243685.1	N53	0.0008823897	0.000294534	0	0	0	0
gabija	GCA_002243685.1	N54	0.0006887587	0.000193631	0	0	0	0
gabija	GCA_002243685.1	N55	0.0001615567	0.000527202	0	0	1	1
gabija	GCA_002243685.1	N56	3.61987e-05	0.000125358	0	0	0	0
gabija	GCA_002243685.1	N57	0.001366278	4.48862e-05	0	0	0	0
gabija	GCA_002243685.1	N58	0.00104161	0.000197449	0	0	1	0
gabija	GCA_002243685.1	N59	0.0013106458	5.56322e-05	0	0	1	1
gabija	GCA_002243685.1	N6	0.000735115	0.000235971	0	0	0	0
gabija	GCA_002243685.1	N60	0.0010590608	0.000251585	0	0	1	1
gabija	GCA_002243685.1	N61	0.0008532918	0.000205769	0	0	0	0
gabija	GCA_002243685.1	N62	0.000323474	0.000104224	0	0	0	0
gabija	GCA_002243685.1	N63	0.000779571	7.37208e-05	0	0	0	0
gabija	GCA_002243685.1	N64	0.0008226249	0.000112572	0	0	0	0
gabija	GCA_002243685.1	N65	0.0004554839	0.000367141	0	0	1	1
gabija	GCA_002243685.1	N66	9.04477e-06	0.000158145	0	0	1	1
gabija	GCA_002243685.1	N67	0.0004018239	5.366e-05	0	0	0	0
gabija	GCA_002243685.1	N69	0.0006598611	8.7906e-05	0	0	1	0
gabija	GCA_002243685.1	N7	3.61432e-05	0.00090516	0	0	1	1
gabija	GCA_002243685.1	N70	0.000369659	8.73396e-05	0	0	0	0
gabija	GCA_002243685.1	N71	0.0006482933	1.15678e-05	0	0	0	0
gabija	GCA_002243685.1	N72	6.46393e-05	0.000521844	0	0	1	1
gabija	GCA_002243685.1	N73	0.0004991243	0.000149169	0	0	0	0
gabija	GCA_002243685.1	N74	0.000427488	7.16363e-05	0	0	0	0
gabija	GCA_002243685.1	N75	0.00020484	7.79854e-05	0	0	0	0
gabija	GCA_002243685.1	N76	1e-06	0.000187568	0	0	1	1
gabija	GCA_002243685.1	N8	4e-06	2.71711e-05	0	0	1	1
gabija	GCA_002243685.1	N9	3e-06	1e-06	0	0	0	0
DRT	GCA_002243685.1	GCF_000291035.1	0	0.000369659	1	0	1	1
DRT	GCA_002243685.1	GCF_000293725.1	0	9.37267e-06	0	0	1	1
DRT	GCA_002243685.1	GCF_000341665.1	0	9.0381e-06	0	0	1	1
DRT	GCA_002243685.1	GCF_000399005.1	0	1e-06	0	0	1	1
DRT	GCA_002243685.1	GCF_000399065.1	0	1e-06	0	0	1	1
DRT	GCA_002243685.1	GCF_000399085.1	0	1e-06	0	0	1	1
DRT	GCA_002243685.1	GCF_000399105.1	0	1e-06	0	0	1	1
DRT	GCA_002243685.1	GCF_000399265.1	0	1e-06	0	0	1	1
DRT	GCA_002243685.1	GCF_000412975.1	0	0.000427488	0	1	1	1
DRT	GCA_002243685.1	GCF_000497525.1	0	0.000478859	0	0	1	1
DRT	GCA_002243685.1	GCF_000571955.1	0	1e-06	0	0	1	1
DRT	GCA_002243685.1	GCF_000633295.1	0	0.00020484	0	1	1	1
DRT	GCA_002243685.1	GCF_001044875.1	0	0.000802462	0	0	1	1
DRT	GCA_002243685.1	GCF_001182785.1	0	0.000781941	1	0	1	1
DRT	GCA_002243685.1	GCF_001277915.1	0	0.00118552	1	0	1	1
DRT	GCA_002243685.1	GCF_001583685.1	0	0.000237749	0	1	1	1
DRT	GCA_002243685.1	GCF_001635915.1	0	1e-06	0	0	0	0
DRT	GCA_002243685.1	GCF_001635955.1	0	1e-06	0	0	0	0
DRT	GCA_002243685.1	GCF_001685565.1	0	0.000753747	0	0	1	1
DRT	GCA_002243685.1	GCF_002021435.1	0	0.000823788	0	0	1	1
DRT	GCA_002243685.1	GCF_002024545.1	0	0.000821368	0	0	1	1
DRT	GCA_002243685.1	GCF_002146335.1	0	1.80774e-05	0	0	1	1
DRT	GCA_002243685.1	GCF_002146345.1	0	1e-06	0	0	1	0
DRT	GCA_002243685.1	GCF_002146395.1	0	1e-06	0	0	1	0
DRT	GCA_002243685.1	GCF_002146755.1	0	1e-06	0	0	1	0
DRT	GCA_002243685.1	GCF_002147395.1	0	1e-06	0	0	1	1
DRT	GCA_002243685.1	GCF_002147425.1	0	1e-06	0	0	1	1
DRT	GCA_002243685.1	GCF_002147905.1	0	1e-06	0	0	1	1
DRT	GCA_002243685.1	GCF_002148105.1	0	1e-06	0	0	1	1
DRT	GCA_002243685.1	GCF_002220285.1	0	0.00082511	0	0	1	0
DRT	GCA_002243685.1	GCF_002287765.1	0	0.000578462	0	0	1	1
DRT	GCA_002243685.1	GCF_002550605.1	0	0.000987762	0	0	1	1
DRT	GCA_002243685.1	GCF_002550955.1	0	0.000779571	0	1	1	1
DRT	GCA_002243685.1	GCF_002551895.1	0	0.000388237	0	0	1	1
DRT	GCA_002243685.1	GCF_002552415.1	0	0.000328047	0	0	1	1
DRT	GCA_002243685.1	GCF_002552915.1	0	0.000535879	1	0	1	1
DRT	GCA_002243685.1	GCF_002553045.1	0	0.00104161	0	0	1	1
DRT	GCA_002243685.1	GCF_002558035.1	0	0.000623314	0	0	1	1
DRT	GCA_002243685.1	GCF_002558995.1	0	0.0006298	0	0	1	1
DRT	GCA_002243685.1	GCF_002559825.1	0	0.000526775	0	0	1	1
DRT	GCA_002243685.1	GCF_002560515.1	0	0.000188959	0	0	1	1
DRT	GCA_002243685.1	GCF_002561645.1	0	0.000859579	0	0	1	1
DRT	GCA_002243685.1	GCF_002562205.1	0	0.00026019	0	0	1	1
DRT	GCA_002243685.1	GCF_002562295.1	0	1e-06	0	0	1	1
DRT	GCA_002243685.1	GCF_002562975.1	0	0.000188366	0	0	1	1
DRT	GCA_002243685.1	GCF_002563145.1	0	3.61987e-05	0	1	1	1
DRT	GCA_002243685.1	GCF_002564405.1	0	0.000333744	0	0	1	1
DRT	GCA_002243685.1	GCF_002565435.1	0	9.04477e-06	0	0	1	0
DRT	GCA_002243685.1	GCF_002566485.1	0	0.000244725	0	1	1	1
DRT	GCA_002243685.1	GCF_002566935.1	0	0.000420131	1	0	1	1
DRT	GCA_002243685.1	GCF_002568515.1	0	0.000109946	0	0	1	1
DRT	GCA_002243685.1	GCF_002570815.1	0	0.000326781	0	1	1	1
DRT	GCA_002243685.1	GCF_002575365.1	0	0.0001303	0	0	1	1
DRT	GCA_002243685.1	GCF_002575895.1	0	7.506e-05	0	0	1	1
DRT	GCA_002243685.1	GCF_002576375.1	0	9.02425e-06	0	0	1	1
DRT	GCA_002243685.1	GCF_002576485.1	0	0.00134507	0	0	1	1
DRT	GCA_002243685.1	GCF_002578165.1	0	0.000122961	0	0	1	1
DRT	GCA_002243685.1	GCF_002584205.1	0	0.00116246	0	0	1	1
DRT	GCA_002243685.1	GCF_002584325.1	0	0.000235017	0	0	1	1
DRT	GCA_002243685.1	GCF_002589745.1	0	3.61432e-05	0	0	1	1
DRT	GCA_002243685.1	GCF_002813875.1	0	0.000604921	0	0	1	1
DRT	GCA_002243685.1	GCF_002911755.1	0	1e-06	0	0	1	1
DRT	GCA_002243685.1	GCF_002912045.1	0	0.000625901	0	1	1	1
DRT	GCA_002243685.1	GCF_002969075.2	0	0.000573462	0	0	1	1
DRT	GCA_002243685.1	GCF_003013315.1	0	0.00070164	0	0	1	1
DRT	GCA_002243685.1	GCF_005503255.1	0	6.46393e-05	0	0	1	1
DRT	GCA_002243685.1	GCF_007666995.1	0	0.000735115	0	1	1	1
DRT	GCA_002243685.1	GCF_007674265.1	0	0.000522468	0	0	1	1
DRT	GCA_002243685.1	GCF_007676905.1	0	0.000511261	0	0	1	1
DRT	GCA_002243685.1	GCF_008042345.1	0	0.000460653	0	0	1	1
DRT	GCA_002243685.1	GCF_008923385.1	0	0.000323474	0	1	1	1
DRT	GCA_002243685.1	GCF_009497015.2	0	0.000604827	0	0	1	1
DRT	GCA_002243685.1	GCF_009647255.1	0	1e-06	0	0	1	1
DRT	GCA_002243685.1	GCF_009739925.1	0	0.000630746	0	0	1	1
DRT	GCA_002243685.1	GCF_009865315.1	0	0.00135494	1	0	1	1
DRT	GCA_002243685.1	GCF_012395425.1	0	0.000912777	1	0	1	1
DRT	GCA_002243685.1	GCF_903970865.1	0	0.0010045	0	0	1	1
DRT	GCA_002243685.1	N10	2e-06	1e-06	0	0	0	0
DRT	GCA_002243685.1	N11	1e-06	1e-06	0	0	0	0
DRT	GCA_002243685.1	N12	0.00405727	0.00603609	0	0	0	0
DRT	GCA_002243685.1	N13	0.00070164	0.00119455	0	0	1	1
DRT	GCA_002243685.1	N14	0.003702937	0.000354333	0	0	0	0
DRT	GCA_002243685.1	N15	0.002215701	0.000354616	0	0	1	0
DRT	GCA_002243685.1	N16	0.00195735	0.000199352	0	0	1	0
DRT	GCA_002243685.1	N17	0.00116246	0.00079489	0	0	0	0
DRT	GCA_002243685.1	N18	0.000912777	0.000626904	0	0	1	1
DRT	GCA_002243685.1	N19	0.001858342	0.000357359	0	0	0	0
DRT	GCA_002243685.1	N2	0.002066376	0.00603609	1	0	1	0
DRT	GCA_002243685.1	N20	2e-06	0.000875355	0	0	1	1
DRT	GCA_002243685.1	N21	1e-06	1e-06	0	0	0	0
DRT	GCA_002243685.1	N22	0.001550486	0.000307856	0	0	1	0
DRT	GCA_002243685.1	N23	0.00135494	0.000195546	0	0	0	0
DRT	GCA_002243685.1	N24	0.003252702	0.000450235	0	0	0	1
DRT	GCA_002243685.1	N25	0.002813962	0.00043874	0	0	1	0
DRT	GCA_002243685.1	N26	0.002272676	0.000541286	0	0	1	0
DRT	GCA_002243685.1	N27	0.001380843	0.00029528	1	0	1	1
DRT	GCA_002243685.1	N28	1e-06	0.000635152	1	0	1	1
DRT	GCA_002243685.1	N29	0.000859579	0.000521264	0	0	0	0
DRT	GCA_002243685.1	N3	0.001492408	0.000573968	0	0	0	0
DRT	GCA_002243685.1	N30	1e-06	0.00053906	1	0	1	1
DRT	GCA_002243685.1	N31	0.001940554	0.000332122	0	0	1	0
DRT	GCA_002243685.1	N32	2.00774e-05	0.000633801	0	0	1	1
DRT	GCA_002243685.1	N33	1.90774e-05	1e-06	0	0	0	0
DRT	GCA_002243685.1	N34	1e-06	1e-06	0	0	0	0
DRT	GCA_002243685.1	N35	1.80774e-05	1e-06	0	0	1	1
DRT	GCA_002243685.1	N36	0.001769334	0.00017122	0	0	0	0
DRT	GCA_002243685.1	N37	0.001495129	0.000274205	0	0	0	0
DRT	GCA_002243685.1	N38	0.000360163	0.000389506	0	0	1	1
DRT	GCA_002243685.1	N39	0.0001303	0.000229863	0	0	0	0
DRT	GCA_002243685.1	N4	0.001311724	0.000180684	0	0	0	0
DRT	GCA_002243685.1	N40	0.001385972	0.000109157	0	0	0	0
DRT	GCA_002243685.1	N41	0.0006298	0.000242063	0	0	0	0
DRT	GCA_002243685.1	N42	0.001160603	0.000225369	0	0	0	0
DRT	GCA_002243685.1	N43	0.001017315	0.000143288	0	0	1	0
DRT	GCA_002243685.1	N44	0.000753747	0.000263568	0	0	0	0
DRT	GCA_002243685.1	N45	0.0026470212	0.000499792	0	0	1	1
DRT	GCA_002243685.1	N46	0.000604921	0.000520891	0	0	1	0
DRT	GCA_002243685.1	N47	0.0022273282	0.000419693	0	0	0	0
DRT	GCA_002243685.1	N48	0.0018733802	0.000353948	0	0	0	0
DRT	GCA_002243685.1	N49	0.0014111642	0.000462216	0	0	1	1
DRT	GCA_002243685.1	N5	0.000971086	0.000340638	0	0	0	0
DRT	GCA_002243685.1	N50	0.001195627	0.00015136	0	0	1	1
DRT	GCA_002243685.1	N51	0.000681333	0.000514294	0	0	0	0
DRT	GCA_002243685.1	N52	0.000526775	0.000154558	0	0	1	0
DRT	GCA_002243685.1	N53	0.0008823897	0.000294534	0	0	0	0
DRT	GCA_002243685.1	N54	0.0006887587	0.000193631	0	0	0	0
DRT	GCA_002243685.1	N55	0.0001615567	0.000527202	1	0	1	1
DRT	GCA_002243685.1	N56	3.61987e-05	0.000125358	0	0	0	0
DRT	GCA_002243685.1	N57	0.001366278	4.48862e-05	0	0	0	0
DRT	GCA_002243685.1	N58	0.00104161	0.000197449	0	0	1	0
DRT	GCA_002243685.1	N59	0.0013106458	5.56322e-05	1	0	1	1
DRT	GCA_002243685.1	N6	0.000735115	0.000235971	0	0	0	0
DRT	GCA_002243685.1	N60	0.0010590608	0.000251585	0	0	1	1
DRT	GCA_002243685.1	N61	0.0008532918	0.000205769	0	0	0	0
DRT	GCA_002243685.1	N62	0.000323474	0.000104224	0	0	0	0
DRT	GCA_002243685.1	N63	0.000779571	7.37208e-05	0	0	0	0
DRT	GCA_002243685.1	N64	0.0008226249	0.000112572	0	0	0	0
DRT	GCA_002243685.1	N65	0.0004554839	0.000367141	1	1	1	1
DRT	GCA_002243685.1	N66	9.04477e-06	0.000158145	0	0	1	1
DRT	GCA_002243685.1	N67	0.0004018239	5.366e-05	0	0	0	0
DRT	GCA_002243685.1	N69	0.0006598611	8.7906e-05	0	0	1	0
DRT	GCA_002243685.1	N7	3.61432e-05	0.00090516	0	0	1	1
DRT	GCA_002243685.1	N70	0.000369659	8.73396e-05	0	0	0	0
DRT	GCA_002243685.1	N71	0.0006482933	1.15678e-05	0	0	0	0
DRT	GCA_002243685.1	N72	6.46393e-05	0.000521844	0	0	1	1
DRT	GCA_002243685.1	N73	0.0004991243	0.000149169	0	0	0	0
DRT	GCA_002243685.1	N74	0.000427488	7.16363e-05	0	0	0	0
DRT	GCA_002243685.1	N75	0.00020484	7.79854e-05	0	0	0	0
DRT	GCA_002243685.1	N76	1e-06	0.000187568	0	1	1	1
DRT	GCA_002243685.1	N8	4e-06	2.71711e-05	0	0	1	1
DRT	GCA_002243685.1	N9	3e-06	1e-06	0	0	0	0
CBASS	GCA_002243685.1	GCF_000291035.1	0	0.000369659	0	0	1	1
CBASS	GCA_002243685.1	GCF_000293725.1	0	9.37267e-06	0	0	1	1
CBASS	GCA_002243685.1	GCF_000341665.1	0	9.0381e-06	0	0	1	1
CBASS	GCA_002243685.1	GCF_000399005.1	0	1e-06	0	0	1	1
CBASS	GCA_002243685.1	GCF_000399065.1	0	1e-06	0	0	1	1
CBASS	GCA_002243685.1	GCF_000399085.1	0	1e-06	0	0	1	1
CBASS	GCA_002243685.1	GCF_000399105.1	0	1e-06	0	0	1	1
CBASS	GCA_002243685.1	GCF_000399265.1	0	1e-06	0	0	1	1
CBASS	GCA_002243685.1	GCF_000412975.1	0	0.000427488	0	0	1	1
CBASS	GCA_002243685.1	GCF_000497525.1	0	0.000478859	0	0	1	1
CBASS	GCA_002243685.1	GCF_000571955.1	0	1e-06	0	0	1	1
CBASS	GCA_002243685.1	GCF_000633295.1	0	0.00020484	0	0	1	1
CBASS	GCA_002243685.1	GCF_001044875.1	0	0.000802462	0	0	1	1
CBASS	GCA_002243685.1	GCF_001182785.1	0	0.000781941	0	0	1	1
CBASS	GCA_002243685.1	GCF_001277915.1	0	0.00118552	0	0	1	1
CBASS	GCA_002243685.1	GCF_001583685.1	0	0.000237749	0	0	1	1
CBASS	GCA_002243685.1	GCF_001635915.1	0	1e-06	0	0	0	0
CBASS	GCA_002243685.1	GCF_001635955.1	0	1e-06	0	0	0	0
CBASS	GCA_002243685.1	GCF_001685565.1	0	0.000753747	0	0	1	1
CBASS	GCA_002243685.1	GCF_002021435.1	0	0.000823788	0	0	1	1
CBASS	GCA_002243685.1	GCF_002024545.1	0	0.000821368	0	0	1	1
CBASS	GCA_002243685.1	GCF_002146335.1	0	1.80774e-05	0	0	1	1
CBASS	GCA_002243685.1	GCF_002146345.1	0	1e-06	0	0	1	0
CBASS	GCA_002243685.1	GCF_002146395.1	0	1e-06	0	0	1	0
CBASS	GCA_002243685.1	GCF_002146755.1	0	1e-06	0	0	1	0
CBASS	GCA_002243685.1	GCF_002147395.1	0	1e-06	0	0	1	1
CBASS	GCA_002243685.1	GCF_002147425.1	0	1e-06	0	0	1	1
CBASS	GCA_002243685.1	GCF_002147905.1	0	1e-06	0	0	1	1
CBASS	GCA_002243685.1	GCF_002148105.1	0	1e-06	0	0	1	1
CBASS	GCA_002243685.1	GCF_002220285.1	0	0.00082511	0	0	1	0
CBASS	GCA_002243685.1	GCF_002287765.1	0	0.000578462	0	0	1	1
CBASS	GCA_002243685.1	GCF_002550605.1	0	0.000987762	0	0	1	1
CBASS	GCA_002243685.1	GCF_002550955.1	0	0.000779571	0	0	1	1
CBASS	GCA_002243685.1	GCF_002551895.1	0	0.000388237	0	0	1	1
CBASS	GCA_002243685.1	GCF_002552415.1	0	0.000328047	0	0	1	1
CBASS	GCA_002243685.1	GCF_002552915.1	0	0.000535879	0	0	1	1
CBASS	GCA_002243685.1	GCF_002553045.1	0	0.00104161	0	0	1	1
CBASS	GCA_002243685.1	GCF_002558035.1	0	0.000623314	0	0	1	1
CBASS	GCA_002243685.1	GCF_002558995.1	0	0.0006298	0	0	1	1
CBASS	GCA_002243685.1	GCF_002559825.1	0	0.000526775	0	0	1	1
CBASS	GCA_002243685.1	GCF_002560515.1	0	0.000188959	0	0	1	1
CBASS	GCA_002243685.1	GCF_002561645.1	0	0.000859579	0	0	1	1
CBASS	GCA_002243685.1	GCF_002562205.1	0	0.00026019	0	0	1	1
CBASS	GCA_002243685.1	GCF_002562295.1	0	1e-06	0	0	1	1
CBASS	GCA_002243685.1	GCF_002562975.1	0	0.000188366	0	0	1	1
CBASS	GCA_002243685.1	GCF_002563145.1	0	3.61987e-05	1	0	1	1
CBASS	GCA_002243685.1	GCF_002564405.1	0	0.000333744	0	0	1	1
CBASS	GCA_002243685.1	GCF_002565435.1	0	9.04477e-06	0	0	1	0
CBASS	GCA_002243685.1	GCF_002566485.1	0	0.000244725	0	0	1	1
CBASS	GCA_002243685.1	GCF_002566935.1	0	0.000420131	0	0	1	1
CBASS	GCA_002243685.1	GCF_002568515.1	0	0.000109946	0	0	1	1
CBASS	GCA_002243685.1	GCF_002570815.1	0	0.000326781	0	0	1	1
CBASS	GCA_002243685.1	GCF_002575365.1	0	0.0001303	0	0	1	1
CBASS	GCA_002243685.1	GCF_002575895.1	0	7.506e-05	0	0	1	1
CBASS	GCA_002243685.1	GCF_002576375.1	0	9.02425e-06	0	0	1	1
CBASS	GCA_002243685.1	GCF_002576485.1	0	0.00134507	0	0	1	1
CBASS	GCA_002243685.1	GCF_002578165.1	0	0.000122961	0	0	1	1
CBASS	GCA_002243685.1	GCF_002584205.1	0	0.00116246	0	0	1	1
CBASS	GCA_002243685.1	GCF_002584325.1	0	0.000235017	0	0	1	1
CBASS	GCA_002243685.1	GCF_002589745.1	0	3.61432e-05	0	0	1	1
CBASS	GCA_002243685.1	GCF_002813875.1	0	0.000604921	0	0	1	1
CBASS	GCA_002243685.1	GCF_002911755.1	0	1e-06	0	0	1	1
CBASS	GCA_002243685.1	GCF_002912045.1	0	0.000625901	0	0	1	1
CBASS	GCA_002243685.1	GCF_002969075.2	0	0.000573462	0	0	1	1
CBASS	GCA_002243685.1	GCF_003013315.1	0	0.00070164	0	0	1	1
CBASS	GCA_002243685.1	GCF_005503255.1	0	6.46393e-05	0	0	1	1
CBASS	GCA_002243685.1	GCF_007666995.1	0	0.000735115	1	0	1	1
CBASS	GCA_002243685.1	GCF_007674265.1	0	0.000522468	0	0	1	1
CBASS	GCA_002243685.1	GCF_007676905.1	0	0.000511261	0	0	1	1
CBASS	GCA_002243685.1	GCF_008042345.1	0	0.000460653	0	0	1	1
CBASS	GCA_002243685.1	GCF_008923385.1	0	0.000323474	0	0	1	1
CBASS	GCA_002243685.1	GCF_009497015.2	0	0.000604827	0	0	1	1
CBASS	GCA_002243685.1	GCF_009647255.1	0	1e-06	0	0	1	1
CBASS	GCA_002243685.1	GCF_009739925.1	0	0.000630746	0	0	1	1
CBASS	GCA_002243685.1	GCF_009865315.1	0	0.00135494	0	0	1	1
CBASS	GCA_002243685.1	GCF_012395425.1	0	0.000912777	0	0	1	1
CBASS	GCA_002243685.1	GCF_903970865.1	0	0.0010045	0	0	1	1
CBASS	GCA_002243685.1	N10	2e-06	1e-06	0	0	0	0
CBASS	GCA_002243685.1	N11	1e-06	1e-06	0	0	0	0
CBASS	GCA_002243685.1	N12	0.00405727	0.00603609	0	0	0	0
CBASS	GCA_002243685.1	N13	0.00070164	0.00119455	0	0	1	1
CBASS	GCA_002243685.1	N14	0.003702937	0.000354333	0	0	0	0
CBASS	GCA_002243685.1	N15	0.002215701	0.000354616	0	0	1	0
CBASS	GCA_002243685.1	N16	0.00195735	0.000199352	0	0	1	0
CBASS	GCA_002243685.1	N17	0.00116246	0.00079489	0	0	0	0
CBASS	GCA_002243685.1	N18	0.000912777	0.000626904	0	0	1	1
CBASS	GCA_002243685.1	N19	0.001858342	0.000357359	0	0	0	0
CBASS	GCA_002243685.1	N2	0.002066376	0.00603609	0	0	1	0
CBASS	GCA_002243685.1	N20	2e-06	0.000875355	0	0	1	1
CBASS	GCA_002243685.1	N21	1e-06	1e-06	0	0	0	0
CBASS	GCA_002243685.1	N22	0.001550486	0.000307856	0	0	1	0
CBASS	GCA_002243685.1	N23	0.00135494	0.000195546	0	0	0	0
CBASS	GCA_002243685.1	N24	0.003252702	0.000450235	0	0	0	1
CBASS	GCA_002243685.1	N25	0.002813962	0.00043874	0	0	1	0
CBASS	GCA_002243685.1	N26	0.002272676	0.000541286	0	0	1	0
CBASS	GCA_002243685.1	N27	0.001380843	0.00029528	0	0	1	1
CBASS	GCA_002243685.1	N28	1e-06	0.000635152	0	0	1	1
CBASS	GCA_002243685.1	N29	0.000859579	0.000521264	0	0	0	0
CBASS	GCA_002243685.1	N3	0.001492408	0.000573968	0	0	0	0
CBASS	GCA_002243685.1	N30	1e-06	0.00053906	0	0	1	1
CBASS	GCA_002243685.1	N31	0.001940554	0.000332122	0	0	1	0
CBASS	GCA_002243685.1	N32	2.00774e-05	0.000633801	0	0	1	1
CBASS	GCA_002243685.1	N33	1.90774e-05	1e-06	0	0	0	0
CBASS	GCA_002243685.1	N34	1e-06	1e-06	0	0	0	0
CBASS	GCA_002243685.1	N35	1.80774e-05	1e-06	0	0	1	1
CBASS	GCA_002243685.1	N36	0.001769334	0.00017122	0	0	0	0
CBASS	GCA_002243685.1	N37	0.001495129	0.000274205	0	0	0	0
CBASS	GCA_002243685.1	N38	0.000360163	0.000389506	0	0	1	1
CBASS	GCA_002243685.1	N39	0.0001303	0.000229863	0	0	0	0
CBASS	GCA_002243685.1	N4	0.001311724	0.000180684	0	0	0	0
CBASS	GCA_002243685.1	N40	0.001385972	0.000109157	0	0	0	0
CBASS	GCA_002243685.1	N41	0.0006298	0.000242063	0	0	0	0
CBASS	GCA_002243685.1	N42	0.001160603	0.000225369	0	0	0	0
CBASS	GCA_002243685.1	N43	0.001017315	0.000143288	0	0	1	0
CBASS	GCA_002243685.1	N44	0.000753747	0.000263568	0	0	0	0
CBASS	GCA_002243685.1	N45	0.0026470212	0.000499792	0	0	1	1
CBASS	GCA_002243685.1	N46	0.000604921	0.000520891	0	0	1	0
CBASS	GCA_002243685.1	N47	0.0022273282	0.000419693	0	0	0	0
CBASS	GCA_002243685.1	N48	0.0018733802	0.000353948	0	0	0	0
CBASS	GCA_002243685.1	N49	0.0014111642	0.000462216	0	0	1	1
CBASS	GCA_002243685.1	N5	0.000971086	0.000340638	0	0	0	0
CBASS	GCA_002243685.1	N50	0.001195627	0.00015136	0	0	1	1
CBASS	GCA_002243685.1	N51	0.000681333	0.000514294	0	0	0	0
CBASS	GCA_002243685.1	N52	0.000526775	0.000154558	0	0	1	0
CBASS	GCA_002243685.1	N53	0.0008823897	0.000294534	0	0	0	0
CBASS	GCA_002243685.1	N54	0.0006887587	0.000193631	0	0	0	0
CBASS	GCA_002243685.1	N55	0.0001615567	0.000527202	0	0	1	1
CBASS	GCA_002243685.1	N56	3.61987e-05	0.000125358	0	0	0	0
CBASS	GCA_002243685.1	N57	0.001366278	4.48862e-05	0	0	0	0
CBASS	GCA_002243685.1	N58	0.00104161	0.000197449	0	0	1	0
CBASS	GCA_002243685.1	N59	0.0013106458	5.56322e-05	0	0	1	1
CBASS	GCA_002243685.1	N6	0.000735115	0.000235971	0	0	0	0
CBASS	GCA_002243685.1	N60	0.0010590608	0.000251585	0	0	1	1
CBASS	GCA_002243685.1	N61	0.0008532918	0.000205769	0	0	0	0
CBASS	GCA_002243685.1	N62	0.000323474	0.000104224	0	0	0	0
CBASS	GCA_002243685.1	N63	0.000779571	7.37208e-05	0	0	0	0
CBASS	GCA_002243685.1	N64	0.0008226249	0.000112572	0	0	0	0
CBASS	GCA_002243685.1	N65	0.0004554839	0.000367141	0	0	1	1
CBASS	GCA_002243685.1	N66	9.04477e-06	0.000158145	0	0	1	1
CBASS	GCA_002243685.1	N67	0.0004018239	5.366e-05	0	0	0	0
CBASS	GCA_002243685.1	N69	0.0006598611	8.7906e-05	0	0	1	0
CBASS	GCA_002243685.1	N7	3.61432e-05	0.00090516	0	0	1	1
CBASS	GCA_002243685.1	N70	0.000369659	8.73396e-05	0	0	0	0
CBASS	GCA_002243685.1	N71	0.0006482933	1.15678e-05	0	0	0	0
CBASS	GCA_002243685.1	N72	6.46393e-05	0.000521844	0	0	1	1
CBASS	GCA_002243685.1	N73	0.0004991243	0.000149169	0	0	0	0
CBASS	GCA_002243685.1	N74	0.000427488	7.16363e-05	0	0	0	0
CBASS	GCA_002243685.1	N75	0.00020484	7.79854e-05	0	0	0	0
CBASS	GCA_002243685.1	N76	1e-06	0.000187568	0	0	1	1
CBASS	GCA_002243685.1	N8	4e-06	2.71711e-05	0	0	1	1
CBASS	GCA_002243685.1	N9	3e-06	1e-06	0	0	0	0
CRISPR	GCA_002243685.1	GCF_000291035.1	0	0.000369659	0	0	1	1
CRISPR	GCA_002243685.1	GCF_000293725.1	0	9.37267e-06	0	0	1	1
CRISPR	GCA_002243685.1	GCF_000341665.1	0	9.0381e-06	1	0	1	1
CRISPR	GCA_002243685.1	GCF_000399005.1	0	1e-06	0	0	1	1
CRISPR	GCA_002243685.1	GCF_000399065.1	0	1e-06	0	0	1	1
CRISPR	GCA_002243685.1	GCF_000399085.1	0	1e-06	0	0	1	1
CRISPR	GCA_002243685.1	GCF_000399105.1	0	1e-06	0	0	1	1
CRISPR	GCA_002243685.1	GCF_000399265.1	0	1e-06	0	0	1	1
CRISPR	GCA_002243685.1	GCF_000412975.1	0	0.000427488	0	0	1	1
CRISPR	GCA_002243685.1	GCF_000497525.1	0	0.000478859	1	0	1	1
CRISPR	GCA_002243685.1	GCF_000571955.1	0	1e-06	1	0	1	1
CRISPR	GCA_002243685.1	GCF_000633295.1	0	0.00020484	0	0	1	1
CRISPR	GCA_002243685.1	GCF_001044875.1	0	0.000802462	0	0	1	1
CRISPR	GCA_002243685.1	GCF_001182785.1	0	0.000781941	1	0	1	1
CRISPR	GCA_002243685.1	GCF_001277915.1	0	0.00118552	0	0	1	1
CRISPR	GCA_002243685.1	GCF_001583685.1	0	0.000237749	1	0	1	1
CRISPR	GCA_002243685.1	GCF_001635915.1	0	1e-06	0	0	0	0
CRISPR	GCA_002243685.1	GCF_001635955.1	0	1e-06	0	0	0	0
CRISPR	GCA_002243685.1	GCF_001685565.1	0	0.000753747	1	0	1	1
CRISPR	GCA_002243685.1	GCF_002021435.1	0	0.000823788	0	0	1	1
CRISPR	GCA_002243685.1	GCF_002024545.1	0	0.000821368	0	0	1	1
CRISPR	GCA_002243685.1	GCF_002146335.1	0	1.80774e-05	0	0	1	1
CRISPR	GCA_002243685.1	GCF_002146345.1	0	1e-06	0	0	1	0
CRISPR	GCA_002243685.1	GCF_002146395.1	0	1e-06	0	0	1	0
CRISPR	GCA_002243685.1	GCF_002146755.1	0	1e-06	0	0	1	0
CRISPR	GCA_002243685.1	GCF_002147395.1	0	1e-06	0	0	1	1
CRISPR	GCA_002243685.1	GCF_002147425.1	0	1e-06	0	0	1	1
CRISPR	GCA_002243685.1	GCF_002147905.1	0	1e-06	0	0	1	1
CRISPR	GCA_002243685.1	GCF_002148105.1	0	1e-06	0	0	1	1
CRISPR	GCA_002243685.1	GCF_002220285.1	0	0.00082511	0	0	1	0
CRISPR	GCA_002243685.1	GCF_002287765.1	0	0.000578462	0	0	1	1
CRISPR	GCA_002243685.1	GCF_002550605.1	0	0.000987762	1	0	1	1
CRISPR	GCA_002243685.1	GCF_002550955.1	0	0.000779571	0	0	1	1
CRISPR	GCA_002243685.1	GCF_002551895.1	0	0.000388237	0	0	1	1
CRISPR	GCA_002243685.1	GCF_002552415.1	0	0.000328047	0	0	1	1
CRISPR	GCA_002243685.1	GCF_002552915.1	0	0.000535879	0	0	1	1
CRISPR	GCA_002243685.1	GCF_002553045.1	0	0.00104161	1	0	1	1
CRISPR	GCA_002243685.1	GCF_002558035.1	0	0.000623314	1	0	1	1
CRISPR	GCA_002243685.1	GCF_002558995.1	0	0.0006298	0	1	1	1
CRISPR	GCA_002243685.1	GCF_002559825.1	0	0.000526775	0	0	1	1
CRISPR	GCA_002243685.1	GCF_002560515.1	0	0.000188959	1	0	1	1
CRISPR	GCA_002243685.1	GCF_002561645.1	0	0.000859579	0	0	1	1
CRISPR	GCA_002243685.1	GCF_002562205.1	0	0.00026019	1	0	1	1
CRISPR	GCA_002243685.1	GCF_002562295.1	0	1e-06	0	0	1	1
CRISPR	GCA_002243685.1	GCF_002562975.1	0	0.000188366	1	0	1	1
CRISPR	GCA_002243685.1	GCF_002563145.1	0	3.61987e-05	0	0	1	1
CRISPR	GCA_002243685.1	GCF_002564405.1	0	0.000333744	0	0	1	1
CRISPR	GCA_002243685.1	GCF_002565435.1	0	9.04477e-06	0	0	1	0
CRISPR	GCA_002243685.1	GCF_002566485.1	0	0.000244725	0	0	1	1
CRISPR	GCA_002243685.1	GCF_002566935.1	0	0.000420131	0	0	1	1
CRISPR	GCA_002243685.1	GCF_002568515.1	0	0.000109946	0	0	1	1
CRISPR	GCA_002243685.1	GCF_002570815.1	0	0.000326781	1	0	1	1
CRISPR	GCA_002243685.1	GCF_002575365.1	0	0.0001303	0	0	1	1
CRISPR	GCA_002243685.1	GCF_002575895.1	0	7.506e-05	1	0	1	1
CRISPR	GCA_002243685.1	GCF_002576375.1	0	9.02425e-06	0	0	1	1
CRISPR	GCA_002243685.1	GCF_002576485.1	0	0.00134507	0	0	1	1
CRISPR	GCA_002243685.1	GCF_002578165.1	0	0.000122961	0	0	1	1
CRISPR	GCA_002243685.1	GCF_002584205.1	0	0.00116246	1	0	1	1
CRISPR	GCA_002243685.1	GCF_002584325.1	0	0.000235017	0	0	1	1
CRISPR	GCA_002243685.1	GCF_002589745.1	0	3.61432e-05	0	0	1	1
CRISPR	GCA_002243685.1	GCF_002813875.1	0	0.000604921	1	0	1	1
CRISPR	GCA_002243685.1	GCF_002911755.1	0	1e-06	0	0	1	1
CRISPR	GCA_002243685.1	GCF_002912045.1	0	0.000625901	1	0	1	1
CRISPR	GCA_002243685.1	GCF_002969075.2	0	0.000573462	0	0	1	1
CRISPR	GCA_002243685.1	GCF_003013315.1	0	0.00070164	1	0	1	1
CRISPR	GCA_002243685.1	GCF_005503255.1	0	6.46393e-05	1	0	1	1
CRISPR	GCA_002243685.1	GCF_007666995.1	0	0.000735115	0	0	1	1
CRISPR	GCA_002243685.1	GCF_007674265.1	0	0.000522468	1	0	1	1
CRISPR	GCA_002243685.1	GCF_007676905.1	0	0.000511261	0	0	1	1
CRISPR	GCA_002243685.1	GCF_008042345.1	0	0.000460653	0	0	1	1
CRISPR	GCA_002243685.1	GCF_008923385.1	0	0.000323474	0	0	1	1
CRISPR	GCA_002243685.1	GCF_009497015.2	0	0.000604827	0	0	1	1
CRISPR	GCA_002243685.1	GCF_009647255.1	0	1e-06	0	0	1	1
CRISPR	GCA_002243685.1	GCF_009739925.1	0	0.000630746	0	0	1	1
CRISPR	GCA_002243685.1	GCF_009865315.1	0	0.00135494	1	0	1	1
CRISPR	GCA_002243685.1	GCF_012395425.1	0	0.000912777	0	0	1	1
CRISPR	GCA_002243685.1	GCF_903970865.1	0	0.0010045	0	0	1	1
CRISPR	GCA_002243685.1	N10	2e-06	1e-06	0	0	0	0
CRISPR	GCA_002243685.1	N11	1e-06	1e-06	0	0	0	0
CRISPR	GCA_002243685.1	N12	0.00405727	0.00603609	0	0	0	0
CRISPR	GCA_002243685.1	N13	0.00070164	0.00119455	0	0	1	1
CRISPR	GCA_002243685.1	N14	0.003702937	0.000354333	0	0	0	0
CRISPR	GCA_002243685.1	N15	0.002215701	0.000354616	0	0	1	0
CRISPR	GCA_002243685.1	N16	0.00195735	0.000199352	0	0	1	0
CRISPR	GCA_002243685.1	N17	0.00116246	0.00079489	0	0	0	0
CRISPR	GCA_002243685.1	N18	0.000912777	0.000626904	0	0	1	1
CRISPR	GCA_002243685.1	N19	0.001858342	0.000357359	0	0	0	0
CRISPR	GCA_002243685.1	N2	0.002066376	0.00603609	0	0	1	0
CRISPR	GCA_002243685.1	N20	2e-06	0.000875355	0	0	1	1
CRISPR	GCA_002243685.1	N21	1e-06	1e-06	0	0	0	0
CRISPR	GCA_002243685.1	N22	0.001550486	0.000307856	0	0	1	0
[truncated: 114,776 more rows]
