# Supplementary material for: Timescale and genetic linkage explain the variable impact of defense systems on horizontal gene transfer
Source: Genome Res. 2025 Feb;35(2):268–78. doi: 10.1101/gr.279300.124 (PMC11874982; doi:10.1101/gr.279300.124)
Supplement: Supplement 15 [file Supplemental_Table_S8.zip › Supplemental_Table_S8.tsv]

# Table S8: For each genome and defense system included in the study, total number of predicted genes (N_genes), number of predicted genes that do not belong to that defense system (N_genes_pruned), number of genes in each COG functional category, and number of marker genes for prophages, plasmids, and transposons. Genes that belong to the defense system of interest were not considered when count…
accession	defense_system	N_genes	N_genes_pruned	C	D	E	F	G	H	I	J	K	L	M	N	O	P	Q	R	S	T	U	V	X	Prophage	Plasmid	Transposon
GCF_003457755.1	RM	4090	4082	157	67	209	87	322	150	114	217	192	210	396	22	145	214	31	220	100	167	55	126	79	30	15	34
GCF_003603775.1	RM	4055	4041	155	52	208	83	324	150	118	213	189	211	351	15	149	204	29	192	99	151	54	129	102	45	15	33
GCF_012976295.1	RM	4618	4607	166	63	215	83	367	169	122	216	221	256	413	22	148	228	34	236	113	181	73	146	148	46	19	60
GCF_003437875.1	RM	4324	4309	157	58	211	81	313	158	113	221	205	238	389	18	151	213	33	218	108	161	68	126	105	42	17	29
GCF_003459535.1	RM	4048	4031	160	51	212	80	322	158	112	217	201	210	379	13	148	209	29	208	87	153	49	134	99	32	10	35
GCF_003475135.1	RM	4627	4619	160	67	207	85	323	155	112	219	214	276	405	27	146	229	35	224	115	170	84	139	129	35	22	38
GCF_012976365.1	RM	4132	4124	161	65	215	84	345	154	110	213	184	207	382	18	146	228	29	206	95	167	58	126	86	36	11	35
GCA_001913895.1	RM	5033	5026	158	76	219	86	327	164	111	225	220	292	429	29	160	230	31	244	136	167	79	144	167	73	19	47
GCF_000158515.2	RM	4767	4660	157	74	206	86	327	160	109	218	215	257	381	27	153	222	30	218	127	159	69	141	134	55	22	48
GCF_001404375.1	RM	4284	4257	154	57	214	85	323	152	106	218	201	234	386	20	151	224	29	215	109	163	60	128	100	31	14	42
GCF_001405155.1	RM	4531	4508	154	66	207	87	313	155	109	216	211	238	405	20	155	201	30	220	97	149	67	139	144	59	15	51
GCF_002959625.1	RM	4617	4607	169	66	218	84	357	190	110	218	186	233	387	19	147	301	29	215	109	172	59	140	146	41	13	85
GCF_003436175.1	RM	4376	4363	158	60	212	82	332	153	110	214	200	244	381	20	148	212	28	223	111	154	67	134	123	52	12	38
GCF_003465695.1	RM	4442	4435	163	63	207	84	320	153	109	220	214	250	402	22	155	227	31	219	102	161	63	142	137	42	19	46
GCF_009025375.1	RM	4707	4695	163	71	210	87	339	160	115	217	221	245	400	21	157	233	28	237	113	176	79	132	129	49	20	41
GCF_012976275.1	RM	4298	4285	157	57	210	82	330	159	108	220	216	232	388	19	150	211	33	223	111	166	73	145	118	38	12	44
GCF_012976285.1	RM	4297	4285	163	62	214	85	338	151	115	218	196	209	421	18	146	222	33	213	103	165	52	127	99	35	17	43
GCF_012976775.1	RM	4335	4330	156	59	214	83	326	158	112	212	184	221	375	18	151	220	30	225	108	160	72	146	113	53	20	30
GCF_003438765.1	RM	3994	3981	157	54	216	83	335	146	111	214	174	210	396	15	144	214	33	205	93	149	41	118	68	29	9	31
GCF_003439605.1	RM	4143	4134	160	59	209	85	334	155	107	219	201	209	395	16	151	217	36	211	98	162	53	141	94	45	8	37
GCF_003465015.1	RM	4481	4468	156	64	210	83	329	153	111	224	207	259	382	20	151	222	31	214	114	160	56	132	125	50	12	46
GCF_003468345.1	RM	4397	4390	161	62	208	89	316	153	117	222	196	228	391	21	149	227	32	212	105	152	63	143	121	57	21	37
GCF_012976745.1	RM	4265	4251	164	69	209	85	317	161	112	223	195	244	411	21	140	204	30	209	110	164	62	134	99	43	24	29
GCF_000403235.1	RM	4262	4241	159	59	213	84	318	160	114	218	191	218	393	20	147	210	37	227	108	168	61	127	126	26	14	62
GCF_003465765.1	RM	4339	4326	164	52	205	86	322	162	107	216	210	221	389	14	150	217	29	217	98	154	60	132	125	44	15	42
GCF_003466945.1	RM	4408	4399	156	69	207	86	334	153	110	215	194	235	370	19	150	219	29	214	112	163	65	133	111	55	16	34
GCF_003468905.1	RM	4838	4817	161	68	219	85	325	159	115	214	213	271	428	24	151	224	36	238	108	168	88	138	155	70	22	46
GCF_003472225.1	RM	3829	3817	159	53	208	83	322	155	109	215	172	189	376	13	141	204	30	203	97	152	47	118	64	24	5	27
GCF_004167625.1	RM	4635	4620	163	73	211	86	312	158	107	223	217	253	443	27	147	200	31	237	111	177	82	140	135	46	24	49
GCF_900445545.1	RM	4034	4021	161	57	211	82	333	153	112	216	184	203	366	15	145	227	32	198	88	160	45	130	123	25	6	81
GCF_003468295.1	RM	3886	3876	157	56	205	83	319	148	106	213	185	185	382	13	142	213	32	198	98	158	53	122	83	29	12	39
GCF_003474985.1	RM	4269	4257	158	59	205	83	326	154	114	216	195	217	392	15	149	216	30	220	98	154	62	130	111	44	14	34
GCF_007896765.1	RM	4757	4744	163	72	209	89	339	159	116	217	219	251	398	21	155	232	28	238	115	174	80	131	132	49	20	42
GCF_012976385.1	RM	3677	3670	152	54	202	80	297	146	106	210	176	169	386	12	141	201	30	194	88	139	46	112	68	17	6	34
GCF_003438235.1	RM	4001	3995	159	57	204	82	306	149	116	212	183	206	371	17	148	215	33	209	99	156	54	121	89	32	12	34
GCF_003439275.1	RM	4258	4252	161	59	211	84	325	162	119	212	195	214	408	17	145	203	28	219	102	164	70	128	114	41	10	38
GCF_003471225.1	RM	3989	3980	162	59	208	82	329	150	107	217	186	209	407	19	145	216	33	214	98	157	59	124	72	25	11	26
GCF_003475695.1	RM	3840	3833	160	53	206	80	326	151	111	214	181	194	361	13	146	208	29	192	89	148	49	121	79	27	7	33
GCF_003602805.1	RM	4466	4456	161	58	205	86	330	150	118	211	212	239	389	19	152	210	28	210	109	173	69	135	138	63	12	39
GCF_003603635.1	RM	3977	3963	156	52	203	82	327	151	112	213	190	209	369	14	148	208	29	192	99	152	50	124	101	39	12	39
GCF_007896665.1	RM	4356	4347	157	62	204	90	330	153	113	211	207	234	380	18	148	208	28	205	109	156	63	135	143	62	17	54
GCF_001406315.1	RM	4183	4163	161	53	219	81	335	157	112	214	179	191	377	14	154	223	29	219	96	156	53	127	90	26	8	41
GCF_003438705.1	RM	4000	3993	159	57	204	82	306	149	114	212	185	206	371	17	148	215	33	209	99	157	54	121	90	33	12	36
GCF_003460305.1	RM	4412	4402	154	71	211	79	313	149	113	217	202	265	390	21	141	196	31	222	107	161	65	127	104	53	11	21
GCF_003462865.1	RM	4525	4516	163	67	209	88	311	155	115	211	196	247	399	23	143	213	32	234	117	162	79	134	127	54	19	40
GCF_003469525.1	RM	4001	3978	156	57	211	82	312	157	108	215	196	200	385	16	147	215	30	212	96	159	54	127	87	33	14	23
GCF_003473265.1	RM	4604	4591	166	67	217	84	338	166	121	222	231	269	408	18	153	218	36	233	117	174	65	144	131	44	18	41
GCF_012976785.1	RM	4009	4000	158	53	205	82	301	149	107	213	172	200	382	13	145	185	29	199	90	147	45	127	93	34	11	36
GCF_003437415.1	RM	4539	4522	164	63	213	88	339	154	113	221	230	265	415	20	145	223	37	223	110	175	64	142	142	51	17	48
GCF_003469035.1	RM	3904	3900	158	54	204	82	332	149	104	214	182	200	388	14	148	219	30	215	92	154	49	114	89	30	5	41
GCF_003471285.1	RM	4006	3997	163	59	208	82	333	150	110	216	184	208	406	19	144	219	33	214	98	158	59	124	77	24	11	31
GCF_007896815.1	RM	4768	4755	164	72	209	89	338	160	116	217	220	252	398	21	155	234	28	238	114	174	80	131	130	49	20	41
GCF_003436605.1	RM	4327	4321	161	58	210	83	321	162	113	216	199	228	373	15	149	220	30	222	111	161	48	126	110	63	8	30
GCF_003436855.1	RM	4217	4211	161	56	209	82	319	161	109	217	185	225	366	14	146	217	30	217	106	157	42	123	107	62	7	25
GCF_003438645.1	RM	4994	4982	164	70	213	85	332	162	118	223	227	288	439	26	158	224	31	236	119	167	76	153	166	72	19	43
GCF_003439595.1	RM	4136	4125	160	59	209	85	334	154	107	219	202	210	395	16	151	219	36	209	98	162	52	139	94	45	8	37
GCF_003464405.1	RM	4876	4863	161	64	217	83	328	167	111	219	214	271	405	23	150	222	29	230	121	175	84	141	154	61	22	43
GCF_003467465.1	RM	4064	4057	157	65	210	87	319	149	114	219	192	215	385	20	145	214	31	217	99	163	50	123	85	36	12	35
GCF_003471775.1	RM	4409	4400	153	64	209	80	317	158	116	220	197	235	387	20	158	201	31	227	99	149	63	143	120	51	12	44
GCF_003472125.1	RM	4217	4198	159	56	208	82	332	156	111	218	188	203	390	16	146	224	29	213	92	162	68	127	104	37	12	39
GCF_003474225.1	RM	4235	4229	158	64	202	83	321	156	108	216	192	217	369	24	139	206	30	209	106	158	70	126	102	44	22	34
GCF_012976375.1	RM	4167	4160	156	56	207	83	335	149	103	214	194	221	375	15	148	219	31	209	96	156	60	120	93	38	10	39
GCF_003465305.1	RM	4366	4347	159	58	210	84	332	158	114	222	203	227	399	17	148	231	32	225	98	170	62	140	100	39	11	33
GCF_003467565.1	RM	4332	4322	159	61	210	87	338	153	109	214	211	229	414	15	154	219	33	216	107	156	54	140	123	56	12	42
GCF_009025805.1	RM	4460	4455	160	67	208	90	338	151	113	217	195	243	398	20	155	223	30	224	107	172	58	128	124	52	11	47
GCA_009775675.1	RM	4002	3993	158	55	212	86	330	157	112	218	185	210	377	14	151	212	32	224	102	158	49	123	86	30	6	29
GCF_000012825.1	RM	4218	4209	166	66	216	85	348	155	110	213	183	209	391	18	146	228	29	206	95	168	59	125	129	37	11	77
GCF_003457705.1	RM	4131	4119	159	61	210	84	324	150	116	219	188	199	379	18	146	229	30	209	101	158	59	118	86	32	12	34
GCF_003466785.1	RM	4357	4352	158	63	211	81	328	157	115	218	206	226	372	19	149	214	29	200	103	162	65	136	119	48	16	43
GCF_003474845.1	RM	4307	4297	154	59	211	80	295	157	117	221	214	238	378	17	150	187	31	232	103	142	71	128	133	49	12	39
GCF_003475045.1	RM	4282	4265	158	59	205	83	326	154	113	216	192	214	392	15	149	217	30	220	102	154	62	128	113	44	15	35
GCF_009025535.1	RM	4427	4420	147	61	209	81	321	151	109	218	190	223	401	16	159	208	31	217	97	146	61	126	157	65	12	57
GCF_003207995.1	RM	4002	3994	155	56	212	80	322	156	107	216	181	196	388	14	146	203	29	206	101	162	49	129	89	35	10	33
GCF_003438835.1	RM	3993	3980	158	52	215	83	336	146	110	214	172	210	397	14	145	215	33	208	94	148	41	119	69	26	8	33
GCF_003458265.1	RM	3895	3892	162	55	206	83	328	146	106	217	173	182	364	15	149	217	29	199	89	149	54	124	89	32	10	42
GCF_003458385.1	RM	4849	4836	162	69	206	87	327	155	120	219	213	287	407	26	158	218	31	237	116	172	90	150	152	70	23	35
GCF_003460125.1	RM	4097	4083	158	55	211	82	330	157	113	221	195	223	373	15	143	218	29	207	99	146	54	122	112	40	13	39
GCF_003464205.1	RM	4459	4449	161	67	210	88	312	155	117	211	195	236	398	23	143	211	34	233	115	161	80	133	127	53	19	39
GCF_003470745.1	RM	4259	4244	153	59	207	89	320	153	105	221	200	230	374	20	149	215	32	214	105	161	59	134	133	54	13	48
GCF_003471705.1	RM	3667	3651	154	53	210	79	310	152	111	212	172	181	372	13	144	207	30	192	90	148	36	120	63	18	8	19
GCF_003473085.1	RM	4265	4259	184	59	206	80	357	156	115	218	214	219	400	14	152	233	38	232	100	177	55	133	84	33	7	26
GCF_000186105.1	RM	4790	4693	161	72	206	84	340	161	114	219	214	272	418	25	152	222	29	223	124	166	64	147	158	49	18	84
GCF_000273295.1	RM	4064	4039	156	58	210	81	315	154	113	221	186	198	377	13	145	196	28	195	97	155	41	136	113	32	11	55
GCF_003474595.1	RM	4261	4253	161	64	204	83	321	157	107	216	194	220	369	24	143	209	30	210	107	161	72	124	99	44	19	32
GCF_003475435.1	RM	4344	4330	155	59	207	88	341	156	109	215	194	237	394	17	145	220	30	218	110	154	58	122	116	50	14	37
GCF_005844725.1	RM	4539	4527	159	72	208	88	335	164	107	220	193	222	421	23	147	212	34	230	111	165	76	128	120	62	22	31
GCF_012976765.1	RM	4211	4203	156	58	200	87	313	154	109	218	193	213	361	16	146	208	29	205	101	155	60	129	137	67	10	40
GCF_003459715.1	RM	4380	4372	158	63	209	79	327	157	115	221	209	243	378	19	152	212	30	210	99	157	66	151	126	50	16	43
GCF_005844385.1	RM	4396	4383	156	71	212	88	334	153	113	218	200	228	430	20	145	214	34	229	110	164	71	130	116	42	16	36
GCF_009025385.1	RM	4035	4028	160	54	206	83	338	155	109	214	176	195	380	14	142	204	29	208	99	156	57	127	100	33	5	42
GCF_013361175.1	RM	4692	4677	165	71	212	86	335	158	126	220	203	269	421	24	150	214	31	228	112	163	71	144	147	61	22	48
GCA_000615245.1	RM	3021	3017	110	50	244	109	359	112	85	226	231	130	170	10	107	143	35	258	158	116	21	124	44	32	1	10
GCF_000801045.1	RM	2818	2814	95	46	216	102	319	97	79	216	212	117	145	10	94	128	29	233	155	95	17	112	66	34	5	34
GCF_000814485.1	RM	2953	2952	100	46	218	102	332	103	81	214	224	123	148	12	103	126	30	234	159	108	19	120	76	37	5	41
GCF_002286235.1	RM	2765	2765	96	46	212	100	316	97	80	214	210	114	139	9	94	125	29	229	147	94	18	106	53	24	3	32
GCF_003052925.1	RM	2723	2716	99	43	214	101	304	102	83	212	208	108	142	9	94	132	29	235	147	104	17	116	45	30	2	19
GCF_004167055.1	RM	2737	2732	99	44	210	100	320	99	80	213	214	112	146	9	94	124	31	231	144	103	18	114	36	29	1	8
GCF_009679405.1	RM	2740	2735	99	44	210	100	320	99	80	213	214	112	146	9	94	124	31	231	144	103	18	114	38	29	1	10
GCF_013425605.1	RM	2975	2971	104	51	216	105	327	103	83	223	218	120	155	10	98	129	32	236	149	105	21	121	96	30	4	67
GCF_013425655.1	RM	2976	2971	104	51	220	105	332	103	84	221	222	125	158	10	99	133	31	236	149	105	21	115	99	29	4	71
GCA_901830395.1	RM	2766	2765	99	46	214	101	319	102	79	216	207	109	144	9	95	126	31	231	142	101	18	115	35	21	3	11
GCF_000418495.1	RM	2774	2769	100	44	210	100	320	99	81	213	214	112	146	9	94	124	31	232	144	104	18	115	56	29	1	28
GCF_000699985.1	RM	2779	2779	100	44	212	101	319	100	79	215	213	110	145	8	98	125	31	232	146	101	18	116	43	33	1	10
GCF_001657205.1	RM	2753	2748	99	44	212	101	323	101	80	214	214	114	146	9	94	124	33	231	145	103	19	114	37	29	1	9
GCF_008017355.1	RM	2690	2690	99	44	218	104	326	99	80	215	202	107	138	8	98	128	29	232	149	91	17	113	30	15	3	18
GCF_013425665.1	RM	3056	3049	104	53	224	105	334	102	83	224	228	125	159	10	101	130	31	238	155	109	20	119	101	33	4	69
GCF_014155845.1	RM	3008	3008	102	48	223	99	336	99	80	215	219	128	148	10	101	142	34	247	148	107	20	119	135	34	4	103
GCF_000173255.4	RM	2742	2740	97	44	213	99	316	98	81	212	207	108	139	9	93	136	28	229	147	101	17	113	59	19	4	39
GCF_001368735.1	RM	2866	2845	100	43	217	102	321	99	80	218	216	116	145	9	97	124	30	237	145	102	18	120	46	32	1	16
GCF_001656995.1	RM	2773	2767	99	44	210	101	323	99	80	214	217	113	148	9	94	124	31	231	146	103	18	118	43	29	4	12
GCF_001809975.1	RM	2744	2728	93	42	215	99	318	96	79	214	210	106	139	8	93	126	28	242	149	103	18	115	36	27	3	13
GCF_002848015.1	RM	2627	2618	94	43	213	98	311	95	78	213	202	103	136	9	92	123	28	227	144	94	17	104	27	13	3	15
GCF_001044025.1	RM	2807	2807	96	44	222	102	306	100	82	223	196	120	139	9	103	120	28	239	156	97	17	111	45	38	4	9
GCF_001062885.1	RM	2870	2867	99	44	220	99	329	99	81	213	212	117	146	9	94	136	28	234	147	103	18	117	138	15	7	121
GCF_001065365.1	RM	2819	2813	100	48	210	101	325	103	80	214	214	110	145	9	94	129	32	229	146	102	19	112	88	14	2	74
GCF_001656535.1	RM	2729	2727	97	41	216	99	273	94	82	212	196	116	139	9	95	131	29	231	153	99	17	106	60	27	2	33
GCF_001656815.1	RM	2735	2733	95	41	217	100	274	95	81	213	196	113	140	9	96	127	29	230	151	99	17	106	61	27	2	34
GCF_001988935.1	RM	2970	2968	99	48	217	100	307	98	81	215	210	127	144	9	93	137	28	233	148	104	19	111	174	36	2	138
GCF_003061625.1	RM	2721	2714	99	43	213	101	305	101	83	212	210	110	142	9	93	132	29	235	144	102	17	116	44	32	2	18
GCF_013425545.1	RM	2991	2986	104	50	224	103	334	103	83	219	222	127	157	10	97	133	31	235	151	104	23	116	85	30	4	56
GCF_013425775.1	RM	2807	2806	105	45	222	105	326	104	80	222	213	117	148	8	98	130	32	238	149	102	18	122	35	28	2	11
GCF_014212185.1	RM	2715	2708	100	43	211	101	306	101	84	212	208	108	142	9	93	129	29	234	145	102	17	117	40	29	2	15
GCA_901830365.1	RM	2955	2953	95	44	226	101	299	101	88	217	211	124	151	9	97	136	28	237	155	103	17	115	77	27	2	50
GCF_000160175.1	RM	3010	2927	103	49	220	100	332	102	80	217	223	120	157	11	98	131	31	239	152	105	19	119	71	36	6	35
GCF_000233755.1	RM	2743	2739	101	47	219	100	319	102	80	214	212	107	144	9	98	127	31	230	147	103	20	114	32	7	1	27
GCF_000712515.1	RM	2736	2734	94	42	216	99	286	94	80	213	203	113	138	9	94	126	28	229	150	103	17	107	50	27	2	23
GCF_001064515.1	RM	2707	2707	94	43	213	100	311	96	79	213	209	108	138	9	94	123	28	228	149	94	17	106	45	21	3	26
GCF_001657055.1	RM	2807	2805	94	41	218	98	297	97	80	215	207	118	147	8	94	132	29	234	152	104	18	108	65	27	2	38
GCF_001814405.1	RM	3012	2985	101	50	211	100	326	103	83	215	224	127	161	8	99	129	32	234	148	104	20	122	86	38	1	50
GCF_002406715.1	RM	2875	2870	97	44	213	99	315	98	81	212	207	112	135	9	94	137	28	229	146	102	17	113	155	32	3	123
GCF_013377685.1	RM	2995	2991	99	45	215	100	323	100	83	219	219	124	153	12	99	122	30	242	151	103	24	124	79	37	7	40
GCF_901971785.1	RM	3149	3141	109	49	211	102	321	106	81	216	223	143	160	10	100	128	31	239	152	107	22	120	150	71	7	74
GCF_000418475.1	RM	2664	2658	99	43	212	100	302	101	83	213	205	104	141	9	93	129	29	232	142	102	17	113	37	16	2	24
GCF_001044415.1	RM	2804	2802	94	42	217	98	298	98	81	212	210	117	146	9	96	133	28	234	153	104	17	108	64	27	2	37
GCF_001656785.1	RM	2802	2800	95	44	222	99	293	94	81	216	204	119	143	10	95	132	28	234	156	100	19	109	61	23	2	40
GCF_001657075.1	RM	2821	2819	94	42	218	100	295	98	81	216	208	125	145	9	101	132	28	233	154	104	18	108	57	28	2	29
GCF_001812685.1	RM	2923	2893	99	48	213	100	328	101	81	213	224	127	155	10	94	125	30	231	146	104	20	115	65	49	5	18
GCF_002076955.1	RM	2681	2674	100	43	212	101	304	101	83	212	207	104	142	9	92	128	29	232	145	104	17	115	41	20	3	24
GCF_003052945.1	RM	2753	2747	99	44	211	100	321	99	80	213	215	113	146	9	94	124	31	231	145	103	18	114	43	29	1	15
GCF_003061645.1	RM	2761	2756	99	44	210	100	320	99	80	213	214	112	147	9	94	124	31	231	144	103	18	114	44	29	1	16
GCF_003061705.1	RM	2752	2747	99	44	210	100	320	98	80	213	214	112	146	9	94	124	31	231	145	103	18	114	45	29	1	17
GCF_009679255.1	RM	2747	2742	99	44	210	100	320	99	80	213	214	112	146	9	94	124	31	231	143	103	18	114	39	29	2	10
GCF_013425645.1	RM	2963	2958	105	50	220	104	328	105	83	221	219	122	154	10	98	130	32	234	150	105	20	115	90	29	4	62
GCF_900636875.1	RM	2771	2766	99	44	210	100	320	99	80	213	214	112	146	9	94	124	31	231	144	103	18	115	56	29	1	28
GCF_000026525.1	RM	2874	2868	102	48	216	103	335	102	82	218	218	118	151	9	95	132	33	233	145	107	19	119	58	34	3	25
GCF_001656945.1	RM	2934	2928	102	45	222	98	349	95	82	212	218	126	152	10	103	128	28	238	152	107	19	111	52	36	8	12
GCF_003046115.1	RM	2740	2740	95	45	215	100	310	97	80	212	209	112	140	10	99	126	27	226	148	95	18	106	37	25	2	15
GCF_003052985.1	RM	2719	2712	99	43	213	101	304	101	83	212	208	108	142	9	93	132	29	235	147	102	17	116	47	30	2	21
GCF_003353455.1	RM	2834	2832	94	42	217	98	295	96	80	212	206	118	145	9	94	131	28	233	150	102	17	106	99	26	2	72
GCA_002406785.1	RM	2860	2857	97	44	213	99	315	98	81	213	207	110	135	9	93	137	28	229	146	101	17	113	150	24	3	126
GCF_000311945.1	RM	2769	2768	93	43	215	98	318	97	80	213	213	109	140	9	97	125	28	239	151	102	18	114	27	24	4	7
GCF_000311965.1	RM	2762	2762	93	43	215	98	319	96	79	213	212	109	139	9	97	125	28	240	154	102	18	115	28	25	4	8
GCF_001656575.1	RM	2892	2890	101	46	214	101	321	100	80	217	218	126	150	12	99	126	31	236	146	103	19	120	51	32	3	19
GCF_001657165.1	RM	2757	2751	102	44	215	102	308	101	84	216	212	111	144	9	95	134	30	237	147	103	17	116	42	30	2	16
GCF_001756565.1	RM	2897	2895	97	43	221	102	302	97	81	215	211	119	149	9	95	134	28	236	151	105	17	108	120	28	2	91
GCF_005864245.1	RM	2926	2920	108	46	220	97	342	96	82	211	216	123	146	10	98	131	29	241	146	107	20	109	77	34	4	45
GCF_006151905.1	RM	2726	2726	94	43	212	102	313	95	78	220	210	110	136	8	94	123	30	228	148	93	17	106	57	21	3	39
GCF_901830405.1	RM	2822	2820	94	43	217	99	295	96	80	213	206	117	145	9	94	131	29	233	150	102	17	106	80	26	2	53
GCF_000712495.1	RM	2906	2900	97	47	214	99	326	98	84	215	219	125	152	11	96	137	28	235	154	104	21	111	75	22	5	50
GCF_001063655.1	RM	3020	3010	101	49	215	101	329	102	82	214	221	125	157	11	98	129	32	235	151	103	24	118	112	30	6	84
GCF_001657115.1	RM	2765	2763	95	42	218	99	288	93	80	213	203	115	140	9	95	130	28	229	152	103	17	105	60	27	2	33
GCF_002103185.1	RM	2929	2925	102	48	214	101	334	103	81	215	216	118	154	11	98	126	32	233	146	102	20	119	131	15	4	117
GCF_002287945.1	RM	2806	2801	97	43	218	99	322	98	82	215	209	112	143	9	94	135	28	233	144	103	19	113	99	20	3	76
GCF_003433395.1	RM	2774	2769	99	44	210	100	320	99	80	213	214	112	146	9	94	124	31	232	144	103	18	115	57	30	1	28
GCF_004125395.1	RM	2801	2798	94	42	217	98	295	96	80	212	206	117	146	9	94	131	28	233	151	102	17	109	74	27	2	47
GCF_009720565.1	RM	2765	2760	99	44	210	100	320	99	80	213	214	112	146	9	94	124	31	231	144	103	18	114	55	29	1	27
GCF_009742715.1	RM	2878	2872	102	46	220	103	344	105	81	221	219	122	155	9	96	131	33	239	144	106	19	122	48	29	3	19
GCF_001657085.1	RM	2832	2830	96	43	222	100	298	98	82	215	210	124	151	9	97	132	29	237	155	105	18	110	56	29	2	27
GCF_001831215.1	RM	2771	2732	97	43	210	99	319	97	76	211	216	113	146	9	91	124	30	228	145	104	18	115	43	29	1	15
GCF_013425555.1	RM	3012	3007	104	51	221	105	331	103	82	219	220	130	158	10	100	133	32	237	152	105	23	117	98	29	4	70
GCF_013425565.1	RM	2971	2966	102	50	220	104	328	103	84	220	220	122	156	10	97	131	32	233	149	107	21	117	92	29	4	64
GCF_013425725.1	RM	2788	2786	105	46	220	101	325	101	81	221	213	115	148	8	99	129	30	234	146	102	19	118	35	28	2	11
GCF_000784375.1	RM	2777	2774	91	42	209	98	322	103	80	212	213	118	145	9	97	128	26	237	156	106	19	111	44	28	3	18
GCF_001656635.1	RM	2812	2811	98	47	215	102	322	100	80	220	215	112	145	9	95	129	31	230	150	105	18	118	48	35	3	14
GCF_001656845.1	RM	2806	2806	96	44	222	102	306	100	82	223	196	120	139	9	103	120	28	239	156	97	17	111	45	38	4	9
GCF_002406795.1	RM	2858	2855	97	44	213	99	315	98	81	212	208	113	136	9	93	137	28	229	146	101	17	113	154	31	3	124
GCF_003052965.1	RM	2802	2800	94	42	217	99	295	96	80	212	206	116	145	9	95	131	28	233	150	102	17	106	80	26	2	53
GCF_003573615.1	RM	2711	2704	99	43	213	101	305	101	83	212	209	108	142	9	93	132	29	235	145	102	17	115	40	30	2	14
GCF_004798455.1	RM	2737	2728	99	44	210	100	320	99	80	213	214	112	146	9	94	124	31	231	144	103	18	112	36	29	1	8
GCF_900636965.1	RM	2765	2760	98	44	210	100	321	98	80	213	215	112	146	9	94	124	31	231	145	103	18	114	54	29	1	26
GCA_901830355.1	RM	2864	2862	97	44	219	98	297	96	80	214	207	121	145	9	95	133	31	236	151	104	17	108	81	26	2	54
GCF_000026505.1	RM	2832	2830	94	42	217	98	295	96	80	212	206	118	145	9	94	131	28	233	150	102	17	106	99	26	2	72
GCF_001656675.1	RM	2790	2790	97	48	211	101	290	97	79	218	203	115	144	10	96	128	33	230	150	100	21	119	48	35	4	14
GCF_001656765.1	RM	2890	2890	95	45	218	106	325	98	82	218	211	128	145	10	99	127	29	231	153	92	18	116	73	40	5	31
GCF_001657135.1	RM	2726	2724	100	43	222	99	322	98	82	214	209	107	145	8	95	136	28	234	146	102	18	114	51	7	3	44
GCF_002406745.1	RM	2814	2811	97	44	213	99	315	98	81	212	206	109	135	9	92	137	28	229	146	101	17	113	147	19	3	128
GCF_003129615.1	RM	2831	2827	100	46	210	101	324	102	81	214	214	112	148	9	94	125	32	230	147	102	19	114	74	28	1	48
GCF_008831425.1	RM	2830	2828	94	42	217	98	295	96	80	212	206	118	145	9	94	130	28	233	150	102	17	106	98	26	2	71
GCF_009679265.1	RM	2737	2732	99	44	210	100	320	99	80	213	214	112	146	9	94	124	31	231	144	103	18	114	36	29	1	8
GCF_009679345.1	RM	2710	2708	94	42	215	98	269	93	80	212	196	112	140	9	96	125	28	226	148	99	17	105	68	26	2	41
GCF_009679395.1	RM	3011	3004	102	48	216	102	334	105	82	220	239	130	156	10	97	127	33	247	150	112	24	121	64	35	4	25
GCF_013425735.1	RM	2995	2990	104	51	219	103	333	104	83	220	222	125	159	10	99	130	31	236	151	106	23	118	94	29	4	66
GCF_000011045.1	RM	2826	2824	94	42	217	98	295	96	80	212	206	117	145	9	94	131	28	233	150	102	17	106	94	26	2	67
GCF_000743075.1	RM	2799	2792	95	46	215	98	310	93	81	213	212	121	147	9	97	137	28	231	153	104	18	109	59	15	4	44
GCF_001435405.1	RM	2763	2730	99	45	209	98	320	98	78	212	214	112	146	9	93	122	31	228	143	102	17	114	44	29	1	16
GCF_001656975.1	RM	2920	2914	107	47	219	103	339	104	84	220	226	128	152	9	102	131	32	237	149	109	18	116	59	36	3	21
GCF_002103215.1	RM	2998	2995	94	42	221	99	318	98	81	215	221	119	148	9	98	132	29	237	151	107	17	108	169	36	2	131
GCF_002406705.1	RM	2725	2719	101	43	213	101	303	101	84	211	210	108	142	11	94	129	29	234	146	102	17	118	52	28	2	28
GCF_002762445.1	RM	2745	2745	99	47	215	101	324	102	80	218	209	112	147	9	96	127	31	234	141	102	20	116	36	21	4	12
GCF_003061605.1	RM	2740	2740	99	46	212	100	318	101	79	216	208	110	144	10	96	125	31	232	141	101	21	116	35	21	5	11
GCF_003061665.1	RM	2715	2707	99	43	213	101	304	101	83	212	208	108	142	9	93	132	29	235	145	102	17	115	42	30	2	16
GCF_003129645.1	RM	2827	2823	100	46	210	101	324	102	81	214	214	112	148	9	94	125	32	230	147	102	19	114	71	28	1	45
GCA_001721925.1	RM	2898	2896	97	48	228	100	290	99	81	224	207	119	150	9	97	139	29	243	151	106	19	112	91	27	2	64
GCF_000712505.1	RM	2760	2758	94	43	216	100	290	94	80	214	203	115	141	9	94	130	28	230	153	102	17	108	60	27	2	33
GCF_000784405.1	RM	2686	2682	95	46	213	101	315	104	79	216	199	108	143	9	96	126	26	237	148	103	22	102	39	26	4	14
GCF_000932035.1	RM	2749	2743	103	44	216	101	308	102	88	213	209	110	142	10	93	132	30	235	146	102	17	117	41	29	2	16
GCF_001590655.1	RM	2676	2666	98	44	210	100	318	98	80	213	210	109	144	9	94	123	31	229	143	102	18	110	23	14	1	9
GCF_001656655.1	RM	2863	2863	98	46	212	101	303	104	78	218	208	125	142	11	99	122	29	240	156	104	22	115	51	28	6	24
GCF_001656925.1	RM	2858	2850	103	45	222	101	327	100	82	214	214	118	150	8	95	138	29	236	147	103	19	118	81	15	5	64
GCF_002960215.1	RM	2777	2772	100	45	210	100	320	99	80	213	215	112	146	9	95	124	31	232	144	103	18	114	56	29	1	28
GCF_003061565.1	RM	2742	2742	99	46	212	100	318	101	79	216	208	111	144	10	96	125	31	232	141	101	21	116	34	21	4	11
GCF_004122925.1	RM	2839	2834	103	45	216	99	298	101	83	211	211	121	145	11	94	131	29	240	151	106	18	110	49	36	2	16
GCF_004125455.1	RM	2797	2792	94	42	217	98	295	96	80	212	206	117	145	9	95	131	28	233	151	102	17	108	73	27	2	45
GCF_902381635.1	RM	2832	2830	94	42	217	98	295	96	80	212	206	118	145	9	94	131	28	233	150	102	17	106	99	26	2	72
GCF_001981725.1	RM	2772	2770	94	42	217	99	295	96	80	212	207	117	145	9	94	131	28	232	153	103	17	108	48	27	2	21
GCF_013167115.1	RM	2716	2710	99	43	212	101	303	101	83	212	208	108	142	9	93	129	29	234	145	102	17	116	49	28	2	25
GCF_902166035.1	RM	2751	2746	99	44	210	100	320	100	80	213	214	112	146	9	95	124	31	231	144	103	18	114	47	29	1	19
GCF_001645615.1	RM	2952	2951	103	48	214	101	328	104	83	217	225	126	141	10	101	130	31	236	154	106	19	116	72	39	4	35
GCF_001656545.1	RM	2803	2801	94	42	217	99	295	98	80	213	208	120	145	9	95	131	28	234	154	104	17	107	65	28	2	37
GCF_001815435.1	RM	2795	2767	95	44	214	99	316	96	78	213	211	114	142	9	98	120	29	227	148	92	18	107	61	32	4	29
GCF_004010975.1	RM	2827	2825	94	42	217	98	295	96	80	212	206	117	145	9	94	131	28	233	151	102	17	106	96	27	2	69
GCF_009805825.1	RM	3058	3053	102	48	213	102	332	103	81	214	218	125	154	11	99	127	32	234	153	102	20	121	162	44	4	121
GCF_013425615.1	RM	3005	2999	103	52	222	105	336	104	85	220	222	131	155	10	99	130	32	237	148	105	21	117	95	29	4	67
GCF_900070175.1	RM	2831	2831	102	43	215	101	321	99	81	215	215	113	142	9	99	123	30	237	145	101	18	118	54	32	1	24
GCF_002570815.1	RM	5923	5922	243	302	496	161	295	248	188	307	456	180	304	46	215	287	125	486	296	304	53	158	61	35	6	24
GCF_002220285.1	RM	5736	5734	230	298	478	155	271	243	180	302	434	166	313	46	214	274	123	498	296	290	60	151	75	25	5	52
GCF_002576485.1	RM	5365	5363	234	286	466	156	271	237	177	299	395	155	288	50	196	283	113	471	289	273	40	139	40	29	5	11
GCF_002578165.1	RM	6109	6107	248	303	503	160	303	262	188	309	461	179	353	46	224	291	129	516	302	302	50	174	75	29	5	45
GCF_002552415.1	RM	6198	6196	247	313	503	162	305	259	185	306	463	181	366	44	225	293	128	513	303	304	49	168	93	53	7	37
GCF_002561645.1	RM	5973	5972	237	296	497	157	284	254	182	308	439	176	322	45	223	286	126	514	314	298	56	188	78	26	6	50
GCF_002563145.1	RM	6170	6167	244	305	508	159	300	250	194	308	462	182	351	44	234	292	146	508	312	313	52	183	89	46	6	40
GCF_002564405.1	RM	5929	5925	234	309	500	155	293	246	191	308	437	169	342	44	224	290	129	509	307	299	50	175	69	24	4	41
GCF_008923385.1	RM	5915	5913	245	305	486	156	302	242	181	301	446	169	315	48	207	287	125	500	296	304	50	160	65	31	6	33
GCF_000291035.1	RM	5831	5799	236	298	484	156	294	238	180	303	437	168	324	47	205	286	123	485	301	291	45	160	80	41	6	33
GCF_001635915.1	RM	5969	5969	240	298	488	161	281	252	186	310	428	180	317	45	230	280	118	506	302	294	56	187	86	30	4	55
GCF_002558995.1	RM	5496	5493	231	289	467	157	272	243	173	300	414	159	297	45	204	284	116	472	292	280	42	154	46	33	5	13
GCF_002575365.1	RM	6126	6122	248	309	501	160	303	261	187	307	466	173	349	45	226	294	129	515	302	310	50	176	70	31	5	36
GCF_000293725.1	RM	5686	5652	234	292	478	162	294	238	177	303	417	163	310	45	207	283	121	482	301	286	44	158	50	32	5	14
GCF_001277915.1	RM	5350	5349	232	285	461	153	271	244	175	297	389	158	289	48	206	279	113	483	291	278	41	150	39	22	4	14
GCF_002024545.1	RM	5975	5973	244	301	480	155	287	265	185	306	446	172	333	45	225	286	125	515	314	302	56	167	65	26	6	38
GCF_005503255.1	RM	5873	5871	241	302	473	164	295	236	184	300	435	172	329	44	211	284	126	489	307	295	58	173	57	28	5	23
GCF_008042345.1	RM	5703	5701	242	296	482	157	287	236	185	300	431	162	308	45	211	291	126	474	299	297	43	170	65	39	5	23
GCF_009865315.1	RM	5813	5809	239	302	477	154	281	240	189	304	417	172	322	47	209	278	121	485	290	288	53	155	69	33	10	36
GCF_903970865.1	RM	5651	5646	242	289	476	151	283	254	175	303	410	156	294	43	217	284	123	492	290	284	52	155	55	20	5	34
GCF_002147395.1	RM	5984	5981	233	293	461	155	268	245	180	300	407	213	302	52	205	279	118	489	294	280	43	154	365	77	6	270
GCF_002565435.1	RM	5661	5657	242	295	481	157	284	244	186	299	420	160	316	45	206	283	123	472	290	291	47	153	54	38	5	15
GCF_002576375.1	RM	6064	6059	241	307	520	158	299	248	196	305	458	180	360	44	227	292	144	513	307	314	53	179	73	23	4	46
GCF_002969075.2	RM	6078	6076	233	285	500	159	294	260	190	306	453	178	353	45	215	292	123	547	312	296	56	161	76	30	6	47
GCF_009647255.1	RM	6485	6484	238	309	493	156	289	257	187	305	478	206	333	47	222	289	124	522	315	299	81	165	116	54	7	51
GCF_000399065.1	RM	6577	6525	241	297	504	160	305	263	187	305	486	200	362	48	227	297	139	534	305	296	67	183	146	36	10	103
GCF_001685565.1	RM	7116	7114	242	324	472	167	272	259	175	314	485	267	336	50	220	293	123	510	320	298	74	179	593	143	14	436
GCF_002147425.1	RM	6150	6148	236	297	461	155	268	245	181	301	420	228	303	51	205	279	118	498	299	285	44	158	401	89	8	294
GCF_002558035.1	RM	6092	6089	244	306	507	158	293	242	196	310	449	175	353	44	220	290	133	504	305	307	59	174	70	37	6	29
GCF_002146345.1	RM	6390	6389	235	330	469	165	279	234	178	303	455	227	323	47	208	295	120	492	305	284	67	166	219	91	14	109
GCF_002146755.1	RM	6403	6403	237	298	496	156	286	254	187	315	448	207	326	45	242	283	127	527	313	303	84	197	151	27	7	118
GCF_012395425.1	RM	5919	5914	229	305	484	159	297	250	178	303	441	173	316	45	207	284	119	505	303	300	58	143	81	24	6	61
GCF_000412975.1	RM	5810	5779	240	300	484	158	298	245	180	300	438	165	312	47	208	288	125	487	299	294	47	152	72	43	5	28
GCF_000571955.1	RM	6620	6612	240	308	495	155	290	259	187	306	504	219	338	47	228	293	131	524	320	300	88	177	124	48	10	57
GCF_002560515.1	RM	6199	6196	245	308	490	157	292	251	199	306	452	178	348	45	218	289	129	506	312	303	74	190	105	43	7	55
GCF_002562975.1	RM	5889	5886	238	295	485	157	295	242	189	305	426	171	330	48	221	290	124	510	300	300	60	166	72	15	5	54
GCF_002566485.1	RM	5503	5501	233	289	471	158	267	240	174	303	405	164	293	46	201	280	114	476	291	281	44	149	35	30	7	6
GCF_002566935.1	RM	6092	6088	236	304	486	159	286	261	186	304	439	178	335	44	231	285	127	515	322	292	50	179	76	39	5	37
GCF_002911755.1	RM	6498	6497	240	307	491	156	286	258	187	306	480	208	332	47	228	288	125	519	313	299	81	167	144	53	7	78
GCF_009739925.1	RM	5396	5393	228	285	466	157	275	246	174	303	400	157	289	47	200	280	115	475	285	283	41	155	40	21	4	21
GCF_000497525.1	RM	6855	6855	236	328	473	154	277	252	173	317	475	229	349	49	231	295	118	507	311	309	66	178	501	117	17	301
GCF_002021435.1	RM	5645	5633	235	297	459	157	267	245	177	304	413	169	306	50	203	280	113	481	286	291	49	150	87	36	6	45
GCF_002146335.1	RM	6501	6493	238	308	486	155	285	259	185	303	475	226	328	47	224	289	125	520	316	295	74	168	221	56	8	141
GCF_002146395.1	RM	6383	6382	236	333	469	165	279	234	177	303	452	229	321	47	208	295	119	492	308	285	67	163	219	90	14	109
GCF_002584325.1	RM	5439	5436	231	288	471	155	267	238	174	300	403	155	292	45	198	281	110	464	288	275	41	144	41	36	5	4
GCF_002813875.1	RM	5912	5910	234	297	473	154	278	235	176	299	419	201	301	48	207	285	110	485	303	281	53	149	186	55	6	125
GCF_000633295.1	RM	5739	5735	235	303	482	157	291	236	180	306	417	163	324	47	209	284	124	491	304	291	44	152	50	30	5	21
GCF_001044875.1	RM	5743	5723	229	281	481	154	288	256	184	300	432	165	334	46	197	289	121	502	288	299	54	140	123	17	5	106
GCF_001635955.1	RM	5964	5964	240	298	487	161	280	252	186	310	428	180	317	45	230	280	118	506	302	292	56	187	86	30	4	55
GCF_002147905.1	RM	6430	6430	237	298	497	156	286	254	187	315	447	205	322	46	242	283	126	527	313	302	87	198	153	27	9	120
GCF_002148105.1	RM	6147	6145	236	298	461	155	268	245	181	301	421	226	304	50	205	280	118	495	298	286	44	160	398	87	8	293
GCF_002550605.1	RM	5607	5604	235	292	476	153	274	238	173	301	417	164	304	45	209	284	111	480	299	283	56	150	48	27	5	20
GCF_002550955.1	RM	6105	6101	243	307	489	159	304	237	184	299	467	183	329	49	215	292	130	497	305	312	54	170	66	42	7	24
GCF_002553045.1	RM	5869	5869	241	297	480	165	293	241	186	295	439	187	312	45	202	285	122	480	288	294	46	165	75	54	6	20
GCF_002589745.1	RM	6527	6524	238	301	507	164	303	263	187	308	488	200	371	49	237	294	140	538	314	297	63	174	128	43	8	83
GCF_000399005.1	RM	6591	6533	241	295	503	160	304	263	187	305	485	201	364	49	228	299	138	534	303	299	67	181	145	36	10	102
GCF_000399265.1	RM	6775	6728	241	298	503	166	308	264	188	307	490	214	366	49	230	298	138	535	310	301	67	185	147	42	10	100
GCF_001583685.1	RM	5687	5681	243	309	492	157	292	239	190	299	425	165	319	45	201	291	133	488	298	295	43	145	47	30	5	16
GCF_002287765.1	RM	5959	5956	235	309	485	160	284	244	182	300	434	195	304	49	218	283	123	484	293	283	47	148	95	50	8	44
GCF_000341665.1	RM	6785	6784	240	309	495	154	287	260	187	306	504	247	341	47	232	291	129	522	323	302	98	176	208	51	7	134
GCF_001182785.1	RM	6401	6397	241	301	488	160	303	259	182	310	493	189	349	50	206	294	131	520	315	313	59	173	174	46	7	123
GCF_002559825.1	RM	6070	6068	242	308	506	159	293	245	192	309	447	175	356	44	236	294	127	518	312	301	55	176	62	28	5	29
GCF_002575895.1	RM	5792	5789	238	304	485	155	294	235	175	296	440	170	317	46	209	287	120	495	300	298	50	157	43	20	5	23
GCF_007674265.1	RM	5492	5481	231	290	467	156	268	235	174	298	402	163	290	45	199	284	113	475	287	274	41	146	50	35	7	14
GCF_000399085.1	RM	6926	6869	240	298	503	172	308	263	187	307	490	230	360	48	230	298	137	539	315	303	66	188	146	60	11	83
GCF_002562205.1	RM	5877	5873	236	302	484	158	291	235	176	302	448	168	316	49	206	286	125	497	296	295	49	166	51	32	7	18
GCF_007676905.1	RM	5721	5706	240	292	484	159	291	239	180	302	426	162	298	47	204	282	125	484	300	289	45	150	66	38	5	24
GCF_009497015.2	RM	6191	6191	239	313	503	153	302	268	192	305	467	180	347	46	227	288	132	534	320	309	55	180	95	38	5	55
GCF_000399105.1	RM	6500	6457	240	294	503	160	306	263	187	305	483	197	363	48	228	299	139	533	306	299	62	180	160	36	7	116
GCF_002551895.1	RM	5874	5874	242	308	496	155	290	240	186	304	438	166	333	45	215	290	128	492	302	303	61	153	57	26	5	32
GCF_002552915.1	RM	6021	6018	242	302	482	161	290	259	184	301	437	167	334	45	216	292	126	513	308	300	54	180	65	31	6	33
GCF_002562295.1	RM	5765	5762	242	299	486	157	285	244	186	299	429	162	316	46	208	285	123	473	290	291	47	155	64	48	6	15
GCF_002568515.1	RM	6115	6114	244	307	514	157	303	249	197	302	468	176	357	44	231	290	144	512	302	313	54	178	84	29	4	53
GCF_002584205.1	RM	6077	6074	230	322	465	151	272	243	178	303	444	208	310	49	212	287	117	507	305	278	47	147	153	72	7	70
GCF_002912045.1	RM	6511	6506	231	312	478	160	281	256	181	300	501	226	328	54	214	291	113	509	304	281	74	155	163	63	19	92
GCF_003013315.1	RM	5374	5371	227	285	465	151	271	243	175	295	394	154	285	46	196	277	113	475	288	276	41	147	51	34	4	15
GCF_007666995.1	RM	7329	7315	262	332	503	165	317	273	196	317	553	239	391	47	245	319	141	561	329	326	83	188	232	125	12	104
GCF_009881345.1	RM	3924	3918	164	127	236	101	310	164	84	235	347	205	166	14	123	123	54	240	126	269	49	170	131	36	13	82
GCF_009881235.1	RM	3931	3924	163	126	239	102	315	164	84	235	354	203	165	13	124	121	52	243	123	275	47	172	128	38	8	77
GCF_009881365.1	RM	4160	4148	163	127	240	103	324	168	85	238	364	223	174	14	126	126	53	250	124	272	49	174	153	45	11	94
GCF_009881335.1	RM	3915	3909	163	125	237	101	315	164	84	235	348	205	166	13	124	121	52	242	123	273	47	172	136	38	9	82
GCF_009881475.1	RM	4329	4324	170	141	226	107	308	174	91	231	339	237	189	17	126	131	47	283	140	264	54	165	156	38	13	107
GCF_000159975.2	RM	3523	3520	164	121	240	99	297	163	85	226	287	149	166	14	112	119	40	247	117	246	35	143	128	26	9	93
GCF_003479065.1	RM	3929	3919	162	128	237	101	278	163	83	238	357	201	177	25	113	130	40	237	127	260	59	182	126	34	13	72
GCF_013301985.1	RM	3563	3560	167	121	248	103	313	159	85	234	312	167	152	15	115	133	41	243	118	249	42	136	111	25	11	68
GCF_009881535.1	RM	4322	4317	170	144	227	107	308	174	91	231	339	237	189	17	126	131	47	283	138	266	54	167	157	37	13	110
GCF_009883115.1	RM	4328	4317	170	142	226	107	316	174	92	231	341	234	191	17	126	129	47	283	138	268	54	162	155	37	13	106
GCF_009881255.1	RM	3976	3957	164	125	237	100	315	164	84	236	350	208	165	13	124	121	52	243	122	276	51	175	144	40	9	88
GCF_902374145.1	RM	3523	3520	164	121	240	99	297	163	85	226	287	149	166	14	112	119	40	247	117	246	35	143	128	26	9	93
GCF_009882995.1	RM	4335	4326	171	142	226	107	315	174	92	231	340	235	192	17	126	131	47	282	140	267	54	165	157	37	15	108
GCF_000239075.1	RM	8174	8171	315	106	579	141	534	392	453	309	805	212	354	18	302	380	250	794	270	475	71	283	111	42	10	60
GCF_002551305.1	RM	8096	8090	320	109	550	130	549	380	436	306	796	201	351	21	284	381	238	784	268	481	65	268	103	46	16	54
GCF_001905575.1	RM	7753	7741	295	102	559	135	516	378	433	308	769	186	344	19	289	381	229	757	259	460	65	257	104	47	8	44
GCF_001905645.1	RM	7554	7544	301	106	547	137	537	375	411	292	767	173	352	20	277	378	224	728	258	461	62	252	68	46	11	23
GCF_001905525.1	RM	7519	7515	297	105	547	135	545	375	433	301	774	165	347	21	273	380	234	739	258	453	61	246	72	42	8	26
GCF_001746285.1	RM	7847	7836	321	100	541	140	566	382	427	287	809	189	337	20	265	339	225	770	266	479	67	234	98	52	12	41
GCF_010548045.1	RM	7318	7315	310	106	543	133	517	377	437	293	717	159	355	19	265	363	217	739	242	469	65	254	57	36	7	23
GCF_001427565.1	RM	8108	8101	317	103	556	143	553	399	436	305	814	211	359	19	270	402	242	780	265	484	65	275	91	48	8	37
GCF_001434355.1	RM	7659	7652	311	96	559	136	551	383	429	301	781	193	351	20	272	386	231	749	256	455	65	250	106	46	8	57
GCF_000935135.2	RM	7613	7610	324	105	557	131	526	370	451	289	769	169	334	24	260	350	230	760	248	469	77	267	61	39	9	25
GCF_014495705.1	RM	7133	7127	294	94	526	137	494	366	434	284	713	175	327	20	260	353	221	715	231	433	60	258	61	35	6	25
GCF_002551295.1	RM	7959	7956	320	100	561	136	561	391	438	303	804	196	355	21	282	388	233	783	257	485	67	259	109	45	10	57
GCF_002551465.1	RM	7656	7650	307	97	566	135	525	376	447	302	778	166	340	17	284	385	219	761	255	474	69	246	84	41	7	39
GCF_001905485.1	RM	7420	7406	298	99	543	139	520	378	446	289	738	181	338	20	271	369	229	743	249	442	62	270	73	36	7	32
GCA_002202295.1	RM	2214	2206	48	40	112	84	173	66	61	198	142	114	122	15	65	75	19	111	99	81	34	68	179	53	3	125
GCF_000026585.1	RM	2171	2164	48	39	113	85	175	66	61	199	145	113	122	14	64	75	19	111	95	81	34	66	185	41	6	142
GCF_001176285.1	RM	2095	2088	48	41	112	84	173	66	61	199	148	118	126	16	64	76	19	112	97	84	30	66	73	58	6	16
GCF_001176425.1	RM	2042	2035	48	40	113	84	175	65	61	198	144	113	124	14	64	75	19	110	96	81	34	67	61	43	6	17
GCF_001177645.1	RM	2088	2081	48	43	113	84	173	65	61	199	150	117	125	15	64	75	19	110	95	81	34	70	67	50	6	15
GCF_001177665.1	RM	1993	1986	48	39	113	84	175	64	61	198	143	113	118	13	64	75	18	110	94	79	34	66	54	37	6	15
GCF_001177785.1	RM	2033	2026	48	39	112	84	173	66	61	198	145	114	123	14	64	76	19	111	98	83	34	67	59	44	5	16
GCF_001177905.1	RM	2028	2021	48	39	112	84	173	65	61	198	145	113	124	14	63	77	19	111	97	83	31	68	58	43	5	15
GCF_001177945.1	RM	2090	2083	48	41	112	84	173	66	61	199	147	117	124	15	64	76	19	112	98	84	31	67	74	60	6	16
GCF_001178125.1	RM	2014	2007	48	39	112	84	173	62	60	198	144	112	121	14	63	74	16	112	99	83	29	67	60	45	5	17
GCF_001178405.1	RM	2079	2072	48	42	112	84	173	64	61	199	150	117	124	14	65	75	19	112	97	86	29	67	68	52	5	16
GCF_001178565.1	RM	2085	2078	48	44	113	84	173	66	61	199	148	117	126	15	65	76	19	110	95	81	33	68	67	50	6	15
GCF_001178885.1	RM	2030	2023	48	39	112	84	173	64	61	198	146	113	124	14	64	75	19	113	97	83	31	66	60	43	5	17
GCF_001509635.1	RM	2003	1996	48	39	113	84	174	66	61	198	145	107	123	13	63	75	19	113	96	83	34	71	62	35	5	26
GCF_009915075.1	RM	2101	2093	48	40	112	84	173	65	61	198	140	111	131	15	64	76	19	111	101	82	33	68	90	48	3	44
GCF_009916435.1	RM	2061	2053	48	45	112	84	173	66	61	198	140	111	133	14	64	76	19	110	96	82	34	68	65	47	3	18
GCF_009916745.1	RM	2103	2095	48	40	112	84	173	65	61	198	140	113	132	15	65	76	19	111	99	82	36	68	87	47	3	42
GCF_009917165.1	RM	2111	2103	48	41	112	84	173	65	61	199	140	112	134	15	65	76	19	109	97	82	34	68	90	48	3	43
GCF_009928385.1	RM	2110	2102	48	40	112	84	173	65	61	198	140	111	136	16	64	76	19	111	97	83	36	68	90	46	3	44
GCF_900636805.1	RM	2125	2121	49	38	110	83	182	64	59	199	146	118	123	13	68	77	14	116	94	80	41	84	94	34	5	58
GCF_001175585.1	RM	1998	1988	40	40	112	84	174	60	58	198	143	113	121	13	64	73	15	107	94	79	33	65	65	44	6	19
GCF_001175685.1	RM	2025	2018	48	39	112	84	173	66	61	198	145	113	122	13	64	76	19	111	98	83	30	67	60	44	5	17
GCF_001175905.1	RM	2080	2073	48	40	113	84	175	65	61	198	146	118	126	14	63	76	19	112	96	82	33	68	67	50	6	17
GCF_001176245.1	RM	2081	2074	48	42	113	84	175	65	61	198	146	118	125	13	64	76	19	114	97	83	34	69	68	51	6	18
GCF_001176465.1	RM	2013	2006	48	39	111	84	174	63	59	198	145	112	124	14	63	73	15	109	97	83	33	65	58	43	5	15
GCF_001176645.1	RM	2038	2031	48	40	113	84	175	65	61	198	144	113	123	13	63	75	19	110	98	82	32	67	62	46	6	16
GCF_001176705.1	RM	2077	2070	48	44	113	84	173	64	61	199	150	117	121	14	64	75	19	110	95	81	32	68	67	50	6	15
GCF_001176845.1	RM	2085	2078	48	39	112	84	173	64	61	198	145	122	126	16	64	76	19	111	97	82	31	69	68	52	6	16
GCF_001177885.1	RM	2038	2031	48	40	113	84	175	65	61	198	144	114	125	13	64	75	19	111	96	82	33	68	61	44	6	16
GCF_001177965.1	RM	2121	2114	48	44	113	84	175	65	61	199	148	121	125	16	65	75	19	112	99	82	34	69	71	51	7	20
GCF_001178525.1	RM	2024	2017	48	39	112	84	173	64	61	198	146	113	121	13	64	75	19	112	98	83	29	67	60	44	5	17
GCF_001178685.1	RM	2091	2084	48	41	112	84	173	66	61	200	148	116	126	14	64	75	19	112	96	83	30	66	74	57	6	17
GCF_001178905.1	RM	2085	2078	48	41	112	84	173	65	61	200	149	117	123	14	64	75	19	113	96	83	29	67	74	56	6	18
GCF_001179025.1	RM	2067	2060	48	39	112	84	174	64	61	198	146	118	123	14	64	76	19	112	97	84	30	69	64	46	6	18
GCF_001179065.1	RM	2081	2074	48	42	113	84	170	64	61	199	148	117	126	14	64	75	19	110	95	81	32	68	68	51	6	15
GCF_009916785.1	RM	2182	2175	48	40	113	84	174	64	61	198	149	121	135	18	64	75	19	111	104	83	35	66	101	56	6	46
GCF_009916825.1	RM	2127	2120	48	39	113	84	174	64	61	198	144	113	135	17	64	75	19	112	97	82	36	66	98	47	5	50
GCF_009917065.1	RM	2114	2107	48	39	113	84	174	65	61	198	142	112	136	14	63	75	19	111	97	83	35	68	85	45	5	40
GCF_011316745.1	RM	1956	1952	48	37	112	84	177	63	59	197	141	101	125	11	64	73	14	108	90	84	37	86	39	21	2	19
GCF_011316825.1	RM	1989	1989	48	43	112	83	176	61	60	198	137	98	119	11	66	72	15	110	88	80	39	96	51	17	1	30
GCA_900475435.1	RM	1882	1878	49	39	110	82	170	65	60	199	135	91	113	11	66	73	15	105	93	79	32	80	45	10	0	37
GCF_000696505.1	RM	1946	1943	48	39	110	84	178	63	59	199	136	104	122	10	61	72	14	107	98	75	43	72	59	10	0	43
GCF_000876365.1	RM	1930	1925	51	39	111	83	180	63	58	197	135	97	122	10	63	74	16	108	97	78	37	86	37	14	0	19
GCF_001175065.1	RM	2023	2016	48	39	112	84	173	64	61	198	145	113	123	14	63	76	19	112	97	83	29	66	60	43	5	17
GCF_001175165.1	RM	2054	2047	48	39	112	84	173	66	61	198	146	118	123	13	64	76	19	111	97	83	30	67	63	46	5	16
GCF_001175285.1	RM	2017	2010	48	40	112	85	175	63	59	198	142	112	121	13	64	74	15	111	96	80	32	65	62	44	6	17
GCF_001175845.1	RM	2035	2028	48	39	113	84	173	65	61	198	145	113	123	14	63	75	19	110	97	81	34	68	59	42	6	16
GCF_001176405.1	RM	2034	2027	48	39	112	84	173	64	61	198	146	113	125	14	63	76	19	112	99	83	33	67	60	44	5	17
GCF_001176665.1	RM	2068	2061	48	42	112	84	173	65	61	198	149	116	126	15	64	75	19	110	97	82	34	70	63	48	6	15
GCF_001176985.1	RM	2085	2078	48	41	112	84	173	65	61	198	147	117	131	17	64	76	19	113	96	83	29	67	72	56	6	16
GCF_001177105.1	RM	2087	2080	48	43	113	84	173	65	61	199	150	117	123	14	65	76	19	110	95	82	34	69	67	50	6	15
GCF_001177245.1	RM	2081	2074	48	41	113	84	175	65	61	199	146	117	124	14	65	75	19	111	96	82	34	69	67	47	6	18
GCF_001177485.1	RM	2084	2077	48	41	113	84	173	64	61	199	149	117	126	15	65	75	19	110	97	81	34	68	67	51	6	15
GCF_001178365.1	RM	2099	2092	48	42	112	84	173	65	61	198	150	120	122	14	65	75	19	110	96	84	34	69	68	50	6	17
GCF_009916665.1	RM	2041	2034	48	39	113	84	174	65	61	198	144	112	126	13	64	75	19	110	99	83	34	66	63	43	6	20
GCF_009917025.1	RM	2063	2056	48	40	113	84	174	65	61	198	142	111	134	14	63	75	19	110	97	83	34	66	65	47	5	19
GCF_011316755.1	RM	1955	1952	48	42	111	83	180	64	59	197	134	99	122	11	63	74	15	107	89	82	39	83	35	20	2	14
GCF_001175085.1	RM	2026	2019	48	39	112	83	174	64	61	198	146	113	123	14	63	75	19	111	97	82	32	68	57	43	5	14
GCF_001175105.1	RM	2034	2027	48	40	112	84	172	64	61	198	143	114	126	14	64	76	19	111	97	81	34	68	59	41	6	18
GCF_001175645.1	RM	2042	2035	48	40	113	84	175	65	61	198	144	114	124	14	64	75	19	110	97	81	33	66	65	45	6	20
GCF_001175885.1	RM	2023	2016	48	39	112	84	173	65	61	198	146	112	123	13	64	75	19	111	97	84	30	67	59	43	5	16
GCF_001175945.1	RM	2072	2065	48	40	113	84	175	65	61	198	146	118	128	14	64	76	19	111	95	81	32	69	65	49	6	14
GCF_001176385.1	RM	2087	2080	48	39	112	84	173	66	61	198	148	117	125	15	64	75	19	112	99	83	31	67	74	58	7	17
GCF_001176685.1	RM	2030	2023	48	40	112	84	174	65	61	199	145	113	125	14	64	76	19	111	97	83	29	66	59	42	5	17
GCF_001176725.1	RM	2045	2038	48	40	113	84	175	66	61	198	144	113	125	14	64	75	19	111	96	81	33	67	63	44	6	18
GCF_001176805.1	RM	2026	2019	48	39	112	84	173	64	61	198	146	113	123	14	63	75	19	112	98	82	30	68	60	44	5	17
GCF_001176825.1	RM	2037	2030	48	40	113	84	175	65	61	198	144	113	123	13	63	75	19	113	96	81	32	68	60	44	6	15
GCF_001177445.1	RM	2093	2086	48	41	112	84	173	66	61	199	149	118	126	16	63	75	19	112	96	83	30	65	73	57	6	16
GCF_001177685.1	RM	2074	2067	48	39	113	84	175	65	61	198	145	118	125	13	64	75	19	110	97	82	34	67	64	47	6	16
GCF_001177725.1	RM	2028	2021	48	39	112	84	173	64	61	198	145	112	123	13	64	77	19	112	98	83	31	67	59	44	5	16
GCF_001177745.1	RM	2059	2052	48	39	112	84	173	64	61	198	147	118	124	14	63	75	19	112	97	83	30	67	63	47	5	16
GCF_001177985.1	RM	2066	2059	48	40	112	84	173	65	61	199	148	117	124	14	64	75	19	111	97	84	30	67	65	47	5	17
GCF_001178745.1	RM	2035	2028	48	39	112	84	173	65	61	198	146	113	125	14	64	75	19	112	97	85	33	67	60	43	5	17
GCF_001178825.1	RM	2118	2111	48	44	113	84	175	66	61	199	147	121	126	15	64	76	19	111	99	83	32	69	68	51	7	17
GCF_001179045.1	RM	2027	2020	48	39	112	84	173	65	61	198	145	113	123	13	64	76	19	111	97	84	30	67	59	43	5	16
GCF_001179265.1	RM	2078	2071	48	40	113	84	175	65	61	198	145	118	127	14	64	76	19	112	97	81	32	69	70	53	6	18
GCF_001179425.1	RM	2034	2027	48	39	113	84	174	64	61	198	145	112	122	13	64	75	19	111	97	83	33	66	60	44	5	16
GCF_009676725.1	RM	1883	1882	49	38	110	82	171	64	60	200	137	92	113	10	64	73	15	110	94	81	31	78	45	9	0	39
GCF_009915045.1	RM	2126	2118	48	41	112	84	173	64	61	198	140	112	136	16	65	76	19	112	99	82	36	68	99	50	4	50
GCF_009916545.1	RM	2083	2076	48	39	113	84	174	65	61	198	144	112	128	13	64	75	19	110	96	83	36	66	87	41	6	44
GCF_009917135.1	RM	2113	2105	48	40	112	84	173	65	61	198	140	114	134	16	65	76	19	111	98	82	33	68	93	50	3	45
GCF_900156215.1	RM	2118	2107	48	39	113	84	172	67	61	197	143	114	123	13	64	76	19	111	96	82	33	69	141	42	6	97
GCF_001176065.1	RM	2024	2017	48	40	112	84	173	65	61	198	146	113	122	13	64	75	19	111	96	83	31	68	59	42	5	16
GCF_001176165.1	RM	2026	2019	48	39	112	84	173	65	61	198	146	113	123	14	63	75	19	111	97	83	31	66	62	43	5	19
GCF_001176745.1	RM	2079	2072	48	41	113	84	175	65	61	199	146	117	126	15	65	75	19	110	96	82	34	69	64	46	6	16
GCF_001176785.1	RM	2088	2081	48	42	113	84	172	65	61	199	149	117	125	14	65	75	19	110	96	82	34	68	67	51	6	15
GCF_001177305.1	RM	2068	2061	48	39	113	84	175	65	61	198	144	118	126	13	63	76	19	110	96	82	32	67	62	45	6	15
GCF_001177365.1	RM	2073	2066	40	41	113	84	172	63	60	199	148	117	126	14	64	75	19	108	97	82	34	67	67	51	6	15
GCF_001177465.1	RM	2026	2019	48	39	112	84	173	65	61	198	145	113	124	13	64	76	19	111	97	83	30	68	59	43	5	16
GCF_001178145.1	RM	2044	2037	48	40	113	84	175	66	61	198	144	113	123	13	64	75	19	111	95	82	33	67	61	42	6	17
GCF_001178665.1	RM	2040	2033	48	40	113	84	175	66	61	198	144	113	124	13	64	75	19	111	97	82	32	66	61	45	6	16
GCF_001179085.1	RM	2011	2004	48	41	113	84	174	64	61	198	145	113	122	12	64	75	19	111	97	82	35	65	60	40	5	18
GCF_001179205.1	RM	2023	2016	48	39	112	84	173	65	61	198	146	113	122	13	64	76	19	111	97	83	29	67	59	43	5	16
GCF_009848275.1	RM	1998	1998	50	40	112	83	179	60	59	198	139	105	125	12	66	74	15	112	95	80	47	82	32	9	3	19
GCF_009915015.1	RM	2059	2051	48	43	112	84	173	66	61	198	140	111	131	14	65	76	19	110	99	82	34	68	65	48	3	18
GCF_009916425.1	RM	2055	2050	48	43	112	84	173	66	61	198	140	111	132	14	65	76	19	110	98	82	34	71	63	45	3	18
GCF_009916755.1	RM	2058	2050	48	41	112	84	173	67	61	198	140	111	133	14	65	76	19	111	97	82	33	68	62	44	3	18
GCF_009916845.1	RM	2172	2164	48	42	112	85	173	66	61	198	142	117	138	19	65	76	19	113	100	82	33	68	103	63	4	41
GCF_900459185.1	RM	2010	2006	48	39	119	91	183	60	62	204	158	104	124	11	69	78	18	107	89	78	37	75	64	18	1	46
GCF_900474805.1	RM	2016	2011	48	36	110	81	186	61	59	200	154	112	114	11	62	73	15	111	94	80	42	63	63	26	2	31
GCF_000876285.1	RM	2010	2007	50	41	113	84	186	63	64	199	140	99	129	12	61	77	20	112	92	81	39	78	43	10	3	31
GCF_001175485.1	RM	2029	2022	48	39	112	84	173	65	61	198	145	113	122	14	63	76	19	113	97	82	34	67	61	43	5	18
GCF_001175805.1	RM	2047	2039	49	39	113	85	174	66	61	198	147	115	124	13	65	75	19	112	98	84	30	68	61	44	5	18
GCF_001175825.1	RM	2076	2069	48	42	113	84	175	65	61	198	146	118	126	14	64	75	19	113	96	83	32	68	66	50	6	15
GCF_001176225.1	RM	2043	2036	48	41	113	84	175	66	61	198	144	113	125	13	64	75	19	110	96	82	34	67	63	44	6	18
GCF_001177025.1	RM	2082	2075	48	42	113	84	172	65	61	199	148	117	124	14	65	76	19	110	96	82	32	68	66	50	6	14
GCF_001177325.1	RM	2028	2021	48	39	112	84	173	65	61	198	146	114	123	14	64	75	19	111	97	83	32	66	58	43	5	15
GCF_001177705.1	RM	2080	2073	48	42	112	84	173	65	61	199	150	117	125	14	65	75	19	111	96	83	30	69	67	52	5	15
GCF_001177805.1	RM	2028	2021	48	39	112	84	173	64	61	198	146	113	122	13	64	75	19	112	97	84	30	67	61	43	5	18
GCF_001178545.1	RM	2032	2025	48	39	112	84	174	64	61	198	146	113	123	14	63	75	19	112	98	82	33	67	60	44	5	17
GCF_001178585.1	RM	2035	2028	48	40	113	84	175	65	61	198	144	113	123	14	63	75	19	110	96	82	33	66	61	44	6	16
GCF_001178805.1	RM	2027	2020	48	39	112	84	173	65	61	198	146	113	124	14	64	75	19	111	98	83	30	66	60	44	5	17
GCF_001179165.1	RM	2040	2033	48	40	113	84	175	65	61	198	144	113	125	14	63	75	19	110	95	81	33	68	62	43	6	17
GCF_009676685.2	RM	2019	2016	49	40	110	84	177	65	59	201	139	110	120	10	63	72	15	109	100	78	44	76	78	22	1	50
GCF_009916995.1	RM	2103	2096	48	39	113	84	174	65	61	198	142	113	133	14	64	75	19	110	97	83	35	66	82	46	5	37
GCF_009938945.1	RM	2013	2006	48	38	114	83	174	68	62	198	143	111	131	14	65	77	20	112	99	83	35	66	57	37	5	21
GCF_011316905.1	RM	2049	2046	49	40	110	83	178	64	59	199	145	121	127	10	65	74	14	108	102	79	40	87	63	32	2	26
GCF_011317105.1	RM	2019	2014	48	41	110	83	179	65	59	199	143	113	120	11	64	76	14	109	94	77	42	81	48	24	0	20
GCF_000026605.1	RM	1958	1952	48	38	111	84	180	61	59	197	142	99	118	10	65	74	15	107	90	83	43	86	55	10	1	41
GCF_000876355.1	RM	1934	1929	48	34	110	84	179	62	59	198	138	101	121	11	63	73	14	104	92	76	35	74	48	26	4	22
GCF_001175045.1	RM	2081	2074	48	40	113	84	175	66	61	198	145	118	127	13	64	76	19	112	97	83	33	69	67	49	6	17
GCF_001175445.1	RM	2081	2074	48	40	113	84	175	66	61	198	146	117	126	14	63	76	19	113	97	81	32	69	70	53	6	17
GCF_001175505.1	RM	2030	2023	48	39	113	84	175	65	61	198	144	113	123	13	64	75	19	110	96	82	32	68	58	42	6	15
GCF_001175605.1	RM	2019	2012	48	38	112	84	174	65	61	198	145	113	121	14	63	76	19	110	97	82	31	67	56	41	5	15
GCF_001175965.1	RM	2076	2069	48	41	113	84	172	64	61	199	147	117	124	15	65	76	18	110	96	78	34	69	69	50	6	17
GCF_001176105.1	RM	2037	2030	48	40	113	84	175	65	61	198	144	113	122	13	64	75	19	110	97	82	33	66	62	45	6	17
GCF_001176625.1	RM	2029	2022	48	39	112	84	173	64	61	198	146	113	123	13	64	75	19	112	98	83	31	68	59	44	5	16
GCF_001176765.1	RM	2091	2084	48	42	113	84	173	64	61	199	150	117	127	15	65	75	19	111	96	81	34	68	69	50	6	17
GCF_001177625.1	RM	2015	2008	48	40	112	84	175	62	59	198	142	112	120	12	63	74	15	110	97	81	33	65	60	45	6	15
GCF_001178025.1	RM	2077	2070	48	41	112	84	173	66	61	199	148	117	124	15	64	75	19	112	96	84	29	66	70	53	6	17
GCF_001178265.1	RM	2040	2033	48	40	113	84	175	65	61	198	144	112	124	13	64	75	19	111	96	82	33	67	59	43	6	15
GCF_001178325.1	RM	2027	2020	48	40	112	84	174	64	61	198	146	113	124	14	63	75	19	112	96	84	29	66	58	43	5	15
GCF_001178445.1	RM	1974	1967	48	39	113	84	173	66	61	198	144	107	124	13	65	75	19	110	95	81	35	65	54	35	5	18
GCF_001179225.1	RM	2121	2114	48	45	113	84	175	66	61	199	147	122	126	15	65	76	19	112	100	83	33	68	68	52	7	16
GCF_001179305.1	RM	2028	2021	48	39	112	84	173	65	61	198	146	113	124	14	63	75	19	111	97	82	29	68	60	43	5	17
GCF_001179445.1	RM	2026	2019	48	39	112	84	173	65	61	198	146	113	123	14	63	75	19	113	97	83	30	68	61	43	5	18
GCF_009916455.1	RM	2056	2048	48	39	112	84	173	66	61	198	143	104	132	14	64	75	19	112	97	83	33	66	90	45	3	43
GCF_009916595.1	RM	2184	2179	48	41	116	84	173	65	61	199	144	116	140	21	66	77	19	112	98	83	33	71	107	65	4	44
GCF_000020765.1	RM	1862	1860	50	38	113	83	183	63	60	202	134	86	119	10	64	72	14	105	93	76	28	72	61	8	1	54
GCF_000219765.1	RM	2003	2000	49	40	111	84	178	64	59	199	138	109	121	10	63	73	14	108	100	77	43	79	75	22	1	47
GCF_000876375.1	RM	1897	1889	50	36	112	83	180	61	61	199	138	89	122	10	62	72	15	109	91	79	35	80	29	11	2	18
GCF_001175185.1	RM	2041	2034	48	40	113	84	175	65	61	198	144	113	125	13	64	75	19	110	97	82	33	66	64	46	6	18
GCF_001175405.1	RM	2052	2045	48	40	112	84	175	65	61	198	146	113	122	14	64	75	19	113	96	82	37	68	62	44	5	16
GCF_001175725.1	RM	2076	2069	48	41	112	84	173	65	61	198	146	119	126	16	64	75	19	111	97	82	30	69	67	49	6	18
GCF_001176505.1	RM	2031	2024	48	40	113	84	168	64	61	198	144	113	122	13	64	75	19	112	97	82	33	66	64	45	6	19
GCF_001176605.1	RM	2084	2077	48	43	113	84	172	65	61	199	148	117	124	15	65	76	19	110	95	81	35	68	68	51	6	15
GCF_001176885.1	RM	2082	2075	48	42	113	84	173	65	61	199	148	117	125	14	64	76	19	111	96	82	32	68	67	50	6	15
GCF_001177005.1	RM	2031	2024	48	39	112	84	174	66	61	198	146	113	125	14	63	75	19	111	99	83	30	66	58	44	5	15
GCF_001177085.1	RM	2058	2051	48	39	112	84	173	64	61	198	146	118	125	14	63	77	19	113	96	83	30	66	63	47	5	15
GCF_001177225.1	RM	2037	2030	48	40	113	84	175	65	61	198	144	112	123	13	63	75	19	110	96	82	33	67	60	43	6	16
GCF_001177345.1	RM	2039	2032	48	40	113	84	175	65	61	198	144	113	123	13	64	75	19	110	96	82	32	67	61	44	6	16
GCF_001178225.1	RM	2028	2021	48	39	112	84	174	65	61	198	145	113	122	13	64	76	19	112	98	85	31	67	57	44	5	14
GCF_001178725.1	RM	2076	2069	48	40	113	84	175	66	61	198	146	118	126	13	63	76	19	112	96	82	34	69	65	49	6	15
GCF_001178845.1	RM	2030	2023	48	39	112	84	173	65	61	198	145	113	125	14	64	76	19	111	99	83	30	66	62	45	5	19
GCF_009916705.1	RM	2059	2051	48	43	112	84	173	67	61	198	140	111	132	14	64	76	19	111	98	82	32	68	63	46	3	18
GCF_009916975.1	RM	2106	2099	48	39	113	84	174	65	61	198	142	113	133	14	64	75	19	110	97	83	36	67	85	47	5	39
GCF_009917035.1	RM	2115	2108	48	41	113	84	174	65	61	198	142	111	134	14	64	75	19	109	97	83	35	67	88	47	5	42
GCF_011316705.1	RM	1898	1898	48	36	110	83	182	62	59	197	143	103	126	10	61	75	14	104	94	80	39	74	23	10	1	13
GCA_000876195.1	RM	1877	1875	48	37	112	83	179	61	59	198	134	91	117	11	62	72	16	102	93	74	30	72	37	21	1	17
GCA_000876215.1	RM	2149	2144	48	41	110	81	181	62	59	202	146	122	139	11	67	74	14	118	96	79	43	89	36	21	6	14
GCF_001175265.1	RM	2029	2022	48	39	112	84	174	65	61	198	146	113	123	14	63	75	19	111	98	83	29	68	59	44	5	16
GCF_001175745.1	RM	2025	2018	48	39	112	84	173	66	61	198	146	113	125	14	63	75	19	111	96	82	30	67	58	42	5	15
GCF_001176005.1	RM	2116	2104	48	40	113	84	174	66	61	198	146	118	132	13	64	75	19	114	98	82	34	68	83	53	6	30
GCF_001176485.1	RM	2089	2082	48	41	112	84	173	66	61	200	147	116	126	16	63	76	19	112	96	83	31	65	75	57	6	18
GCF_001176925.1	RM	2108	2100	48	39	114	84	175	64	61	198	147	121	125	15	63	76	19	113	98	82	38	67	65	51	6	14
GCF_001177205.1	RM	2116	2109	48	41	113	84	175	65	61	199	148	120	127	16	65	75	19	110	99	83	34	69	68	51	7	17
GCF_001177845.1	RM	2051	2044	48	39	112	84	174	65	61	198	144	112	125	14	65	76	19	110	98	82	33	69	63	43	6	20
GCF_001177865.1	RM	2089	2082	48	43	112	84	172	65	63	199	150	118	125	15	64	77	20	111	99	83	32	68	67	53	5	15
GCF_001177925.1	RM	2054	2047	48	40	112	84	173	65	61	198	146	117	123	12	64	77	19	112	99	84	32	69	59	44	6	15
GCF_001178105.1	RM	2124	2117	48	42	113	84	175	65	61	199	148	121	127	15	65	75	19	112	99	83	34	69	67	51	7	16
GCF_001178785.1	RM	2044	2037	48	40	113	84	175	66	61	198	144	113	126	14	63	75	19	111	96	81	34	67	63	43	6	19
GCF_001178945.1	RM	2040	2033	48	40	113	84	175	65	61	198	144	113	126	14	63	75	19	110	97	81	33	68	61	44	6	17
GCF_001179005.1	RM	2027	2020	48	39	112	84	173	65	61	198	146	113	125	14	64	75	19	111	97	83	30	66	59	43	5	16
GCF_001179105.1	RM	2082	2075	48	41	113	84	175	66	61	199	146	117	125	15	64	75	19	111	97	82	33	69	65	48	6	16
GCF_001179325.1	RM	2093	2086	48	42	112	84	173	65	61	198	150	121	123	14	65	75	19	111	95	83	33	69	68	49	6	17
GCF_009676645.1	RM	2015	2012	49	39	110	84	177	64	59	199	139	110	120	10	63	72	15	109	100	78	44	76	78	22	1	50
GCF_009916795.1	RM	2113	2105	48	41	112	84	173	65	61	198	140	112	134	15	65	76	19	111	98	82	34	68	93	50	3	45
GCF_009917185.1	RM	2113	2105	48	41	112	84	173	65	61	198	140	112	136	16	65	76	19	111	97	82	36	68	88	45	3	44
GCF_011316915.1	RM	2052	2049	49	39	110	84	179	63	59	199	145	121	127	10	65	74	14	110	102	79	42	86	65	32	2	28
GCF_011317085.1	RM	1985	1982	49	40	110	84	178	65	59	199	139	111	124	10	63	72	15	108	99	78	41	77	45	21	1	19
GCF_001175205.1	RM	2025	2018	48	39	112	84	173	65	61	198	146	113	124	14	64	76	19	111	96	84	31	66	58	42	5	15
GCF_001175465.1	RM	2041	2034	48	40	113	84	175	67	61	198	144	113	124	13	64	75	19	111	97	82	33	67	61	45	6	16
GCF_001175625.1	RM	2024	2017	48	39	112	84	173	65	61	198	146	113	121	13	64	75	19	111	97	84	31	67	58	43	5	15
GCF_001175665.1	RM	2044	2037	48	40	113	84	175	64	61	198	144	113	125	14	63	75	19	111	96	81	32	67	64	43	6	20
GCF_001175785.1	RM	2026	2019	48	39	112	84	173	65	61	198	146	113	124	14	64	75	19	111	99	83	30	67	59	44	5	16
GCF_001176125.1	RM	2028	2021	48	39	112	84	173	65	61	198	146	112	124	14	63	75	19	111	97	83	31	67	60	43	5	17
GCF_001176145.1	RM	2042	2035	48	40	113	84	175	66	61	198	144	113	123	13	64	75	19	111	98	82	34	67	61	45	6	16
GCF_001176445.1	RM	2022	2015	48	39	112	84	173	65	61	198	146	113	122	14	63	75	19	111	97	82	29	67	58	43	5	15
GCF_001176545.1	RM	2015	2008	48	39	112	84	173	64	61	198	145	113	120	13	62	76	19	111	96	83	30	67	58	42	5	15
GCF_001177545.1	RM	2046	2039	48	40	113	84	175	65	61	198	144	112	123	13	64	75	19	110	98	82	33	68	63	46	6	18
GCF_001177585.1	RM	2081	2074	48	43	113	84	173	65	61	199	149	117	123	14	64	75	19	111	96	82	32	69	67	50	6	15
GCF_001178045.1	RM	2116	2109	48	41	113	84	175	65	61	199	148	121	128	16	65	75	19	110	100	83	33	69	67	51	7	16
GCF_001178065.1	RM	2028	2021	48	39	112	84	173	66	61	198	146	113	122	14	63	76	19	112	97	83	30	68	61	43	5	18
GCF_001178305.1	RM	2032	2025	48	39	113	84	174	65	61	198	146	113	127	14	63	75	19	111	96	81	32	67	59	41	6	16
GCF_001178485.1	RM	2103	2096	49	40	113	84	174	66	61	198	147	117	127	15	65	76	19	112	98	83	35	65	77	57	6	19
GCF_001178605.1	RM	2025	2018	48	39	112	84	173	65	61	198	146	113	124	14	64	75	19	111	97	84	30	67	58	43	5	15
GCF_009917195.1	RM	2109	2101	48	40	112	84	173	65	61	198	140	112	133	15	65	76	19	111	98	84	34	68	87	48	3	41
GCF_009917265.1	RM	2108	2100	48	40	112	84	173	65	61	198	140	112	136	15	65	76	19	111	96	82	32	68	90	47	3	43
GCF_011317015.1	RM	1985	1982	49	39	110	84	178	64	59	199	139	110	123	10	63	72	15	110	101	78	42	80	46	22	1	19
GCF_900460185.1	RM	2039	2034	48	37	113	81	187	61	59	205	155	112	115	11	65	73	15	112	94	80	42	64	63	26	2	31
GCA_901472575.1	RM	1993	1990	55	35	110	83	183	63	63	198	141	102	119	10	60	73	16	114	90	78	42	74	77	16	1	57
GCF_000445225.2	RM	1895	1893	50	39	112	82	179	62	59	197	137	94	124	10	62	73	14	104	92	77	33	72	27	11	2	17
GCF_001176025.1	RM	2056	2049	48	39	112	84	173	64	61	198	145	117	124	13	64	78	19	112	99	84	30	69	61	45	6	17
GCF_001176045.1	RM	2037	2030	48	40	113	84	175	65	61	198	144	113	125	13	64	75	19	110	97	83	33	68	59	43	6	16
GCF_001176305.1	RM	2024	2017	48	39	112	84	173	65	61	198	146	113	123	14	63	75	19	111	97	83	30	67	58	43	5	15
GCF_001176365.1	RM	2067	2060	48	39	113	84	175	65	61	198	145	118	127	14	64	75	19	110	96	82	33	65	62	45	6	15
GCF_001177045.1	RM	2024	2017	48	39	112	84	172	65	61	198	146	113	123	14	64	75	19	111	98	82	29	68	59	44	5	16
GCF_001177065.1	RM	2040	2033	48	40	113	84	175	65	61	198	144	113	122	14	64	75	19	110	97	81	33	66	64	47	6	17
GCF_001177125.1	RM	1982	1975	48	39	112	84	173	65	61	198	143	105	125	13	65	76	19	110	96	81	33	68	54	35	5	18
GCF_001177505.1	RM	2042	2035	48	40	113	84	175	65	61	198	144	113	126	14	64	75	19	110	96	81	33	67	61	43	6	17
GCF_001177765.1	RM	2081	2074	48	43	112	84	173	64	61	199	150	117	124	16	65	75	19	113	97	82	32	69	67	53	5	15
GCF_001178705.1	RM	1978	1971	48	39	114	84	173	64	61	198	144	107	123	13	64	75	19	110	97	82	34	65	53	37	5	17
GCF_001179125.1	RM	2025	2018	48	39	112	84	173	65	61	198	146	113	122	13	64	75	19	112	97	85	30	66	61	43	5	18
GCF_001179465.1	RM	2038	2031	48	40	113	84	175	65	61	198	144	113	124	14	64	75	19	110	96	81	32	68	60	44	6	15
GCF_009916475.1	RM	2057	2049	48	42	112	84	173	66	61	198	140	110	131	14	65	76	19	110	98	82	32	68	64	47	3	18
GCF_009916895.1	RM	2130	2123	49	41	113	84	176	65	61	198	144	113	135	17	64	75	19	111	96	82	36	66	97	49	5	47
GCF_011316855.1	RM	1989	1989	48	40	110	82	184	60	59	196	141	100	118	11	65	75	14	109	93	84	37	101	40	19	2	19
GCF_011316925.1	RM	2048	2045	49	39	110	84	178	64	59	199	145	121	127	10	65	74	14	109	102	79	43	85	62	32	2	25
GCF_011317035.1	RM	1983	1980	49	40	110	84	177	65	60	199	139	110	124	10	63	72	15	110	100	78	41	76	46	22	1	19
GCF_900004825.1	RM	2061	2054	48	39	112	84	173	65	61	198	146	118	125	13	64	76	19	111	95	84	31	66	67	46	5	19
GCF_900475125.1	RM	1866	1864	48	36	110	82	181	62	59	198	135	89	116	11	66	71	14	107	91	76	30	68	62	11	2	54
GCF_001175125.1	RM	2034	2027	48	40	113	84	175	65	61	198	144	113	122	13	63	75	19	110	97	82	32	67	60	45	6	15
GCF_001175145.1	RM	2056	2044	48	40	112	84	175	64	61	198	146	114	129	15	65	75	19	113	95	82	31	69	62	42	5	17
GCF_001175305.1	RM	2009	2002	40	41	112	84	174	62	58	198	142	113	126	13	63	74	16	108	95	81	31	65	63	44	6	18
GCF_001175345.1	RM	2028	2021	48	39	112	84	173	65	61	198	146	113	125	14	64	76	19	111	98	82	30	67	60	44	5	17
GCF_001176905.1	RM	2089	2082	48	42	112	84	173	65	63	199	150	118	127	15	65	75	20	111	98	84	29	68	68	53	5	16
GCF_001176965.1	RM	2042	2035	48	41	113	84	175	66	61	198	144	113	123	13	64	75	19	112	96	81	33	67	66	44	6	21
GCF_001177145.1	RM	2029	2022	48	40	112	84	173	65	61	198	146	113	121	13	64	76	19	111	97	83	30	68	59	44	5	16
GCF_001177165.1	RM	2031	2024	48	39	112	84	174	65	61	198	146	113	125	14	63	75	19	112	97	83	32	67	59	43	5	16
GCF_001177385.1	RM	2076	2069	48	39	112	84	173	64	61	198	147	116	124	15	64	76	19	112	99	82	30	68	71	57	7	15
GCF_001177605.1	RM	2086	2079	48	41	113	84	173	65	61	199	149	116	126	15	64	75	19	110	96	81	34	68	67	50	6	15
GCF_001178085.1	RM	2083	2076	48	41	113	84	173	64	61	199	149	117	125	15	64	76	19	111	96	81	34	68	66	50	6	14
GCF_001179185.1	RM	2030	2023	48	39	112	84	173	65	61	198	145	113	122	13	64	76	19	111	97	83	33	68	60	43	5	17
GCF_001179345.1	RM	2027	2020	48	39	112	84	173	64	61	198	146	113	120	13	64	75	19	113	99	83	31	66	60	45	5	17
GCF_001179385.1	RM	2079	2072	48	40	113	84	175	66	61	198	146	118	126	14	63	75	19	113	97	81	32	69	67	51	6	15
GCF_009915055.1	RM	2106	2098	48	40	112	84	173	65	61	198	140	112	133	15	65	76	19	111	99	82	34	68	91	47	3	44
GCF_009916715.1	RM	2109	2101	48	40	112	84	173	65	61	198	140	112	136	16	65	76	19	110	96	82	35	68	88	46	3	42
GCF_009917075.1	RM	2050	2043	48	39	113	84	175	64	61	198	144	107	131	14	64	75	19	112	96	82	35	66	80	36	5	44
GCF_011038555.1	RM	1946	1944	49	36	111	84	176	62	59	198	146	111	116	12	62	77	15	112	90	83	35	77	34	16	2	14
GCF_011316805.1	RM	1816	1814	48	35	110	82	182	62	59	198	133	84	122	10	63	71	14	104	90	75	31	66	41	8	1	34
GCA_000706805.1	RM	2104	2101	50	37	110	85	184	63	57	198	147	111	126	11	68	77	13	113	97	79	47	73	76	30	5	38
GCF_000876295.1	RM	1987	1984	48	38	109	83	182	63	63	197	148	110	125	11	62	74	17	110	92	77	42	74	41	21	3	15
GCF_001175225.1	RM	2085	2078	48	39	112	84	173	65	61	198	147	117	123	14	64	76	19	111	100	84	31	67	71	56	7	17
GCF_001175365.1	RM	2043	2036	48	41	113	85	175	66	61	198	144	113	124	13	63	75	19	111	96	82	32	68	65	44	6	20
GCF_001175765.1	RM	2025	2018	48	39	112	84	173	65	61	198	146	113	123	14	63	76	19	111	97	82	29	67	60	43	5	17
GCF_001175925.1	RM	2085	2078	48	43	113	84	173	65	61	199	149	117	126	15	64	75	19	110	95	81	33	68	69	51	6	16
GCF_001175985.1	RM	2086	2079	48	41	113	84	173	64	61	199	149	117	125	14	65	75	19	111	96	82	34	68	68	50	6	16
GCF_001176525.1	RM	2085	2078	48	42	113	84	173	64	61	199	149	117	125	15	65	75	19	111	96	82	33	67	67	51	6	15
GCF_001176585.1	RM	2026	2019	48	39	112	84	173	65	61	198	146	113	123	13	64	75	19	111	98	83	31	66	60	44	5	17
GCF_001177285.1	RM	2014	2007	48	40	112	84	175	63	59	198	142	112	120	13	63	74	15	109	97	81	31	64	61	44	6	17
GCF_001178005.1	RM	2038	2031	48	40	113	84	175	65	61	198	144	113	124	13	64	75	19	110	96	82	34	67	60	44	6	15
GCF_001178165.1	RM	2060	2053	48	41	112	84	173	66	61	200	148	116	125	16	63	75	19	112	96	82	31	66	68	51	6	17
GCF_001178425.1	RM	2022	2015	48	39	112	84	173	65	61	198	146	113	122	14	63	75	19	111	97	82	29	66	59	43	5	16
GCF_001178985.1	RM	2079	2072	48	40	113	84	175	66	61	198	146	118	127	13	64	75	19	111	98	82	33	69	68	51	6	17
GCF_001179245.1	RM	2050	2043	48	40	112	84	175	65	61	198	146	114	124	13	64	75	19	113	95	83	33	68	63	43	5	17
GCF_009916645.1	RM	2101	2093	48	40	112	84	173	65	61	198	140	112	134	15	65	76	19	110	97	82	34	68	90	46	3	43
GCF_009916925.1	RM	2165	2157	48	42	112	84	173	65	61	198	142	115	137	20	65	76	19	112	98	83	33	68	102	60	4	44
GCF_009916955.1	RM	2112	2105	41	41	113	84	173	63	60	198	143	113	137	19	64	75	19	109	97	81	35	65	95	48	5	47
GCF_011317005.1	RM	1975	1975	49	40	110	84	178	65	59	199	138	112	123	10	63	72	15	108	99	76	41	78	45	22	1	18
GCF_900475295.1	RM	1906	1904	48	36	111	83	177	59	59	198	135	90	116	11	64	71	15	110	92	76	36	72	54	13	3	42
GCA_900636415.1	RM	1891	1889	49	38	110	82	175	63	60	200	136	92	115	11	63	73	15	107	91	80	33	80	48	10	1	38
GCF_001175025.1	RM	2026	2019	48	39	112	84	173	66	61	198	145	113	123	13	64	76	19	111	98	83	29	67	59	44	5	16
GCF_001175565.1	RM	2082	2075	48	40	113	84	175	66	61	198	146	118	124	14	64	76	19	111	99	82	34	68	64	49	7	16
GCF_001175705.1	RM	2027	2020	48	39	112	84	173	65	61	198	145	113	124	14	64	76	19	111	97	82	29	68	61	43	5	18
GCF_001176205.1	RM	2082	2075	48	41	113	84	175	65	61	198	146	118	123	13	63	75	19	112	96	82	34	69	70	51	6	18
GCF_001176265.1	RM	2026	2019	48	39	112	84	173	65	61	198	146	113	123	13	64	75	19	111	97	84	30	67	61	43	5	18
GCF_001176945.1	RM	2020	2013	48	38	112	84	173	64	61	198	146	113	123	14	64	75	18	111	96	81	31	66	60	42	5	17
GCF_001177405.1	RM	2031	2024	48	39	112	84	173	65	61	198	146	113	124	14	64	76	19	113	98	83	31	67	62	44	5	19
GCF_001178185.1	RM	2052	2045	48	39	112	84	174	65	61	198	144	115	124	14	64	76	19	111	96	85	33	67	61	41	6	19
GCF_001178205.1	RM	2029	2022	48	39	112	84	173	67	61	198	145	113	126	14	64	76	19	112	96	83	31	67	58	42	5	15
GCF_001178385.1	RM	2033	2026	48	39	112	84	173	64	61	198	146	113	123	13	64	76	19	112	98	85	30	66	61	44	5	18
GCF_001178505.1	RM	2080	2073	48	41	112	84	174	65	61	198	148	121	126	17	64	75	19	111	98	81	30	68	61	45	7	16
GCF_009916655.1	RM	2105	2097	48	40	112	84	173	65	61	198	140	111	133	15	64	76	19	110	99	84	34	68	91	47	3	44
GCF_009928285.1	RM	2111	2103	48	40	112	84	173	64	61	198	140	111	135	16	65	76	19	111	98	82	31	68	92	49	3	45
GCF_900110405.1	RM	2066	2059	48	39	113	84	172	66	61	197	146	114	123	13	64	75	19	112	98	82	32	68	94	43	6	51
GCF_900459475.1	RM	1928	1925	50	38	112	83	179	60	59	196	135	92	117	10	63	73	15	107	93	80	39	82	55	8	1	45
GCF_001175245.1	RM	2082	2075	48	42	113	84	173	65	61	199	149	117	124	15	64	75	19	110	96	81	33	68	67	50	6	15
GCF_001175325.1	RM	2024	2017	48	39	112	84	174	65	61	198	146	113	122	13	64	75	19	111	97	83	30	68	59	43	5	16
GCF_001175385.1	RM	2027	2020	48	39	112	84	174	64	61	198	146	113	124	14	64	75	19	112	98	82	30	67	60	44	5	17
GCF_001175425.1	RM	1978	1970	48	39	112	84	173	64	61	198	144	108	124	12	64	75	19	111	95	82	34	66	54	35	5	18
GCF_001176085.1	RM	2029	2022	48	39	112	84	173	65	61	198	146	113	125	14	63	75	19	113	97	83	30	66	61	43	5	18
GCF_001176185.1	RM	2025	2018	48	39	112	84	174	65	61	198	146	113	123	14	63	75	19	111	97	82	29	68	58	43	5	15
GCF_001177265.1	RM	2025	2018	48	39	112	84	173	65	61	198	146	113	124	14	64	75	19	111	97	82	29	67	60	43	5	17
GCF_001177565.1	RM	2028	2021	48	39	112	84	173	64	61	198	145	113	124	14	64	76	19	112	98	82	30	68	60	44	5	17
GCF_001178245.1	RM	2026	2019	48	39	112	84	173	64	61	198	146	112	124	14	64	75	19	112	99	83	30	66	59	45	5	16
GCF_001178345.1	RM	2039	2032	48	40	113	84	175	65	61	198	144	113	122	14	63	75	19	110	97	82	34	66	60	45	6	15
GCF_001178865.1	RM	2122	2115	48	44	113	84	175	65	61	199	147	121	129	16	65	76	19	110	99	82	33	69	68	51	7	17
GCF_001178925.1	RM	2117	2110	48	41	113	84	175	67	61	199	148	121	126	16	64	75	19	111	100	83	32	69	69	51	7	18
GCF_001179145.1	RM	2027	2020	48	40	112	84	173	65	61	198	145	113	123	13	64	76	19	111	97	83	31	67	61	43	5	18
GCF_001179365.1	RM	2083	2076	48	42	113	84	175	65	61	199	146	118	125	14	64	76	19	112	96	81	34	69	70	52	6	18
GCF_001179405.1	RM	2081	2074	48	42	113	84	170	64	61	199	147	117	128	14	65	76	19	111	96	81	33	68	67	50	6	15
GCF_001510555.1	RM	2021	2014	50	40	113	84	173	69	62	200	149	110	124	12	64	75	19	112	95	83	34	68	61	35	5	24
GCF_009916855.1	RM	2137	2130	49	39	113	84	175	65	62	198	144	115	134	20	64	76	20	111	98	83	38	68	96	49	5	47
GCF_009917125.1	RM	2049	2042	48	39	113	84	174	64	61	198	144	107	128	13	64	75	19	112	96	83	35	66	80	36	5	44
GCF_009917205.1	RM	2115	2107	48	40	112	84	173	65	61	198	140	112	134	15	65	76	19	112	100	82	34	68	96	47	3	51
GCF_009917225.1	RM	2109	2101	48	40	112	84	173	64	61	198	140	111	133	15	65	76	19	112	100	82	36	68	89	48	3	43
GCF_011316985.1	RM	1987	1987	49	39	110	84	178	64	59	199	140	111	123	10	63	72	15	110	100	78	41	79	46	22	1	19
GCF_900474875.1	RM	1961	1959	48	41	111	83	175	64	59	198	139	104	119	11	61	72	15	105	88	84	37	78	45	18	1	25
GCA_901542385.1	RM	1916	1911	49	36	110	83	172	61	59	199	140	99	120	11	62	73	14	102	94	78	34	71	57	22	2	35
GCF_001175525.1	RM	2034	2027	48	39	112	84	173	65	62	198	147	113	124	13	64	75	19	111	98	84	34	67	60	44	5	17
GCF_001175865.1	RM	2058	2051	48	39	112	84	173	64	61	198	147	118	124	13	64	75	19	112	96	83	30	67	63	46	5	16
GCF_001176325.1	RM	2088	2081	48	42	113	84	173	65	61	199	150	117	127	15	65	75	19	110	95	82	33	68	67	50	6	15
GCF_001176565.1	RM	2068	2061	40	42	113	84	172	63	60	199	147	117	125	15	65	76	19	108	96	81	33	67	66	50	6	14
GCF_001176865.1	RM	2042	2035	48	40	113	84	175	67	61	198	144	113	122	13	64	75	19	111	97	82	34	67	61	46	6	15
GCF_001177425.1	RM	2074	2067	48	40	113	84	175	65	61	198	145	118	125	13	64	75	19	110	97	82	32	68	65	46	6	18
GCF_001177825.1	RM	2087	2080	48	44	113	84	173	65	61	199	149	117	125	15	65	76	19	110	95	81	33	70	67	51	6	15
GCF_001178285.1	RM	2078	2071	48	40	113	84	175	66	61	198	146	118	125	14	64	75	19	112	95	81	33	69	69	49	6	19
GCF_001178465.1	RM	2117	2110	48	42	113	84	175	66	61	199	149	121	127	15	65	75	19	111	98	83	33	69	67	51	7	15
GCF_001178625.1	RM	2118	2111	48	41	113	84	175	65	61	199	148	121	127	16	65	75	19	110	98	82	33	69	71	51	7	19
GCF_001178645.1	RM	2080	2073	48	40	113	84	175	66	61	198	146	118	126	14	63	75	19	113	98	81	32	68	69	54	6	16
GCF_001178765.1	RM	1994	1987	48	40	113	84	173	65	61	200	146	110	123	12	64	75	19	110	94	83	34	66	58	35	5	21
GCF_001178965.1	RM	2016	2009	48	38	112	84	172	64	61	198	146	114	120	15	64	76	18	111	96	82	30	66	60	42	5	17
GCF_001179285.1	RM	2074	2067	48	40	112	84	174	65	61	198	147	121	125	16	64	76	19	111	98	83	30	67	65	50	7	15
GCF_009916525.1	RM	2114	2106	48	42	112	84	173	67	61	198	140	111	132	15	65	76	19	113	99	82	34	68	92	48	3	46
GCF_009916625.1	RM	2108	2100	48	41	112	84	173	64	61	198	140	113	135	16	65	76	19	112	98	82	34	68	86	46	3	41
GCF_009917285.1	RM	2111	2103	48	40	112	84	173	65	61	198	140	112	136	15	65	76	19	111	97	82	34	68	88	45	3	44
GCF_009928315.1	RM	2106	2098	48	40	112	84	173	65	61	198	140	112	136	16	65	76	19	111	97	83	35	68	88	43	3	45
GCF_011316715.1	RM	1981	1980	50	41	110	83	177	61	59	206	135	103	122	10	66	74	15	109	93	78	38	76	49	17	1	33
GCF_011316785.1	RM	1874	1872	48	40	111	84	181	64	56	200	140	93	120	10	60	72	15	108	94	79	36	75	33	11	1	20
GCF_011316885.1	RM	1881	1879	48	38	112	83	174	62	59	198	135	89	122	10	61	72	15	107	92	79	30	82	31	13	1	20
GCF_011317045.1	RM	1987	1984	49	39	110	84	178	64	59	200	139	110	123	10	63	72	15	109	100	79	42	80	46	22	1	19
GCF_000749215.1	RM	4542	4535	309	59	407	106	436	220	123	270	347	161	301	118	186	247	68	276	177	198	72	113	56	43	10	14
GCF_001111405.1	RM	4684	4673	288	60	411	113	417	226	117	267	338	183	333	113	181	252	68	276	184	208	98	106	118	87	5	33
GCF_001115965.1	RM	4834	4824	287	62	423	112	418	230	117	271	345	184	334	114	186	257	68	278	185	214	100	113	129	92	11	37
GCF_001126185.1	RM	4606	4595	289	59	410	112	414	226	116	267	337	176	334	114	181	252	68	274	180	210	105	106	111	86	9	28
GCF_001151825.1	RM	4819	4809	288	62	423	113	418	229	116	270	345	181	333	114	185	255	68	278	185	215	100	111	137	88	10	50
GCF_001152465.1	RM	4602	4592	285	57	414	112	418	227	116	269	337	176	332	113	179	251	69	272	180	211	98	104	121	95	7	27
GCF_001222465.1	RM	4713	4705	305	60	399	104	446	219	125	271	346	171	335	105	188	247	70	284	181	201	85	112	125	103	9	25
GCF_001247285.1	RM	4612	4601	306	60	402	109	422	220	119	262	354	173	318	111	183	260	65	273	179	207	91	99	88	64	8	23
GCF_001357915.1	RM	4661	4652	289	59	410	109	414	227	116	269	336	170	325	109	187	255	67	275	180	211	92	111	100	75	11	27
GCF_001357935.2	RM	4902	4894	294	60	415	115	425	232	119	275	344	194	336	112	190	257	68	283	188	215	106	114	161	97	12	66
GCF_001363275.1	RM	4581	4571	283	57	413	112	415	226	116	269	336	171	333	113	179	251	68	273	180	211	97	103	115	87	6	30
GCF_001475005.1	RM	4288	4281	293	53	395	101	408	216	117	264	329	146	309	109	181	242	66	263	171	198	86	95	66	46	6	18
GCF_001614045.1	RM	4538	4530	292	59	397	104	408	219	121	269	342	166	315	107	180	254	68	266	182	203	86	103	93	69	6	23
GCF_002033565.1	RM	4419	4412	306	59	407	107	418	224	123	270	343	146	324	107	185	246	70	282	173	195	74	108	78	50	10	28
GCF_002049235.1	RM	4146	4137	286	54	394	101	396	216	115	263	317	139	304	104	179	241	64	259	159	196	83	95	52	40	4	15
GCF_002061145.1	RM	4285	4281	292	57	399	106	428	217	121	262	333	149	309	112	183	246	65	279	166	196	88	103	52	39	6	14
GCF_002065595.1	RM	4645	4636	290	57	400	102	442	221	120	267	353	166	313	111	185	251	69	279	188	205	93	97	141	123	5	20
GCF_003071545.1	RM	5105	5093	311	62	412	110	419	232	123	283	366	205	339	113	204	257	68	309	189	215	98	127	131	78	17	49
GCF_003073515.1	RM	4605	4594	301	57	400	110	421	220	120	263	349	167	317	116	187	253	65	271	176	205	100	98	87	67	8	19
GCF_003120655.1	RM	4364	4360	290	55	394	103	410	216	119	261	325	148	303	108	182	241	66	268	178	197	85	106	92	70	5	22
GCF_003431195.1	RM	4515	4508	307	61	417	110	422	227	126	268	349	149	327	109	189	246	70	284	175	196	86	113	81	50	14	29
GCF_003864055.1	RM	4407	4400	299	53	401	106	421	221	121	265	340	156	307	110	184	243	67	277	173	200	88	105	73	59	5	16
GCF_006165105.1	RM	4414	4404	297	55	404	108	410	223	118	266	334	155	321	110	186	247	68	273	171	203	92	102	93	53	4	41
GCF_014349265.1	RM	4535	4524	306	58	407	107	421	226	124	271	341	161	330	101	188	246	71	275	171	196	87	98	95	86	5	15
GCF_900477885.1	RM	4256	4249	302	55	400	105	424	221	121	264	336	141	313	100	187	242	70	270	162	195	85	97	50	31	4	22
GCF_903931155.1	RM	4270	4266	291	53	391	101	407	217	120	262	322	149	314	101	181	240	68	256	168	196	86	96	59	46	6	18
GCF_000487255.2	RM	4334	4326	296	53	397	102	424	216	120	263	331	152	311	108	191	246	67	269	163	195	73	98	71	63	6	11
GCF_000494385.3	RM	4452	4444	297	55	404	108	410	223	118	267	336	159	322	110	186	247	68	272	171	204	93	102	105	61	5	45
GCF_001082385.1	RM	4577	4567	284	58	410	112	417	226	115	269	336	173	330	112	179	251	68	272	179	209	97	103	118	86	6	34
GCF_001096285.1	RM	4630	4606	284	57	410	112	415	227	116	269	337	173	332	114	180	252	68	274	181	210	97	104	124	95	6	30
GCF_001108025.1	RM	4611	4600	284	57	414	112	416	229	116	270	338	174	333	113	179	253	68	273	180	212	97	108	118	86	7	33
GCF_001138885.1	RM	4602	4574	285	56	407	112	418	225	116	268	337	172	330	112	181	250	68	271	182	207	96	103	115	88	4	30
GCF_001150065.1	RM	4584	4574	285	57	412	112	420	226	116	267	337	175	332	113	179	251	68	271	179	211	97	104	120	92	6	30
GCF_001155545.1	RM	4582	4572	284	57	414	112	415	226	116	267	336	171	331	113	179	253	68	272	180	210	97	103	119	90	6	31
GCF_001214325.1	RM	4805	4791	307	65	400	104	445	224	125	277	351	184	335	107	189	247	71	286	185	201	95	117	120	92	11	31
GCF_001215525.1	RM	4745	4736	303	61	400	104	447	221	124	273	349	179	335	106	186	248	70	287	182	201	87	114	124	98	9	28
GCF_001243855.1	RM	4312	4305	292	53	396	101	410	217	118	264	332	150	308	107	183	241	68	268	168	200	86	96	72	49	5	22
GCF_001246365.1	RM	4333	4325	295	54	395	101	410	216	120	263	326	150	309	109	185	242	66	271	168	196	86	95	56	39	8	17
GCF_001271685.1	RM	4448	4441	305	58	415	107	416	227	123	271	343	146	329	107	190	246	70	285	176	196	75	114	77	50	10	27
GCF_001271935.1	RM	4628	4620	307	61	403	108	434	221	124	270	345	167	335	108	187	246	68	278	177	199	89	112	113	97	8	20
GCF_001365895.1	RM	4816	4806	286	62	422	112	418	230	116	271	346	184	333	114	185	255	68	276	185	215	100	113	125	88	11	37
GCF_001448785.2	RM	4809	4803	290	62	403	109	410	224	120	263	343	172	315	121	191	249	66	297	183	206	126	115	122	67	11	55
GCF_001480025.1	RM	4673	4665	311	62	401	108	441	220	125	272	353	168	336	103	186	254	68	281	180	200	87	111	105	87	9	25
GCF_002035305.1	RM	4305	4295	281	55	398	103	416	218	116	266	321	151	312	109	182	253	64	273	167	187	80	96	74	55	3	23
GCF_002039025.1	RM	4535	4528	307	61	407	107	418	226	124	270	347	158	326	113	191	246	70	285	173	199	82	110	82	54	14	28
GCF_002039385.1	RM	4440	4433	305	58	408	107	418	226	123	271	344	151	324	107	189	246	70	284	170	195	75	109	77	51	10	27
GCF_002047645.1	RM	4790	4778	290	60	399	103	404	218	116	268	337	192	313	125	187	240	64	277	177	205	102	112	189	136	17	51
GCF_002048755.1	RM	4141	4132	284	55	393	101	396	216	115	263	316	139	302	104	179	240	64	260	159	194	83	95	52	40	4	15
GCF_002059665.1	RM	4378	4374	300	57	406	105	429	222	123	267	334	158	315	103	181	248	69	263	171	201	79	96	74	58	4	17
GCF_002809105.1	RM	4331	4318	293	53	400	109	403	218	114	263	322	151	324	110	183	244	68	261	165	201	86	99	66	47	5	23
GCF_003065865.1	RM	4706	4699	304	58	414	108	431	229	125	271	345	169	330	109	187	248	72	291	186	205	109	120	115	89	11	33
GCF_003070445.1	RM	4745	4736	305	58	411	108	428	228	125	270	347	170	334	111	188	248	71	292	183	208	120	121	116	87	12	34
GCF_003072865.1	RM	4427	4418	314	60	396	107	429	224	119	268	336	155	314	98	186	239	67	269	178	201	106	99	52	30	6	23
GCF_003117475.1	RM	4562	4556	295	58	399	101	424	219	130	268	336	176	313	113	188	246	71	276	175	200	101	96	80	55	11	22
GCF_003120455.1	RM	4328	4324	309	57	411	103	421	221	124	270	328	150	321	104	183	248	71	261	166	202	73	95	57	44	6	14
GCF_003641265.1	RM	4759	4752	298	55	397	108	404	220	119	269	345	179	330	113	188	245	69	282	181	204	86	105	138	119	7	22
GCF_003718095.1	RM	4625	4615	287	57	413	112	415	226	116	266	336	171	333	113	185	252	68	272	180	210	98	103	134	91	6	45
GCF_008124065.1	RM	4661	4652	306	60	399	107	433	224	124	270	351	173	331	112	193	245	68	279	174	204	100	113	92	59	8	37
GCF_008727555.1	RM	4485	4473	306	54	407	109	414	228	122	266	343	167	331	111	185	243	67	288	171	202	87	106	73	59	6	14
GCF_014334155.1	RM	4514	4506	304	56	401	106	446	220	122	270	341	159	329	98	193	246	68	282	171	197	82	106	110	90	4	25
GCA_002048955.1	RM	5639	5625	289	61	400	106	424	225	120	279	370	232	344	131	190	271	69	292	193	217	108	118	262	189	20	67
GCF_000625155.2	RM	4307	4297	303	55	407	107	416	225	121	267	337	138	319	103	189	245	70	280	167	193	74	107	56	34	6	23
GCF_000806665.1	RM	4691	4684	305	57	416	108	429	229	124	271	344	166	330	107	187	248	72	295	186	205	107	121	112	87	11	32
GCF_000988525.3	RM	4687	4677	300	57	400	111	421	223	121	265	347	184	324	108	194	242	69	277	180	201	83	111	99	89	8	12
GCF_001040825.1	RM	4534	4506	308	54	404	110	412	223	119	269	350	169	323	107	188	246	68	276	169	202	88	107	100	81	5	17
GCF_001111545.1	RM	4586	4576	286	58	412	112	419	226	116	270	337	173	332	113	180	251	68	271	179	210	97	104	116	89	6	29
GCF_001121605.1	RM	4740	4730	285	60	415	117	415	231	116	271	340	187	332	114	183	253	68	279	182	214	98	108	130	96	9	34
GCF_001158985.1	RM	4580	4559	285	57	412	112	414	225	116	269	336	171	331	113	180	251	68	272	179	210	97	103	115	89	6	28
GCF_001245015.1	RM	4225	4217	289	53	396	102	412	219	120	263	323	146	304	105	179	245	66	260	163	199	83	102	67	48	5	16
GCF_001305815.1	RM	4341	4334	302	56	400	106	426	221	123	264	338	147	310	109	189	246	69	276	166	199	84	105	57	47	5	14
GCF_001360855.1	RM	4605	4595	284	57	414	112	416	227	116	270	337	176	332	113	179	251	69	273	181	210	98	104	124	96	7	29
GCF_001362535.1	RM	4819	4797	287	62	420	112	417	230	116	272	345	184	333	114	187	253	68	276	185	214	100	113	124	91	11	33
GCF_001364895.1	RM	4820	4795	288	62	418	111	418	229	116	271	342	182	333	114	187	252	68	277	185	214	100	113	121	88	11	33
GCF_001368055.1	RM	4828	4805	288	62	420	112	418	230	116	272	342	184	333	114	187	253	68	278	185	214	100	113	124	88	11	36
GCF_001410155.1	RM	4769	4730	300	58	403	105	432	222	125	266	355	172	319	102	187	246	71	295	181	201	98	108	151	108	9	40
GCF_001473765.1	RM	4501	4494	310	60	415	107	426	228	124	275	347	157	324	117	190	247	71	289	173	203	77	109	77	51	11	25
GCF_001480185.1	RM	4359	4351	297	55	397	101	409	217	120	266	330	151	309	107	185	243	66	273	171	198	86	98	60	38	8	22
GCF_002038035.1	RM	4443	4435	306	58	407	107	422	226	124	271	343	152	322	107	187	247	70	282	172	195	75	110	78	52	10	27
GCF_002041385.1	RM	4425	4415	308	58	407	106	416	224	123	269	344	146	325	107	188	246	70	282	173	195	77	107	77	50	10	27
GCF_002058475.1	RM	4394	4384	302	59	396	107	438	221	121	264	336	152	321	110	179	243	67	267	173	198	84	94	81	69	4	17
GCF_003596725.1	RM	4339	4330	290	56	396	102	410	218	120	266	322	158	304	107	179	245	66	263	162	199	84	105	74	59	5	16
GCF_005782055.1	RM	4407	4399	304	58	407	107	416	224	123	267	341	146	323	107	186	246	70	282	173	195	75	108	77	50	10	27
GCF_009648735.1	RM	4559	4550	302	62	406	105	433	221	127	265	356	168	311	126	191	253	69	276	163	200	77	110	56	38	9	16
GCF_900002685.1	RM	4806	4798	304	62	411	109	449	225	124	274	366	178	336	103	188	263	69	288	182	210	86	120	156	109	5	51
GCF_900002875.1	RM	4562	4552	293	57	409	111	417	228	114	267	334	167	329	109	180	252	68	268	176	209	91	105	127	88	5	42
GCF_900003085.1	RM	4808	4798	305	65	411	111	453	225	123	272	364	180	331	99	189	263	71	292	181	209	87	122	153	116	5	42
GCF_900041565.1	RM	4804	4790	287	62	414	112	419	227	117	268	343	180	334	112	186	257	68	278	186	213	99	110	133	100	10	35
GCF_900455995.1	RM	4418	4410	285	58	398	108	405	225	125	264	325	157	308	112	187	256	65	275	168	198	90	106	76	65	5	18
GCA_001906785.1	RM	4823	4813	294	58	434	112	435	234	122	272	358	178	348	120	189	259	70	286	187	218	107	108	130	95	8	34
GCF_001083065.1	RM	4590	4558	282	57	409	112	415	226	116	267	336	171	330	113	181	249	66	271	180	212	97	103	118	87	6	33
GCF_001121805.1	RM	4578	4552	285	57	406	111	418	225	115	268	336	171	330	112	180	247	67	270	178	210	99	103	113	86	6	29
GCF_001154045.1	RM	4812	4802	286	62	422	112	417	230	116	271	345	184	333	114	186	254	68	277	185	215	100	113	121	89	11	32
GCF_001171125.1	RM	4603	4594	287	57	411	112	415	229	116	267	337	176	332	111	180	251	68	274	182	212	96	105	122	100	5	26
GCF_001275205.1	RM	4625	4621	298	61	402	107	420	224	121	267	342	168	324	113	180	246	68	279	180	205	93	107	101	56	12	42
GCF_001835135.1	RM	4878	4872	292	65	396	101	419	217	123	268	344	195	315	119	192	243	66	271	178	197	122	110	136	102	13	30
GCF_001973435.1	RM	4531	4524	308	59	408	107	418	226	124	274	348	155	324	107	190	249	70	286	175	196	75	108	94	53	10	39
GCF_002055755.1	RM	4541	4533	306	60	401	107	449	221	124	270	344	160	332	100	185	248	68	282	173	197	82	108	105	90	3	21
GCF_002061465.1	RM	4427	4420	303	59	408	109	418	225	123	268	343	147	323	107	186	248	71	284	173	195	75	108	78	51	10	27
GCF_002094915.1	RM	4176	4167	289	54	396	102	397	217	117	264	319	141	305	101	188	243	64	261	160	195	84	96	52	40	4	15
GCF_002242285.1	RM	4858	4851	300	65	405	107	438	226	123	269	355	181	331	113	189	252	67	287	185	213	94	103	102	79	11	22
GCF_008124445.1	RM	4855	4849	299	61	400	104	410	224	125	272	348	181	320	113	192	249	67	282	175	211	96	113	121	69	14	54
GCF_900009535.1	RM	4700	4692	304	62	401	108	440	222	122	271	352	174	329	99	186	257	69	285	178	205	84	117	137	103	5	38
GCF_900017255.1	RM	4562	4536	283	56	410	111	414	224	117	267	334	171	332	111	181	252	67	271	180	210	96	103	111	87	5	28
GCF_900036795.1	RM	4801	4770	286	60	413	110	414	228	117	267	343	181	332	112	186	254	68	273	185	212	98	112	132	100	10	34
GCF_900456205.1	RM	4449	4445	292	62	397	101	404	216	123	261	335	167	306	105	188	242	66	261	173	199	77	100	114	88	11	28
GCF_903931195.1	RM	4477	4473	306	55	401	105	420	217	123	263	337	161	311	113	184	245	68	275	169	196	87	104	104	82	4	25
GCA_003064945.1	RM	4526	4518	292	58	415	113	421	228	117	265	329	177	325	108	180	255	68	273	176	209	86	107	119	93	7	28
GCA_900456885.1	RM	5130	5120	297	69	429	101	431	231	132	284	354	200	327	136	198	278	68	293	186	219	126	120	187	132	15	46
GCA_900478385.1	RM	4506	4502	316	53	417	112	441	226	126	272	342	166	322	116	200	261	70	285	164	207	89	109	53	39	6	14
GCA_900635855.1	RM	4536	4524	311	60	410	112	440	225	123	268	340	162	338	120	190	253	71	280	169	212	85	114	53	29	4	25
GCF_001080865.1	RM	4582	4572	285	57	413	112	415	226	116	267	336	171	331	113	179	252	68	272	180	211	98	103	119	91	6	30
GCF_001081885.1	RM	4439	4429	285	54	407	113	409	224	112	265	331	158	322	106	180	250	67	266	175	205	82	103	99	69	3	32
GCF_001082785.1	RM	4594	4584	285	58	414	112	417	227	116	269	337	174	331	113	179	251	69	273	180	210	96	104	118	94	7	25
GCF_001090385.1	RM	4829	4819	286	62	422	112	419	230	116	272	345	184	333	114	185	255	68	277	185	215	100	113	132	91	11	41
GCF_001099985.1	RM	4830	4820	288	62	423	112	419	230	116	272	345	185	333	114	187	255	68	278	185	215	100	113	131	93	11	38
GCF_001118305.1	RM	4824	4814	287	62	423	112	417	230	116	271	345	184	333	114	186	256	68	277	185	215	100	113	128	90	11	38
GCF_001173525.1	RM	4601	4591	285	57	410	113	417	226	116	268	337	173	332	112	180	252	68	274	184	207	96	103	113	85	4	31
GCF_001217965.1	RM	4784	4774	305	59	406	104	446	223	124	275	349	184	336	105	191	249	71	289	181	201	88	116	141	107	9	38
GCF_001350335.1	RM	4582	4572	283	57	414	112	416	226	116	268	336	171	332	113	180	252	68	272	179	210	97	103	116	89	6	29
GCF_001361035.1	RM	4734	4724	287	60	415	117	416	229	116	270	340	186	333	114	183	252	68	279	182	215	98	107	127	96	8	32
GCF_001361335.1	RM	4559	4551	286	57	410	113	417	226	116	268	335	171	332	111	181	252	68	272	181	210	96	103	114	88	6	30
GCF_001361595.1	RM	4741	4731	284	60	415	117	415	231	116	273	340	187	333	114	182	252	68	279	182	215	97	108	131	96	9	35
GCF_001466365.1	RM	4800	4796	308	64	408	108	428	228	122	267	353	181	325	114	186	250	69	299	176	210	103	113	129	53	13	76
GCF_001623685.1	RM	4706	4698	302	59	400	104	442	221	123	274	348	177	335	103	195	247	70	284	179	201	85	113	132	96	10	36
GCF_001758445.1	RM	4602	4594	307	60	407	106	450	222	125	271	345	164	330	102	191	247	68	281	175	203	86	111	103	77	8	26
GCF_001833825.1	RM	4796	4790	291	63	396	102	418	217	122	272	342	189	315	117	187	243	66	267	181	199	116	109	122	90	15	29
GCF_001951945.1	RM	4740	4731	311	67	398	107	437	221	125	269	352	175	331	117	194	250	70	281	177	219	96	117	96	56	10	42
GCF_001972675.1	RM	4493	4486	308	58	412	109	422	230	124	275	346	151	327	107	192	249	70	286	174	197	74	110	79	50	10	29
GCF_001972875.1	RM	4482	4475	306	58	407	107	417	224	123	270	348	150	325	107	190	246	70	284	174	195	74	108	80	53	10	27
GCF_001997835.1	RM	4630	4619	309	62	401	109	423	219	119	262	355	173	317	119	184	259	65	271	173	208	99	99	82	53	11	23
GCF_002033905.1	RM	4451	4441	310	61	401	105	440	221	124	264	342	155	323	115	186	247	69	272	168	200	90	96	67	43	9	25
GCF_002034785.1	RM	4423	4414	290	61	392	100	399	217	118	263	329	162	310	110	181	254	64	266	171	198	91	101	73	63	5	16
GCF_002037225.1	RM	4598	4590	303	61	406	106	426	226	119	272	344	152	331	116	181	255	70	289	177	206	91	113	97	38	13	53
GCF_002037585.1	RM	4565	4558	305	65	406	107	428	223	124	268	346	155	320	106	184	244	70	278	178	198	101	104	89	76	8	16
GCF_002039165.1	RM	4441	4434	304	58	407	107	418	226	123	270	343	151	325	107	189	246	70	286	171	195	76	109	78	52	10	27
GCF_002047245.1	RM	4358	4352	293	56	396	103	409	219	121	266	326	154	314	109	178	243	67	262	174	197	91	102	67	53	5	20
GCF_002059825.1	RM	4265	4261	294	54	397	103	415	221	120	267	327	152	316	104	178	244	67	260	167	199	72	94	65	53	4	13
GCF_002762135.3	RM	4879	4871	305	65	402	109	452	226	126	274	355	193	333	106	192	257	68	292	182	214	80	123	148	82	11	68
GCF_002899015.1	RM	4450	4444	294	64	410	109	422	227	123	268	344	158	321	109	185	248	71	287	167	198	83	118	75	48	10	28
GCF_003072945.1	RM	4418	4410	310	60	396	107	429	224	119	269	336	154	314	98	184	239	67	269	178	201	106	99	54	30	6	25
GCF_003137515.1	RM	4643	4633	291	58	412	112	416	226	117	270	335	174	332	115	185	252	69	274	182	214	96	107	124	89	6	39
GCF_003148925.1	RM	4410	4401	304	58	407	107	417	224	123	269	341	146	323	107	185	246	70	282	173	195	74	108	77	50	10	27
GCF_003263735.1	RM	4363	4356	302	53	397	108	409	220	118	271	333	151	320	110	182	244	67	278	171	202	85	101	50	33	5	17
GCF_003431065.1	RM	4424	4417	307	59	408	106	416	224	123	267	345	146	323	107	188	246	70	283	173	195	76	106	77	50	10	27
GCF_003971525.1	RM	4661	4652	302	63	402	106	436	223	126	266	349	172	331	111	193	247	74	277	174	205	96	112	101	56	11	45
GCF_003986635.1	RM	4652	4641	302	60	397	105	433	219	125	265	352	171	329	115	193	242	69	276	173	203	101	109	114	75	8	41
GCF_004292255.1	RM	4421	4414	308	58	407	106	417	224	123	270	344	146	323	107	188	246	70	283	173	196	74	106	77	50	10	27
GCF_900007275.1	RM	4771	4761	302	62	409	109	444	223	123	273	361	174	332	99	186	260	68	289	180	209	85	120	147	107	5	45
GCF_900007425.1	RM	4743	4735	301	61	404	111	446	222	125	272	357	174	336	99	184	259	69	286	179	207	84	120	147	109	6	42
GCF_900031575.1	RM	4589	4564	282	55	407	111	414	223	116	268	336	170	330	111	181	251	67	271	181	212	96	104	120	98	5	26
GCA_001038085.1	RM	4793	4785	337	64	443	120	489	233	130	278	363	171	358	109	209	267	76	301	177	220	93	130	92	71	3	23
GCF_000486585.2	RM	4390	4384	292	58	398	102	419	218	127	264	331	154	309	113	188	243	69	276	169	196	98	97	65	42	10	23
GCF_000624115.2	RM	4304	4295	303	55	407	107	416	225	121	267	337	138	319	103	189	245	70	279	167	192	74	107	56	34	6	23
GCF_000747845.1	RM	4493	4482	307	57	408	106	437	220	122	269	340	161	312	110	186	248	69	275	171	196	69	108	93	85	5	11
GCF_000984155.1	RM	4437	4415	289	54	408	110	412	221	117	264	325	157	328	114	188	248	69	265	166	202	91	102	80	63	5	22
GCF_001081825.1	RM	4580	4570	285	57	409	112	418	226	115	267	336	174	330	112	180	249	68	271	180	210	97	103	117	89	6	30
GCF_001097825.1	RM	4869	4857	287	64	424	112	417	230	116	272	347	185	333	118	186	255	68	279	186	219	101	113	123	90	12	33
GCF_001155025.1	RM	4600	4589	283	57	412	112	417	227	116	269	337	178	334	113	179	250	69	270	180	210	97	104	120	92	7	29
GCF_001157245.2	RM	4804	4794	291	60	415	117	415	231	116	270	340	189	333	114	189	253	68	280	185	214	98	108	159	102	9	57
GCF_001163445.1	RM	4701	4693	287	60	413	117	415	228	116	270	340	185	333	112	183	253	68	279	181	211	96	103	131	98	7	36
GCF_001240625.1	RM	4647	4639	294	68	403	103	416	221	122	269	346	177	321	109	187	265	67	268	177	208	92	106	100	76	11	23
GCF_001247345.1	RM	4232	4221	287	55	393	100	402	217	117	264	317	147	303	107	180	242	64	264	169	196	86	96	56	51	3	12
GCF_001358935.1	RM	4578	4568	283	57	413	112	415	226	116	268	335	171	331	113	179	253	68	272	180	211	97	103	119	90	6	31
GCF_001361475.1	RM	4819	4809	286	62	423	112	417	230	116	272	345	185	334	114	185	256	68	277	185	215	100	113	128	89	11	39
GCF_001363515.1	RM	4560	4531	288	57	405	111	417	226	116	269	335	171	329	111	183	250	67	271	178	211	98	103	109	85	6	28
GCF_001409315.1	RM	4808	4784	299	67	405	107	431	224	125	271	355	183	323	108	186	247	72	296	177	200	107	108	130	95	11	38
GCF_001700595.1	RM	4833	4825	303	61	400	104	443	221	124	276	353	178	337	104	196	248	70	288	185	202	90	116	132	94	11	41
GCF_002033085.1	RM	4740	4732	295	61	401	105	412	225	126	271	346	181	321	112	182	259	68	267	184	208	99	107	102	86	11	22
GCF_002035925.1	RM	4433	4426	294	58	406	104	419	220	120	269	337	158	321	111	187	249	72	277	170	206	91	98	81	62	7	17
GCF_002044035.1	RM	4324	4316	295	53	396	102	420	217	122	265	330	150	311	109	179	245	65	269	167	194	86	96	66	62	6	8
GCF_002053175.1	RM	4884	4873	313	56	409	107	430	228	122	273	358	184	324	111	186	250	70	286	183	207	91	108	155	126	7	27
GCF_002054775.1	RM	4764	4755	308	62	403	102	430	220	121	270	349	184	325	120	194	251	68	286	172	205	89	108	130	104	11	26
GCF_002061695.1	RM	4221	4215	301	55	405	106	417	217	119	261	328	148	319	98	178	246	68	267	165	196	84	92	55	42	4	17
GCF_002062345.1	RM	4482	4473	296	54	398	108	408	222	120	269	334	160	321	113	181	245	67	283	171	202	94	102	83	58	7	20
GCF_002062665.1	RM	4625	4612	314	63	423	109	444	236	123	274	346	159	317	108	187	271	68	287	170	212	88	114	94	56	5	41
GCF_002066255.1	RM	4513	4502	301	56	399	106	422	222	120	261	350	159	319	108	182	242	67	270	170	199	82	110	131	122	8	12
GCF_003548145.1	RM	4440	4436	304	57	409	108	431	225	121	267	338	151	329	108	181	247	68	286	169	203	89	104	64	45	5	21
GCF_005166225.1	RM	4287	4281	294	53	399	107	414	220	122	262	326	148	303	105	189	244	68	267	164	199	86	98	58	39	4	18
GCF_014121465.1	RM	4473	4466	311	59	407	107	417	224	123	270	343	148	323	109	189	246	70	286	174	195	76	108	87	57	10	28
GCF_000330365.1	RM	4609	4602	319	61	415	109	426	228	126	279	356	152	334	109	191	252	72	290	178	199	91	110	78	51	12	27
GCF_000335855.1	RM	4537	4530	314	59	427	109	430	228	124	275	345	151	332	111	188	259	71	289	174	202	81	111	79	52	10	27
GCF_000486445.2	RM	4460	4451	294	58	403	106	413	221	120	264	345	152	323	103	188	245	71	283	169	197	104	105	98	43	7	55
GCF_000524785.1	RM	4243	4237	308	56	410	106	420	218	119	263	328	148	320	99	179	248	68	273	167	195	84	93	54	41	4	17
GCF_000524825.1	RM	4346	4340	318	56	422	109	421	221	120	265	333	151	324	100	185	253	71	278	169	201	86	96	56	42	5	17
GCF_000624875.2	RM	4306	4296	304	55	407	106	416	225	121	267	337	138	319	103	189	245	70	280	167	192	74	106	56	34	6	23
GCF_000748765.1	RM	4507	4498	309	61	411	108	437	225	126	268	355	159	313	122	184	255	69	278	166	199	72	107	52	36	7	15
GCF_001095705.1	RM	4623	4613	286	57	413	112	414	229	116	270	338	175	333	113	180	252	68	271	180	212	97	108	128	90	7	39
GCF_001165665.1	RM	4562	4553	285	57	410	113	416	226	116	268	335	173	332	111	181	252	68	272	181	210	96	104	116	88	6	32
GCF_001174065.1	RM	4564	4540	290	57	406	111	415	225	116	269	335	171	331	111	180	252	68	271	179	210	97	103	109	87	5	26
GCF_001271635.1	RM	4344	4333	297	56	397	102	403	217	118	267	321	150	312	107	178	244	67	272	170	195	90	99	63	59	3	11
GCF_001365835.1	RM	4581	4551	283	57	408	112	414	226	116	269	335	168	332	113	181	249	68	271	179	211	97	103	111	86	6	27
GCF_001831545.1	RM	4828	4822	303	61	403	103	443	219	124	279	355	195	320	116	193	251	67	290	181	202	105	112	120	112	11	11
GCF_001833735.1	RM	4865	4859	292	65	396	101	419	217	123	270	344	195	316	119	192	243	66	271	178	197	121	110	131	101	13	27
GCF_002029395.1	RM	4631	4620	305	60	401	106	444	220	124	272	346	167	334	102	191	247	68	284	175	200	85	109	116	93	8	26
GCF_002030415.1	RM	4674	4666	304	62	409	106	421	227	127	268	352	177	329	112	184	260	69	270	182	212	90	108	100	79	8	22
GCF_002045195.1	RM	4386	4382	294	58	397	105	416	222	123	268	323	161	322	100	184	245	69	263	178	199	70	95	77	64	3	16
GCF_002046725.1	RM	4640	4632	301	58	397	101	423	216	122	266	351	174	315	118	186	245	67	273	170	199	88	102	119	99	9	19
GCF_002055425.1	RM	4356	4349	297	54	395	102	410	216	117	263	333	153	307	109	185	241	68	268	168	199	86	95	88	66	5	22
GCF_002056505.1	RM	4463	4456	308	60	408	106	419	224	123	268	345	148	324	108	184	246	70	284	174	195	84	109	80	50	12	29
GCF_002057565.1	RM	4346	4339	294	54	396	101	409	216	117	262	334	152	308	109	183	243	68	266	168	199	87	95	96	69	5	25
GCF_002060025.1	RM	4280	4276	297	55	400	103	415	221	120	268	330	155	316	104	180	244	67	259	166	202	71	94	74	60	4	14
GCF_002064445.1	RM	4444	4437	297	53	393	109	406	222	117	268	335	160	320	111	180	245	67	278	171	197	85	100	72	48	5	20
GCF_002200515.1	RM	4622	4616	306	63	409	106	427	222	129	268	351	172	311	117	188	253	73	278	168	207	95	114	116	66	13	48
GCF_003430185.1	RM	4490	4486	295	56	398	104	419	222	122	272	337	171	320	105	180	246	68	265	173	202	81	95	77	65	6	16
GCF_006334165.1	RM	4755	4745	289	60	415	117	415	231	116	273	340	187	333	114	185	252	68	279	183	215	97	108	136	96	9	40
GCF_008931245.1	RM	4956	4948	303	66	407	109	449	228	126	273	361	184	332	100	197	262	69	300	183	213	90	123	155	104	9	54
GCF_900002585.1	RM	4581	4567	290	57	412	112	418	228	114	269	335	167	330	108	180	254	67	270	177	208	92	104	133	90	5	46
GCF_900003185.1	RM	4757	4751	305	61	407	109	448	223	123	273	360	175	337	99	186	260	69	285	179	206	85	120	153	107	5	50
GCF_900041465.1	RM	4829	4820	292	62	413	112	418	230	117	268	344	184	334	112	188	255	68	277	186	214	99	112	150	104	10	48
GCF_000213635.1	RM	4584	4576	303	60	399	107	441	220	124	269	346	165	329	103	192	246	68	281	175	199	85	110	110	82	8	32
GCF_000271885.2	RM	4555	4548	304	59	403	107	427	224	122	266	341	157	332	101	190	249	70	272	181	201	85	111	101	80	8	27
GCF_000280195.1	RM	4425	4418	306	58	409	107	417	224	123	268	341	146	326	108	188	246	70	282	173	196	76	110	77	50	10	27
GCF_001048075.1	RM	4671	4651	287	58	408	112	419	228	116	270	340	179	336	111	182	249	68	273	182	210	98	103	136	111	5	30
GCF_001082505.1	RM	4704	4694	283	60	410	117	419	228	115	270	338	185	332	113	182	250	68	278	181	211	97	104	122	95	8	28
GCF_001084965.1	RM	4742	4714	284	60	407	115	415	229	116	273	340	188	332	113	183	249	68	277	181	215	97	108	127	95	9	32
GCF_001086425.1	RM	4824	4814	289	63	423	112	417	230	116	272	345	184	333	114	186	255	68	278	185	215	100	113	132	90	11	42
GCF_001089545.1	RM	4714	4667	283	60	406	116	417	227	114	271	336	184	329	113	183	248	68	278	181	210	98	104	116	94	8	23
GCF_001128625.1	RM	4574	4517	281	56	406	111	410	224	116	266	335	163	329	112	180	247	67	270	177	208	97	103	110	88	6	24
GCF_001223245.1	RM	4777	4769	307	60	400	104	446	224	124	280	348	181	335	106	188	248	70	288	182	201	87	117	133	104	10	31
GCF_001328615.1	RM	4597	4589	286	58	408	111	412	226	115	268	334	172	335	110	182	251	68	271	177	209	100	103	127	101	5	30
GCF_001350315.1	RM	4616	4606	284	57	412	112	415	226	116	269	337	173	331	114	179	251	68	274	181	210	98	103	124	94	6	31
GCF_001359275.1	RM	4683	4672	287	60	410	113	416	226	117	267	338	184	333	113	180	252	68	277	184	208	98	106	115	86	5	31
GCF_001365915.1	RM	4583	4552	285	57	409	111	413	225	116	269	336	170	330	113	180	248	68	269	179	211	96	103	112	89	6	26
GCF_001630145.1	RM	4547	4540	302	56	404	106	422	221	121	270	345	167	318	111	181	252	67	279	179	207	87	104	81	62	4	22
GCF_001938865.1	RM	4283	4279	307	54	397	104	414	221	120	270	327	152	317	101	181	244	68	260	165	198	71	94	66	54	4	13
GCF_002031055.1	RM	4599	4590	306	56	402	107	440	221	122	266	345	163	328	116	188	249	67	276	170	197	85	104	125	104	4	29
GCF_002041705.1	RM	4445	4435	304	58	407	107	419	227	123	268	343	151	323	107	189	246	70	285	171	195	75	110	79	53	10	27
GCF_002047815.1	RM	4576	4571	301	58	404	102	444	219	121	268	340	182	313	110	186	249	66	282	172	200	95	105	97	90	7	11
GCF_002048525.1	RM	4419	4408	287	58	392	101	402	215	119	263	327	165	311	123	182	241	65	266	170	198	101	104	59	50	9	14
GCF_002048595.1	RM	4453	4446	300	59	403	104	403	223	118	265	336	168	316	121	186	243	69	275	166	201	107	110	58	39	9	19
GCF_002090775.1	RM	4808	4801	308	59	413	108	430	232	124	272	352	173	336	107	191	251	73	294	187	205	111	124	120	88	12	39
GCF_002091025.1	RM	4759	4749	313	62	400	107	445	221	125	274	349	174	332	109	192	245	68	287	178	202	96	113	122	87	13	34
GCF_002798675.1	RM	4341	4334	289	55	396	101	413	221	119	266	329	160	307	107	179	244	67	266	168	198	87	101	84	71	11	12
GCF_003072925.1	RM	4417	4409	311	60	396	107	430	224	119	268	336	154	314	98	185	239	67	268	178	201	106	99	53	30	6	24
GCF_003073595.1	RM	4350	4339	296	57	395	102	408	217	123	264	325	158	306	110	185	252	67	266	169	204	85	105	70	50	5	23
GCF_003121015.1	RM	4700	4692	314	60	405	109	428	223	124	273	357	180	317	109	186	247	70	283	181	201	78	95	141	99	12	40
GCF_003596465.1	RM	4342	4333	288	58	395	102	412	219	121	266	326	157	299	112	180	246	68	258	165	201	92	104	69	53	8	16
GCF_003663765.1	RM	4551	4547	324	61	421	108	427	233	125	271	348	155	328	114	196	255	72	295	175	203	77	108	79	53	10	27
GCF_003717895.1	RM	4789	4779	288	60	415	117	414	231	116	270	340	188	334	114	188	253	68	279	183	214	98	108	153	100	9	53
GCF_004124215.2	RM	4817	4811	299	62	402	110	401	222	119	276	351	181	321	116	194	249	68	286	177	210	112	124	153	49	18	99
GCF_004328765.1	RM	4326	4319	291	53	396	101	408	216	118	261	332	154	308	106	188	241	68	266	167	196	89	93	82	58	6	23
GCF_011466075.1	RM	4482	4474	303	59	401	106	419	225	120	265	354	167	317	114	190	244	68	271	174	200	100	110	70	52	8	19
GCF_014491145.1	RM	4473	4469	305	60	407	107	420	227	123	274	346	155	323	109	189	247	70	285	171	195	77	113	84	54	14	29
GCA_000230505.1	RM	4657	4648	307	63	403	107	432	222	124	268	354	174	324	104	186	247	73	292	176	204	102	109	120	77	8	42
GCA_011302515.1	RM	4730	4724	316	60	426	112	448	232	127	269	342	173	331	111	201	253	78	290	187	221	101	110	101	74	8	32
GCF_000006945.2	RM	4629	4621	304	59	401	106	446	220	124	270	347	167	332	102	194	247	68	284	175	200	85	108	117	91	8	29
GCF_000984025.1	RM	4389	4360	286	54	400	110	404	218	115	260	323	154	323	111	184	244	68	262	166	202	88	100	77	63	5	19
GCF_000985675.1	RM	4339	4316	286	53	400	109	403	218	115	260	319	153	322	110	184	244	68	262	165	201	89	99	64	49	5	21
GCF_001080925.1	RM	4533	4524	288	57	410	112	416	226	116	268	335	170	331	111	180	253	68	273	180	210	96	103	101	81	5	24
GCF_001123485.1	RM	4582	4571	284	57	412	112	419	226	116	267	336	172	331	114	179	251	68	272	182	210	97	104	119	93	6	28
GCF_001138245.1	RM	4609	4598	284	57	414	112	415	229	116	269	338	175	331	113	179	252	68	273	180	213	97	108	123	89	7	35
GCF_001358035.1	RM	4569	4561	286	58	410	112	414	226	116	267	336	176	334	111	181	254	69	276	180	208	96	107	106	82	4	28
GCF_001358295.1	RM	4603	4593	286	57	409	114	417	226	116	266	337	173	332	112	180	252	68	274	183	207	96	104	115	87	4	31
GCF_001360615.1	RM	4581	4571	284	57	413	112	414	226	116	268	336	171	331	113	179	251	68	272	180	211	97	103	116	90	6	28
GCF_001474165.1	RM	4568	4560	296	58	404	108	410	224	119	271	339	169	325	115	186	247	68	277	175	207	107	106	104	67	7	38
GCF_001569805.1	RM	4266	4259	290	59	397	102	400	215	117	265	320	148	307	105	184	239	66	262	161	197	85	95	65	50	9	14
GCF_002033935.1	RM	4585	4578	303	61	399	106	426	222	123	269	340	163	335	103	183	244	68	272	179	201	89	112	109	90	11	24
GCF_002037035.1	RM	4356	4348	293	56	395	103	407	219	122	267	334	151	316	105	179	249	66	262	170	205	83	101	76	59	5	19
GCF_002040675.1	RM	4445	4438	306	59	407	107	419	226	123	271	344	151	323	107	188	246	70	283	172	195	76	109	78	52	10	27
GCF_002045025.1	RM	4189	4182	294	54	395	107	401	218	118	264	321	148	310	106	179	242	71	264	171	199	87	97	39	32	6	11
GCF_002047635.1	RM	4364	4360	299	59	398	105	415	222	123	268	325	163	322	100	185	245	67	262	172	196	70	94	72	61	3	16
GCF_002048475.1	RM	4289	4285	301	54	393	103	403	216	119	261	329	149	303	107	180	241	65	267	170	195	87	104	90	79	5	11
GCF_002048695.1	RM	4622	4613	309	57	400	106	433	225	124	268	349	163	339	108	186	244	69	278	171	203	88	115	84	79	5	13
GCF_002063925.1	RM	4711	4703	309	63	405	111	463	226	127	273	352	170	343	106	191	256	68	288	185	203	90	115	95	73	10	23
GCF_002066455.1	RM	4489	4482	309	60	408	106	421	225	123	270	346	151	324	108	184	247	71	286	174	196	84	110	82	50	13	30
GCF_002208255.1	RM	4761	4757	294	65	396	100	409	218	122	262	341	189	312	117	198	244	66	272	176	201	88	102	167	113	12	58
GCF_002504125.1	RM	5009	5000	303	61	407	107	441	225	130	267	356	191	343	120	197	254	70	295	182	204	100	109	172	114	15	57
GCF_003066805.1	RM	4689	4682	305	58	411	108	428	228	125	270	345	165	333	107	186	246	73	288	184	205	110	121	112	87	11	32
GCF_003070005.1	RM	4786	4779	304	61	411	108	431	227	126	271	345	173	333	110	190	249	71	292	184	206	111	121	114	86	16	31
GCF_003117235.1	RM	4341	4337	298	58	397	102	416	221	120	270	333	154	318	108	183	244	68	261	164	198	83	94	66	53	12	12
GCF_003641305.1	RM	4761	4754	298	55	396	108	404	220	119	269	345	179	329	113	188	246	69	282	181	203	86	105	139	120	7	22
GCF_003717615.1	RM	4720	4710	287	59	414	113	417	228	117	267	342	180	335	114	186	252	68	273	183	216	105	108	156	94	8	61
GCF_004354285.1	RM	4445	4437	301	54	397	108	402	221	117	264	339	156	320	115	184	243	66	274	171	201	90	102	89	62	4	28
GCF_006351805.1	RM	4614	4606	298	61	393	107	432	220	125	269	340	168	330	102	192	243	68	273	176	201	85	107	119	93	8	30
GCF_008364035.1	RM	4662	4654	316	61	404	109	444	221	125	273	348	172	335	105	189	247	69	284	176	202	86	112	112	91	10	26
GCA_001034605.1	RM	4757	4749	331	61	440	120	493	230	128	278	359	169	354	104	202	267	79	303	176	222	98	126	86	67	3	21
GCF_000486105.1	RM	4683	4675	308	61	400	108	447	221	124	270	353	168	335	103	186	247	68	281	179	200	86	111	138	117	9	24
GCF_000486935.1	RM	4472	4461	289	52	399	103	415	221	118	267	336	177	331	103	183	245	66	267	172	196	88	107	83	59	7	27
GCF_000524805.1	RM	4251	4245	306	56	409	106	416	218	121	264	329	148	321	98	179	248	69	271	167	198	86	93	57	42	5	18
GCF_000748365.1	RM	4314	4307	311	55	404	107	427	221	123	268	336	153	304	106	182	247	69	273	170	194	67	106	38	29	4	12
GCF_001096965.1	RM	4829	4819	288	62	423	112	417	230	116	273	345	184	333	114	186	256	68	278	186	215	100	113	126	89	11	37
GCF_001103145.1	RM	4608	4576	287	56	406	113	416	226	115	267	336	172	329	112	181	251	68	274	184	206	96	103	115	86	4	32
GCF_001113325.1	RM	4828	4818	287	62	423	112	418	230	116	272	346	184	333	115	186	256	68	277	185	215	100	113	128	90	11	38
GCF_001356275.1	RM	4573	4562	284	58	412	112	419	226	116	267	336	173	331	113	179	251	68	271	179	210	98	103	113	87	6	28
GCF_001358735.1	RM	4570	4562	288	57	410	112	419	226	116	267	336	172	332	111	181	253	68	273	179	209	96	103	113	89	6	28
GCF_001359115.1	RM	4821	4811	286	62	423	112	417	230	116	272	345	186	333	114	186	257	68	277	185	214	100	113	126	90	11	36
GCF_001363455.1	RM	4959	4917	286	65	419	117	417	231	116	273	348	195	335	115	190	254	68	281	186	217	99	114	130	97	13	32
GCF_001409515.1	RM	4931	4923	305	61	404	108	433	222	124	273	360	193	322	108	189	246	71	304	181	202	108	110	192	124	11	67
GCF_001475235.1	RM	4328	4320	296	56	405	101	431	216	124	263	334	156	306	103	182	252	65	268	166	199	80	96	66	56	5	6
GCF_001878895.1	RM	4852	4846	295	65	406	103	427	220	123	265	360	191	316	117	188	243	67	277	184	206	80	118	144	82	23	49
GCF_001975515.1	RM	4177	4170	294	53	392	108	382	221	114	263	322	148	317	102	183	239	65	255	164	193	68	97	69	55	3	15
GCF_002042785.1	RM	4445	4437	306	59	407	107	419	227	123	271	343	151	324	107	189	246	70	285	171	195	76	109	78	52	10	27
GCF_002047165.1	RM	4255	4244	290	55	392	100	400	217	117	263	319	149	303	110	179	241	64	264	166	194	88	96	67	61	3	13
GCF_002047475.1	RM	4394	4387	312	59	402	106	424	222	121	265	344	167	298	115	188	258	68	271	168	198	69	99	56	33	4	24
GCF_002060705.1	RM	4393	4380	307	59	403	106	429	221	124	264	344	162	318	111	183	249	67	278	168	196	79	96	64	42	7	19
GCF_002061445.1	RM	4392	4388	298	58	399	105	414	224	124	267	326	166	321	101	185	246	68	266	171	203	70	94	77	66	4	14
GCF_002065635.1	RM	4324	4317	306	58	404	107	437	223	123	262	333	146	325	114	182	249	67	275	165	196	82	101	61	47	5	18
GCF_002631865.1	RM	4419	4415	301	57	404	107	419	225	119	267	337	160	322	108	182	246	70	281	171	200	92	107	73	34	7	40
GCF_002795725.1	RM	5283	5276	313	74	416	110	458	227	131	285	364	206	346	110	200	275	72	299	188	222	95	138	193	95	18	95
GCF_002809645.1	RM	4353	4342	291	53	400	109	397	218	114	263	326	154	318	109	183	245	68	264	167	201	85	101	80	62	5	23
GCF_002952975.1	RM	4554	4544	301	55	407	109	418	227	118	270	346	165	333	113	186	249	67	288	171	202	88	110	112	53	4	55
GCF_003072885.1	RM	4430	4422	317	60	396	107	430	224	119	268	336	155	314	100	185	239	67	269	179	201	106	99	53	30	6	24
GCF_003119155.1	RM	4426	4416	305	55	412	110	424	229	120	272	346	161	322	114	179	258	73	271	168	205	83	106	46	31	4	18
GCF_009388185.1	RM	4618	4612	295	62	400	103	410	224	122	270	342	163	315	106	191	253	67	270	177	215	87	115	81	38	13	44
GCA_006740725.1	RM	4446	4442	302	55	414	106	429	228	121	266	334	155	323	118	192	255	69	277	171	207	94	102	63	41	4	20
GCF_000486765.2	RM	4218	4214	296	53	394	100	407	217	120	262	321	148	312	103	187	239	65	256	163	195	87	96	56	36	7	18
GCF_000625675.2	RM	4305	4295	304	55	407	106	416	225	121	267	337	138	319	103	189	245	70	280	167	192	74	106	56	34	6	23
GCF_000983535.1	RM	4343	4311	282	53	403	110	404	218	114	260	319	153	323	110	176	244	68	261	165	200	88	99	64	49	5	20
GCF_000984875.1	RM	4362	4332	287	54	402	109	403	218	114	260	320	155	323	111	186	245	68	262	165	201	88	98	66	49	5	22
GCF_001080565.1	RM	4558	4550	287	57	411	112	415	226	118	268	335	171	331	111	181	251	68	272	179	210	96	104	109	88	5	25
GCF_001109605.1	RM	4627	4598	284	57	408	111	415	226	116	267	336	173	331	114	179	249	68	272	180	211	98	103	128	97	6	32
GCF_001166125.1	RM	4628	4620	287	57	410	113	418	226	116	268	338	177	334	111	180	253	68	272	185	211	98	103	121	97	6	28
GCF_001364035.1	RM	4554	4546	286	57	410	112	416	227	117	269	335	171	331	112	180	252	68	272	181	211	96	104	103	87	5	20
GCF_001366035.1	RM	4818	4808	286	62	423	112	417	230	116	272	346	184	333	114	185	256	68	278	185	215	100	113	126	88	11	38
GCF_001366555.1	RM	4812	4802	286	62	422	112	417	230	116	271	345	184	333	114	186	254	68	277	185	215	100	113	123	89	11	34
GCF_001367395.1	RM	4656	4631	288	60	406	112	418	225	116	269	336	180	336	114	181	250	68	273	180	210	102	105	113	89	7	28
GCF_001480655.1	RM	4481	4474	309	57	400	106	425	225	122	267	343	156	330	102	185	244	68	273	170	199	105	112	81	62	10	18
GCF_001951865.1	RM	4607	4598	307	61	396	106	433	222	125	267	347	171	326	120	187	241	69	275	174	207	99	111	85	59	11	27
GCF_001973725.1	RM	4465	4458	307	59	408	106	417	224	123	270	346	149	323	108	186	246	70	284	173	196	84	110	78	50	12	27
GCF_001975425.1	RM	4226	4222	294	53	392	100	405	216	120	259	321	146	311	102	189	241	66	257	161	194	87	95	58	33	6	24
GCF_002053335.1	RM	4533	4523	308	52	416	113	440	227	118	267	339	152	336	124	186	250	71	280	172	207	90	112	75	52	5	24
GCF_002059715.1	RM	4416	4412	296	58	397	105	415	221	121	269	334	166	316	107	178	249	67	262	171	198	86	98	73	57	6	16
GCF_002062095.1	RM	4730	4723	318	61	413	106	444	225	124	276	349	169	340	107	189	258	71	293	180	204	102	108	103	78	10	26
GCF_002211565.1	RM	4527	4520	300	60	402	109	418	224	121	264	343	165	327	108	185	258	68	282	174	200	87	106	88	61	6	31
GCF_002507755.1	RM	4656	4650	292	57	399	104	423	220	124	266	341	175	315	111	184	242	68	274	177	198	88	110	122	112	9	17
GCF_002843885.1	RM	4710	4703	305	59	402	105	429	218	121	269	349	166	336	111	188	247	68	278	179	202	92	107	121	111	10	19
GCF_003069155.1	RM	4615	4611	309	63	406	107	442	223	124	270	355	170	327	109	190	250	68	288	174	199	97	93	117	96	6	28
GCF_003070525.1	RM	4686	4679	305	58	413	108	427	228	125	271	345	165	332	106	186	247	72	288	186	205	109	120	110	86	11	31
GCF_003325135.1	RM	5179	5170	292	63	399	107	414	221	121	267	362	204	326	118	197	244	68	286	196	207	107	118	249	195	21	57
GCF_003418815.1	RM	4552	4543	305	63	409	109	418	225	123	271	349	155	327	108	190	250	70	285	179	197	77	115	91	67	11	27
GCF_003548985.1	RM	4636	4628	301	57	402	108	417	223	119	269	355	170	326	114	182	249	68	278	170	208	93	111	115	92	7	22
GCF_004136075.1	RM	4502	4493	302	57	403	106	432	222	121	268	343	155	330	108	190	246	67	279	166	199	92	97	91	81	6	16
GCF_007993415.1	RM	4335	4329	304	56	402	106	420	221	123	269	341	151	305	101	185	247	68	270	162	200	84	106	75	59	5	20
GCF_014596025.1	RM	4857	4849	311	66	403	111	451	225	124	274	352	189	333	102	191	260	68	295	185	213	89	126	112	82	12	29
GCF_903931805.1	RM	4685	4676	301	66	399	104	442	221	124	273	356	173	334	103	187	247	70	285	178	205	93	111	122	97	8	25
GCF_000626335.1	RM	4350	4343	307	55	409	107	416	224	121	267	338	141	320	103	189	245	70	282	169	192	74	107	70	49	6	23
GCF_000748225.1	RM	4443	4436	305	58	406	111	428	224	122	269	337	163	305	107	187	247	70	282	167	198	68	107	57	43	6	14
GCF_001080505.1	RM	4584	4574	285	57	413	112	415	226	116	268	336	171	332	113	179	251	68	272	180	211	97	103	118	89	6	31
GCF_001153245.1	RM	4628	4620	285	57	410	113	416	226	116	268	338	179	332	111	180	253	68	272	186	210	96	104	125	98	6	31
GCF_001163665.1	RM	4581	4534	284	57	403	112	414	225	115	267	335	172	329	110	180	248	68	270	178	210	99	101	109	85	6	26
GCF_001172385.1	RM	4587	4577	284	57	414	112	417	226	116	268	336	171	331	113	179	252	68	272	180	211	97	103	118	90	6	30
GCF_001242595.1	RM	4696	4668	285	61	411	111	412	224	116	269	337	179	334	115	181	249	68	273	182	213	98	103	131	99	9	34
GCF_001243175.1	RM	4297	4288	302	56	398	106	420	220	121	265	330	144	321	110	182	242	67	266	165	196	81	101	64	53	6	13
GCF_001477955.1	RM	4347	4339	297	55	396	101	408	217	120	267	327	150	310	107	183	242	67	274	170	197	89	96	57	39	8	17
GCF_001623745.2	RM	4635	4627	305	57	401	108	447	221	122	271	349	163	333	100	190	246	68	280	177	199	83	111	136	114	6	28
GCF_001690115.1	RM	4578	4569	299	61	396	105	432	219	125	262	345	168	330	118	188	241	69	274	171	205	100	110	93	58	11	35
GCF_001970975.1	RM	4701	4694	304	60	405	110	424	225	127	280	350	175	310	104	193	249	68	285	175	206	94	114	115	79	10	38
GCF_002030165.1	RM	4414	4410	302	60	406	107	417	222	121	269	344	156	311	99	186	243	68	284	173	193	83	100	78	70	7	8
GCF_002039755.1	RM	4445	4437	305	58	407	107	420	226	123	270	344	151	323	107	189	246	71	284	171	195	77	109	78	52	10	27
GCF_002045865.1	RM	4713	4709	313	62	415	108	437	227	122	273	350	174	323	114	191	252	70	282	182	213	85	106	115	86	10	33
GCF_002047195.1	RM	4327	4316	291	56	392	100	397	217	118	263	324	150	307	109	178	239	64	265	173	197	86	96	82	73	3	16
GCF_002052565.1	RM	4709	4703	283	62	396	103	422	217	123	267	336	188	312	117	179	243	67	266	178	201	106	103	114	101	11	17
GCF_002054055.1	RM	4415	4408	298	58	401	106	428	221	122	265	339	149	313	110	182	247	68	277	173	202	84	106	71	59	6	14
GCF_002060495.1	RM	4569	4562	301	62	400	106	429	223	124	264	345	161	331	116	184	249	70	276	173	201	76	112	77	63	10	18
GCF_002060735.1	RM	4516	4505	299	59	400	109	424	219	121	263	348	166	314	117	182	246	65	269	167	203	95	95	83	62	9	21
GCF_002809305.1	RM	4374	4360	292	53	400	109	403	218	114	263	323	154	325	110	180	244	68	261	168	201	86	99	80	63	5	22
GCF_003067005.1	RM	4747	4740	308	61	413	108	429	229	127	272	344	166	335	110	187	247	71	295	185	204	112	120	114	86	15	32
GCF_003067505.1	RM	4520	4511	300	58	401	104	416	222	123	272	335	169	325	103	184	248	68	266	171	202	73	101	102	81	11	20
GCF_003121255.1	RM	4331	4327	297	57	399	104	413	222	123	268	329	151	318	107	184	243	71	263	169	200	78	95	54	39	9	14
GCF_003549415.1	RM	4438	4434	302	57	409	108	431	225	122	267	338	152	329	108	182	247	68	285	171	203	89	104	63	44	5	21
GCF_007050665.1	RM	4690	4682	303	63	403	107	448	220	124	271	349	172	330	104	195	248	68	286	177	200	86	112	129	99	9	35
GCF_008362865.1	RM	4629	4621	309	62	400	107	442	221	124	273	347	169	329	105	187	246	69	282	176	199	85	111	113	89	10	29
GCF_011089975.1	RM	4694	4684	285	60	416	112	417	229	117	271	342	183	335	115	179	252	68	274	184	216	105	113	126	89	9	36
GCF_013412425.1	RM	4643	4635	308	62	403	103	448	219	124	272	352	165	334	106	190	249	68	286	178	204	88	112	100	76	8	25
GCF_900007435.1	RM	4733	4724	304	62	406	108	449	223	123	272	359	173	336	99	186	258	68	290	178	207	86	118	147	107	5	44
GCF_900042415.1	RM	4580	4571	288	58	410	113	415	226	116	266	337	173	333	111	182	255	68	274	181	209	97	105	114	84	4	34
GCF_900205275.1	RM	4541	4533	291	54	421	112	417	227	114	269	336	156	331	109	186	262	67	270	177	208	90	105	126	86	4	43
GCA_001456375.1	RM	5244	5240	326	72	437	113	445	230	125	285	368	229	338	111	198	275	78	292	187	219	113	122	177	138	20	42
GCF_000018705.1	RM	4561	4551	306	60	404	107	438	219	124	264	347	169	323	115	187	253	68	264	179	200	75	98	87	65	9	24
GCF_000748885.1	RM	4630	4623	305	62	416	105	434	226	129	272	353	169	315	122	185	250	70	278	172	202	77	116	66	48	9	17
GCF_001091525.1	RM	4586	4576	289	57	412	112	418	226	116	268	336	173	332	113	181	252	68	271	179	210	97	104	118	91	6	29
GCF_001105145.1	RM	4744	4736	300	60	400	104	444	221	124	275	349	179	334	103	189	248	70	287	181	201	86	114	127	99	9	31
GCF_001166045.1	RM	4614	4604	285	57	414	112	415	229	116	269	338	175	333	113	179	252	68	273	181	213	97	108	120	88	7	33
GCF_001355715.1	RM	4546	4538	282	57	407	112	414	225	116	268	333	172	333	111	179	251	68	272	179	210	96	103	115	89	5	30
GCF_001368235.1	RM	4705	4675	285	62	408	111	411	225	116	269	337	179	335	115	181	249	67	274	181	213	97	105	129	99	9	32
GCF_001409375.1	RM	4646	4630	304	60	399	106	429	222	125	270	353	172	321	103	185	245	71	293	174	199	101	107	113	75	8	37
GCF_001448665.2	RM	4696	4690	293	59	396	102	418	218	125	264	341	176	318	122	192	245	70	275	182	200	101	98	109	95	10	19
GCF_001474505.1	RM	4532	4519	285	61	393	101	400	217	118	270	334	163	308	123	183	242	66	267	172	202	106	107	68	53	10	22
GCF_001577505.1	RM	4716	4708	304	61	399	107	443	220	125	270	354	169	336	103	192	246	68	282	179	202	85	108	136	113	9	30
GCF_001713755.1	RM	4442	4435	307	58	407	107	418	225	123	270	343	151	323	107	188	246	70	284	172	195	76	110	78	52	10	27
GCF_001713955.1	RM	4485	4478	306	60	407	107	418	225	123	270	344	154	324	108	189	246	70	284	172	196	83	111	81	52	12	29
GCF_001834975.1	RM	4713	4707	300	62	404	102	443	219	123	274	349	189	316	115	191	252	67	285	176	200	103	109	98	89	11	11
GCF_001938925.1	RM	4273	4269	302	54	397	103	415	221	121	265	328	152	316	101	181	244	69	260	165	199	72	95	66	55	4	13
GCF_001951695.1	RM	4604	4598	305	59	404	108	422	225	125	278	352	169	309	103	189	250	68	283	172	206	95	112	112	73	8	42
GCF_001972715.1	RM	4491	4484	307	59	407	107	417	224	123	271	347	152	324	107	190	246	70	283	173	195	74	108	80	53	10	27
GCF_002037945.1	RM	4438	4430	306	58	407	107	418	227	123	270	343	151	323	107	189	246	70	284	171	195	75	109	78	52	10	27
GCF_002042455.1	RM	4423	4415	309	59	409	106	416	225	123	269	342	146	326	107	187	246	70	283	173	195	75	106	78	50	10	28
GCF_002046965.1	RM	4510	4502	297	58	397	101	426	218	122	264	338	168	316	110	186	248	65	271	170	193	74	98	82	58	11	21
GCF_003069905.1	RM	4701	4694	304	58	413	108	432	229	126	271	344	165	331	109	187	247	71	292	184	205	111	119	111	86	11	32
GCF_003070455.1	RM	4785	4778	303	60	412	108	431	228	126	270	346	173	333	111	187	247	71	291	186	206	113	120	116	86	16	33
GCF_003077375.1	RM	4478	4471	294	56	400	101	409	220	120	267	332	160	324	113	189	244	68	266	176	200	95	99	81	64	4	21
GCF_003120295.1	RM	4418	4414	297	58	397	103	417	221	120	270	336	156	320	107	181	244	68	262	179	199	82	93	87	73	11	11
GCF_003409345.1	RM	4686	4678	307	63	405	106	427	226	120	271	347	158	333	120	185	255	70	287	176	207	96	112	103	36	15	61
GCF_003717355.1	RM	4877	4867	290	62	423	112	417	231	117	269	345	185	333	115	191	256	68	277	185	214	101	113	159	94	12	64
GCF_003718435.1	RM	4717	4707	289	59	414	113	418	228	117	267	342	180	334	114	188	252	68	273	183	216	105	108	155	95	8	59
GCF_004120595.1	RM	4599	4595	309	59	418	106	436	226	123	274	346	167	324	110	189	250	71	278	178	213	86	103	105	84	7	26
GCF_012272335.1	RM	4729	4723	307	62	410	106	430	224	127	273	358	177	312	119	184	257	73	281	171	208	97	117	150	68	13	80
GCF_013342205.1	RM	4339	4329	293	53	400	109	403	218	115	263	319	154	325	110	182	244	68	261	165	201	87	100	69	49	5	25
GCF_900041535.1	RM	4822	4805	289	62	416	111	420	230	117	269	343	185	334	112	188	257	68	279	187	213	99	112	133	98	10	37
GCF_900456015.1	RM	4472	4466	292	59	398	102	425	218	128	266	334	158	311	116	189	246	69	278	171	196	107	107	66	45	13	21
GCF_900456145.1	RM	4521	4514	302	59	412	106	421	223	125	266	345	153	328	107	192	251	72	282	175	197	84	109	85	58	13	28
GCF_900477905.1	RM	4302	4298	292	54	395	104	407	215	122	262	329	150	304	111	186	239	65	254	166	197	86	103	88	53	10	33
GCF_903931115.1	RM	4410	4404	292	58	396	101	409	216	118	265	339	159	314	116	188	241	67	266	169	197	92	97	81	50	9	26
GCA_900635555.1	RM	4535	4531	320	63	436	114	442	229	123	288	336	161	329	117	205	263	73	280	167	211	85	116	62	31	5	35
GCF_000238455.2	RM	4453	4445	294	56	394	108	405	218	122	262	324	164	304	113	186	248	67	261	171	202	94	105	89	67	6	23
GCF_000329745.1	RM	4481	4474	308	61	407	107	416	224	124	272	347	150	325	109	187	246	70	284	174	196	85	110	78	50	12	27
GCF_000506945.1	RM	4428	4422	306	61	407	107	428	224	127	270	347	162	311	104	189	247	69	274	170	205	88	106	81	62	6	22
GCF_000623695.2	RM	4307	4294	305	55	407	106	416	225	121	267	337	138	318	103	189	245	70	280	167	192	74	105	56	34	6	23
GCF_000993725.1	RM	4467	4460	301	53	401	108	405	222	121	269	333	156	319	110	189	247	68	284	170	202	84	103	79	57	6	22
GCF_001108905.1	RM	4820	4810	287	62	423	112	417	230	116	272	345	183	333	114	186	256	68	277	185	215	100	113	129	88	11	41
GCF_001132425.1	RM	4596	4588	286	57	410	112	417	226	116	268	337	174	333	111	180	253	68	272	181	210	96	103	130	103	5	31
GCF_001155445.1	RM	4576	4565	284	57	409	112	418	226	115	269	337	172	330	112	179	249	68	271	179	210	97	103	114	89	6	27
GCF_001355935.1	RM	4588	4578	284	57	413	112	415	226	117	269	336	171	332	113	179	251	68	274	180	211	97	103	117	88	6	31
GCF_001362715.1	RM	4827	4799	287	62	421	111	417	229	116	271	346	184	333	114	187	254	68	276	184	215	100	115	124	91	11	33
GCF_001364455.1	RM	4811	4799	287	62	423	112	417	230	116	272	345	184	333	114	186	255	68	278	185	215	100	113	122	88	11	34
GCF_001364655.1	RM	4929	4919	289	66	423	112	417	230	117	271	346	192	337	116	187	255	68	280	188	217	101	115	136	99	14	37
GCF_001410555.1	RM	4811	4803	302	59	403	108	432	222	123	270	354	182	320	104	187	246	71	301	180	201	100	109	200	141	9	61
GCF_001473315.1	RM	4479	4475	298	61	406	106	418	225	125	272	332	166	324	106	191	249	68	265	168	206	78	99	70	55	5	19
GCF_001474255.1	RM	4832	4825	305	59	414	108	431	231	125	278	356	174	336	108	188	253	72	304	186	206	112	125	110	85	13	32
GCF_001878885.1	RM	5062	5050	290	65	405	101	405	216	116	266	359	196	317	127	191	242	65	279	173	209	109	110	216	140	23	64
GCF_001975405.1	RM	4340	4331	283	53	390	100	396	215	116	265	321	150	302	107	184	239	64	264	172	192	91	97	75	66	4	15
GCF_002031525.1	RM	4795	4787	307	63	411	110	451	224	123	276	350	177	345	104	191	255	70	292	182	209	86	117	119	95	9	26
GCF_002032815.1	RM	4443	4433	304	55	401	108	424	221	122	263	346	157	318	107	185	241	67	266	170	201	84	109	89	79	6	11
GCF_002064275.1	RM	4613	4602	306	59	402	107	420	225	121	268	344	161	336	109	184	246	69	275	173	198	88	97	114	96	5	23
GCF_002242225.1	RM	4787	4774	316	59	403	110	435	227	121	277	351	176	340	111	191	249	72	285	179	206	98	115	111	99	10	17
GCF_002592275.1	RM	4491	4484	303	59	406	107	425	224	125	269	348	164	311	102	182	246	68	274	169	207	83	110	102	84	6	25
GCF_002999175.1	RM	4723	4717	302	62	403	107	425	227	126	272	354	171	308	103	198	260	69	280	173	220	89	126	113	61	12	54
GCF_003074615.1	RM	4584	4556	302	60	400	106	444	219	123	270	348	161	332	105	182	245	67	278	183	203	86	109	85	62	8	24
GCF_003120475.1	RM	4417	4413	296	59	407	105	426	226	121	272	340	153	326	113	185	247	71	268	167	206	86	95	73	59	9	14
GCF_003325255.1	RM	4433	4424	306	56	404	105	432	219	124	259	337	156	310	110	186	246	67	280	171	198	82	103	82	70	6	17
GCF_009667835.1	RM	4504	4497	302	55	404	108	413	223	118	269	340	159	331	115	186	245	67	282	173	199	87	104	81	53	4	25
GCF_011090065.1	RM	4737	4728	291	62	417	112	416	231	117	272	342	185	335	115	179	257	68	275	186	217	104	113	149	97	9	51
GCF_900003145.1	RM	4771	4762	305	63	407	110	449	224	125	271	355	177	336	101	188	260	70	285	179	211	85	118	142	102	5	43
GCF_900022565.1	RM	4818	4802	288	62	415	110	420	230	117	269	343	181	333	112	187	256	68	278	187	214	99	112	135	99	10	38
GCF_900033715.1	RM	4818	4802	289	62	413	112	418	231	117	269	343	181	334	112	186	254	68	276	185	214	99	112	138	101	10	39
GCF_900041635.1	RM	4613	4594	286	57	411	112	416	229	116	268	336	174	334	111	179	250	67	274	179	212	96	105	127	98	5	33
GCF_000486645.1	RM	4449	4439	304	58	400	107	444	223	122	266	338	151	323	109	178	247	68	265	173	200	85	94	91	80	4	16
GCF_001082605.1	RM	4563	4554	286	57	410	112	415	225	116	268	335	172	331	111	181	251	68	273	179	210	96	105	115	88	5	31
GCF_001094245.1	RM	4614	4590	285	57	410	111	413	228	117	271	338	175	332	113	180	250	68	271	180	213	97	108	118	87	7	32
GCF_001123445.1	RM	4678	4649	286	60	404	113	416	225	117	268	338	181	332	113	180	248	68	273	182	207	98	106	114	86	5	30
GCF_001125005.1	RM	4618	4599	289	57	406	112	417	226	116	269	338	173	332	111	180	251	69	272	184	210	98	105	115	91	5	28
GCF_001128545.1	RM	4593	4583	288	57	413	112	417	226	116	269	337	173	331	113	179	252	68	272	180	209	96	103	120	91	7	30
GCF_001148945.1	RM	4714	4650	283	60	408	115	414	229	115	271	336	177	330	111	180	249	67	276	180	213	97	103	120	93	7	29
GCF_001221265.1	RM	4758	4750	303	60	400	104	444	221	124	275	350	182	334	103	190	248	70	287	182	202	86	115	123	99	9	28
GCF_001355955.1	RM	4588	4578	285	57	412	112	419	226	116	267	336	174	331	114	180	251	68	271	179	210	98	104	120	93	6	29
GCF_001361935.1	RM	4705	4695	286	61	412	112	415	226	116	268	338	179	335	115	180	251	68	275	184	213	98	105	127	98	10	30
GCF_001362615.1	RM	4587	4566	285	57	411	112	415	226	116	269	336	171	331	113	179	250	68	273	179	211	97	103	115	88	6	29
GCF_001366355.1	RM	4590	4580	286	57	413	112	417	226	116	269	337	174	333	113	179	251	69	272	179	210	96	104	115	91	7	25
GCF_001473965.1	RM	4780	4772	308	61	400	107	446	222	124	269	355	178	339	103	188	249	68	283	184	204	86	120	145	117	10	35
GCF_001714025.1	RM	4600	4593	306	63	409	108	420	227	123	275	348	165	328	109	191	248	70	285	174	198	78	112	94	62	14	32
GCF_002030105.1	RM	4270	4262	297	55	396	101	406	217	121	262	329	149	308	110	181	243	66	271	166	197	90	96	39	25	7	13
GCF_002032305.1	RM	4963	4952	314	63	404	112	424	223	122	267	364	185	325	116	188	280	65	277	184	226	98	109	123	82	15	36
GCF_002809085.1	RM	4330	4317	293	53	400	109	403	218	114	263	322	151	322	110	182	244	68	261	165	201	86	99	66	47	5	23
GCF_003066265.1	RM	4695	4688	302	57	415	108	431	229	126	271	346	166	331	106	187	247	71	292	183	205	110	119	112	89	11	30
GCF_003069845.1	RM	4838	4831	309	64	412	109	433	230	125	272	347	178	337	109	188	249	71	299	185	205	112	126	118	88	16	33
GCF_003079395.1	RM	4384	4380	296	57	398	102	416	223	125	270	329	162	319	104	184	245	71	263	175	199	72	96	67	55	6	13
GCF_003547255.1	RM	4552	4542	302	55	403	109	417	222	119	270	342	167	323	108	181	248	68	278	174	201	85	108	107	91	5	18
GCF_003548075.1	RM	4551	4539	304	55	403	111	413	223	119	271	349	172	323	107	182	248	68	278	170	203	87	108	115	97	5	18
GCF_003598865.1	RM	4647	4639	294	59	403	107	412	225	123	272	344	167	333	109	187	258	68	270	181	210	92	111	92	73	8	20
GCF_003717635.1	RM	4619	4611	289	57	413	113	415	226	115	265	336	174	333	111	186	253	68	274	181	207	97	103	133	91	4	44
GCF_009667745.1	RM	4600	4591	305	54	401	107	435	222	122	268	348	159	335	105	187	247	69	278	168	201	83	113	148	128	5	26
GCF_900002845.1	RM	4723	4712	291	60	411	112	419	228	116	269	338	188	339	112	181	253	68	275	185	210	100	105	143	106	6	41
GCF_000020885.1	RM	4509	4501	297	56	404	109	409	223	118	268	343	161	321	110	187	247	68	274	173	204	101	103	109	62	6	47
GCF_000524705.1	RM	4554	4546	317	56	405	108	434	225	124	271	347	154	333	108	189	250	74	277	174	196	68	109	97	87	4	17
GCF_000626135.2	RM	4304	4295	303	55	407	107	416	225	121	267	337	138	319	103	189	245	70	279	167	192	74	107	56	34	6	23
GCF_000748105.1	RM	4344	4337	307	59	406	106	429	222	123	266	339	156	307	109	183	249	68	273	167	199	70	109	33	21	6	12
GCF_000806525.1	RM	4419	4409	304	61	397	107	442	222	121	265	335	151	324	113	179	245	67	266	172	199	82	97	67	58	5	15
GCF_000983705.1	RM	4320	4298	281	53	400	109	402	216	114	260	320	151	323	110	183	236	68	258	166	200	88	99	62	46	5	20
GCF_001081745.1	RM	4603	4592	285	57	411	113	418	226	116	266	337	173	332	112	181	252	68	275	182	207	96	103	116	88	4	31
GCF_001091445.1	RM	4744	4735	300	61	401	104	445	220	124	274	350	181	334	103	190	249	70	288	181	201	86	115	127	99	9	31
GCF_001108325.1	RM	4534	4526	287	57	411	112	416	227	117	268	335	171	331	111	180	251	68	275	181	210	96	103	101	79	5	26
GCF_001123685.1	RM	4833	4823	287	62	423	112	417	230	116	271	346	184	333	114	186	254	68	276	185	216	100	113	142	97	11	45
GCF_001218545.1	RM	4757	4743	301	60	399	104	444	221	124	273	346	180	335	106	188	247	70	286	180	201	88	114	124	102	9	25
GCF_001241615.1	RM	4821	4791	288	61	419	111	413	228	115	270	345	181	334	114	186	254	68	274	186	214	100	111	124	91	10	34
GCF_001241715.1	RM	4328	4320	297	54	396	101	409	216	120	263	329	151	309	107	185	242	66	270	169	196	88	95	54	38	7	15
GCF_001366635.1	RM	4818	4808	286	62	423	112	417	230	116	272	345	184	333	114	185	256	68	278	185	215	100	113	126	90	11	36
GCF_001480915.1	RM	4739	4732	298	62	404	102	418	221	122	269	348	175	317	111	189	258	68	276	178	213	91	110	102	69	11	31
GCF_001623705.1	RM	4468	4461	303	57	399	106	444	221	122	268	339	156	328	100	188	246	68	280	175	198	83	108	100	75	4	30
GCF_001833625.1	RM	4709	4703	303	62	403	102	443	219	123	274	348	189	316	114	191	251	67	285	176	200	103	109	99	90	11	11
GCF_001951445.1	RM	4819	4811	310	63	400	107	438	221	127	272	354	184	337	107	190	247	68	283	178	205	95	115	123	103	11	29
GCF_001951875.1	RM	4720	4710	307	61	397	105	433	222	125	271	356	178	332	114	192	242	69	280	178	207	97	110	105	76	8	32
GCF_002030115.1	RM	4290	4282	300	55	398	101	407	217	121	264	329	150	309	110	183	243	66	272	168	198	90	96	45	26	7	18
GCF_002030715.1	RM	4385	4377	299	58	405	102	414	227	124	269	332	156	312	113	183	254	67	281	171	203	95	101	45	27	7	17
GCF_002038585.1	RM	4450	4441	305	58	407	107	418	227	123	271	343	152	324	107	188	246	70	284	172	195	75	109	83	58	10	26
GCF_002040665.1	RM	4444	4436	307	59	407	107	419	226	123	271	344	151	324	107	189	246	70	284	170	195	75	109	78	52	10	27
GCF_002042725.1	RM	4444	4436	306	58	408	107	419	227	123	270	343	151	326	107	189	247	70	284	172	195	77	109	78	52	10	27
GCF_002050505.1	RM	4246	4240	290	56	397	102	419	218	121	267	328	151	308	107	179	245	66	258	168	198	83	91	44	32	5	14
GCF_002063195.1	RM	4426	4419	301	55	410	104	417	223	118	267	343	164	313	110	192	250	72	275	170	205	88	95	77	59	6	17
GCF_002065505.1	RM	4340	4333	303	55	400	107	406	225	118	264	330	148	327	117	179	243	67	276	170	199	93	95	56	37	5	19
GCF_003066625.1	RM	4743	4736	301	57	414	108	434	228	126	271	346	167	332	109	188	249	71	292	184	206	111	120	136	109	11	33
GCF_003070485.1	RM	4613	4606	304	57	411	108	428	229	122	271	342	164	328	106	184	246	71	285	182	202	110	118	96	72	10	30
GCF_003076935.1	RM	4234	4230	297	55	398	102	415	222	120	269	326	147	315	101	182	244	68	258	162	197	69	95	53	43	8	11
GCF_003077115.1	RM	4638	4631	304	60	402	108	451	220	124	270	352	164	334	105	190	253	71	282	178	201	85	115	109	83	7	30
GCF_003117915.1	RM	4347	4343	298	58	397	102	416	221	120	270	333	154	318	107	183	244	68	261	165	198	85	94	67	53	12	13
GCF_003263625.1	RM	4410	4403	306	53	397	108	404	221	118	268	331	153	322	110	183	245	67	280	170	198	85	100	68	49	5	17
GCF_003409095.1	RM	4324	4312	287	55	392	100	400	217	117	266	321	148	302	108	184	241	64	262	166	193	86	97	75	67	4	13
GCF_003934545.2	RM	4376	4366	309	58	402	105	438	219	123	265	339	156	323	110	186	246	68	267	166	195	68	92	77	57	7	22
GCF_004136035.1	RM	4584	4577	303	56	398	107	423	222	122	269	342	161	330	101	190	245	68	271	174	199	85	111	140	124	7	24
GCF_009728875.1	RM	4759	4753	301	61	404	110	403	222	121	275	345	174	318	111	191	248	68	286	178	206	89	122	146	48	17	95
GCF_900016625.1	RM	4741	4733	309	62	405	109	446	223	124	271	362	174	334	100	189	258	69	287	178	208	84	115	141	103	5	42
GCF_900455905.1	RM	4370	4364	292	55	394	101	405	219	122	264	327	156	316	102	185	239	65	257	171	197	87	99	88	71	7	21
GCF_000586235.1	RM	2951	2942	147	50	210	70	116	141	151	237	105	114	228	75	134	103	53	216	112	150	61	73	44	16	4	23
GCF_001582305.1	RM	2953	2953	147	51	210	70	115	141	151	240	105	115	228	75	135	103	54	217	112	150	61	73	45	16	4	24
GCF_003605815.1	RM	3252	3252	166	55	213	76	119	151	155	246	114	133	235	77	151	115	57	233	123	164	65	83	68	22	4	49
GCF_004169425.1	RM	3007	3004	162	49	206	72	115	140	150	235	109	117	230	76	137	112	55	216	112	155	61	71	46	16	2	28
GCF_004920585.1	RM	3344	3336	167	53	220	71	119	153	155	246	116	155	234	77	143	119	57	239	122	163	85	89	78	30	5	49
GCF_004922115.1	RM	3056	3056	157	52	210	72	118	144	154	239	109	116	236	76	145	113	55	224	116	156	55	69	50	19	2	32
GCF_900052905.1	RM	3125	3121	161	55	218	71	121	151	153	244	114	125	232	77	150	112	53	228	116	153	68	80	34	19	6	14
GCF_900056235.1	RM	3186	3181	163	55	214	71	122	151	149	248	118	133	235	77	145	113	54	229	114	157	70	83	39	24	6	15
GCF_900056925.1	RM	3340	3339	152	57	215	75	125	154	158	253	118	132	232	76	147	120	57	238	121	170	86	95	52	26	10	21
GCF_900057545.1	RM	3210	3208	165	57	214	76	119	151	152	250	114	128	233	76	146	112	57	232	120	161	65	82	51	22	4	31
GCF_900059575.1	RM	2955	2955	149	53	207	70	114	145	152	238	105	122	227	75	135	104	54	219	110	151	61	66	54	17	4	32
GCF_900060025.1	RM	3174	3165	164	53	214	72	121	151	148	245	119	131	235	76	144	113	54	233	115	157	77	74	45	25	5	18
GCF_900061705.1	RM	3008	3008	150	49	214	69	116	148	149	243	110	115	223	75	143	106	54	223	113	157	64	73	29	17	2	12
GCF_900062485.1	RM	3025	3023	158	50	204	72	117	145	153	239	108	114	227	76	147	112	55	213	117	152	64	69	54	21	3	32
GCF_900062685.1	RM	3210	3210	152	55	213	74	124	152	152	246	116	125	234	76	143	117	56	234	118	164	65	82	42	20	6	20
GCF_900063795.1	RM	3195	3194	161	54	219	73	125	153	157	242	121	132	229	76	149	113	52	240	112	153	68	85	43	23	4	21
GCF_900461545.1	RM	3239	3239	165	56	213	76	119	151	156	245	114	134	231	77	151	113	57	233	122	160	65	82	65	22	4	45
GCF_000823865.1	RM	3042	3033	151	54	215	72	116	144	154	238	110	123	237	77	137	105	53	224	110	152	53	69	42	18	4	20
GCF_001582215.1	RM	2996	2992	158	48	204	71	113	143	141	241	107	122	216	75	146	99	51	211	113	142	75	77	53	21	4	31
GCF_001582855.1	RM	3246	3246	167	55	213	76	119	152	155	249	114	125	236	77	151	113	58	233	124	164	66	83	54	22	4	35
GCF_001583655.1	RM	3222	3222	154	54	213	78	114	155	165	249	117	128	236	78	145	106	56	252	124	150	69	89	70	29	7	37
GCF_004169485.1	RM	3197	3197	166	56	213	75	119	149	153	247	111	125	229	77	146	114	58	231	123	161	65	80	55	23	4	31
GCF_004920705.1	RM	3343	3335	167	53	220	71	119	152	155	245	115	153	234	77	143	119	57	238	122	162	86	89	76	30	5	47
GCF_004921825.1	RM	3351	3347	168	52	220	71	119	152	156	246	115	148	234	77	143	119	57	239	124	162	86	97	73	30	5	45
GCF_004922695.1	RM	3210	3210	170	49	204	75	118	145	157	244	110	131	237	76	148	121	57	220	116	159	74	80	57	26	3	32
GCF_004922775.1	RM	3468	3461	160	58	225	76	124	156	163	248	121	153	237	80	150	114	54	249	122	166	91	93	73	27	9	44
GCF_009932955.1	RM	3154	3154	162	50	214	73	112	145	148	245	116	121	236	78	138	120	58	216	120	155	75	88	40	27	5	15
GCF_900051705.1	RM	3265	3261	165	56	215	76	119	153	152	252	116	131	233	76	150	114	57	234	120	163	76	84	57	25	5	33
GCF_900052335.1	RM	3213	3213	152	55	213	74	124	152	152	246	116	129	234	76	143	117	56	232	117	164	65	82	42	20	6	20
GCF_900053725.1	RM	3055	3055	160	50	205	74	118	142	156	241	110	115	232	76	148	120	54	213	118	156	64	71	46	20	3	26
GCF_001583585.1	RM	3290	3288	168	54	209	76	121	151	157	248	117	139	237	77	151	115	58	220	119	163	79	82	59	26	5	32
GCF_003605825.1	RM	3260	3260	166	55	213	76	119	152	155	248	117	132	236	77	153	115	58	233	123	164	65	83	62	23	4	43
GCF_004137635.1	RM	3240	3240	166	56	217	76	122	152	155	245	112	127	245	76	141	115	58	240	119	168	76	83	50	22	5	29
GCF_004920715.1	RM	3301	3297	166	53	219	71	118	152	158	244	113	149	233	77	143	118	57	237	120	161	76	90	66	28	5	41
GCF_900050235.1	RM	3255	3253	165	56	212	76	121	151	151	253	114	129	237	76	144	114	57	237	118	169	65	89	60	21	4	40
GCF_900061515.1	RM	3067	3067	160	48	215	74	114	146	152	234	111	122	232	76	143	114	56	219	115	156	63	74	50	17	3	29
GCF_900061525.1	RM	3013	3013	150	50	206	72	120	145	149	239	104	119	226	74	134	111	56	208	109	153	62	69	34	17	3	17
GCF_900061935.1	RM	3057	3057	160	49	205	74	119	142	156	243	110	115	231	76	148	120	54	213	118	156	64	71	45	20	3	25
GCF_900063865.1	RM	3211	3211	152	55	213	74	124	152	152	246	116	123	234	76	143	117	56	234	117	165	65	82	42	20	6	20
GCF_900119775.1	RM	3092	3092	162	50	206	74	119	142	156	241	111	117	232	77	149	121	54	215	116	158	74	71	55	22	3	33
GCF_900452705.1	RM	3238	3236	165	56	214	76	119	151	153	250	114	136	235	76	146	114	56	232	120	163	65	83	66	21	4	47
GCF_900452765.1	RM	3258	3258	163	55	211	72	116	150	154	247	122	129	235	77	145	117	57	232	125	167	76	89	52	26	8	26
GCF_000823505.1	RM	2982	2968	148	52	209	70	112	141	151	236	106	121	227	77	137	106	53	215	109	150	53	68	40	15	3	22
GCF_001582165.1	RM	3066	3066	157	51	211	72	113	143	153	241	102	126	244	76	142	110	56	221	107	157	63	76	49	20	2	27
GCF_001582785.1	RM	3186	3183	166	50	207	73	119	146	151	245	112	129	231	77	149	113	57	216	117	162	77	79	58	25	3	33
GCF_001601505.1	RM	3084	3079	148	48	215	72	114	141	154	241	108	127	229	76	144	108	55	223	122	154	53	68	52	17	2	32
GCF_004168955.1	RM	3242	3242	166	57	217	76	122	151	155	245	115	128	245	76	141	115	58	244	122	165	75	87	51	22	5	30
GCF_004169245.1	RM	3245	3245	167	60	217	76	122	151	154	245	115	127	243	77	141	115	58	243	118	163	74	87	51	22	5	30
GCF_004169545.1	RM	3225	3225	166	61	213	75	119	152	153	247	114	125	232	78	147	113	58	234	125	164	65	80	57	23	4	33
GCF_004921805.1	RM	3346	3338	167	53	220	71	119	152	157	246	115	156	234	77	144	119	57	239	122	162	85	89	80	30	5	51
GCF_004922305.1	RM	3316	3314	166	56	214	76	121	152	155	250	116	138	236	78	153	116	58	235	124	165	67	85	57	24	4	35
GCF_900050565.1	RM	3090	3090	162	49	206	74	118	142	156	241	111	117	232	77	149	121	54	215	119	158	74	71	53	22	3	31
GCF_900052265.1	RM	3133	3129	161	54	218	71	123	151	153	244	114	127	232	77	150	112	53	228	116	154	68	80	34	19	5	14
GCF_900053665.1	RM	3151	3147	163	53	214	74	117	154	154	237	116	129	223	77	140	114	57	232	114	156	74	75	35	22	6	12
GCF_900056205.1	RM	3211	3210	152	55	213	74	124	152	152	246	116	127	234	76	143	117	56	232	117	165	65	82	42	20	6	20
GCF_900060385.1	RM	3115	3115	164	52	209	74	119	143	154	244	111	124	237	76	142	119	55	218	116	157	66	75	49	21	4	26
GCF_900060795.1	RM	3088	3081	154	51	214	70	119	148	148	246	112	119	230	75	144	108	54	234	111	150	75	75	38	23	4	15
GCF_900062705.1	RM	3212	3212	152	56	213	74	124	152	152	246	116	124	234	76	143	117	56	232	117	165	65	82	43	20	6	21
GCF_900064715.1	RM	3237	3235	165	55	214	76	121	151	153	252	114	127	236	76	146	114	57	235	120	162	65	83	53	21	4	34
GCF_000211115.1	RM	3277	3277	169	52	221	76	119	149	160	258	116	124	236	76	147	118	58	230	118	167	83	94	47	22	7	25
GCF_000823845.1	RM	2994	2987	147	55	212	70	112	142	152	236	109	121	232	76	137	106	53	221	110	150	52	68	43	17	4	22
GCF_001582385.1	RM	3196	3191	149	51	214	70	117	143	160	235	114	135	228	76	151	109	53	222	119	159	84	79	71	31	5	33
GCF_001582645.1	RM	2999	2999	156	52	198	72	112	136	146	230	100	124	230	75	143	110	50	210	107	154	72	85	48	23	4	21
GCF_001766335.1	RM	3015	3013	147	50	207	71	114	142	149	235	110	117	224	77	135	111	54	205	115	160	63	81	84	22	9	56
GCF_003205045.1	RM	3356	3348	167	53	220	71	120	153	157	247	116	153	234	77	144	119	57	240	122	163	86	89	76	30	5	47
GCF_004168965.1	RM	3207	3207	165	56	212	75	117	149	152	247	115	125	234	77	145	114	57	233	125	161	65	80	58	24	4	34
GCF_004169385.1	RM	3245	3245	167	57	217	76	122	153	156	245	115	126	247	76	141	115	58	243	125	162	75	87	49	21	5	29
GCF_004921695.1	RM	3228	3221	159	54	220	72	120	147	157	241	110	138	232	77	142	114	54	230	111	160	74	91	63	24	4	37
GCF_004921965.1	RM	3356	3348	167	53	220	71	120	153	157	247	116	153	234	77	144	119	57	240	122	163	86	89	76	30	5	47
GCF_004921985.1	RM	3171	3167	155	50	211	71	114	146	154	249	114	118	228	75	142	116	55	227	117	160	83	83	51	22	8	29
GCF_900051685.1	RM	3068	3068	160	48	215	74	113	146	152	234	111	122	232	76	143	114	56	219	118	156	63	74	50	17	3	29
GCF_900055195.1	RM	3060	3060	160	49	205	74	118	142	156	243	110	115	231	76	148	120	54	214	118	156	64	71	45	20	3	25
GCF_900061635.1	RM	3008	3008	150	49	214	69	116	148	149	243	110	117	222	75	143	106	54	223	113	157	64	73	28	17	2	11
GCF_900061715.1	RM	3008	3008	150	49	214	69	116	148	149	245	110	115	222	75	143	106	54	223	113	157	64	73	27	17	2	10
GCF_900063805.1	RM	3003	3003	150	49	214	69	116	148	149	243	110	115	223	75	143	106	54	223	113	157	64	73	28	17	2	11
GCF_900119765.1	RM	3161	3154	164	49	214	71	119	148	151	247	112	130	232	75	145	113	54	231	114	152	75	76	47	23	4	25
GCA_900635825.1	RM	3306	3302	169	51	220	80	120	155	163	257	119	134	230	82	154	119	60	237	123	163	80	87	76	22	4	54
GCF_000008485.1	RM	3024	3021	158	50	204	72	118	143	153	238	109	116	224	76	144	113	54	215	115	153	62	69	52	19	2	33
GCF_000823805.1	RM	3050	3037	151	51	211	69	123	148	148	240	107	120	226	75	137	112	60	214	108	149	52	72	31	18	3	13
GCF_001582485.1	RM	2888	2887	149	52	205	69	118	145	147	236	102	108	220	75	135	105	56	218	109	143	52	65	36	14	4	20
GCF_001582865.1	RM	3273	3269	152	58	215	69	116	146	154	239	111	140	225	80	144	111	61	229	122	165	78	80	89	21	9	61
GCF_002967055.1	RM	3338	3330	158	52	219	73	120	151	159	242	117	136	232	78	150	116	56	231	128	163	86	93	59	25	7	31
GCF_003605875.1	RM	3269	3269	166	55	214	77	120	152	155	249	115	133	236	77	155	116	58	235	123	164	65	83	63	22	4	44
GCF_004136915.1	RM	3248	3248	167	57	217	76	122	153	155	245	115	127	245	76	142	115	58	243	122	165	74	87	52	22	5	31
GCF_004922675.1	RM	3238	3236	155	55	211	74	121	151	153	250	113	135	230	77	153	109	59	230	122	163	66	81	59	23	4	37
GCF_009932915.1	RM	3238	3232	159	56	220	73	123	152	157	249	119	134	235	77	144	123	64	227	125	162	73	80	51	27	7	19
GCF_900052315.1	RM	3052	3052	160	49	205	74	118	142	156	241	110	115	231	76	148	120	54	213	117	156	64	71	45	20	3	25
GCF_900053685.1	RM	3088	3086	165	50	206	73	118	144	150	244	106	122	231	75	139	114	56	211	113	158	63	75	53	20	2	35
GCF_900057605.1	RM	3208	3208	152	55	213	74	124	152	152	246	116	124	234	76	143	117	56	232	117	164	65	82	41	20	6	19
GCF_900057765.1	RM	3089	3089	162	49	206	74	119	142	156	242	111	117	232	77	149	121	54	215	119	158	74	71	52	22	3	30
GCF_900063875.1	RM	3210	3210	152	55	213	74	124	152	152	248	116	126	234	76	143	117	56	233	117	164	65	82	42	20	6	20
GCF_000823705.1	RM	3025	3016	148	55	210	70	112	142	150	234	109	124	227	75	137	106	53	218	109	153	61	69	45	16	3	25
GCF_001753065.1	RM	3080	3078	158	52	205	72	119	146	154	239	110	121	227	77	149	115	54	214	116	155	66	76	55	21	4	34
GCF_001766375.1	RM	3018	3016	148	51	209	72	114	143	148	235	110	117	224	78	135	110	54	207	116	159	64	80	83	22	9	55
GCF_002934165.1	RM	3100	3098	165	50	207	73	117	144	150	245	107	127	230	75	139	113	56	211	113	161	63	75	54	21	2	36
GCF_004137195.1	RM	3185	3185	164	55	215	75	121	152	155	243	109	126	244	76	138	115	58	237	121	160	63	85	45	19	4	28
GCF_004169595.1	RM	3227	3227	166	58	213	75	119	152	153	246	114	125	233	77	147	115	59	234	126	164	67	80	61	23	4	37
GCF_004169685.1	RM	3208	3208	165	57	215	77	122	152	154	244	113	126	246	76	140	115	58	241	120	162	65	84	51	19	4	33
GCF_004920605.1	RM	3345	3341	167	53	220	71	119	152	157	245	116	148	234	77	143	119	57	238	122	163	85	94	74	30	5	45
GCF_004920645.1	RM	3345	3337	167	52	220	71	119	152	157	245	116	155	234	77	143	119	57	238	123	163	85	89	84	30	5	55
GCF_004921035.1	RM	3065	3065	157	54	210	72	118	144	154	239	109	116	236	76	145	113	55	224	114	156	55	69	47	19	2	29
GCF_004921815.1	RM	3328	3324	167	53	219	71	120	154	160	244	113	153	233	77	143	119	57	238	120	161	77	89	74	28	5	49
GCF_004921905.1	RM	3297	3293	166	53	219	71	118	152	155	244	113	151	233	79	143	118	57	237	120	161	76	89	69	28	5	44
GCF_004922605.1	RM	3191	3191	170	49	204	75	118	144	156	244	110	130	237	76	148	121	57	216	116	159	74	80	58	26	3	33
GCF_004922705.1	RM	3237	3237	169	49	206	78	122	144	156	246	112	133	237	76	149	122	57	218	117	160	75	80	61	26	3	36
GCF_900050975.1	RM	3003	3003	150	49	214	69	116	148	149	243	110	115	223	75	143	106	54	223	113	157	64	73	27	17	2	10
GCF_900051695.1	RM	3230	3228	165	56	214	76	119	151	153	251	114	128	235	76	146	114	57	233	120	162	65	83	55	21	4	36
GCF_900053745.1	RM	3283	3276	164	56	219	74	123	155	152	256	121	131	237	76	150	115	54	256	118	162	77	88	45	24	6	20
GCF_900054645.1	RM	3211	3211	153	55	213	74	124	152	152	247	116	124	234	76	143	117	56	232	117	164	65	82	41	20	6	19
GCF_900061545.1	RM	3135	3129	163	53	213	72	121	149	148	245	113	124	233	77	141	112	54	231	114	155	66	75	37	22	4	16
GCF_900062415.1	RM	3066	3066	159	51	207	75	118	143	156	243	112	123	233	76	143	119	53	213	115	156	64	74	44	17	5	27
GCF_900062725.1	RM	3207	3207	152	56	213	74	124	152	152	246	116	124	234	76	143	117	56	232	117	164	65	82	41	20	6	19
GCF_900064485.1	RM	3057	3057	160	49	205	74	118	142	156	243	110	116	231	76	148	120	54	213	118	156	64	71	44	20	3	24
GCF_900461605.1	RM	3011	3011	147	52	210	70	128	141	161	238	104	117	236	75	135	103	53	219	109	150	61	73	66	16	4	46
GCF_001582155.1	RM	3208	3206	165	57	215	76	119	150	153	249	114	126	233	76	146	112	57	234	120	159	66	82	46	22	4	26
GCF_001582635.1	RM	3080	3080	159	53	205	72	117	143	152	241	113	125	229	79	149	111	55	219	120	156	57	76	56	21	5	32
GCF_001601235.1	RM	3083	3078	155	48	202	71	117	143	149	250	99	122	231	76	143	106	58	210	115	155	63	72	67	20	2	50
GCF_001969405.1	RM	3044	3044	159	53	205	71	117	145	148	235	106	114	224	77	147	116	57	219	114	149	53	70	78	17	4	59
GCF_003003815.1	RM	3024	3024	160	58	207	71	117	144	150	235	107	114	230	76	136	113	58	223	113	149	54	70	65	15	4	46
GCF_003345635.1	RM	3113	3113	158	53	209	72	119	146	156	241	110	121	238	78	149	118	55	222	121	156	57	76	42	19	3	24
GCF_004137445.1	RM	3260	3260	167	66	217	76	123	154	155	244	115	127	244	77	141	115	58	244	117	165	74	87	50	22	5	29
GCF_004137535.1	RM	3211	3211	165	60	216	76	122	152	156	243	112	127	244	77	139	115	58	242	117	162	63	84	48	19	4	30
GCF_004168945.1	RM	3161	3161	165	53	212	75	116	150	153	244	113	125	226	76	144	112	58	231	118	160	65	80	50	25	2	28
GCF_004169585.1	RM	3221	3221	166	57	213	75	119	152	153	248	114	126	233	77	146	113	58	233	125	164	67	80	57	23	4	34
GCF_004920675.1	RM	3300	3296	166	52	219	71	118	152	155	244	113	152	233	77	143	118	57	237	121	161	76	88	72	28	5	47
GCF_004920815.1	RM	3205	3201	155	51	211	71	115	146	155	248	115	120	230	75	142	117	55	227	117	160	84	83	52	23	8	29
GCF_004921995.1	RM	3098	3098	162	52	211	72	121	146	157	239	110	117	236	76	145	117	55	226	116	157	55	70	48	19	2	30
GCF_900048915.1	RM	3120	3116	159	54	214	74	119	146	151	242	112	134	236	78	141	112	52	219	116	151	66	87	36	18	5	17
GCF_900049375.1	RM	3202	3202	152	55	213	74	124	152	152	246	116	122	234	76	143	117	56	231	117	165	65	82	43	20	6	21
GCF_900053425.1	RM	3207	3207	152	55	214	74	124	152	152	245	117	122	234	76	143	117	56	232	117	164	65	82	43	20	6	21
GCF_900054155.1	RM	3021	3021	150	49	214	69	116	148	149	243	110	116	223	76	143	106	54	223	114	157	64	73	28	17	2	11
GCF_900057255.1	RM	3128	3128	157	51	207	74	116	142	154	242	101	130	243	75	140	120	54	224	113	155	65	81	52	25	2	24
GCF_900060205.1	RM	3256	3254	175	57	214	75	119	152	155	252	115	131	233	76	143	113	57	233	119	161	65	82	61	21	4	38
GCF_900060405.1	RM	3057	3057	160	50	205	74	118	142	156	241	110	116	231	76	148	120	54	213	117	157	64	71	46	21	3	25
GCF_900060755.1	RM	2990	2990	159	50	205	74	117	141	154	240	108	112	231	75	141	117	53	211	112	154	62	70	41	17	3	24
GCF_900452805.1	RM	3045	3038	150	47	207	72	118	142	149	231	108	132	230	78	140	105	54	220	109	153	60	74	72	20	4	45
GCF_000694995.1	RM	3226	3224	166	50	207	73	120	146	151	245	112	137	231	77	149	113	57	216	116	163	77	79	63	25	3	38
GCF_001583565.1	RM	3257	3257	151	56	215	72	115	145	156	239	115	146	225	80	138	108	58	224	120	164	64	85	70	23	9	42
GCF_003205115.1	RM	3346	3338	167	53	220	71	119	152	157	246	115	156	234	77	144	119	57	239	122	162	85	89	80	30	5	51
GCF_003605835.1	RM	3106	3106	166	49	205	73	117	144	152	240	106	127	230	76	144	114	56	212	116	157	63	75	62	21	2	44
GCF_003605925.1	RM	3249	3249	166	55	213	76	119	151	155	246	114	132	235	77	151	115	57	233	123	163	65	83	64	22	4	45
GCF_004137115.1	RM	3001	2998	163	49	205	72	114	139	150	237	108	117	233	76	137	113	55	214	112	153	61	69	46	16	2	29
GCF_004920555.1	RM	3358	3354	167	52	221	71	119	152	155	249	115	154	234	77	144	119	57	242	125	162	87	95	73	30	5	44
GCF_004920575.1	RM	3350	3342	167	53	220	71	119	152	155	246	115	153	234	77	143	119	57	238	122	162	87	89	73	30	5	44
GCF_004921595.1	RM	3071	3071	158	52	210	72	118	144	154	240	111	116	237	76	145	113	57	224	116	157	55	69	49	21	2	31
GCF_004921705.1	RM	3268	3261	159	49	219	72	122	148	157	242	113	141	233	77	143	115	54	229	115	160	74	91	69	25	4	42
GCF_009933035.1	RM	3145	3138	150	52	209	73	112	140	157	238	109	126	230	75	147	114	52	223	116	160	86	71	73	28	6	36
GCF_900050175.1	RM	3252	3250	174	57	214	75	119	152	155	250	115	131	233	76	143	114	57	233	119	161	65	82	60	21	4	37
GCF_900050205.1	RM	3232	3230	165	56	214	76	119	151	153	252	114	128	235	76	146	114	57	232	120	164	65	83	55	21	4	36
GCF_900052935.1	RM	3082	3079	164	50	204	73	116	143	150	242	107	125	231	75	139	110	57	210	115	154	61	74	55	23	2	35
GCF_900054655.1	RM	3213	3212	152	55	213	74	124	152	152	246	116	121	234	76	143	117	56	232	117	164	65	82	42	20	6	20
GCF_900055585.1	RM	3009	3009	150	49	214	69	116	148	149	243	110	117	222	75	143	106	54	223	113	157	64	73	27	17	2	10
GCF_900057625.1	RM	3126	3119	163	50	214	71	119	148	150	246	113	125	232	75	145	112	54	231	113	151	75	76	40	23	4	17
GCF_900057745.1	RM	3136	3130	163	51	213	72	121	149	148	245	114	124	233	77	141	112	54	231	115	155	66	75	40	22	4	18
GCF_900058605.1	RM	3201	3201	152	54	213	74	124	152	152	247	116	126	234	76	143	117	56	234	119	166	65	82	42	20	6	20
GCF_000092625.1	RM	3129	3125	160	52	215	73	116	141	155	235	109	120	236	75	145	117	53	219	112	159	73	74	73	25	5	43
GCF_001592705.1	RM	3187	3180	157	49	219	73	119	148	155	241	111	127	229	76	143	114	54	226	118	157	82	92	69	21	5	46
GCF_001752845.1	RM	3071	3071	160	50	204	74	118	142	156	241	111	116	230	76	148	120	54	214	115	156	65	71	51	21	3	30
GCF_001752945.1	RM	3007	3005	158	50	203	72	116	144	151	238	108	115	221	76	147	112	54	214	115	151	64	68	54	21	3	33
GCF_001766315.1	RM	3012	3010	147	51	207	71	113	142	148	235	110	117	226	77	136	110	54	205	115	159	63	80	84	23	9	55
GCF_001766355.1	RM	3036	3034	146	51	207	71	113	141	147	234	111	122	228	78	138	110	54	208	115	162	65	84	82	19	9	55
GCF_003205155.1	RM	3329	3327	166	57	214	76	121	154	155	252	118	138	237	77	153	118	58	237	124	165	67	85	59	24	4	37
GCF_003605955.1	RM	3320	3320	167	56	214	77	120	152	155	251	121	143	237	78	158	116	58	235	126	164	67	84	64	23	6	44
GCF_004170265.1	RM	2925	2919	147	60	205	71	113	137	142	231	103	111	221	76	134	107	55	201	113	156	70	79	50	18	8	26
GCF_004920775.1	RM	3345	3337	168	52	220	71	119	152	157	247	115	154	234	77	144	119	57	239	123	163	85	89	75	30	5	46
GCF_004922585.1	RM	3059	3059	158	52	211	72	118	144	154	239	110	116	236	76	145	114	55	224	117	156	55	69	50	19	2	32
GCF_004922635.1	RM	3111	3101	155	50	218	73	119	148	153	234	107	130	227	76	139	112	54	224	111	152	64	82	46	18	4	28
GCF_900054435.1	RM	3096	3087	153	50	214	69	120	147	147	246	114	128	230	75	145	109	54	235	109	152	65	74	49	23	3	21
GCF_900061465.1	RM	2981	2974	152	48	205	70	111	143	147	243	101	111	224	75	139	110	55	209	114	150	73	72	39	20	6	23
GCF_900061535.1	RM	3262	3258	152	58	216	74	124	154	154	251	118	130	234	77	146	117	56	237	118	164	67	83	43	20	8	20
GCF_900061675.1	RM	3008	3008	150	51	214	69	116	148	149	244	110	117	222	75	143	106	54	223	114	157	64	73	28	17	2	11
GCF_001582235.1	RM	3298	3296	166	55	212	76	121	153	155	252	119	135	234	77	151	113	57	232	122	164	79	84	59	26	5	32
GCF_001582465.1	RM	3059	3055	151	55	211	68	116	142	152	232	108	125	224	76	143	109	52	214	121	162	63	72	59	19	6	36
GCF_001582555.1	RM	3071	3071	152	54	208	69	119	144	152	238	112	122	224	77	144	112	56	225	116	155	65	70	50	21	4	21
GCF_001582565.1	RM	2893	2893	157	50	212	71	112	145	147	239	103	107	232	76	136	107	60	211	110	143	53	68	38	17	2	21
GCF_001610735.1	RM	3542	3535	174	57	223	78	126	162	159	263	125	146	252	80	153	129	54	267	126	175	93	96	65	33	8	31
GCF_001753365.1	RM	3034	3032	158	50	205	72	119	144	154	238	108	115	226	76	147	114	56	213	115	152	64	69	55	21	3	34
GCF_003004295.1	RM	3257	3257	163	55	211	73	116	150	154	248	121	128	235	77	145	117	57	232	125	167	77	89	52	26	8	26
GCF_003605915.1	RM	3322	3322	167	56	214	77	120	152	155	251	121	143	237	78	158	116	58	236	125	164	67	84	66	23	6	46
GCF_004137475.1	RM	3268	3268	167	56	224	76	122	153	156	244	116	127	245	77	141	115	58	243	119	168	75	86	52	22	5	30
GCF_004169495.1	RM	2984	2981	156	50	208	72	116	142	152	236	109	112	234	75	138	107	54	217	112	155	60	67	42	17	2	26
GCF_004170105.1	RM	3150	3149	162	56	218	72	125	150	156	246	114	122	226	75	147	111	52	235	114	152	75	81	45	26	4	22
GCF_009933055.1	RM	3206	3206	161	52	217	68	119	142	159	245	112	121	243	78	148	117	59	217	120	163	78	90	45	27	6	20
GCF_900051655.1	RM	3230	3228	165	56	214	76	120	151	153	250	114	127	236	76	146	114	57	232	120	163	65	83	55	21	4	36
GCF_900051725.1	RM	3020	3020	150	52	214	69	116	148	149	245	110	114	222	76	143	106	54	223	113	157	64	73	28	17	2	11
GCF_900060195.1	RM	2978	2978	149	48	213	70	117	143	150	237	114	118	222	75	137	109	53	221	109	150	54	74	27	16	3	11
GCF_900061655.1	RM	3003	3003	150	49	214	69	116	148	149	244	110	116	222	75	143	106	54	223	113	157	64	73	28	17	2	11
GCF_900061685.1	RM	3019	3019	150	49	214	69	116	148	149	244	110	116	223	75	143	106	54	223	113	157	64	73	28	17	2	11
GCF_900062505.1	RM	3011	3007	162	48	205	72	111	143	150	241	102	111	228	75	140	115	55	211	117	151	72	75	38	20	6	22
GCF_900062555.1	RM	3210	3210	152	55	213	74	124	152	152	246	116	122	234	76	143	117	56	233	117	165	65	82	41	20	6	19
GCF_900062615.1	RM	3210	3210	152	56	213	74	124	152	152	246	117	123	234	76	143	118	56	234	119	165	66	82	42	20	6	20
GCF_900062855.1	RM	3223	3221	165	56	214	76	120	151	153	250	115	127	232	76	146	114	57	233	120	161	65	81	50	21	4	30
GCF_900063915.1	RM	3140	3134	163	54	213	71	121	149	148	245	115	126	233	77	141	112	54	230	114	155	66	77	38	23	4	15
GCF_001582245.1	RM	3277	3277	166	56	214	77	120	151	154	249	116	133	233	77	152	114	57	234	124	164	68	86	55	25	4	32
GCF_001601535.1	RM	3034	3028	149	55	208	71	114	141	153	234	107	128	232	76	140	107	55	219	112	151	52	69	49	18	2	30
GCF_001677075.2	RM	3237	3235	165	56	214	76	119	151	153	250	114	136	234	76	146	114	56	232	120	163	65	83	66	21	4	47
GCF_003004275.1	RM	3346	3346	168	56	216	78	122	152	158	251	118	137	242	78	154	122	59	238	125	168	79	88	71	24	5	49
GCF_003205135.1	RM	3318	3316	166	56	215	78	121	152	155	250	117	138	235	77	153	116	58	235	124	166	67	85	59	24	4	37
GCF_003605895.1	RM	3120	3120	166	51	205	73	117	144	152	240	108	128	230	76	145	114	56	212	117	161	63	76	63	21	2	45
GCF_004169295.1	RM	3165	3165	164	56	212	74	118	148	152	246	108	124	226	77	145	113	58	229	121	160	65	76	55	23	4	31
GCF_004920765.1	RM	3364	3360	168	52	222	72	121	152	158	247	115	150	234	77	145	120	58	239	124	162	89	96	73	29	5	44
GCF_004921305.1	RM	3318	3316	166	56	215	78	121	152	155	250	117	138	235	77	153	116	58	235	124	166	67	85	59	24	4	37
GCF_004922525.1	RM	3067	3067	157	55	210	72	118	144	154	239	110	116	236	76	145	113	55	224	114	156	55	69	47	19	2	29
GCF_900051715.1	RM	3085	3083	165	50	206	73	118	144	150	246	106	123	227	75	139	112	56	213	114	156	63	74	55	20	2	36
GCF_900057555.1	RM	3228	3226	165	56	214	76	119	151	153	250	115	129	235	76	146	114	57	232	120	163	65	83	54	21	4	35
GCF_900058805.1	RM	3223	3221	165	56	214	76	120	151	153	250	114	127	236	76	146	114	57	232	120	165	65	83	52	21	4	33
GCF_900059945.1	RM	3236	3236	152	56	213	74	124	153	156	249	115	123	232	75	143	116	57	232	116	167	75	83	42	21	6	20
GCF_900061505.1	RM	3077	3075	165	50	206	73	118	144	150	247	106	121	231	75	139	111	56	211	111	159	63	74	47	20	2	29
GCF_900062745.1	RM	3211	3211	152	55	213	74	124	152	152	246	116	125	234	76	143	117	56	232	117	164	65	82	44	20	6	22
GCF_900063065.1	RM	3226	3224	165	56	214	76	120	151	152	250	114	127	236	76	146	114	57	232	120	164	65	83	53	21	4	34
GCF_900063905.1	RM	3108	3099	162	50	213	71	121	148	148	244	113	126	229	75	143	110	54	229	111	152	76	73	40	23	4	15
GCF_000823365.1	RM	3036	3020	148	53	210	70	113	144	151	235	108	126	227	76	137	107	54	217	110	152	63	69	46	16	3	26
GCF_001582135.1	RM	3213	3211	165	57	215	76	119	150	153	250	114	127	233	76	146	112	57	234	120	159	66	82	48	22	4	28
GCF_001752785.1	RM	3064	3061	158	50	204	72	119	143	153	240	110	119	224	76	144	113	54	215	117	155	72	73	54	22	2	33
GCF_003004315.1	RM	3289	3289	160	56	214	78	121	154	161	256	113	137	232	78	155	107	58	242	123	167	65	84	69	24	4	47
GCF_003345615.1	RM	3114	3114	158	53	209	72	119	146	156	241	110	120	237	78	149	119	54	223	122	156	57	75	40	19	3	22
GCF_004137565.1	RM	3195	3195	164	56	214	74	118	150	154	247	111	125	231	77	146	113	57	230	127	162	66	80	56	23	4	32
GCF_004920515.1	RM	3365	3357	169	53	220	72	120	153	158	246	118	153	235	78	143	122	57	238	122	163	85	90	84	30	5	55
GCF_004921865.1	RM	3380	3372	167	53	221	72	122	152	158	247	119	153	236	79	143	120	57	240	122	165	85	89	78	30	5	49
GCF_004921915.1	RM	3359	3351	167	52	220	71	119	152	157	246	116	151	234	77	144	119	57	239	123	163	86	89	75	30	5	46
GCF_004922575.1	RM	3054	3054	157	52	210	72	118	144	154	239	109	117	236	76	145	113	55	224	116	156	55	69	49	19	2	31
GCF_900049275.1	RM	3013	3013	150	52	214	69	116	148	149	244	110	115	223	75	143	106	54	223	113	157	64	73	28	17	2	11
GCF_900052075.1	RM	3233	3231	165	56	214	76	120	151	153	250	115	127	237	76	146	114	57	232	121	167	66	83	53	21	4	34
GCF_900052925.1	RM	3133	3129	161	58	218	71	121	151	153	245	114	124	232	77	150	112	53	228	114	153	69	80	34	19	5	14
GCF_900054695.1	RM	3216	3207	166	53	221	72	121	152	149	254	120	129	234	77	146	113	55	241	115	157	76	81	46	28	5	17
GCF_900055595.1	RM	3110	3110	160	50	205	74	118	143	156	244	112	120	232	77	149	120	54	213	120	158	66	73	50	21	5	29
GCF_900057735.1	RM	3211	3209	165	56	214	76	119	151	152	250	114	128	232	76	146	112	57	232	120	162	65	82	52	22	4	32
GCF_900061605.1	RM	3080	3078	165	51	206	73	117	145	151	243	106	121	230	75	139	112	56	211	113	157	64	73	52	20	2	33
GCF_900063845.1	RM	3215	3215	152	55	213	74	124	152	152	247	116	125	234	76	143	118	56	232	117	164	65	82	43	20	6	21
GCA_000277065.1	RM	2416	2416	138	45	164	59	92	127	120	220	79	106	194	73	128	89	42	159	84	110	52	50	33	13	1	20
GCF_000048645.1	RM	3247	3245	165	56	214	76	120	151	153	250	115	138	235	76	146	114	56	233	119	164	65	83	68	22	4	49
GCF_000586075.1	RM	2959	2935	150	47	206	71	115	142	149	229	108	118	228	76	139	105	54	219	107	151	60	72	50	20	4	21
GCF_000586375.1	RM	3030	3007	158	50	204	72	118	143	153	236	110	116	225	76	144	113	54	214	116	154	62	68	40	19	2	21
GCF_000953915.1	RM	3335	3332	166	56	215	76	120	153	155	252	115	139	235	77	152	114	59	241	123	167	67	85	61	25	4	39
GCF_000953935.1	RM	3219	3216	144	52	209	70	114	137	154	241	104	133	235	77	143	109	50	218	109	163	84	73	117	28	4	76
GCF_001582325.1	RM	3276	3275	167	56	214	76	120	152	155	247	117	128	236	77	154	114	58	238	125	163	68	84	56	24	4	32
GCF_001583595.1	RM	3189	3187	165	50	207	73	118	146	151	245	112	129	229	76	148	113	56	217	116	163	77	80	60	25	3	35
GCF_001753285.1	RM	3074	3072	158	51	206	72	120	145	154	241	111	118	226	76	148	116	54	218	114	158	66	70	56	22	3	34
GCF_001766275.1	RM	3037	3035	146	52	206	72	112	141	147	235	111	122	228	78	138	109	53	207	115	163	65	84	82	19	9	55
GCF_003205035.1	RM	3341	3337	167	53	219	71	119	152	157	248	116	146	234	77	143	118	57	237	120	165	79	89	74	29	5	47
GCF_004137525.1	RM	3258	3258	167	61	217	76	122	153	154	244	114	129	245	77	141	115	59	244	121	166	74	86	55	22	6	33
GCF_004137585.1	RM	3214	3214	166	56	213	75	119	150	153	246	114	122	231	77	146	113	58	233	124	162	66	80	57	24	4	33
GCF_004920885.1	RM	3322	3320	166	56	215	76	121	152	155	251	118	138	235	77	153	116	58	236	125	166	67	85	59	25	4	36
GCF_004921785.1	RM	3329	3327	166	57	214	76	121	154	155	252	118	138	237	77	153	118	58	237	124	165	67	85	59	24	4	37
GCF_900051025.1	RM	3288	3281	164	54	219	74	122	155	152	254	121	134	238	77	150	116	54	256	121	162	76	88	46	24	6	21
GCF_900052065.1	RM	3229	3227	165	56	214	76	120	151	153	251	113	128	236	76	146	114	57	233	120	162	65	83	53	21	4	34
GCF_900052915.1	RM	3236	3234	165	56	214	76	121	151	153	252	114	127	236	76	146	114	57	232	120	166	65	83	52	21	4	33
GCF_900057235.1	RM	2952	2952	158	51	204	72	117	142	149	238	106	111	228	75	138	108	54	209	112	153	60	68	41	17	3	24
GCF_900060785.1	RM	3213	3213	152	54	213	74	124	153	152	246	116	127	234	76	143	117	56	233	120	164	65	82	41	20	6	19
GCF_900061475.1	RM	3155	3148	160	53	213	76	119	146	151	242	119	131	231	77	143	116	53	236	115	160	65	85	44	21	8	20
GCF_900061485.1	RM	3137	3133	161	56	218	71	121	151	153	244	114	126	233	77	150	112	53	228	116	154	69	80	36	19	5	16
GCF_900063785.1	RM	3232	3230	165	56	214	77	120	151	153	252	114	127	238	76	146	114	57	233	120	162	67	83	54	21	4	35
GCF_900063815.1	RM	3012	3012	150	49	214	69	116	148	149	245	110	116	223	75	143	106	54	223	113	157	64	73	27	17	2	10
GCF_900065305.1	RM	3065	3062	158	50	204	72	120	143	153	240	110	119	225	76	144	113	55	215	118	155	72	73	49	22	2	28
GCF_900070155.1	RM	2995	2995	159	49	205	74	118	141	154	240	108	112	231	75	141	118	53	211	113	155	62	70	43	17	3	26
GCF_900452685.1	RM	3111	3111	157	51	211	72	113	143	153	244	102	131	243	76	143	110	56	222	107	157	67	84	60	22	2	35
GCF_900452775.1	RM	3231	3229	165	57	215	76	119	150	153	249	114	138	231	76	146	112	56	234	119	160	65	82	71	22	4	51
GCF_900636955.1	RM	3064	3061	158	50	204	72	119	143	153	240	110	119	224	76	144	113	54	215	116	156	72	73	54	22	2	33
GCF_001582405.1	RM	3029	3026	146	48	214	70	118	141	156	237	108	124	228	76	139	108	53	213	116	158	72	67	56	20	3	29
GCF_001752745.1	RM	3061	3058	158	50	204	72	118	143	153	240	110	119	224	76	144	113	54	215	116	155	72	73	54	22	2	33
GCF_001766295.1	RM	3059	3057	148	53	207	73	114	142	149	235	112	124	233	79	138	110	53	209	115	163	66	84	82	19	9	55
GCF_004170095.1	RM	3090	3089	162	56	217	72	125	150	156	243	111	118	226	75	146	111	52	234	112	148	66	81	37	23	4	17
GCF_004921895.1	RM	3351	3343	167	52	220	71	119	152	155	246	115	150	234	77	144	119	57	239	123	162	86	89	76	30	5	47
GCF_004922665.1	RM	3227	3225	156	55	211	74	120	151	152	249	113	133	230	77	152	107	58	230	122	163	65	81	58	23	4	36
GCF_900050225.1	RM	3128	3128	157	50	207	74	116	142	154	241	101	130	242	75	140	120	54	224	111	155	65	81	52	25	2	24
GCF_900050555.1	RM	3010	3010	150	49	214	69	116	148	149	244	110	116	223	75	143	106	54	223	115	157	64	73	28	17	2	11
GCF_900052295.1	RM	3088	3088	162	50	206	74	119	142	156	241	111	117	232	77	149	121	54	215	117	158	74	71	51	22	3	29
GCF_900054665.1	RM	3209	3209	152	55	213	74	124	152	152	246	116	124	234	76	143	117	56	232	117	164	65	82	42	20	6	20
GCF_900061495.1	RM	3098	3098	147	53	215	73	121	150	153	251	116	123	230	76	143	109	56	227	119	155	64	76	53	23	5	29
GCF_900061665.1	RM	3016	3016	150	49	214	69	116	148	149	243	110	117	222	75	143	106	54	223	113	157	64	73	27	17	2	10
GCF_900061725.1	RM	3008	3008	150	50	214	69	116	148	149	243	110	116	223	75	143	106	54	223	113	157	64	73	28	17	2	11
GCF_900062335.1	RM	3235	3233	165	56	214	76	119	151	153	253	114	133	235	76	146	114	57	232	121	165	65	83	59	21	4	40
GCF_900062475.1	RM	3055	3055	160	49	205	74	118	142	156	243	110	115	231	76	148	120	54	213	118	156	64	71	45	20	3	25
GCF_900064365.1	RM	3224	3218	163	55	214	71	121	150	148	249	118	133	233	77	142	116	54	231	114	159	70	80	40	24	4	15
GCF_900064735.1	RM	2989	2989	159	51	205	74	117	141	154	240	108	112	231	75	141	117	53	211	110	154	62	70	39	17	3	22
GCF_000048665.1	RM	3015	3013	147	51	205	71	113	139	147	236	109	125	225	78	136	109	53	206	116	160	63	88	71	19	8	45
GCF_001582145.1	RM	3348	3348	179	52	207	78	121	149	158	249	114	135	238	78	152	122	58	220	123	162	78	89	75	29	4	44
GCF_001752825.1	RM	3062	3059	158	50	204	72	118	143	153	240	110	119	224	76	144	113	54	215	117	155	72	73	54	22	2	33
GCF_001752925.1	RM	3023	3021	158	50	204	72	118	144	153	238	108	115	225	76	147	114	54	213	114	152	64	69	54	21	3	33
GCF_004169535.1	RM	3204	3204	165	63	209	75	118	151	152	247	113	125	231	78	146	111	59	233	125	164	67	80	57	23	4	33
GCF_004169635.1	RM	3246	3246	167	57	217	76	122	153	154	244	115	127	245	76	142	115	58	243	122	165	75	87	52	22	5	31
GCF_004169795.1	RM	2944	2941	158	47	204	71	112	139	150	235	105	112	226	75	136	109	55	213	112	147	60	67	41	13	1	25
GCF_004921245.1	RM	3061	3061	157	52	210	73	118	144	155	239	109	116	236	76	146	113	56	224	116	156	55	69	51	19	2	33
GCF_004921715.1	RM	3149	3149	160	52	206	74	120	145	157	242	113	127	234	77	151	122	55	216	118	158	66	72	53	20	4	33
GCF_900053675.1	RM	3086	3084	165	50	204	73	116	144	151	244	106	123	234	75	139	113	56	209	114	158	64	75	51	20	2	33
GCF_900053695.1	RM	3259	3257	175	57	214	75	119	152	155	251	115	131	234	76	143	113	57	233	120	163	66	82	60	21	4	37
GCF_900056645.1	RM	3036	3036	151	50	221	73	118	147	154	237	108	122	233	75	138	110	56	227	113	155	55	68	46	16	2	29
GCF_900060725.1	RM	3057	3057	156	48	208	72	116	140	149	239	103	126	236	75	141	112	54	214	113	151	63	76	52	19	2	30
GCF_900061565.1	RM	3141	3135	163	54	213	72	121	149	148	246	114	124	233	77	141	112	54	231	112	155	66	75	38	22	4	16
GCF_900061645.1	RM	3007	3007	150	50	214	69	116	148	149	245	110	116	222	75	143	106	54	223	113	157	64	73	28	17	2	11
GCF_900061695.1	RM	3007	3007	150	49	214	69	116	148	149	244	110	116	222	75	143	106	54	223	113	157	64	73	27	17	2	10
GCF_900062355.1	RM	3026	3024	158	50	204	72	118	145	153	238	108	114	227	76	147	112	55	213	117	152	64	69	54	21	3	32
GCF_900062865.1	RM	3093	3093	160	49	205	74	118	142	156	245	111	116	231	76	150	120	54	214	117	158	75	73	51	25	4	26
GCA_009816655.1	RM	1992	1991	111	24	201	69	144	117	93	204	63	86	151	32	79	107	19	156	64	35	31	53	63	0	1	61
GCA_009814775.1	RM	1994	1993	110	24	200	69	143	116	93	204	63	86	151	32	79	106	19	154	64	35	31	54	64	0	1	62
GCF_000155755.1	RM	1783	1775	95	23	175	64	122	114	79	188	62	78	142	30	79	92	17	138	66	37	36	44	44	9	3	33
GCF_000833355.1	RM	1773	1772	97	25	178	64	124	115	83	200	61	76	150	29	79	93	18	137	64	36	30	45	27	5	2	20
GCF_000195535.1	RM	1792	1788	95	25	179	65	130	114	82	198	58	74	147	29	80	92	18	139	64	36	30	48	44	1	1	41
GCF_000008985.1	RM	2031	2030	109	25	194	66	142	114	93	202	63	89	153	31	79	106	18	157	65	34	37	99	79	0	1	77
GCF_000742085.1	RM	1896	1875	97	26	183	63	123	115	87	201	70	79	151	31	79	94	20	147	61	40	26	42	108	7	4	99
GCF_000833375.1	RM	1801	1794	95	25	175	64	122	114	79	200	62	78	144	30	79	92	17	139	66	37	36	45	44	9	3	33
GCA_009815095.1	RM	1996	1995	111	24	202	69	144	117	92	204	63	86	151	32	79	107	19	156	64	35	31	53	64	0	1	62
GCA_009815755.1	RM	1794	1787	95	25	175	64	124	114	79	200	62	78	143	30	79	92	17	139	67	38	36	44	34	9	3	23
GCF_001880205.1	RM	1806	1799	98	25	184	63	124	116	85	200	63	75	152	30	79	94	19	145	60	38	30	41	59	5	2	54
GCF_000833165.1	RM	1833	1827	99	25	185	64	126	115	85	199	63	80	153	30	80	94	18	146	60	39	30	43	66	5	3	60
GCF_001880245.1	RM	1827	1821	97	26	175	63	124	116	81	201	63	84	145	31	81	94	17	139	62	39	30	40	34	4	4	26
GCF_000014645.1	RM	1799	1792	95	25	175	64	122	115	79	200	62	78	143	30	79	92	17	139	66	37	36	44	44	9	3	33
GCF_001865695.1	RM	1903	1888	97	25	176	64	124	115	81	199	63	83	150	30	81	91	18	147	69	40	31	44	54	11	2	40
GCF_002108095.1	RM	1827	1825	45	36	189	69	197	92	56	170	113	94	119	8	55	81	19	131	56	84	21	52	26	21	5	11
GCF_009832825.1	RM	1995	1987	45	38	188	70	176	94	53	166	112	97	126	18	59	87	21	137	62	86	36	44	40	20	7	29
GCF_014524935.1	RM	1765	1765	47	31	194	66	190	91	52	168	105	85	115	17	56	85	19	130	56	79	26	49	32	22	4	17
GCF_000010425.1	RM	1683	1678	46	32	189	67	183	86	48	164	111	88	109	8	53	79	17	124	60	82	26	44	23	12	4	20
GCF_001406215.1	RM	1798	1784	44	34	185	67	186	84	51	168	114	103	116	11	55	80	20	132	53	80	28	51	20	16	5	9
GCF_002108035.1	RM	2073	2070	50	35	185	74	191	84	56	167	125	112	120	7	54	82	16	133	61	79	24	58	54	27	4	30
GCF_003467335.1	RM	1668	1663	45	32	183	66	194	86	51	165	106	83	111	17	53	84	20	127	58	81	26	44	23	17	4	14
GCF_005845205.1	RM	1886	1883	43	33	182	68	190	89	53	170	121	105	110	17	54	79	19	128	58	82	26	50	46	35	7	17
GCF_000737885.1	RM	1758	1752	46	35	189	67	191	86	49	167	106	92	118	17	53	80	19	126	61	79	26	43	26	22	3	8
GCF_002107995.1	RM	1695	1695	44	34	188	71	188	90	52	163	107	86	113	17	55	82	19	135	55	82	26	37	30	15	4	22
GCF_003437755.1	RM	1787	1787	46	30	182	65	184	85	47	169	109	89	118	17	55	83	20	131	61	79	26	50	40	30	4	15
GCA_008673205.1	RM	1725	1725	45	32	191	66	197	83	58	168	108	81	99	13	53	83	16	125	57	85	24	37	29	23	4	10
GCF_000154085.1	RM	2035	2015	48	32	191	69	204	91	53	171	116	103	120	18	56	87	21	140	66	83	27	56	44	36	6	15
GCA_008679245.1	RM	1734	1734	43	35	187	65	195	86	50	167	111	91	106	18	52	77	17	130	56	77	28	47	29	20	7	12
GCF_002108155.1	RM	1655	1655	41	31	206	70	163	94	50	166	100	82	103	7	58	78	15	134	49	82	21	57	17	19	4	9
GCF_003468385.1	RM	1791	1790	47	34	188	65	184	84	52	165	111	95	120	19	54	86	20	132	59	85	33	49	22	11	6	16
GCF_000702865.1	RM	1634	1634	41	31	206	70	163	94	50	165	100	82	104	7	58	78	15	133	48	80	21	54	17	17	4	9
GCF_002075965.1	RM	1728	1724	44	34	184	65	185	88	49	168	112	92	114	18	53	79	19	130	58	83	27	47	25	24	3	8
GCF_003462895.1	RM	1736	1734	45	33	183	68	178	90	53	165	109	89	113	17	56	84	18	136	56	84	26	48	24	23	3	11
GCF_000741415.1	RM	1915	1910	43	34	187	68	188	91	51	173	117	109	112	18	55	86	17	139	62	81	30	57	43	30	6	18
GCF_002107955.1	RM	1784	1780	44	33	194	65	202	86	56	164	114	88	118	16	53	85	21	132	58	82	26	47	31	21	3	18
GCF_002107975.1	RM	1688	1688	45	33	187	69	203	89	49	166	107	81	114	6	55	85	18	131	61	82	22	35	19	12	2	11
GCF_003437735.1	RM	1901	1901	46	33	182	66	183	87	47	168	110	96	127	17	56	83	19	134	63	79	32	50	44	32	5	17
GCF_003462885.1	RM	1730	1727	45	33	183	68	178	90	53	165	109	89	111	17	56	84	18	136	56	84	26	47	24	23	3	11
GCF_003472265.1	RM	1871	1871	43	32	178	67	186	88	50	170	110	94	128	18	54	87	18	140	62	87	34	56	23	19	5	11
GCF_003458805.1	RM	1906	1902	43	35	175	67	176	90	50	167	120	98	131	19	58	80	18	133	60	84	29	53	47	34	4	16
GCF_003464325.1	RM	1770	1769	44	35	184	65	197	85	48	166	110	91	118	18	56	84	19	132	58	80	30	42	25	20	5	9
GCF_003465205.1	RM	1884	1884	43	33	186	68	177	92	51	168	119	99	126	20	55	76	19	132	60	82	28	59	54	31	5	23
GCF_003469145.1	RM	1741	1738	43	29	182	66	186	86	51	168	109	89	114	16	53	84	22	130	55	83	29	46	23	13	4	16
GCF_003473105.1	RM	1923	1923	46	31	180	66	182	87	50	169	116	97	112	17	57	82	19	134	66	83	29	52	45	35	5	10
GCF_013249115.1	RM	1673	1668	46	32	189	67	183	86	48	164	109	86	110	8	53	79	17	124	60	82	26	43	21	12	4	18
GCA_008662305.1	RM	1690	1687	43	32	185	65	181	84	50	170	106	90	90	18	55	83	17	126	56	82	27	46	32	21	6	16
GCF_002107925.1	RM	1825	1818	45	33	186	67	195	89	49	168	111	92	112	16	54	80	20	127	61	86	26	47	39	26	3	15
GCF_003429385.1	RM	1762	1759	44	35	176	66	182	88	49	167	109	89	124	18	56	80	14	131	60	80	29	44	28	22	6	12
GCF_003436185.1	RM	1716	1716	46	31	180	66	185	86	49	165	113	82	112	18	53	81	18	129	58	83	26	49	22	20	3	9
GCF_003457765.1	RM	1730	1728	45	33	183	68	178	90	53	165	108	89	112	17	56	84	18	135	56	84	26	47	24	23	3	11
GCF_003466335.1	RM	1818	1818	44	34	184	68	179	87	51	166	114	90	118	18	56	84	18	133	57	84	29	55	31	26	7	12
GCF_004167585.1	RM	1739	1737	43	33	179	67	182	87	49	167	105	88	109	18	53	80	18	133	58	83	29	50	29	18	5	20
GCF_000817995.1	RM	1760	1753	45	30	188	67	183	89	52	165	112	92	111	17	54	81	18	128	58	83	26	39	40	21	4	23
GCF_001010915.1	RM	1951	1948	43	33	187	66	194	88	50	169	124	102	116	18	54	86	19	139	58	84	28	59	48	30	5	21
GCF_014385295.1	RM	1827	1821	45	34	181	68	180	87	53	167	114	100	118	17	57	86	17	136	52	80	29	49	37	28	4	12
GCF_002108075.1	RM	1781	1779	45	33	192	68	196	93	51	171	115	96	116	18	52	85	19	139	55	85	29	50	29	19	5	14
GCF_002108165.1	RM	1776	1776	49	39	187	67	171	88	54	166	111	92	101	19	60	83	18	136	56	82	30	42	28	25	6	8
GCF_003856735.1	RM	1788	1788	45	34	185	66	185	86	54	169	113	92	108	19	60	86	19	126	59	84	29	46	26	18	6	14
GCA_008673035.1	RM	1783	1779	47	33	191	66	197	83	56	166	109	85	101	18	53	83	17	128	60	86	29	37	32	23	6	11
GCF_000829865.1	RM	2037	2037	46	38	191	70	206	97	56	180	125	121	136	22	61	88	20	137	64	93	36	62	39	21	6	23
GCF_003030905.1	RM	1798	1796	46	35	186	67	185	87	50	170	119	95	126	9	53	80	18	133	54	78	28	45	27	21	7	11
GCF_003437775.1	RM	1785	1785	46	30	182	65	184	85	48	169	109	89	118	17	55	83	19	131	61	77	26	50	39	30	4	14
GCF_902386735.1	RM	1760	1753	45	30	188	67	183	89	52	165	112	92	111	17	54	81	18	128	58	83	26	39	40	21	4	23
GCF_000771705.1	RM	1908	1903	43	35	187	68	188	91	51	173	117	109	113	18	55	86	17	136	62	81	30	60	37	31	6	11
GCF_001756865.1	RM	2037	2031	46	38	184	69	181	91	52	170	118	105	125	19	57	83	21	143	60	80	30	54	44	24	5	26
GCF_002108135.1	RM	1681	1676	46	32	190	67	183	86	48	164	110	88	109	8	53	79	17	124	62	82	26	43	24	12	4	21
GCF_002108045.1	RM	2016	2014	44	36	184	68	188	88	54	171	118	95	123	18	58	83	22	138	54	82	30	44	65	26	5	42
GCF_003472095.1	RM	1773	1773	44	34	178	68	190	88	54	171	111	94	110	17	53	81	20	133	53	79	27	51	22	18	4	8
GCF_003472245.1	RM	1890	1881	46	33	180	66	214	84	53	170	112	99	116	17	53	89	18	143	61	87	33	61	31	19	6	19
GCF_001578565.1	RM	4818	4774	175	61	202	85	442	142	125	224	235	203	454	14	154	270	23	275	139	220	44	142	80	44	6	18
GCF_900624795.1	RM	5608	5607	179	66	210	92	454	156	125	229	262	281	521	21	160	278	23	313	157	240	72	163	128	62	20	18
GCF_001314975.1	RM	5077	5070	179	67	208	83	445	146	129	224	238	240	435	20	155	293	22	302	135	229	59	148	145	36	10	75
GCF_003472055.1	RM	4772	4765	174	57	199	84	434	142	122	226	227	211	456	15	154	262	23	258	140	215	49	152	67	35	10	10
GCF_000159875.2	RM	5520	5456	183	73	204	84	458	154	134	226	276	266	471	27	159	293	26	296	152	242	77	157	135	44	21	27
GCF_001405255.1	RM	4844	4821	176	56	203	86	448	142	131	226	229	208	474	12	156	279	22	276	135	226	38	144	73	40	5	15
GCF_003457815.1	RM	5061	5057	174	68	204	84	443	146	130	228	255	255	466	24	162	275	22	296	148	221	67	155	88	31	14	13
GCF_004167525.1	RM	4967	4967	174	57	201	82	467	142	121	224	232	223	492	19	159	283	24	281	135	227	55	153	87	32	16	18
GCF_902364285.1	RM	5060	5056	174	68	204	84	443	146	130	228	255	255	466	24	162	275	22	296	148	221	67	155	88	31	14	13
GCF_003434395.1	RM	4632	4625	172	60	200	82	435	138	122	222	221	200	439	17	161	264	23	268	130	215	46	143	63	24	6	16
GCF_004349635.1	RM	5416	5404	173	67	199	81	472	145	123	230	262	264	491	20	156	295	25	302	159	237	74	171	103	40	20	19
GCF_014131755.1	RM	4930	4925	177	63	207	84	447	146	131	224	251	217	451	19	157	283	22	281	128	234	55	143	133	18	12	67
GCF_001405895.1	RM	5058	5041	179	66	202	85	453	146	120	224	265	250	470	25	151	268	23	291	144	238	62	148	95	36	14	17
GCF_003464695.1	RM	4904	4901	174	61	202	86	445	145	127	226	233	219	477	15	162	269	22	280	145	228	49	151	95	52	8	20
GCF_012151035.1	RM	4915	4910	169	65	200	85	456	147	127	226	250	225	472	17	154	283	25	272	139	234	53	150	87	27	12	20
GCF_000011065.1	RM	4944	4939	178	62	207	84	452	147	131	224	250	219	455	19	158	283	22	282	129	234	55	147	133	17	12	68
GCF_008329425.1	RM	5161	5160	182	62	208	92	450	146	127	232	245	247	488	18	160	278	23	287	133	223	53	153	100	57	7	19
GCF_000403155.2	RM	4799	4787	174	54	205	86	461	145	135	227	247	198	465	19	160	278	31	278	133	234	47	137	75	28	7	22
GCF_002959695.1	RM	5139	5134	178	64	213	84	485	150	134	227	254	222	457	19	158	299	22	286	136	235	58	148	155	19	12	88
GCF_003472675.1	RM	5145	5143	176	66	204	85	439	146	128	233	253	264	454	20	156	272	22	284	145	233	58	158	117	62	12	16
GCF_003474715.1	RM	5256	5252	177	64	205	82	451	147	125	230	252	260	472	22	162	278	24	291	145	234	66	160	114	46	15	28
GCF_003469365.1	RM	5693	5678	176	78	207	85	443	151	133	229	273	306	460	29	166	278	20	306	163	224	88	161	142	68	25	20
GCF_003469685.1	RM	4585	4579	172	56	200	87	439	141	125	221	225	194	472	13	159	262	21	274	138	221	40	141	74	41	6	16
GCF_003458585.1	RM	4675	4667	177	51	200	84	452	146	131	227	222	190	472	11	155	273	23	272	128	228	33	146	56	33	4	12
GCF_001406075.1	RM	4946	4911	176	60	203	84	446	146	121	224	264	234	462	18	150	262	24	276	147	228	52	154	74	37	12	5
GCF_001816245.2	RM	5242	5235	175	62	209	84	442	153	129	229	267	252	461	22	165	288	22	295	147	244	75	171	129	47	18	25
GCF_009025475.1	RM	5302	5301	175	66	208	85	449	148	134	226	266	249	467	20	163	293	23	289	152	236	58	165	136	49	14	41
GCF_000380545.1	RM	3114	3107	154	42	257	92	246	193	139	197	224	107	139	8	115	250	54	259	114	104	35	99	34	13	5	26
GCF_002847425.1	RM	3114	3108	140	36	238	90	217	200	113	198	200	119	136	7	121	226	45	242	127	100	37	94	49	19	8	37
GCF_001912155.1	RM	3007	3002	152	39	253	92	243	190	138	195	218	104	135	8	111	239	53	256	113	99	34	93	27	13	5	20
GCF_007858715.1	RM	2893	2887	140	34	236	87	227	192	121	196	199	105	126	6	107	221	46	244	116	95	33	88	53	15	5	41
GCF_013867925.1	RM	3060	3054	139	34	238	90	214	197	110	194	197	118	132	7	117	225	44	240	125	99	37	92	36	19	8	24
GCF_000742735.1	RM	2939	2933	137	35	237	91	219	191	118	195	195	121	117	7	108	214	48	242	118	91	33	96	59	20	6	44
GCF_000987865.1	RM	3179	3173	138	36	233	88	225	189	113	196	202	110	147	8	116	235	44	260	126	91	34	94	82	27	5	56
GCF_007858655.1	RM	2896	2890	140	34	236	87	227	192	120	196	200	105	128	6	107	221	46	242	116	95	33	88	54	15	5	42
GCF_013014885.1	RM	3075	3061	142	37	237	89	222	193	114	193	207	119	138	8	117	244	41	260	128	92	34	97	99	18	5	88
GCF_013867955.1	RM	3066	3060	139	34	238	90	214	197	110	195	197	119	133	7	117	224	44	240	126	99	37	91	39	20	8	26
GCF_000404185.1	RM	3065	3058	152	40	255	92	243	191	138	195	218	107	135	8	113	238	53	257	114	99	34	99	53	13	5	45
GCF_001683115.1	RM	3104	3095	142	37	239	89	226	195	114	193	206	116	138	8	118	246	41	261	128	95	34	96	135	19	5	124
GCF_002003445.1	RM	2913	2911	138	38	237	90	226	195	113	191	205	106	123	6	107	217	45	246	114	94	37	102	76	16	6	69
GCF_003025195.1	RM	3130	3121	143	37	241	89	225	196	114	194	207	116	139	8	118	248	41	262	129	95	34	96	147	19	5	136
GCF_007858615.1	RM	3089	3082	153	40	255	92	244	192	138	195	219	107	136	8	113	242	53	258	114	101	34	98	54	14	5	46
GCF_007858625.1	RM	2891	2885	140	34	236	87	227	192	120	196	198	105	127	6	107	221	46	243	116	95	33	88	54	15	5	42
GCF_013867935.1	RM	3060	3054	139	34	238	90	214	197	110	194	197	118	132	7	117	225	44	240	123	99	37	91	36	19	8	24
GCF_001936195.1	RM	3116	3107	149	37	242	90	225	195	115	195	207	115	140	8	119	250	41	261	128	92	34	96	120	18	5	108
GCF_007858735.1	RM	2958	2953	138	37	227	89	221	191	110	195	198	117	121	5	112	236	42	248	118	96	34	99	80	17	6	68
GCF_013867825.1	RM	3056	3050	139	34	238	90	214	197	110	194	197	118	130	7	117	225	44	240	124	99	37	91	37	19	8	25
GCF_000010225.1	RM	3147	3146	143	39	258	93	246	192	125	198	222	112	135	9	116	248	52	261	119	103	33	103	38	21	5	24
GCF_000011325.1	RM	3071	3065	139	34	237	90	215	197	110	195	196	118	132	7	117	224	44	239	125	98	37	93	46	19	8	34
GCF_000404145.1	RM	3067	3060	152	40	255	92	243	191	138	195	218	107	135	8	113	239	53	257	114	99	34	99	53	13	5	45
GCF_000445015.1	RM	2829	2826	138	34	236	89	215	194	109	195	192	102	129	7	110	224	44	232	117	97	33	90	37	14	7	31
GCF_001912725.1	RM	2874	2868	140	35	236	87	227	192	119	196	199	105	127	6	107	221	46	243	116	97	33	82	44	15	5	32
GCF_002379385.1	RM	2851	2844	141	34	238	89	215	194	109	195	194	105	131	7	110	222	44	234	117	98	33	93	25	15	7	18
GCF_007858595.1	RM	2892	2886	140	34	236	87	227	192	120	196	199	105	127	6	107	221	46	243	116	95	33	88	56	15	5	44
GCF_007858685.1	RM	2898	2892	140	34	237	87	227	192	120	196	199	105	128	6	107	221	46	243	116	95	33	87	57	15	5	45
GCF_013867945.1	RM	3068	3061	140	34	238	90	215	197	110	194	197	118	133	7	117	225	44	239	125	99	37	93	37	19	8	25
GCF_001912805.1	RM	3149	3143	138	36	234	87	226	189	114	196	202	110	147	8	116	233	44	258	125	92	34	93	55	27	5	29
GCF_001687645.1	RM	3042	3033	142	37	236	89	223	193	114	193	206	113	138	8	117	241	41	259	126	92	34	96	94	18	5	82
GCF_001912735.1	RM	3041	3034	152	40	253	92	243	190	137	195	219	107	135	8	113	239	53	256	114	99	34	96	33	13	5	25
GCF_002220135.1	RM	3070	3061	142	38	236	89	228	193	114	193	206	113	139	8	117	242	43	260	127	93	34	96	109	18	5	98
GCF_002847405.1	RM	3083	3077	140	34	237	91	214	197	110	195	196	118	132	7	118	224	44	239	125	98	37	94	55	19	8	43
GCF_013868025.1	RM	3064	3057	139	34	238	90	214	197	110	195	197	119	132	7	117	225	44	240	125	98	37	91	40	20	8	27
GCF_000828015.1	RM	2972	2966	138	38	227	89	221	190	111	195	203	117	122	6	111	241	42	247	118	95	34	99	75	17	7	63
GCF_001683055.1	RM	3136	3127	144	37	240	90	225	197	114	194	207	117	139	8	120	245	42	262	126	95	34	97	142	19	5	131
GCF_013867845.1	RM	3065	3059	139	34	237	90	214	197	110	195	197	118	130	7	117	224	44	240	124	99	37	93	37	19	8	25
GCF_013867915.1	RM	3058	3052	139	34	238	90	214	196	110	194	197	118	131	7	117	225	44	240	125	99	37	91	37	19	8	25
GCF_000196335.1	RM	3031	3025	139	34	237	90	214	197	110	195	196	115	130	8	117	224	44	239	123	98	37	93	43	18	8	32
GCF_001518935.2	RM	3012	3008	148	35	254	87	233	201	130	194	207	110	140	8	111	234	64	259	120	95	33	95	45	18	8	34
GCF_002277975.1	RM	2616	2615	129	34	226	87	201	183	93	189	178	93	122	6	105	212	30	212	105	93	33	82	16	11	5	11
GCF_000233355.2	RM	3156	3150	138	35	235	88	224	188	113	196	203	109	147	8	115	240	44	260	124	92	34	95	69	26	5	44
GCF_000934815.1	RM	3083	3077	135	34	232	86	223	191	115	197	196	107	144	8	115	216	45	259	125	90	34	93	47	27	5	21
GCF_002355675.1	RM	3038	3029	142	37	236	89	223	193	114	193	205	113	138	8	117	241	41	259	126	92	34	95	97	18	5	86
GCF_007430945.1	RM	2883	2878	137	34	242	90	226	190	112	192	195	103	124	7	107	217	42	243	119	95	33	92	30	15	5	23
GCF_011761195.1	RM	3068	3061	152	40	255	92	243	191	138	195	218	107	135	8	113	239	53	257	114	99	34	98	56	13	5	48
GCF_013046805.1	RM	3181	3175	138	36	234	88	225	189	114	196	203	110	147	8	116	235	44	260	126	91	34	94	83	27	5	57
GCF_013868035.1	RM	3068	3062	139	34	238	90	215	197	110	195	197	118	134	7	117	225	44	239	124	99	37	92	36	19	8	24
GCF_000382905.1	RM	3076	3070	139	34	237	90	215	197	110	195	196	118	132	7	117	224	44	240	125	98	37	93	46	19	8	34
GCF_000742715.1	RM	2971	2965	138	36	237	91	222	192	117	195	195	122	121	7	108	214	48	243	117	91	33	96	71	21	6	55
GCF_001643035.1	RM	3213	3207	141	36	234	88	224	190	113	198	204	112	152	8	119	237	44	260	127	91	34	94	75	27	5	49
GCF_001912755.2	RM	3155	3142	146	38	244	90	239	191	121	196	213	119	124	9	117	234	54	254	123	91	35	107	42	26	6	20
GCF_002243555.1	RM	3177	3171	138	36	234	88	225	189	113	196	202	110	147	8	116	238	44	260	125	92	34	95	72	27	5	46
GCF_007858755.1	RM	3076	3069	152	40	255	92	243	191	139	195	218	106	135	8	113	238	53	257	115	99	34	99	59	13	5	51
GCF_007858765.1	RM	2891	2885	140	34	236	87	227	192	120	196	198	105	127	6	107	221	46	243	116	95	33	87	54	15	5	42
GCF_011761285.1	RM	3064	3058	139	34	237	90	214	198	110	195	196	117	130	7	117	224	44	240	124	98	37	93	45	18	8	34
GCF_013868015.1	RM	3066	3059	140	34	238	90	215	197	110	194	197	118	132	7	117	225	44	239	124	98	37	93	37	19	8	25
GCF_013014865.1	RM	3106	3098	138	34	254	95	228	202	118	190	214	113	128	6	131	220	47	254	119	101	33	94	62	25	5	38
GCF_900163685.1	RM	2924	2917	139	34	240	86	225	194	126	194	212	105	137	7	113	221	54	252	119	94	33	91	35	16	7	25
GCF_007833315.1	RM	2891	2885	140	35	236	87	227	192	120	196	198	105	127	6	107	221	46	243	116	95	33	90	55	15	5	43
GCF_007833335.1	RM	2890	2884	140	34	236	88	227	192	119	196	198	105	127	6	107	221	46	243	117	95	33	86	56	15	5	44
GCF_007858665.1	RM	2902	2896	140	34	237	87	227	192	120	196	199	105	128	6	107	221	46	243	116	96	33	87	57	15	5	45
GCF_001690925.1	RM	3725	3720	191	63	302	95	215	167	112	267	269	145	275	98	181	173	36	234	169	275	89	95	44	20	10	19
GCF_001691015.1	RM	3722	3715	188	62	300	95	211	165	112	260	254	140	278	100	177	169	35	236	164	280	90	105	41	26	14	13
GCF_001690915.1	RM	3975	3967	191	68	298	97	217	167	109	263	275	158	278	102	183	169	36	231	173	283	104	109	74	47	19	18
GCF_001730155.1	RM	4009	3994	181	67	309	96	233	172	104	268	275	163	268	106	182	165	38	244	165	276	122	120	67	29	19	25
GCF_009728065.1	RM	3811	3801	196	63	307	95	211	181	106	268	269	138	265	101	186	180	39	249	163	289	113	97	31	24	7	3
GCF_009728125.1	RM	3703	3652	195	63	294	92	204	167	109	257	250	137	271	98	181	163	35	235	163	285	90	114	22	8	12	7
GCF_000011805.1	RM	3819	3815	193	65	305	96	201	183	107	261	272	153	287	108	185	180	35	235	162	291	112	98	39	27	8	3
GCF_009727645.1	RM	3868	3860	195	65	307	96	225	184	109	262	282	147	276	103	180	178	37	249	169	290	108	96	25	11	10	6
GCF_009728025.1	RM	3897	3884	193	68	295	97	225	182	104	269	268	152	267	105	178	175	37	248	159	294	117	109	69	17	14	48
GCF_009728075.1	RM	3701	3653	195	63	294	92	202	168	109	258	251	137	271	98	181	163	35	234	164	285	90	111	22	8	8	7
GCF_001690945.1	RM	3766	3755	190	62	306	93	223	169	112	260	268	145	273	98	185	172	35	240	166	276	106	101	45	26	11	15
GCF_004685055.1	RM	3871	3864	189	62	302	93	201	179	107	269	257	140	290	98	188	182	36	247	164	289	116	102	48	31	8	10
GCF_009727995.1	RM	4013	4006	187	69	296	94	197	174	104	260	272	145	276	100	186	181	37	241	170	296	131	111	57	44	10	5
GCF_000020845.1	RM	3992	3986	193	70	309	95	213	181	110	264	279	144	280	109	186	184	36	259	163	293	118	103	27	13	13	8
GCF_009727905.1	RM	3828	3816	195	63	309	98	212	181	107	268	268	140	265	101	186	180	39	254	163	291	113	99	31	24	7	3
GCF_009728045.1	RM	3871	3866	194	64	317	99	219	181	105	268	274	140	269	104	184	182	40	251	165	291	104	113	35	11	10	18
GCF_001691105.1	RM	3725	3712	194	62	307	97	215	170	110	266	264	142	282	102	183	168	35	230	163	279	92	105	41	11	12	20
GCF_009727745.1	RM	3771	3764	195	61	303	96	216	172	112	260	282	156	273	102	182	159	36	233	166	298	97	101	30	13	10	6
GCF_009727755.1	RM	3834	3827	189	67	300	95	205	175	106	264	261	152	285	104	185	176	38	245	169	287	127	106	27	19	9	3
GCF_009727975.1	RM	3701	3695	197	61	304	94	210	179	108	268	273	141	270	101	179	180	37	238	163	281	97	99	19	11	7	4
GCF_004359415.1	RM	3847	3846	188	63	300	94	207	177	107	263	268	144	275	98	190	184	36	247	163	287	113	103	54	44	9	3
GCF_009727705.1	RM	4040	4024	190	71	297	98	222	183	104	271	269	154	264	111	179	175	37	250	161	295	123	107	59	15	15	41
GCF_009727945.1	RM	3797	3786	193	63	302	95	211	181	106	266	268	138	265	101	187	180	39	247	163	290	113	98	30	23	7	3
GCF_009727605.1	RM	4050	4044	194	72	310	98	224	188	109	266	276	159	272	100	187	183	39	254	168	292	110	104	46	33	11	7
GCF_009727625.1	RM	3789	3783	188	61	310	94	196	173	106	265	275	141	282	100	178	179	39	246	169	291	106	100	36	27	5	2
GCF_009727735.1	RM	3773	3764	198	61	303	96	216	172	112	260	282	156	273	102	182	159	36	233	166	296	97	100	30	13	10	6
GCF_001691095.1	RM	3930	3913	189	65	303	93	198	170	105	267	256	156	265	108	185	173	40	241	169	276	118	120	71	38	17	26
GCF_009727845.1	RM	3747	3736	185	64	299	97	200	177	110	264	267	146	271	100	182	172	38	240	166	286	115	105	22	10	10	5
GCF_001691135.1	RM	3893	3891	190	63	305	97	218	167	110	263	263	148	272	100	182	169	36	232	176	282	105	100	66	48	11	16
GCF_001730145.1	RM	3656	3647	198	62	301	97	206	170	105	267	259	144	259	101	179	171	34	229	160	271	89	102	31	9	12	12
GCF_009727725.1	RM	3758	3751	191	64	305	97	206	179	109	265	261	142	262	101	180	170	36	243	167	292	113	104	25	13	11	6
GCF_000985635.1	RM	3796	3789	196	61	311	95	205	175	117	259	274	148	276	102	185	165	37	236	166	287	111	106	40	26	9	6
GCF_001029395.1	RM	3839	3831	194	65	307	96	202	182	107	265	273	153	288	108	184	180	35	235	162	292	112	98	38	26	8	3
GCF_009727585.1	RM	3845	3833	197	62	310	94	221	170	111	262	270	140	279	100	178	171	36	240	163	285	115	100	55	36	11	14
GCF_009727525.1	RM	3847	3835	195	62	305	94	223	170	111	262	270	140	281	100	178	170	36	240	166	285	115	100	57	36	11	16
GCF_009727615.1	RM	3769	3761	190	62	319	95	220	184	110	270	272	140	285	101	181	185	37	253	162	293	98	108	18	9	5	2
GCF_001690975.1	RM	3806	3804	193	61	305	97	219	170	112	266	263	141	274	98	183	174	36	233	177	280	88	105	55	28	13	21
GCF_000012845.1	RM	4002	3994	164	47	225	79	278	138	108	209	210	200	425	17	168	236	27	257	108	205	43	147	45	21	9	9
GCF_003474765.1	RM	4237	4224	162	49	217	79	274	145	103	214	228	222	423	20	160	236	31	272	115	214	56	151	79	26	14	14
GCF_009678415.1	RM	4489	4478	164	50	223	82	274	146	101	214	238	234	432	20	163	238	33	273	124	211	50	165	97	50	13	21
GCF_009677245.1	RM	4331	4324	165	50	221	82	272	146	101	214	233	220	427	20	160	236	33	270	121	210	49	170	63	23	13	13
GCF_003635375.1	RM	4180	4171	170	47	223	81	278	146	113	214	237	215	395	19	165	246	29	264	117	217	58	155	58	23	14	8
GCF_000163655.1	RM	4481	4432	171	47	230	80	287	156	103	212	255	225	419	23	163	265	29	273	114	231	59	149	82	41	11	9
GCF_003439415.1	RM	4504	4492	172	53	216	79	289	153	102	212	238	235	436	21	170	244	27	278	120	225	65	177	95	49	17	10
GCF_003469715.1	RM	4602	4587	172	55	216	79	284	157	101	216	244	239	440	23	169	241	26	283	117	230	70	172	97	47	16	7
GCF_003469775.1	RM	4286	4249	169	50	225	82	281	147	110	212	246	220	397	23	165	250	28	269	111	214	60	148	81	30	15	14
GCF_007896565.1	RM	4439	4434	169	51	222	79	286	150	104	210	241	226	427	23	169	255	26	278	118	221	65	154	86	33	16	9
GCF_009678385.1	RM	4385	4371	165	50	221	82	272	145	101	214	232	227	430	20	163	235	33	271	120	209	50	165	74	35	11	13
GCF_013267615.1	RM	4107	4102	175	46	222	81	282	143	110	209	219	189	419	18	164	240	26	273	109	210	51	143	60	22	10	9
GCA_008680675.1	RM	4115	4109	181	45	222	83	292	150	108	205	232	200	406	16	159	244	36	269	107	212	42	147	84	18	9	39
GCF_003436875.1	RM	4287	4279	169	47	223	78	277	142	106	207	231	218	398	20	172	244	33	268	122	224	57	161	62	24	12	13
GCF_003468605.1	RM	4195	4186	167	46	224	79	284	146	109	213	226	211	422	21	168	231	29	259	109	209	56	160	74	31	12	12
GCF_009678635.1	RM	4249	4227	168	45	226	80	284	143	110	209	237	205	425	20	167	233	28	277	117	214	46	154	79	42	11	13
GCF_900445525.1	RM	4073	4065	164	48	225	79	279	140	108	208	215	206	432	18	169	244	27	260	110	207	43	149	49	23	10	12
GCF_000307435.1	RM	4498	4468	174	51	215	81	280	151	100	211	257	246	441	20	167	247	32	289	115	217	51	161	107	32	11	30
GCF_003635485.1	RM	4422	4418	174	46	221	83	280	149	109	217	230	224	415	19	165	238	34	274	132	213	57	184	84	47	20	12
GCF_003471825.1	RM	4661	4645	171	54	217	81	286	158	103	218	250	249	448	25	167	241	28	287	126	236	79	177	102	45	19	10
GCF_004167065.1	RM	4380	4373	165	50	221	82	273	146	101	214	235	228	428	20	160	238	33	270	121	210	49	165	78	39	11	14
GCF_009024595.1	RM	4446	4441	169	51	223	79	286	149	104	211	242	226	428	23	170	254	26	277	118	221	65	153	86	33	16	9
GCF_009677335.1	RM	4932	4919	174	57	216	82	294	162	102	214	249	262	456	23	169	255	26	285	136	231	65	164	128	60	21	24
GCF_000699805.1	RM	4652	4633	180	47	225	80	289	153	107	217	267	261	401	21	173	261	33	275	137	243	66	167	111	28	20	32
GCF_009677435.1	RM	4508	4484	171	50	216	78	276	148	118	211	237	252	391	19	169	244	32	275	142	228	60	146	90	36	15	11
GCF_902387045.1	RM	4186	4177	171	46	224	81	279	141	106	211	232	218	401	20	161	250	27	278	116	217	54	153	65	15	7	17
GCF_003437475.1	RM	4416	4405	172	49	217	81	277	148	101	209	256	224	426	23	169	241	33	278	115	220	65	162	82	29	18	13
GCF_006149185.1	RM	4133	4122	171	47	221	83	281	146	113	210	223	224	405	18	162	244	27	271	114	211	52	140	63	23	7	7
GCF_012851305.1	RM	4563	4554	172	53	217	81	273	151	112	214	266	257	399	21	164	246	35	283	138	227	68	163	104	24	14	26
GCF_001405775.1	RM	4188	4146	172	44	227	78	283	145	106	212	233	210	412	20	164	249	27	279	109	213	56	146	57	22	7	9
GCF_006739545.1	RM	4319	4313	165	50	219	87	273	148	102	209	221	230	418	20	158	233	31	272	119	202	49	149	125	38	13	57
GCF_009677235.1	RM	4420	4407	165	50	221	82	272	147	101	214	237	231	429	20	160	239	33	273	120	211	49	165	83	42	11	15
GCF_900683725.1	RM	4420	4415	176	49	219	80	288	155	106	209	237	214	408	18	164	253	25	274	120	211	54	156	109	46	11	31
GCF_000307455.1	RM	4229	4205	171	48	217	80	284	152	102	209	223	213	419	19	167	239	27	272	114	213	62	159	75	35	12	5
GCF_002160095.1	RM	4294	4283	171	54	217	79	275	147	104	211	247	208	415	18	161	246	30	271	124	230	51	154	60	22	8	13
GCF_003434625.1	RM	4367	4359	174	47	217	81	276	154	100	214	248	242	430	18	168	243	33	272	114	207	54	159	85	31	12	9
GCF_003459965.1	RM	4335	4326	174	49	218	83	287	155	108	210	234	209	424	19	163	249	36	288	110	221	57	160	80	31	17	15
GCF_009025675.1	RM	4472	4467	169	51	222	81	288	150	104	212	243	227	427	23	170	254	26	280	117	222	65	156	89	33	17	11
GCF_000157035.2	RM	4413	4396	169	53	224	83	289	150	116	212	245	224	426	26	169	245	27	271	122	220	63	148	77	35	13	12
GCF_002272965.1	RM	4186	4177	171	46	224	81	279	141	106	211	232	218	401	20	161	250	27	278	116	217	54	153	65	15	7	17
GCF_003472045.1	RM	4168	4156	167	48	223	79	285	149	108	210	223	213	416	21	168	236	28	257	108	209	52	159	78	28	9	20
GCF_002257605.1	RM	4522	4509	175	57	217	81	282	161	101	211	237	245	425	25	165	249	28	278	122	226	65	155	105	42	15	16
GCF_003635365.1	RM	4589	4584	172	50	218	81	280	149	101	208	259	250	444	23	173	249	32	281	118	228	59	169	77	34	20	8
GCF_003635425.1	RM	4471	4463	173	48	220	79	283	151	102	212	249	213	409	22	167	249	34	260	126	212	59	161	97	33	18	12
GCF_007896775.1	RM	4453	4448	169	51	222	79	286	149	104	211	242	227	427	23	169	254	26	279	117	221	66	156	88	33	17	10
GCF_009677035.1	RM	4648	4640	171	52	226	90	285	145	106	213	245	248	432	27	170	239	28	268	121	223	70	165	106	54	20	15
GCF_009677065.1	RM	4459	4430	170	48	216	78	276	148	118	208	234	253	391	19	168	243	32	276	140	228	60	148	87	33	17	11
GCF_009678425.1	RM	4451	4436	164	50	224	82	273	145	101	214	236	229	430	20	161	239	33	269	123	210	50	165	86	45	13	14
GCF_000307475.1	RM	4390	4378	169	53	224	83	288	151	115	212	243	223	427	26	168	245	27	272	120	222	63	145	81	35	13	12
GCF_003635435.1	RM	4246	4233	161	51	217	79	277	145	104	210	229	220	423	20	159	231	31	270	124	213	50	161	76	24	14	16
GCF_009677485.1	RM	4496	4488	174	48	223	84	289	146	111	213	242	223	440	20	161	251	29	278	126	224	58	154	84	39	18	7
GCA_000013845.2	RM	2659	2659	118	126	161	99	198	134	81	224	163	113	156	20	94	116	18	179	133	126	28	71	112	22	3	92
GCF_001949465.1	RM	3242	3233	132	144	189	111	247	145	83	237	203	142	199	25	108	144	26	216	166	154	45	79	51	20	5	25
GCF_003181505.1	RM	3455	3451	135	154	188	108	235	149	91	240	220	166	211	26	116	152	22	212	163	158	43	84	65	55	6	7
GCF_003181655.1	RM	3220	3220	134	143	188	108	231	146	88	242	199	153	187	25	110	148	22	206	156	154	41	86	49	38	5	9
GCF_003181735.1	RM	3187	3180	133	140	192	109	232	146	89	239	220	148	196	24	109	143	23	210	163	150	40	92	28	15	6	9
GCF_900461395.1	RM	2638	2635	109	124	153	100	197	128	74	226	162	113	178	23	98	110	17	177	126	126	29	69	107	20	3	82
GCF_900604545.1	RM	3341	3332	135	136	184	110	244	151	83	238	219	144	197	27	113	145	23	214	167	158	41	89	61	53	1	11
GCF_902459515.1	RM	2679	2676	119	125	162	99	197	134	79	225	159	113	165	22	96	119	18	182	131	126	33	73	110	13	4	99
GCF_003181415.1	RM	3061	3056	134	138	192	109	247	145	89	234	197	131	186	24	104	142	24	208	156	150	41	86	35	23	6	12
GCF_003181955.1	RM	3297	3288	140	137	196	103	229	145	87	244	204	155	193	26	106	144	25	214	156	150	44	93	65	42	7	23
GCF_900461235.1	RM	2739	2735	119	128	165	105	199	132	79	226	161	123	163	21	93	112	17	182	132	125	28	75	116	16	4	101
GCF_902166025.1	RM	2984	2982	139	129	190	107	246	144	88	237	195	121	195	22	98	141	23	196	148	158	31	74	42	25	1	16
GCF_001304735.1	RM	2996	2995	130	127	190	108	257	144	88	244	194	119	190	23	106	142	23	198	154	149	36	80	43	25	2	16
GCF_002012325.1	RM	3595	3591	139	163	196	108	241	152	89	245	219	166	219	28	112	154	22	214	168	154	53	89	94	77	7	9
GCF_003181355.1	RM	3433	3430	136	151	189	108	231	144	87	245	220	167	211	28	113	146	22	222	167	160	50	89	63	53	3	8
GCF_003181405.1	RM	3559	3554	139	157	188	110	238	148	91	242	227	182	219	26	115	151	23	212	167	164	44	84	72	58	6	11
GCF_003350945.1	RM	2941	2937	135	125	192	105	233	145	93	234	182	119	175	22	103	141	23	202	144	144	29	69	77	25	4	51
GCF_004116045.1	RM	2536	2536	112	119	160	100	188	136	79	215	155	111	158	20	91	111	20	174	135	126	25	65	51	23	4	28
GCF_004116125.1	RM	2542	2542	112	119	160	100	187	136	79	224	158	110	157	20	91	111	20	174	135	126	26	65	49	23	4	26
GCF_011068425.1	RM	3117	3107	138	141	199	107	232	145	85	237	197	143	191	27	104	145	23	210	148	147	39	88	50	21	7	24
GCF_901482515.1	RM	2685	2681	118	125	166	101	198	132	78	226	160	118	159	21	93	112	19	178	132	127	29	65	115	19	3	98
GCF_002161405.1	RM	2934	2925	136	126	186	104	217	145	82	236	175	141	173	23	103	139	21	201	150	147	34	78	33	10	4	23
GCF_003181705.1	RM	3537	3534	136	157	188	108	230	144	88	247	221	172	218	30	114	146	22	226	170	158	58	93	67	56	8	9
GCF_004116135.1	RM	2546	2546	112	119	160	100	187	136	79	224	158	111	159	20	91	110	20	174	134	125	26	65	52	23	4	29
GCF_005844105.1	RM	2984	2975	130	130	189	108	252	147	87	236	190	123	188	25	106	143	24	208	153	152	36	72	23	17	4	5
GCF_900461295.1	RM	3353	3346	117	141	166	107	178	129	74	233	189	164	200	26	101	132	20	191	142	143	46	69	282	33	10	245
GCF_900475545.1	RM	2880	2878	131	124	189	108	251	146	85	235	181	119	172	23	104	144	24	198	150	147	32	74	23	16	3	7
GCF_900604525.1	RM	3135	3130	134	136	192	112	257	154	86	238	208	125	184	24	118	151	25	212	150	157	38	81	23	20	3	5
GCF_902386435.1	RM	2986	2983	136	135	192	107	245	145	86	232	185	130	176	20	101	141	23	193	153	144	32	74	45	38	3	8
GCF_001579765.1	RM	3237	3231	132	150	190	109	241	147	84	239	209	143	196	27	109	148	26	222	163	157	45	81	45	12	5	29
GCF_003181995.1	RM	3118	3115	139	135	189	108	246	145	91	240	198	133	203	26	109	146	23	206	157	154	40	86	42	21	7	17
GCF_011062905.1	RM	2957	2956	130	133	190	107	248	148	87	238	197	117	179	24	104	143	26	198	155	146	34	71	31	26	2	8
GCF_000512415.1	RM	2929	2923	139	134	189	107	232	146	89	236	188	121	177	22	102	143	22	197	151	154	32	71	37	22	1	16
GCF_001949315.1	RM	3339	3331	141	137	196	113	256	149	89	243	213	143	198	24	113	155	24	216	160	154	41	80	65	42	3	19
GCF_900447035.1	RM	2664	2660	118	124	160	99	198	134	80	226	163	112	163	21	95	118	18	182	132	125	30	76	108	13	4	96
GCF_000171195.1	RM	3127	3125	133	135	192	111	247	147	86	231	204	151	177	23	106	142	23	203	156	158	32	81	61	37	3	24
GCF_006454475.1	RM	3253	3251	138	148	188	110	230	146	89	243	205	151	196	27	112	152	22	210	161	160	38	87	46	37	4	8
GCF_900478015.1	RM	2868	2868	131	125	184	106	233	143	82	233	181	113	184	22	103	139	23	195	153	152	33	71	25	22	1	8
GCF_001406415.1	RM	2957	2953	135	136	185	106	249	146	87	237	193	124	188	25	106	145	23	199	156	150	34	79	16	10	2	6
GCF_001854085.1	RM	2986	2983	136	135	192	107	245	145	86	232	185	130	176	20	101	141	23	193	153	144	32	74	45	38	3	8
GCF_003181395.1	RM	3194	3188	142	134	193	110	258	151	90	242	198	137	207	26	113	150	23	218	159	156	40	95	43	21	6	19
GCF_003203455.1	RM	3324	3320	136	145	191	108	251	144	89	240	216	155	203	28	112	151	24	208	166	157	43	83	60	45	4	12
GCF_004115725.1	RM	2538	2538	112	119	160	100	187	136	79	224	158	110	157	20	91	110	20	174	135	126	26	65	45	23	4	22
GCF_004116145.1	RM	2551	2551	112	119	160	100	187	136	79	224	160	111	159	20	91	110	20	173	135	128	26	66	50	23	4	27
GCF_004329615.1	RM	2919	2919	131	131	186	107	238	146	87	239	179	119	185	24	110	137	23	194	154	147	34	76	21	18	3	5
GCF_900461145.1	RM	2820	2813	122	125	160	100	188	129	79	230	169	141	158	23	104	115	21	185	132	126	31	89	136	29	7	111
GCF_902166135.1	RM	2842	2835	141	128	181	105	223	148	89	232	174	122	170	22	105	137	23	197	147	141	29	72	43	10	3	32
GCF_902459455.1	RM	3248	3241	132	141	188	106	255	144	86	238	206	146	225	27	105	143	23	216	160	151	49	89	37	25	7	9
GCF_000009685.1	RM	2731	2731	129	125	182	104	233	143	89	228	170	110	185	21	98	127	21	183	143	138	33	65	31	20	2	12
GCF_001949375.1	RM	3222	3211	131	143	190	110	243	149	85	240	200	140	180	24	109	144	25	218	162	152	37	79	59	22	6	31
GCF_001949635.1	RM	3290	3283	142	138	194	113	251	148	88	241	204	141	194	24	112	155	24	218	160	151	43	82	58	31	3	23
GCF_004116225.1	RM	2542	2542	112	119	160	100	187	136	79	224	160	110	157	20	91	110	20	173	135	127	26	66	43	23	4	20
GCF_004329605.1	RM	2818	2814	133	125	188	106	243	144	86	234	183	110	175	23	103	147	23	197	156	145	32	70	12	8	2	2
GCF_005844665.1	RM	2708	2702	118	124	155	99	194	132	79	227	167	116	165	21	96	119	18	182	132	122	34	81	79	22	4	58
GCF_900447085.1	RM	2857	2852	138	128	185	105	239	147	89	233	182	118	187	23	104	141	23	193	151	146	30	83	14	7	1	9
GCF_900447105.1	RM	2748	2744	120	129	163	100	200	133	81	223	168	116	160	21	96	118	18	183	133	130	31	81	117	22	5	96
GCF_900447125.1	RM	3397	3388	134	145	197	111	222	143	87	231	219	151	191	27	104	145	23	220	153	154	45	86	111	50	7	57
GCF_900461135.1	RM	2756	2753	115	130	162	99	189	131	77	229	169	126	166	21	95	112	17	177	134	128	29	80	135	31	4	106
GCF_003181455.1	RM	2910	2904	132	129	186	106	253	144	86	239	189	111	181	24	106	138	23	192	148	145	33	77	21	18	5	5
GCF_003181595.1	RM	3001	3000	139	132	192	107	254	150	88	240	195	116	192	25	106	143	24	196	160	152	32	71	25	24	1	3
GCF_900461155.1	RM	2805	2798	123	124	179	100	208	142	81	226	167	121	173	22	93	128	23	186	146	136	28	71	118	26	3	90
GCF_003181615.1	RM	3576	3573	134	161	191	108	232	145	91	246	227	179	202	25	115	149	22	222	169	159	59	90	73	54	6	17
GCF_010994425.1	RM	3213	3205	132	142	191	109	251	145	83	237	206	142	198	26	108	146	24	211	156	152	41	82	49	39	6	11
GCF_900447095.1	RM	2676	2675	120	125	161	100	197	133	80	225	162	114	166	21	96	118	19	183	132	126	30	80	105	13	4	94
GCF_901523095.1	RM	2674	2672	116	125	155	99	194	133	77	228	160	116	166	21	95	118	19	180	131	127	28	76	114	11	4	104
GCA_001913905.1	RM	3109	3104	134	133	193	110	257	140	85	238	201	123	203	23	108	137	24	209	158	148	36	83	37	30	4	7
GCF_002018235.1	RM	3003	3002	140	127	191	111	262	146	88	238	202	115	176	22	104	138	23	199	154	143	33	87	26	19	4	7
GCF_003628405.2	RM	3013	3012	134	130	190	107	230	148	91	235	199	130	197	34	106	147	22	202	161	150	38	75	27	16	2	10
GCF_004329595.1	RM	2969	2966	132	132	191	108	249	147	86	237	186	120	187	23	103	138	23	200	155	147	34	81	32	26	3	8
GCF_013305215.1	RM	3045	3040	130	128	195	109	246	148	87	240	184	136	193	24	106	137	24	207	154	145	32	75	33	10	7	18
GCF_000255475.1	RM	3155	3144	137	139	185	107	239	146	88	234	201	129	213	26	103	143	24	209	158	153	40	89	30	24	5	4
GCF_002355795.1	RM	2797	2789	132	123	182	102	221	138	83	236	177	124	162	22	101	136	22	192	138	138	34	75	32	19	3	13
GCF_003181535.1	RM	3134	3133	136	140	190	109	248	144	88	237	199	134	189	26	108	150	24	209	149	151	39	77	45	29	6	11
GCF_004116235.1	RM	2555	2555	112	119	160	100	188	136	79	224	160	111	158	20	92	110	21	174	135	127	26	66	49	23	4	26
GCF_900447075.1	RM	3275	3274	139	141	193	106	252	150	88	236	210	137	203	29	112	143	23	208	163	150	37	86	60	48	8	12
GCF_000243175.1	RM	3183	3170	138	137	188	106	250	146	88	237	208	138	207	24	109	149	25	214	161	155	37	78	42	31	3	11
GCF_003181675.1	RM	3031	3026	139	138	191	108	254	149	88	236	197	124	186	23	104	144	26	202	154	153	33	75	27	9	3	14
GCF_902166005.1	RM	2784	2775	125	126	175	104	214	142	86	234	174	120	156	20	102	129	18	190	148	138	29	63	62	12	3	46
GCA_902166765.1	RM	2641	2575	135	120	181	106	216	141	87	224	163	102	149	18	96	135	21	180	141	142	28	63	10	7	1	4
GCF_000013285.1	RM	2879	2868	132	127	189	109	235	146	87	236	182	119	186	23	105	138	23	196	151	148	31	69	28	26	2	3
GCF_003181475.1	RM	3480	3477	135	156	191	107	235	152	88	240	222	175	211	25	116	150	23	216	162	160	41	86	69	59	6	7
GCF_003181745.1	RM	3317	3312	138	145	190	108	251	144	89	240	216	151	194	26	114	148	25	212	160	158	40	82	57	39	5	13
GCF_901482475.1	RM	3201	3195	132	137	189	108	240	145	83	239	211	136	189	26	109	145	23	205	161	149	42	101	40	28	5	11
GCF_004116155.1	RM	2542	2542	112	119	160	100	186	136	79	224	160	110	158	20	91	111	20	173	135	127	26	66	43	23	4	20
GCF_006409095.1	RM	3092	3090	134	141	189	109	223	141	90	241	197	138	179	26	104	143	20	199	165	150	42	85	39	20	7	17
GCF_900447135.1	RM	3069	3067	132	134	189	109	254	150	88	236	200	132	188	24	102	145	24	214	154	157	39	77	39	26	3	12
GCF_002128585.1	RM	2109	2100	82	34	155	95	112	111	68	192	130	117	122	20	65	100	30	153	90	86	20	51	93	33	6	55
GCF_002128605.1	RM	1966	1958	83	33	160	95	111	115	65	197	118	102	119	18	66	99	30	155	87	83	19	46	86	19	6	62
GCF_002128705.1	RM	2175	2167	87	36	156	97	114	116	67	194	128	116	126	20	63	99	29	154	97	87	19	48	112	43	7	67
GCF_003316895.1	RM	2084	2081	77	33	164	95	119	91	66	190	128	109	107	14	65	98	24	162	96	82	19	51	206	28	3	146
GCF_009649445.1	RM	1944	1938	75	34	157	98	111	91	66	190	131	109	119	14	61	97	19	162	95	90	20	47	60	20	6	28
GCF_012971115.1	RM	1959	1939	72	33	152	96	121	85	67	192	114	107	118	15	60	89	19	166	97	72	17	41	74	29	4	41
GCF_012971125.1	RM	2031	2017	72	33	154	96	120	85	67	192	116	107	119	15	60	89	19	168	102	72	17	42	111	37	5	68
GCA_009733615.1	RM	2172	2168	85	35	178	100	118	117	73	188	143	112	127	15	71	94	32	165	95	89	24	45	61	28	4	27
GCF_000236455.2	RM	2053	2045	83	36	149	98	106	117	65	187	118	108	108	16	63	94	28	152	92	88	18	35	134	10	2	124
GCF_001618905.1	RM	2183	2174	87	33	157	95	111	117	65	193	121	109	137	14	68	96	29	152	89	87	20	38	202	27	3	170
GCF_002128745.1	RM	1969	1961	82	33	158	95	109	115	65	196	118	101	119	16	66	99	30	155	88	83	19	47	94	19	6	67
GCF_002253975.1	RM	2176	2165	80	39	172	95	113	115	69	188	126	114	117	14	72	99	29	159	94	85	23	47	91	24	5	64
GCF_000439275.1	RM	1982	1973	75	32	157	96	102	81	60	190	120	105	122	14	64	88	19	151	94	86	23	55	86	25	4	42
GCF_001657495.1	RM	1984	1982	75	36	159	95	115	106	65	189	122	110	102	13	56	82	28	156	94	81	17	50	127	26	5	90
GCF_002128615.1	RM	2048	2045	79	35	160	96	113	102	67	194	118	119	127	16	63	99	26	153	93	84	18	42	85	27	5	57
GCF_002221655.1	RM	1925	1919	83	37	161	96	108	90	57	189	124	103	117	14	61	99	26	162	98	88	18	45	81	14	1	51
GCF_003316935.1	RM	2086	2078	77	33	164	95	119	89	66	190	129	107	105	14	66	97	24	164	96	82	20	47	202	28	3	143
GCF_003703875.1	RM	2034	2030	76	38	154	93	113	88	78	188	133	113	121	15	63	98	25	164	92	83	18	46	103	21	7	73
GCF_009733645.1	RM	2159	2152	84	35	177	100	118	118	73	190	141	110	126	15	71	94	32	166	95	88	24	42	59	27	4	26
GCF_002253905.1	RM	2193	2181	80	39	174	95	117	116	69	188	126	115	115	13	72	100	29	161	93	85	22	40	110	24	3	83
GCF_012971185.1	RM	1977	1959	72	33	152	96	121	85	67	192	115	106	119	15	60	88	19	166	97	73	17	42	83	36	5	42
GCF_002128715.1	RM	1942	1930	77	37	144	95	114	80	68	189	123	107	108	18	59	82	25	153	92	79	18	53	79	21	6	55
GCF_011009765.1	RM	1919	1911	71	34	151	97	106	87	64	189	114	98	115	15	58	78	22	157	97	83	17	43	119	17	3	92
GCF_000159475.2	RM	2066	2057	79	36	157	96	113	115	65	191	124	111	104	14	58	90	28	154	95	84	18	40	140	28	5	97
GCF_003719715.1	RM	1767	1743	73	32	145	93	116	85	66	186	114	98	103	14	60	89	23	153	88	80	18	32	44	9	2	35
GCF_002253785.1	RM	2198	2187	80	41	172	96	116	115	69	188	126	114	115	14	72	99	29	160	94	85	23	48	105	24	5	78
GCF_001688685.2	RM	1896	1890	81	37	161	96	108	90	57	189	122	98	116	14	61	98	26	160	96	88	18	44	81	14	1	51
GCF_002128495.1	RM	2175	2167	76	35	149	95	118	95	68	193	135	125	121	17	65	94	24	162	93	85	18	55	106	47	7	57
GCF_002128555.1	RM	2151	2142	82	35	156	97	117	112	67	191	130	123	124	19	64	101	30	160	94	85	20	53	99	36	9	61
GCF_002128765.1	RM	2464	2454	94	39	159	95	130	117	68	196	140	134	131	19	74	99	31	162	102	88	22	59	148	55	9	84
GCF_002253875.1	RM	2208	2195	79	39	172	95	116	115	69	190	127	117	115	14	72	99	29	159	94	85	23	42	111	24	5	84
GCF_002254255.1	RM	2226	2212	81	41	175	96	117	118	69	191	128	114	116	14	76	110	29	161	93	88	23	41	99	24	5	72
GCF_012971095.1	RM	2008	1993	72	33	154	96	121	85	67	192	115	105	119	15	60	88	19	168	100	71	17	41	102	30	4	67
GCF_000168255.1	RM	2173	2168	71	41	160	95	114	87	65	191	132	109	130	14	67	96	23	164	94	88	19	52	138	47	2	71
GCF_002128655.1	RM	1997	1989	83	34	160	96	113	117	66	198	120	104	119	16	67	99	30	156	90	83	20	47	79	13	6	63
GCF_002253765.1	RM	2207	2195	80	39	172	95	116	115	69	188	126	115	115	14	72	99	29	159	94	85	22	47	109	24	5	82
GCF_009649535.1	RM	2045	2042	87	38	163	100	148	115	66	191	142	103	111	15	62	96	28	167	99	96	19	50	40	20	3	17
GCF_900093565.1	RM	2017	1997	72	35	155	98	105	81	60	190	129	113	113	13	64	92	20	152	92	87	19	50	58	28	6	20
GCF_003061685.1	RM	2006	1998	80	38	158	97	112	115	67	190	124	109	103	14	58	90	28	155	93	84	17	39	126	27	5	84
GCF_009184725.1	RM	2021	2013	81	37	158	97	110	116	64	190	120	101	101	15	55	90	28	155	91	86	17	43	158	17	6	124
GCF_012971085.1	RM	2030	2009	72	33	153	96	121	85	67	192	116	108	119	15	60	88	19	168	100	71	17	42	106	36	6	63
GCF_009649545.1	RM	2014	2002	78	37	160	99	108	91	60	192	127	108	118	13	67	90	19	159	103	86	23	52	56	16	4	36
GCF_002128525.1	RM	2236	2230	83	36	157	96	114	116	65	192	139	135	114	17	70	102	30	163	94	90	23	55	108	33	7	75
GCF_003053005.1	RM	2074	2071	76	41	156	97	105	88	64	188	131	112	117	14	74	95	22	156	106	89	18	43	82	25	4	47
GCF_009649605.1	RM	2021	2016	80	36	147	95	113	91	75	188	128	110	113	16	64	91	23	160	96	87	19	51	81	25	4	50
GCF_009649645.1	RM	2067	2060	72	35	157	99	107	82	60	191	129	115	116	14	65	92	20	153	95	88	20	57	76	29	6	35
GCF_012971035.1	RM	1955	1938	72	33	153	96	120	85	66	191	115	102	117	15	59	88	19	167	101	73	17	41	98	31	5	62
GCA_000712565.2	RM	1993	1992	82	36	170	101	105	95	74	195	127	127	140	13	64	100	24	160	97	86	20	44	54	14	3	33
GCF_002253965.1	RM	2172	2160	80	39	172	95	115	115	69	189	126	115	114	13	72	99	29	160	94	85	23	42	84	24	5	57
GCF_009649505.1	RM	2058	2055	86	38	162	101	148	113	66	191	145	107	111	15	62	98	28	165	100	97	19	49	43	20	4	19
GCF_000712555.1	RM	2105	2079	82	38	153	106	114	95	73	195	124	123	117	15	64	96	23	163	105	89	19	49	56	18	4	30
GCF_009649095.1	RM	2002	1996	78	32	165	96	116	92	67	189	133	113	116	14	62	96	22	164	97	82	20	47	80	36	3	40
GCF_901971765.1	RM	2183	2176	88	35	153	97	112	115	66	190	120	102	104	13	59	91	29	151	90	86	19	34	303	10	3	282
GCF_001046835.1	RM	1956	1947	79	35	157	96	112	115	64	189	122	103	101	14	55	90	28	154	91	84	17	38	123	19	5	90
GCF_002128485.1	RM	2026	2012	74	34	145	96	101	89	65	195	125	122	117	14	63	83	22	148	94	82	19	44	104	28	8	72
GCF_006874665.1	RM	2119	2111	75	37	143	92	104	89	65	192	128	115	127	17	63	91	23	148	96	85	17	45	171	42	5	128
GCF_013348825.1	RM	2104	2098	72	37	157	96	104	89	68	190	122	113	116	17	72	94	22	154	92	83	20	51	176	21	6	147
GCF_001889975.1	RM	2223	2216	82	42	152	98	115	124	64	200	124	121	113	16	63	103	29	152	97	86	18	56	197	20	10	168
GCF_003061745.1	RM	1987	1978	80	35	157	97	113	115	64	190	124	109	103	14	58	90	28	155	95	84	17	38	105	27	5	66
GCF_004208615.1	RM	2023	2014	79	37	157	96	113	116	65	190	122	109	103	14	57	90	28	154	94	84	18	40	134	26	5	92
GCF_003025345.2	RM	5643	5643	334	58	532	136	248	272	314	287	473	141	342	111	227	326	130	482	270	393	139	154	59	43	14	14
GCF_001449385.1	RM	5878	5874	335	63	533	134	242	278	315	299	482	170	349	117	233	343	133	477	268	405	156	146	119	46	16	66
GCF_001449965.1	RM	5807	5807	331	60	539	136	243	269	313	296	476	161	348	115	228	324	128	477	272	392	146	145	83	69	10	12
GCF_001450465.1	RM	5841	5838	333	62	532	134	241	276	314	296	480	161	347	118	233	342	133	478	265	398	148	145	124	56	18	60
GCF_001280755.1	RM	5831	5831	337	64	524	134	231	273	309	291	489	169	352	118	240	350	131	483	272	394	156	144	73	47	12	15
GCF_001450165.1	RM	6174	6170	332	71	538	135	246	278	315	305	497	206	349	122	236	344	133	480	275	405	177	152	150	61	25	74
GCF_001451945.1	RM	6401	6401	346	66	564	135	253	280	347	300	526	182	359	119	240	373	147	506	288	406	164	174	168	84	18	75
GCF_900706985.1	RM	5910	5908	342	62	528	140	243	277	315	297	481	172	349	120	242	338	132	492	275	397	140	147	91	60	13	27
GCF_001454675.1	RM	5949	5946	338	59	541	136	251	272	345	298	494	169	349	117	229	331	150	500	285	394	130	163	81	61	9	15
GCF_001909445.1	RM	6187	6185	344	66	543	134	250	278	349	296	513	188	358	122	233	354	146	510	277	401	168	167	100	64	18	25
GCF_003057595.1	RM	5906	5906	348	62	537	136	251	273	346	294	497	172	347	112	233	340	140	502	275	401	144	156	73	51	12	19
GCF_003837245.1	RM	6068	6062	340	62	544	137	252	272	344	301	500	186	350	125	231	333	147	504	284	396	142	165	85	62	12	16
GCF_003968965.1	RM	5997	5993	346	62	543	138	249	269	338	294	487	174	351	116	230	333	131	491	279	398	157	146	92	60	12	23
GCF_006971785.1	RM	6160	6157	344	70	536	137	251	279	312	296	507	193	346	126	232	345	131	491	282	403	161	168	106	57	17	40
GCF_001452985.1	RM	6022	6018	334	62	537	137	246	271	337	294	488	173	347	116	231	329	130	484	277	404	151	152	115	67	14	40
GCF_003839025.1	RM	6143	6141	333	68	532	135	248	277	319	299	497	182	349	128	231	338	129	481	279	399	160	153	125	89	19	20
GCF_003839875.1	RM	5923	5920	341	62	526	138	244	274	315	298	484	171	351	118	242	335	133	498	275	396	141	148	95	62	13	29
GCF_000017205.1	RM	6031	6024	336	63	531	135	245	278	312	298	498	195	346	117	242	350	134	488	273	401	164	151	129	76	14	46
GCF_001294675.1	RM	5914	5912	343	61	527	138	243	275	310	299	487	170	350	118	238	335	129	495	276	397	138	150	97	61	13	33
GCF_002601815.1	RM	5882	5879	342	62	522	139	243	274	312	293	485	168	349	118	240	333	129	489	274	396	138	147	101	61	13	37
GCF_003032395.1	RM	6064	6058	346	63	558	136	256	280	344	298	508	176	354	111	234	349	146	506	286	406	158	157	92	53	12	36
GCA_901542305.1	RM	6072	6069	338	60	543	137	255	270	358	295	512	166	352	116	232	342	143	492	274	401	155	157	125	72	16	38
GCF_001280765.1	RM	5919	5917	343	64	523	139	247	279	312	293	488	171	346	120	244	337	131	490	276	409	141	147	77	60	13	13
GCF_001444975.1	RM	6149	6138	351	64	557	137	262	277	361	302	511	172	352	118	231	342	145	491	275	417	164	159	102	65	18	21
GCF_002563335.1	RM	5873	5871	341	62	523	138	244	274	312	293	483	169	350	118	240	333	129	489	274	397	139	147	84	60	13	20
GCF_000791105.1	RM	6486	6462	349	70	547	138	258	284	371	296	531	193	352	124	244	347	142	515	300	405	162	176	133	87	17	34
GCF_001280745.1	RM	5932	5929	340	61	542	136	254	274	356	295	505	161	347	116	230	339	142	485	271	401	152	155	90	58	15	18
GCF_001402955.1	RM	5928	5924	348	64	531	138	246	278	316	294	485	170	351	121	240	336	130	490	277	401	140	150	80	60	13	16
GCF_003411505.2	RM	5924	5919	347	64	551	136	251	285	328	299	488	167	348	118	241	350	137	486	272	416	154	149	84	50	13	25
GCF_001450355.1	RM	6313	6313	344	66	553	135	250	277	347	296	517	172	357	119	238	372	148	502	284	406	168	169	161	80	20	66
GCF_000790465.1	RM	6177	6155	345	72	537	135	250	277	314	298	506	188	350	127	231	345	129	490	284	408	154	170	96	57	17	30
GCF_000290955.1	RM	6784	6734	238	320	480	171	283	247	185	307	477	225	336	47	231	283	120	517	316	295	79	180	185	79	8	96
GCF_002148065.1	RM	6474	6473	237	317	461	164	280	239	175	298	482	238	328	49	204	275	114	484	296	293	74	159	191	110	13	63
GCF_002567955.1	RM	6087	6085	244	312	471	168	301	245	178	308	443	194	332	46	200	279	123	478	299	301	70	170	123	55	7	61
GCF_002568285.1	RM	6283	6282	242	316	498	172	297	244	190	306	470	192	348	46	224	289	134	517	311	310	51	170	102	44	5	51
GCF_013004265.1	RM	5795	5794	236	304	467	164	288	240	181	302	415	166	328	48	204	280	122	491	300	289	56	164	73	29	6	41
GCF_000398785.1	RM	6824	6749	238	318	481	171	283	247	184	308	485	227	335	47	232	284	119	521	317	299	79	185	169	77	8	83
GCF_000398945.1	RM	6200	6159	238	318	468	164	279	247	186	301	431	193	354	48	216	283	117	491	305	293	73	178	118	37	8	75
GCF_000833655.1	RM	7023	7022	241	322	463	169	278	242	182	302	491	265	341	48	218	280	118	494	312	296	73	179	454	151	11	255
GCF_002558005.1	RM	6003	6000	249	309	474	164	302	244	178	303	436	182	328	47	198	280	122	481	296	299	75	169	102	39	8	54
GCF_002561175.1	RM	6036	6032	240	307	475	165	298	244	186	305	432	178	339	47	210	278	126	502	306	293	66	196	100	27	7	66
GCF_001296435.1	RM	6247	6242	246	309	473	174	293	249	189	311	468	210	337	45	195	283	132	496	310	302	57	168	106	35	7	63
GCF_002148095.1	RM	6031	6029	238	302	469	163	283	248	186	306	437	176	338	48	215	280	123	492	302	287	56	181	120	52	5	64
GCF_002561375.1	RM	5941	5934	243	309	473	164	303	247	178	302	437	174	327	48	202	279	122	474	296	300	58	168	118	55	7	56
GCF_002025105.1	RM	6387	6384	240	321	478	168	284	237	178	299	465	228	335	45	204	287	115	497	321	294	55	157	192	106	7	66
GCF_002571315.1	RM	5762	5759	239	303	483	162	284	240	180	300	443	168	328	45	207	281	120	480	296	309	47	162	56	31	4	28
GCF_003399465.1	RM	6428	6427	245	317	500	168	307	250	189	306	477	189	352	45	230	290	134	525	315	318	64	174	114	36	7	67
GCF_008923585.1	RM	6048	6026	238	301	452	159	276	243	178	304	433	201	308	47	204	286	115	490	299	289	54	169	142	60	6	75
GCF_009025915.1	RM	6764	6759	247	314	478	176	295	250	187	313	484	245	342	48	197	282	129	498	315	310	58	170	138	47	8	81
GCF_002146845.1	RM	6124	6123	236	302	456	157	266	239	169	295	450	193	310	52	202	272	115	483	299	292	76	165	157	91	23	50
GCF_008682265.1	RM	6083	6080	243	306	470	159	280	238	178	301	442	203	318	48	211	297	127	497	302	302	53	165	99	44	9	54
GCF_008923675.1	RM	6085	6062	243	305	467	159	279	236	178	301	439	204	319	48	210	296	126	496	301	301	55	165	90	43	9	45
GCF_013267295.1	RM	6366	6361	236	304	461	172	271	241	171	310	438	228	321	48	192	277	114	483	311	292	52	158	111	34	7	70
GCF_000835025.1	RM	6750	6745	247	304	470	176	294	249	188	313	479	248	343	48	197	283	129	497	318	306	59	169	121	47	7	63
GCF_001429465.1	RM	6882	6869	248	318	478	177	296	249	187	315	495	253	350	47	197	282	133	507	320	309	60	173	112	47	8	55
GCF_002146785.1	RM	6666	6665	236	314	459	166	281	243	177	299	464	239	334	48	224	273	119	496	294	293	100	198	256	83	10	155
GCF_002998815.1	RM	6053	6052	235	300	479	163	279	247	187	303	447	190	312	46	223	282	128	509	309	300	54	173	113	51	5	56
GCF_008923705.1	RM	5770	5758	236	289	450	158	275	242	174	300	418	186	314	43	205	287	115	479	294	289	52	171	94	54	4	38
GCF_002147315.1	RM	7253	7252	249	319	514	176	303	252	190	309	510	234	366	46	239	297	138	551	324	322	81	192	259	62	8	158
GCF_002577445.1	RM	6101	6099	240	309	474	165	299	244	184	305	437	183	335	47	209	280	125	503	306	294	71	201	102	33	7	62
GCF_005048915.1	RM	5918	5917	235	307	466	162	276	246	184	307	432	182	324	48	202	278	113	493	300	301	55	160	98	38	7	51
GCF_005155285.1	RM	6841	6836	247	316	476	176	294	249	188	315	488	252	345	47	198	283	130	501	319	309	60	176	151	47	8	95
GCF_007829695.1	RM	6609	6604	247	315	474	166	295	245	188	310	481	234	340	49	194	280	130	495	317	302	60	171	133	40	8	88
GCA_001402735.1	RM	7238	7234	269	373	528	189	332	264	202	329	511	267	405	58	220	311	153	551	343	366	65	199	184	38	11	133
GCF_000292705.1	RM	6521	6516	237	309	460	172	272	241	172	311	454	241	325	48	195	277	115	486	314	292	54	162	120	47	8	65
GCF_002146425.1	RM	6283	6283	238	297	475	162	288	251	192	308	450	217	322	52	222	286	132	516	311	303	78	174	159	32	6	126
GCF_002911975.1	RM	6624	6623	243	306	468	167	276	245	170	301	464	233	338	50	207	286	119	493	299	294	71	178	217	114	12	90
GCF_004194455.2	RM	6167	6159	245	306	473	174	293	249	187	310	460	204	329	45	194	281	129	491	307	303	55	166	123	34	6	81
GCF_004194475.2	RM	6170	6134	244	305	473	174	294	247	186	309	459	204	329	44	193	280	127	488	305	302	55	165	120	34	6	78
GCF_000291195.1	RM	6157	6083	242	311	469	161	283	241	179	292	447	194	312	48	189	277	111	465	292	288	61	158	212	61	7	144
GCF_000399305.1	RM	6645	6561	233	323	477	163	279	242	181	298	478	233	354	47	211	283	118	496	309	302	63	171	244	108	10	129
GCF_001429475.1	RM	6773	6759	248	316	476	176	294	249	189	312	487	247	345	47	198	282	130	500	318	309	58	168	109	47	7	53
GCF_002146615.1	RM	6987	6980	249	318	481	176	297	249	187	315	494	254	351	50	198	283	131	507	321	309	62	173	191	47	10	132
GCF_002893565.1	RM	6771	6770	243	314	472	168	276	245	171	306	465	243	347	50	210	290	119	501	304	294	72	181	221	127	15	79
GCF_004006495.1	RM	5423	5420	230	291	451	162	265	236	172	293	393	169	289	46	190	271	105	460	291	281	42	154	51	29	6	22
GCF_002147335.1	RM	6719	6714	238	301	459	174	270	241	171	311	457	256	328	50	195	276	117	487	320	294	55	162	130	55	9	67
GCF_002559535.1	RM	6024	6022	243	309	474	168	301	245	178	305	442	187	336	47	198	279	121	479	297	299	63	170	112	49	7	54
GCF_002574935.1	RM	5799	5796	242	306	470	163	292	242	190	302	436	168	326	47	202	282	132	476	292	291	54	165	66	36	8	26
GCF_002575015.1	RM	5957	5956	243	308	474	164	303	245	178	300	435	178	328	46	199	279	123	477	298	300	67	166	100	39	6	54
GCF_001640965.1	RM	5895	5895	235	294	453	157	266	238	169	295	428	183	307	49	202	272	110	476	296	290	72	162	113	68	14	38
GCF_002550915.1	RM	5837	5833	238	304	474	163	286	239	181	302	421	169	328	47	209	279	120	493	299	288	56	190	73	32	6	37
GCF_003445395.2	RM	6852	6847	247	316	476	176	294	249	187	315	490	250	344	48	198	283	130	501	318	309	61	173	149	47	9	92
GCF_008923595.1	RM	6094	6065	240	306	470	159	279	238	180	303	440	203	315	48	210	297	127	497	302	302	53	165	90	44	9	45
GCF_002563045.1	RM	5993	5992	243	314	474	168	304	245	178	303	443	181	335	46	201	280	121	476	298	297	59	172	122	58	7	55
GCF_008368965.1	RM	6094	6090	237	314	483	162	293	246	184	316	449	191	334	49	211	284	114	503	315	289	50	179	83	38	8	46
GCF_000292455.1	RM	6642	6639	239	320	469	172	279	247	172	299	465	265	318	49	209	286	108	497	317	297	76	173	194	118	9	75
GCF_002558915.1	RM	6041	6039	240	308	474	166	300	244	183	305	435	181	337	47	211	278	124	504	306	297	68	196	100	29	7	66
GCF_002560875.1	RM	6007	6003	243	310	471	166	303	245	178	302	436	174	334	47	198	279	121	475	294	298	59	170	122	59	10	55
GCF_002577325.1	RM	5891	5888	233	301	496	162	282	245	184	303	441	169	334	45	218	283	128	503	298	301	45	170	73	28	4	44
GCF_003337755.1	RM	6820	6812	247	316	475	176	294	249	189	315	488	251	347	48	198	283	131	501	321	310	60	171	110	47	8	53
GCA_001584085.1	RM	6118	6115	238	306	496	161	294	246	184	316	459	195	346	48	220	290	128	502	307	309	59	179	50	23	7	27
GCF_001598095.1	RM	6638	6637	245	313	469	166	275	245	171	301	460	220	335	51	209	284	117	489	300	288	66	179	311	137	13	157
GCF_002078195.1	RM	5877	5874	249	308	477	167	293	247	192	299	441	169	317	49	206	293	135	488	303	303	57	163	90	28	5	61
GCF_002568595.1	RM	6066	6064	241	311	477	166	302	246	183	305	434	179	346	47	209	278	125	501	307	295	68	203	97	29	7	64
GCF_000021305.1	RM	5734	5731	232	300	457	158	268	239	172	294	404	184	302	44	195	273	111	471	293	284	57	148	75	45	7	29
GCF_000161715.1	RM	6803	6684	241	317	510	168	303	247	191	307	492	216	347	48	232	298	141	540	311	320	70	184	110	48	7	46
GCF_002550455.1	RM	6248	6247	246	316	487	169	310	253	190	304	454	177	360	45	215	275	137	503	317	311	62	194	114	35	5	71
GCF_008682285.1	RM	5900	5897	240	308	467	160	282	239	182	300	435	181	317	49	210	300	128	484	300	299	47	162	88	38	7	50
GCF_009498655.1	RM	6498	6482	237	310	461	172	272	241	171	311	455	242	328	47	195	278	116	487	315	291	55	163	90	48	8	35
GCA_003429225.1	RM	5871	5845	246	292	458	162	296	241	186	301	424	166	332	46	202	284	131	484	300	300	53	171	58	23	4	35
GCA_003429245.1	RM	5873	5845	246	292	458	162	296	241	186	301	424	166	334	46	202	284	131	484	299	301	53	170	57	23	4	34
GCF_002147325.1	RM	6532	6531	242	307	468	166	275	243	174	302	445	212	335	49	208	286	118	486	298	289	71	176	307	106	11	172
GCF_002148015.1	RM	6297	6293	244	314	470	166	276	237	180	307	447	224	335	46	204	279	122	482	305	295	58	164	240	40	11	181
GCF_002550745.1	RM	6396	6391	246	328	476	167	297	252	196	309	477	206	342	47	210	292	138	498	316	302	61	170	136	61	8	64
GCF_002562055.1	RM	5686	5683	240	299	482	163	289	240	191	302	431	163	323	44	202	287	128	481	295	298	48	152	46	21	5	28
GCF_008368805.1	RM	6449	6441	244	321	477	171	295	251	193	312	487	227	331	46	199	283	133	500	311	299	64	174	152	75	9	69
GCF_008682215.1	RM	6302	6302	239	309	462	158	280	253	184	308	430	219	327	46	216	300	124	495	311	299	69	171	191	31	7	149
GCF_902377655.1	RM	5734	5731	232	300	457	158	268	239	172	294	404	184	302	44	195	273	111	471	293	284	57	148	75	45	7	29
GCF_000191845.1	RM	2875	2867	289	41	215	70	84	117	110	186	308	117	161	22	128	159	39	230	116	201	53	126	21	18	10	10
GCF_003339915.1	RM	2949	2946	308	38	218	70	90	125	111	188	330	121	176	22	130	156	30	242	114	219	49	128	33	20	10	21
GCF_003340405.1	RM	2877	2870	299	39	211	70	90	112	110	186	303	123	167	22	133	153	38	231	116	203	52	121	21	19	9	9
GCF_003339875.1	RM	2820	2816	287	34	215	69	88	113	105	188	288	108	175	20	128	148	36	230	113	202	49	113	21	18	7	10
GCF_003340255.1	RM	3241	3237	322	40	223	72	91	127	115	191	345	144	173	22	132	161	38	244	121	226	64	140	46	31	13	20
GCF_902388285.1	RM	3240	3236	322	40	223	72	91	127	115	191	345	144	173	22	132	161	38	244	121	226	64	139	46	31	13	20
GCF_009875575.1	RM	3009	2999	288	40	208	70	83	117	102	188	313	132	171	22	131	158	30	240	116	204	53	128	42	36	7	12
GCF_003340015.1	RM	3186	3183	302	47	212	70	86	134	111	190	324	160	190	27	136	163	39	241	129	204	74	134	38	22	13	19
GCF_009875625.1	RM	2836	2831	285	38	208	68	82	114	104	184	295	121	159	21	129	149	34	223	115	202	53	111	45	28	9	19
GCF_000024265.1	RM	3116	3116	307	38	217	71	81	126	106	188	337	133	153	22	130	160	30	247	122	220	66	146	49	25	12	26
GCF_003340245.1	RM	3018	3014	337	37	218	71	89	127	109	191	338	125	176	21	131	159	32	250	116	225	52	129	29	18	7	16
GCF_003340165.1	RM	2973	2968	297	40	212	70	86	126	101	193	324	126	165	24	129	161	30	248	111	206	54	143	40	18	13	23
GCF_009755135.1	RM	3063	3058	313	39	224	70	98	132	107	183	330	127	183	25	132	170	31	250	117	224	53	140	30	26	6	16
GCF_003340395.1	RM	3189	3182	330	38	222	70	89	122	107	197	343	130	174	22	130	157	30	248	122	230	62	134	43	29	13	18
GCF_006351165.1	RM	2999	2989	298	47	210	68	80	122	111	186	317	127	160	27	133	157	42	231	119	204	53	124	41	26	17	15
GCF_009755145.1	RM	3048	3044	312	38	226	69	95	130	108	186	328	126	185	24	132	175	31	249	115	223	51	140	28	23	6	15
GCF_003339885.1	RM	3058	3054	300	41	218	70	89	129	106	189	329	134	179	23	131	163	32	246	116	215	54	134	50	24	13	30
GCF_003339945.1	RM	3122	3122	314	38	222	71	81	126	106	188	337	133	153	22	134	160	31	246	122	220	65	146	32	24	12	10
GCF_009875595.1	RM	2817	2813	285	38	209	68	84	115	104	184	293	120	158	21	129	148	34	222	113	202	53	114	38	20	7	22
GCF_003340045.1	RM	3166	3165	304	42	217	72	91	126	108	193	337	139	182	24	138	156	31	248	124	215	63	138	44	22	14	26
GCF_003340145.1	RM	2885	2883	310	36	217	71	82	117	106	186	316	113	160	18	132	156	30	240	111	208	45	126	29	20	5	14
GCF_003340005.1	RM	3148	3144	311	38	220	71	88	125	107	196	325	134	183	22	132	156	31	251	119	219	63	139	46	30	13	23
GCF_003340445.1	RM	3200	3197	313	46	216	68	93	128	117	187	349	137	173	25	136	163	42	249	126	218	66	136	37	22	15	17
GCF_003340465.1	RM	3083	3078	309	40	217	74	89	123	109	190	334	130	179	22	133	157	31	241	117	213	52	130	59	30	11	31
GCF_003339975.1	RM	3124	3124	313	38	222	71	81	126	106	188	337	133	153	22	134	161	30	246	123	220	65	146	32	24	12	10
GCF_009755105.1	RM	2836	2831	282	36	209	71	85	118	108	187	297	120	153	21	125	149	32	226	115	195	52	127	26	22	7	9
GCF_003340225.1	RM	3243	3239	324	40	223	72	91	127	115	191	345	144	173	22	132	160	38	244	121	226	64	139	46	31	13	20
GCF_003340065.1	RM	2849	2843	297	36	205	70	82	115	106	187	308	116	167	21	132	152	30	239	113	197	51	121	22	18	5	13
GCF_003340075.1	RM	3016	3010	301	41	209	69	85	118	110	187	321	125	158	22	130	157	40	236	123	214	63	133	32	25	11	15
GCF_003438525.1	RM	2933	2926	307	35	213	70	88	113	102	190	315	119	161	22	131	163	32	239	112	223	50	117	30	28	4	9
GCF_009875555.1	RM	2802	2791	284	37	208	68	83	115	105	184	294	121	158	21	130	150	34	223	112	201	53	111	34	18	7	20
GCF_003340105.1	RM	3128	3128	311	38	222	71	81	126	106	188	337	133	153	24	135	161	30	246	122	220	65	146	32	24	12	10
GCF_013315125.1	RM	1145	1143	25	27	86	62	90	58	36	150	63	64	71	7	47	57	11	57	38	53	18	56	10	12	3	0
GCF_013315145.1	RM	1236	1229	27	23	91	67	92	61	34	153	62	75	76	9	51	63	11	67	32	48	18	47	19	19	7	2
GCF_001953155.1	RM	1415	1404	28	29	91	68	97	62	36	153	68	85	81	9	57	62	12	70	40	51	24	56	49	42	10	8
GCF_002861125.1	RM	1138	1138	25	25	87	62	91	58	35	149	57	65	72	7	49	56	11	57	37	47	18	50	17	17	6	0
GCF_002862065.1	RM	1245	1243	25	26	88	62	91	59	35	151	65	82	76	7	50	56	11	60	38	47	18	44	32	32	7	1
GCF_000176475.1	RM	1304	1303	30	26	91	63	96	62	36	156	67	81	80	7	50	61	11	58	44	49	18	54	25	25	5	2
GCF_000263575.1	RM	1128	1127	26	25	87	62	88	58	37	151	54	65	75	7	49	59	11	57	36	47	18	37	13	12	4	0
GCF_002894125.1	RM	1356	1344	27	29	92	65	95	62	35	153	69	83	79	8	52	61	13	72	35	48	18	59	43	37	8	6
GCF_013315215.1	RM	1205	1200	27	25	91	65	95	60	35	152	58	68	79	8	52	59	12	65	36	47	18	40	15	17	6	2
GCA_902373565.1	RM	1275	1266	26	28	93	67	92	60	35	156	57	71	76	9	53	62	12	69	36	44	22	45	27	22	11	4
GCF_002861145.1	RM	1137	1137	25	25	87	62	91	58	35	149	57	65	72	6	49	56	11	57	37	47	17	50	17	17	6	0
GCF_013315135.1	RM	1107	1104	25	25	87	62	87	58	36	149	54	63	71	7	49	57	11	57	38	47	18	38	12	11	5	0
GCF_002884875.1	RM	1174	1165	27	23	92	64	91	60	36	152	53	66	71	8	49	60	11	62	33	48	18	37	12	14	6	1
GCF_013315195.1	RM	1118	1118	25	25	86	62	90	58	37	150	55	62	73	7	48	57	11	56	38	47	18	45	9	12	3	0
GCF_003408815.1	RM	1313	1300	27	27	92	65	92	60	36	156	71	79	76	8	53	59	12	69	32	48	18	57	28	24	5	6
GCF_002884795.1	RM	1279	1268	27	24	92	65	94	61	35	153	65	77	77	9	52	61	12	70	33	49	18	58	18	14	7	5
GCF_003293675.1	RM	1192	1192	25	25	86	62	91	60	37	150	63	79	75	7	50	58	11	59	36	47	18	44	24	23	6	2
GCF_000025205.1	RM	1273	1267	26	29	91	68	95	59	36	155	64	70	77	7	50	60	12	71	36	49	18	48	23	21	5	3
GCF_003397635.1	RM	1113	1113	25	26	86	62	90	58	36	150	57	65	71	7	48	57	11	56	38	47	18	35	11	13	3	0
GCF_003397745.1	RM	1228	1219	27	23	91	67	97	63	35	154	60	74	78	8	53	62	11	64	35	50	18	49	13	11	4	3
GCF_001641215.1	RM	1268	1241	25	26	88	62	92	59	34	151	65	84	78	7	50	56	11	55	37	48	18	42	31	31	7	1
[truncated: 133,263 more rows]
