# Supplementary material for: Timescale and genetic linkage explain the variable impact of defense systems on horizontal gene transfer
Source: Genome Res. 2025 Feb;35(2):268–78. doi: 10.1101/gr.279300.124 (PMC11874982; doi:10.1101/gr.279300.124)
Supplement: Supplement 16 [file Supplemental_Table_S9.tsv]

# Table S9: For each genome and defense system included in the study, number of genes in each COG functional category after masking MGE regions (see Methods). Genes that belong to the defense system of interest were not considered when counting the number of genes in each functional category.
genome_accession	defense_system	C	D	E	F	G	H	I	J	K	L	M	N	O	P	Q	R	S	T	U	V	X
GCF_003952825.1	RM	47	33	180	70	207	86	55	170	112	74	108	17	58	78	14	117	54	85	23	41	5
GCF_002393505.1	RM	223	51	316	104	189	189	109	260	248	116	227	139	147	196	45	197	143	131	64	87	2
GCF_900478095.1	RM	266	61	377	127	215	213	139	281	274	138	261	155	164	232	51	242	157	157	73	94	3
GCF_013702185.1	RM	227	50	321	106	202	201	111	263	280	155	236	138	151	200	45	215	153	135	86	102	27
GCA_000143435.1	RM	61	44	134	84	121	62	64	199	118	98	132	10	56	63	15	114	95	68	18	42	15
GCF_001011095.1	RM	61	45	130	79	110	61	63	189	113	90	133	9	56	60	15	113	80	66	18	41	9
GCF_013487885.1	RM	60	43	131	80	115	61	63	190	115	93	128	8	54	64	14	116	81	70	20	36	7
GCF_002735985.1	RM	53	39	115	56	98	56	56	157	100	70	105	8	46	58	14	107	68	60	14	32	13
GCF_003316955.1	RM	60	45	128	79	109	60	61	192	110	100	125	7	53	63	9	123	85	63	23	29	11
GCF_000008925.1	RM	60	43	127	79	116	63	63	193	116	88	130	10	58	59	15	115	86	67	18	36	15
GCF_001723525.1	RM	63	45	127	80	103	59	62	190	106	89	112	9	50	64	12	110	84	67	22	35	7
GCF_000965785.1	RM	177	47	194	80	270	160	104	218	214	161	445	15	161	252	40	215	102	188	44	146	25
GCF_000210835.1	RM	170	56	195	80	276	164	100	219	223	190	453	16	160	252	38	220	121	191	46	147	45
GCF_001286525.1	RM	175	46	195	81	273	164	99	215	207	151	441	11	152	243	39	209	103	184	39	143	20
GCF_005706655.1	RM	171	49	196	80	275	160	96	213	214	164	435	14	156	245	40	207	106	191	46	148	31
GCF_000724795.2	RM	168	43	194	80	256	155	98	222	201	164	436	11	153	233	43	208	111	188	39	161	26
GCF_008369705.1	RM	164	46	191	80	275	156	98	217	207	168	456	11	152	243	38	219	111	185	42	146	25
GCF_000009925.1	RM	168	48	192	84	272	158	101	214	207	174	431	12	155	236	42	217	111	184	42	150	23
GCF_001682215.1	RM	167	41	191	81	268	156	104	213	199	137	413	11	156	236	39	201	103	184	38	140	16
GCF_000025985.1	RM	171	49	196	80	275	160	96	213	214	164	435	14	156	246	40	207	106	191	46	149	31
GCF_013112395.1	RM	240	52	520	124	439	261	178	267	445	142	298	107	181	330	95	402	208	220	85	130	21
GCF_004768745.1	RM	238	51	522	122	423	266	181	264	451	132	302	113	179	335	97	393	205	215	74	128	27
GCF_000336425.1	RM	243	51	521	124	427	265	186	264	454	132	300	112	181	331	97	407	214	217	75	131	25
GCA_001672055.1	RM	254	53	557	123	455	268	198	271	461	130	314	114	187	353	103	413	216	223	79	136	17
GCF_000695995.1	RM	243	50	520	125	429	265	188	273	437	149	305	97	184	337	103	410	208	213	71	128	20
GCF_013377375.1	RM	242	51	520	124	420	264	182	265	447	125	292	100	178	332	96	400	206	217	73	127	18
GCF_013122155.1	RM	237	51	515	120	423	259	178	262	432	127	300	93	179	328	93	386	211	214	75	113	11
GCF_003516185.1	RM	242	51	518	123	425	264	183	264	450	133	297	99	179	332	96	402	210	215	75	128	18
GCF_001417865.2	RM	239	51	524	121	413	259	180	266	451	133	304	114	182	336	96	398	206	215	75	132	30
GCF_012273115.1	RM	240	51	523	122	427	267	181	269	453	128	298	102	177	336	93	402	212	216	82	126	19
GCF_011602465.1	RM	240	51	524	122	424	266	189	265	444	133	299	111	179	333	97	405	209	217	74	119	21
GCF_003516165.1	RM	243	51	517	123	425	263	182	264	448	132	296	99	178	332	96	401	209	215	75	125	18
GCF_000770155.1	RM	228	47	436	109	455	227	144	269	389	138	299	146	163	285	70	297	179	236	83	111	12
GCF_004801535.1	RM	229	50	433	109	460	227	159	270	409	149	315	151	170	291	77	320	191	246	95	122	26
GCF_000025565.1	RM	230	51	442	110	455	230	161	273	401	148	318	150	169	294	78	304	185	249	98	111	34
GCF_004801515.1	RM	229	50	433	109	460	227	159	270	410	150	315	151	170	291	77	321	191	246	95	122	29
GCF_013376815.1	RM	228	50	442	110	459	228	161	272	401	147	318	148	168	296	79	305	185	252	95	111	31
GCA_006228165.1	RM	258	54	481	122	516	249	175	279	413	161	346	126	183	335	77	338	190	261	94	133	22
GCF_002303275.1	RM	224	48	437	110	452	223	152	268	386	133	307	105	166	279	68	304	172	227	87	109	15
GCF_000235765.1	RM	236	47	448	113	457	240	164	268	409	137	326	138	169	292	80	327	184	252	88	114	18
GCF_002982195.1	RM	232	54	430	106	467	214	151	266	396	161	324	107	160	291	72	307	183	245	103	124	41
GCF_004801595.1	RM	229	50	433	109	461	227	159	269	410	149	314	151	171	293	78	322	191	244	95	123	28
GCF_009707405.1	RM	232	49	433	111	453	227	160	267	389	140	317	98	166	288	71	306	179	233	84	109	19
GCF_000241915.1	RM	109	32	185	79	132	156	86	187	134	99	114	7	112	152	25	139	85	74	28	88	6
GCF_000241875.1	RM	113	34	187	78	137	156	87	186	142	106	116	8	115	150	26	145	83	77	28	83	10
GCF_000241895.1	RM	108	33	189	75	130	151	80	185	128	101	120	7	110	145	22	137	79	72	28	82	9
GCF_000241935.1	RM	108	36	187	77	135	158	83	186	143	108	111	9	112	151	22	143	82	76	28	83	9
GCF_001457455.1	RM	109	33	190	78	130	156	88	188	133	95	116	7	112	148	24	142	78	72	28	80	9
GCF_004916775.1	RM	109	34	183	78	133	152	84	187	138	104	120	7	111	156	22	135	83	72	28	91	7
GCF_000195815.1	RM	105	31	187	74	131	150	81	184	139	104	120	7	109	141	20	132	80	73	28	85	9
GCF_000255215.1	RM	108	33	184	78	130	149	88	183	133	96	111	7	109	151	24	137	77	72	29	87	6
GCF_004916755.1	RM	109	34	183	78	133	152	84	187	138	104	120	7	111	156	22	135	83	72	28	91	7
GCF_000255195.1	RM	111	33	193	76	132	157	84	184	136	106	122	9	111	134	20	140	79	73	28	82	7
GCF_000255255.1	RM	107	30	189	79	129	148	83	182	136	102	116	7	108	137	19	132	77	72	28	75	5
GCF_900638715.1	RM	107	31	189	77	128	150	85	186	134	95	111	7	110	148	20	137	79	69	29	69	7
GCF_002843135.1	RM	109	33	191	78	129	156	88	185	133	96	115	7	112	148	25	141	78	73	28	81	8
GCF_004758745.1	RM	112	30	192	74	131	154	83	188	140	112	119	7	110	142	22	146	81	71	28	84	7
GCF_000255175.1	RM	109	33	190	78	130	156	88	188	133	95	116	7	112	148	24	142	78	72	28	80	9
GCF_000255155.1	RM	111	32	193	75	133	151	87	183	141	103	118	7	110	141	20	136	80	75	28	77	6
GCF_000255275.1	RM	109	34	183	78	133	152	84	187	138	104	120	7	111	156	22	135	83	72	28	91	7
GCF_002073375.2	RM	105	31	187	74	131	150	81	185	139	103	120	7	109	141	20	132	80	73	28	86	9
GCF_000255235.1	RM	108	33	189	74	130	151	81	185	128	101	119	7	110	145	22	137	78	72	28	81	9
GCF_900638705.1	RM	113	33	193	80	130	156	84	186	136	100	116	7	115	150	24	137	89	77	28	79	6
GCA_900312965.1	RM	110	34	209	82	157	167	111	189	153	108	104	9	120	194	44	161	86	81	30	99	6
GCF_000242775.1	RM	109	30	190	79	129	152	88	183	137	107	115	7	108	139	26	139	83	73	28	83	8
GCF_001902275.1	RM	107	34	185	77	135	154	83	186	134	96	118	7	113	153	24	133	84	78	28	78	6
GCF_003194045.1	RM	106	31	183	77	129	153	88	185	133	95	115	8	110	145	25	133	81	72	31	72	7
GCF_003045605.1	RM	123	58	224	86	306	158	82	209	271	104	128	45	95	132	48	222	165	140	33	79	8
GCF_000168635.2	RM	125	58	221	88	319	158	84	210	274	108	127	46	96	131	48	220	164	141	32	81	8
GCF_003045405.1	RM	123	58	224	86	306	158	82	209	271	104	128	45	95	132	48	222	165	140	33	79	8
GCF_003045485.1	RM	123	58	224	86	306	158	82	209	271	104	128	45	95	132	48	222	165	140	33	79	8
GCF_000513655.1	RM	123	59	222	86	311	157	83	211	269	105	127	45	96	131	48	222	166	140	39	72	9
GCF_003045545.1	RM	123	58	224	86	306	158	82	209	271	104	128	45	95	132	48	222	165	140	33	79	8
GCF_004768685.1	RM	129	58	226	86	308	164	82	212	277	106	128	45	95	134	49	227	169	146	32	83	10
GCF_009664755.1	RM	125	59	220	88	314	159	82	200	267	107	127	45	93	132	48	222	162	140	31	79	8
GCF_009664775.1	RM	124	58	223	86	305	157	82	210	276	109	128	46	94	133	49	221	164	146	33	73	9
GCF_014304655.1	RM	123	59	224	86	306	158	82	209	274	107	129	45	95	132	48	222	168	141	34	82	8
GCF_014304755.1	RM	123	59	224	86	306	158	82	209	274	107	129	45	95	132	48	222	168	141	34	82	8
GCF_008807575.1	RM	124	60	223	86	305	156	83	210	279	112	130	46	94	135	48	221	165	142	33	75	9
GCF_014304775.1	RM	123	58	224	86	306	158	82	209	271	104	128	45	95	132	48	222	165	140	33	81	8
GCF_000568475.1	RM	124	58	224	86	309	159	82	209	274	105	128	45	95	132	48	223	165	140	33	80	9
GCF_002213765.1	RM	124	58	223	86	306	157	82	210	274	109	128	46	94	133	48	220	164	142	33	73	9
GCF_003045625.1	RM	123	58	224	86	306	158	82	209	271	104	128	45	95	132	48	222	165	140	33	79	8
GCF_013389395.1	RM	124	58	223	86	306	157	82	211	273	106	128	47	95	131	48	220	166	141	33	73	9
GCF_000513675.1	RM	123	59	222	86	311	157	83	211	269	106	127	45	96	131	48	222	166	140	39	72	9
GCF_001027205.1	RM	124	58	224	86	307	158	82	209	273	104	127	45	95	132	48	222	165	141	33	80	8
GCF_002213865.1	RM	123	61	220	86	306	157	82	210	270	106	126	45	96	133	48	222	165	141	33	77	11
GCF_003045325.1	RM	123	58	224	86	306	158	82	209	271	104	128	45	95	132	48	222	165	140	33	80	8
GCF_008807495.1	RM	124	58	224	86	307	157	83	210	278	109	128	46	94	134	48	221	165	142	33	75	9
GCF_008807515.1	RM	124	60	224	86	307	157	83	210	279	115	129	47	96	135	48	221	165	143	33	75	9
GCF_000438605.1	RM	124	58	222	86	310	158	82	211	268	106	128	45	97	131	48	223	166	141	33	81	9
GCF_001027245.1	RM	124	58	224	86	306	158	82	209	271	104	128	45	95	132	48	222	165	140	33	79	8
GCF_001952775.1	RM	123	59	222	86	311	157	83	211	268	105	127	45	96	131	48	222	166	140	39	72	9
GCF_002213905.1	RM	123	59	222	86	311	157	83	211	269	105	127	45	96	131	48	222	166	140	39	72	9
GCF_003032075.1	RM	124	58	223	86	305	157	82	210	278	111	128	46	94	133	48	220	164	143	33	74	9
GCF_003812545.1	RM	124	58	222	86	307	158	82	210	266	103	126	45	94	132	48	222	164	141	32	81	8
GCF_003045425.1	RM	123	58	224	86	306	158	82	209	271	104	128	45	95	132	48	222	165	140	33	79	8
GCF_001551855.1	RM	123	58	224	86	306	158	82	209	271	104	128	45	95	132	48	222	165	140	33	80	8
GCF_002105675.1	RM	125	58	221	86	312	160	82	211	273	105	126	45	96	131	48	222	167	140	32	87	8
GCF_002848485.1	RM	124	58	224	86	305	157	82	210	277	109	128	46	94	133	48	221	164	142	33	73	9
GCF_003045465.1	RM	123	58	224	86	306	158	82	209	271	104	128	45	95	132	48	222	165	140	33	79	8
GCF_013282685.1	RM	125	59	221	87	313	159	84	212	275	106	130	45	96	131	48	222	164	141	33	76	9
GCF_014304735.1	RM	123	59	224	86	306	158	82	209	274	107	129	45	95	132	48	222	168	141	34	81	8
GCF_000093125.2	RM	123	59	222	86	311	157	83	211	269	105	127	45	96	131	48	222	166	140	39	72	9
GCF_001952795.1	RM	123	59	222	86	311	157	83	211	268	105	127	45	96	131	48	222	166	140	39	72	9
GCF_009730635.1	RM	125	58	221	86	318	157	81	211	278	107	115	45	96	133	48	222	166	144	32	81	9
GCF_000438645.1	RM	124	61	220	86	308	157	82	210	270	106	126	45	96	133	48	222	166	142	33	77	11
GCF_002213565.1	RM	123	59	222	86	311	157	83	211	269	105	127	45	96	131	48	222	166	140	39	72	9
GCF_003045585.1	RM	123	58	224	86	306	158	82	209	271	104	128	45	95	132	48	222	165	140	33	79	8
GCF_009664735.1	RM	124	58	222	86	310	158	81	210	268	106	128	45	97	131	48	222	166	140	32	81	9
GCF_900187225.1	RM	123	58	224	86	309	158	83	209	272	104	129	45	95	132	48	222	165	140	33	80	8
GCF_000746625.1	RM	123	58	222	86	311	157	82	211	267	104	126	45	96	131	48	221	165	140	32	71	9
GCF_002557735.1	RM	124	58	224	86	306	157	82	210	278	110	128	46	94	134	48	220	164	142	33	73	9
GCF_003999665.1	RM	124	58	223	86	310	158	81	210	267	106	128	45	98	131	48	222	166	140	32	81	9
GCF_003031935.1	RM	125	59	221	87	313	159	84	212	273	106	130	45	95	131	48	222	165	141	33	77	9
GCF_002105635.1	RM	127	61	228	87	322	160	85	212	277	106	128	45	96	135	48	222	166	144	32	83	8
GCF_003045385.1	RM	123	58	224	86	306	158	82	209	271	104	128	45	95	132	48	222	165	140	33	79	8
GCF_009913955.1	RM	62	33	127	91	141	71	74	194	133	88	110	13	53	87	24	144	83	75	18	38	4
GCF_002202155.1	RM	58	28	108	95	143	71	68	195	139	85	106	10	54	79	16	150	84	70	19	36	3
GCF_009930955.1	RM	53	29	114	87	122	72	69	195	132	88	107	12	50	82	17	145	81	73	17	35	5
GCF_009914015.1	RM	54	28	119	88	156	71	69	195	140	88	104	11	51	79	16	148	80	72	20	34	3
GCF_009913995.1	RM	54	28	119	88	156	71	69	196	140	87	104	11	51	79	16	148	80	72	20	34	3
GCF_009914035.1	RM	54	28	119	88	157	71	69	195	140	87	104	11	52	79	16	148	80	72	20	34	3
GCF_000014505.1	RM	53	30	120	88	159	69	69	196	145	90	104	11	50	82	16	149	81	72	19	33	6
GCF_002982155.1	RM	58	27	122	96	147	68	71	195	137	91	103	11	52	81	17	151	85	69	17	30	8
GCF_001411765.2	RM	60	28	110	96	141	70	70	195	138	85	103	10	53	80	16	152	85	71	20	35	3
GCF_006770865.1	RM	62	30	124	91	135	70	74	194	133	86	107	13	51	85	24	143	84	75	18	37	3
GCF_009791435.1	RM	63	29	130	94	150	70	71	195	143	87	105	10	53	90	23	151	82	79	17	41	5
GCF_000496265.1	RM	55	29	121	91	140	67	71	194	136	85	105	12	50	80	17	150	83	71	20	40	3
GCF_003429405.1	RM	62	30	123	87	127	72	72	194	134	90	109	11	52	80	23	158	81	72	19	33	6
GCF_000770355.2	RM	192	53	256	80	225	176	187	230	217	148	270	89	196	209	68	290	192	288	96	112	15
GCF_000772775.3	RM	204	50	264	84	232	174	187	230	224	129	278	89	215	210	72	296	201	289	94	113	20
GCF_000277895.2	RM	206	49	251	82	235	170	185	228	224	133	279	87	205	214	70	294	195	291	93	114	18
GCF_003949975.1	RM	203	52	261	83	235	171	183	233	227	145	284	90	211	211	70	295	203	293	99	121	28
GCF_003015715.1	RM	203	52	261	83	234	171	182	233	227	144	284	90	211	211	70	295	203	293	100	121	28
GCF_000772715.2	RM	204	53	255	82	234	170	187	230	223	138	280	90	208	214	61	294	197	288	100	103	17
GCF_001663475.1	RM	296	49	409	119	482	212	141	269	336	175	313	106	168	282	60	267	182	211	86	106	23
GCF_900520325.1	RM	288	48	405	117	477	212	140	265	330	163	316	137	163	286	57	269	187	204	94	110	21
GCF_000493595.2	RM	291	48	401	121	471	210	138	266	305	149	314	113	161	277	61	275	175	208	105	108	16
GCF_902705295.1	RM	292	47	409	125	468	211	141	269	308	157	318	95	169	275	56	269	171	207	109	108	26
GCF_013315675.1	RM	304	48	405	120	470	206	133	261	324	158	307	132	169	280	71	261	175	202	112	110	25
GCF_014217155.1	RM	288	49	404	118	479	213	140	266	330	163	316	137	163	285	57	273	188	204	93	110	21
GCF_006777085.1	RM	281	47	393	122	430	209	130	265	325	163	305	112	165	279	66	267	182	208	90	116	20
GCF_012934555.1	RM	287	49	406	120	465	211	139	265	310	155	317	114	167	283	60	274	175	211	106	109	19
GCF_000026285.1	RM	293	49	411	120	462	212	128	265	316	159	311	110	168	279	58	270	179	211	105	111	21
GCF_001420955.1	RM	283	47	391	123	441	209	131	266	333	166	314	108	165	280	66	265	183	209	89	125	28
GCF_002215095.1	RM	293	48	406	120	487	202	141	265	326	169	313	147	167	273	61	272	177	210	112	112	20
GCF_900149875.1	RM	282	49	397	118	424	209	122	266	300	160	292	96	160	267	56	265	167	203	64	106	22
GCA_002215115.1	RM	300	51	411	126	481	217	139	277	348	166	318	112	174	304	72	288	192	229	102	126	29
GCF_002953435.1	RM	294	49	412	120	473	212	128	268	314	167	316	115	168	279	59	276	177	210	109	110	25
GCF_001280405.1	RM	299	49	402	120	468	210	138	267	312	154	315	124	168	278	68	278	175	208	106	116	17
GCF_003043915.1	RM	299	49	412	124	456	205	132	270	309	157	303	103	162	274	59	269	181	209	71	106	22
GCF_013390265.1	RM	298	48	405	120	462	211	138	267	321	156	321	146	170	286	66	271	181	204	116	110	24
GCA_013341335.1	RM	343	55	472	141	540	234	167	300	338	182	356	125	198	326	79	326	197	243	129	134	33
GCF_000800845.1	RM	313	50	417	125	483	216	146	274	318	156	323	124	172	296	71	292	178	215	111	122	18
GCF_002310635.1	RM	300	50	402	120	459	210	140	267	327	174	316	131	174	278	65	292	184	213	126	113	36
GCF_004193755.1	RM	288	48	401	117	474	211	140	264	324	161	310	129	164	279	57	266	182	203	81	110	20
GCF_001566635.1	RM	291	49	397	117	467	209	134	266	318	163	306	106	164	269	56	265	180	207	84	103	21
GCF_003697165.2	RM	294	48	409	120	462	211	130	266	313	160	314	113	168	280	59	273	182	209	105	110	21
GCF_014170615.1	RM	280	47	389	121	429	209	130	270	320	168	301	111	168	278	66	267	182	206	86	122	22
GCF_002012245.1	RM	288	48	403	117	478	213	140	266	332	166	314	131	165	286	56	273	187	203	86	110	22
GCF_003018255.1	RM	288	48	400	121	421	205	130	264	304	141	298	109	169	267	72	265	176	200	102	110	12
GCF_003812625.1	RM	299	48	409	118	469	212	129	269	319	159	311	109	170	280	67	269	182	205	111	106	31
GCF_014541045.1	RM	284	48	408	119	466	211	156	269	331	175	322	121	172	280	65	284	176	208	100	113	30
GCF_000007445.1	RM	295	50	410	120	469	213	162	271	335	181	324	119	171	294	69	284	175	209	92	111	27
GCF_001566655.1	RM	294	52	422	119	498	214	148	272	340	170	318	110	171	287	57	278	185	208	87	105	19
GCF_002012305.1	RM	292	49	399	119	464	209	137	268	326	164	311	136	162	270	57	266	178	205	93	107	23
GCF_003571665.1	RM	288	48	399	117	468	212	140	265	326	162	311	137	163	285	57	270	185	206	93	111	21
GCF_001434355.1	RM	311	94	558	134	551	383	429	296	768	180	348	19	272	386	231	744	253	453	62	249	38
GCF_014495705.1	RM	293	93	525	134	492	362	432	279	709	171	324	20	260	353	214	707	227	430	60	256	36
GCF_000834865.1	RM	221	54	373	105	300	204	101	248	279	137	273	116	169	251	73	210	154	185	110	106	15
GCF_000750355.1	RM	222	55	373	106	300	206	101	247	282	139	275	116	171	250	73	211	158	186	113	102	19
GCF_000834215.1	RM	221	54	373	105	300	204	102	247	279	137	273	116	169	251	74	210	154	185	110	106	16
GCF_003600645.1	RM	223	52	373	103	299	204	100	248	283	132	273	115	173	250	73	216	153	186	111	101	24
GCF_009799965.1	RM	232	275	470	159	285	241	170	299	395	155	271	44	194	273	109	481	302	260	41	145	21
GCF_002214725.1	RM	215	264	453	152	281	230	170	297	378	156	271	47	186	263	106	456	295	263	43	134	17
GCA_000190515.1	RM	227	264	464	149	277	234	183	294	378	138	268	41	194	269	102	448	293	264	41	150	16
GCF_001831375.1	RM	225	270	449	149	257	232	176	290	374	144	279	43	191	266	96	439	301	273	43	152	12
GCF_003812125.1	RM	229	262	449	154	273	235	168	289	382	146	255	44	187	269	105	459	295	251	40	137	17
GCA_009884335.1	RM	236	278	485	159	303	260	179	306	403	163	279	48	209	286	116	492	319	277	46	147	16
GCF_002290105.1	RM	229	270	456	159	285	245	174	292	395	169	264	44	199	277	102	459	296	266	43	147	21
GCF_008330965.1	RM	190	55	262	81	232	160	181	223	199	119	266	90	187	219	69	284	190	257	102	111	12
GCF_001021935.1	RM	189	53	259	83	231	162	180	224	200	125	263	90	188	217	69	284	188	255	101	104	12
GCF_003050685.1	RM	188	54	263	82	240	161	179	225	200	125	264	91	189	218	73	284	211	256	114	112	14
GCF_008365355.1	RM	192	53	264	82	238	161	183	229	202	131	266	91	188	225	71	285	203	258	108	118	16
GCF_900094325.1	RM	193	52	262	83	230	163	181	222	194	129	263	90	188	215	72	273	186	254	115	115	21
GCF_000807145.1	RM	170	53	226	68	217	151	160	214	178	123	225	73	161	190	62	271	193	229	101	102	16
GCF_006838285.1	RM	186	57	248	78	220	166	177	229	212	138	257	91	182	207	70	292	217	258	117	118	25
GCF_000438685.2	RM	124	58	222	88	300	158	82	211	275	102	133	45	95	130	47	227	167	138	31	86	8
GCF_900275645.1	RM	123	57	219	87	297	158	81	212	269	103	128	46	93	128	47	229	164	140	30	83	8
GCF_002101275.1	RM	124	58	222	89	304	159	82	211	273	105	133	45	93	128	47	231	170	139	30	78	7
GCF_008807935.1	RM	121	61	221	87	302	157	82	212	273	106	133	48	92	131	47	227	166	138	34	85	9
GCF_004142705.1	RM	122	58	221	88	300	158	81	211	272	103	133	45	94	129	47	227	169	138	30	87	8
GCF_008807555.1	RM	121	58	221	87	308	157	81	211	274	109	134	44	93	130	47	225	169	140	30	83	9
GCF_000197755.2	RM	122	58	222	88	301	158	81	213	277	103	133	45	95	130	47	229	168	138	30	87	8
GCF_008807215.1	RM	124	57	221	87	297	159	84	212	268	105	128	47	94	130	46	230	164	139	30	74	7
GCF_000210795.2	RM	123	58	222	88	301	161	82	212	271	104	137	45	93	130	47	227	169	138	30	88	10
GCF_000258905.1	RM	122	59	222	88	298	159	81	213	273	107	129	46	93	128	48	228	166	138	30	81	8
GCF_000800335.1	RM	123	57	219	87	297	158	81	212	270	103	129	46	93	128	47	229	164	140	30	83	8
GCF_000306905.1	RM	118	55	217	83	302	157	76	208	274	100	134	45	94	131	48	224	166	134	33	81	10
GCF_008807435.1	RM	124	58	221	88	301	158	81	211	266	104	134	45	94	128	46	227	165	137	30	86	8
GCF_000307025.1	RM	122	57	222	86	297	155	84	211	274	104	128	47	92	130	47	224	162	139	29	72	7
GCF_008807615.1	RM	123	61	221	88	301	158	82	212	273	109	135	46	95	132	46	227	166	137	30	91	8
GCF_002043045.1	RM	121	58	219	87	306	157	81	212	270	105	133	46	93	128	47	225	167	138	32	79	7
GCF_000438585.1	RM	122	58	221	88	301	158	81	211	274	103	132	45	94	130	47	227	169	138	30	87	8
GCF_001908335.1	RM	120	57	222	88	302	157	81	212	268	107	135	46	91	131	47	229	168	138	33	79	9
GCF_001998945.1	RM	121	59	217	86	304	156	81	211	270	104	131	46	94	128	47	224	166	137	32	82	7
GCF_008807455.1	RM	123	58	221	88	300	158	81	211	273	103	134	45	95	129	47	228	169	138	30	87	8
GCF_001683315.1	RM	132	43	246	87	210	167	120	212	176	97	130	9	89	177	47	221	145	87	20	60	11
GCF_001663395.1	RM	134	49	251	88	218	164	122	221	184	97	134	7	92	185	45	225	144	91	20	55	13
GCF_001682235.1	RM	133	44	249	93	202	170	124	211	177	101	119	9	90	172	50	228	148	92	20	61	17
GCF_001432245.1	RM	132	44	244	92	211	167	123	214	179	104	127	10	92	180	47	227	151	86	21	71	15
GCF_001767275.1	RM	62	29	114	100	222	76	78	197	166	93	115	12	55	80	25	161	86	81	20	49	8
GCF_010092385.1	RM	56	27	112	98	223	65	76	197	165	91	109	13	57	85	17	165	81	80	19	49	8
GCF_009913895.1	RM	69	28	111	101	199	78	80	195	145	93	108	13	55	83	24	160	79	78	20	44	7
GCF_002174215.1	RM	66	28	113	99	191	78	77	194	145	95	108	13	57	80	25	158	82	81	20	49	5
GCF_001922325.1	RM	64	30	116	99	204	76	88	196	155	96	113	12	55	82	27	154	82	83	19	52	11
GCF_013127755.1	RM	66	31	108	100	200	75	82	197	157	94	109	12	55	80	27	155	80	81	19	55	7
GCF_009913875.1	RM	68	28	111	101	200	78	80	195	146	93	108	13	55	83	24	160	79	78	19	44	7
GCF_004102605.1	RM	61	32	104	87	161	70	75	194	135	92	105	13	53	76	25	147	79	80	20	51	9
GCF_004355265.1	RM	63	28	115	102	229	74	76	194	158	86	104	13	56	84	26	156	82	86	20	43	7
GCF_002173575.1	RM	66	28	113	99	191	78	77	194	145	95	108	13	57	80	25	158	82	81	20	50	5
GCF_004103635.1	RM	72	28	113	100	210	71	81	196	150	93	107	13	57	81	24	157	84	82	20	46	7
GCF_003957355.1	RM	60	27	106	98	215	68	77	194	142	92	109	13	57	78	17	153	79	75	19	38	7
GCF_004101585.1	RM	61	30	105	96	174	75	76	196	150	91	106	13	53	79	25	152	84	77	19	53	7
GCF_002173595.1	RM	73	30	122	105	199	82	79	199	151	107	113	14	59	85	27	164	85	81	21	51	5
GCA_001051115.1	RM	92	31	112	65	43	119	77	180	76	92	201	8	117	106	19	119	62	54	25	53	5
GCF_000734055.1	RM	88	30	105	60	47	115	76	185	71	107	189	9	116	97	18	116	62	52	23	46	10
GCF_000252855.1	RM	87	30	108	63	42	107	77	179	75	89	188	8	110	100	18	109	57	52	24	44	7
GCF_000295655.1	RM	86	30	103	62	47	115	71	183	69	103	184	9	114	92	19	112	60	56	24	49	8
GCF_000331695.1	RM	90	29	107	63	42	110	74	179	73	88	189	8	112	100	19	113	56	52	24	46	6
GCA_000191565.1	RM	100	28	106	63	43	116	78	180	72	95	194	8	113	105	18	111	63	54	24	45	5
GCF_006385095.1	RM	86	30	104	61	50	112	76	181	72	111	186	9	118	93	18	117	62	57	23	44	10
GCF_900186945.1	RM	87	28	107	62	42	107	77	179	72	88	187	8	110	98	18	108	57	51	24	44	5
GCF_001077795.1	RM	88	28	107	62	42	108	74	179	68	87	188	8	111	98	18	111	56	50	24	44	3
GCF_001670765.2	RM	90	24	98	57	49	97	70	166	60	103	171	9	96	98	16	98	50	47	19	56	15
GCF_000183155.1	RM	87	28	107	61	42	107	77	179	72	88	187	8	110	98	18	108	57	49	24	44	5
GCF_009496935.1	RM	90	28	107	63	42	111	74	179	72	88	187	8	110	100	18	109	57	52	24	45	5
GCF_002025185.1	RM	89	29	104	64	48	114	70	182	76	102	192	9	110	91	17	118	60	55	25	58	12
GCF_002222615.2	RM	159	41	182	79	281	135	95	208	156	148	338	11	144	217	21	201	90	162	33	96	12
GCF_013282785.1	RM	228	53	404	106	371	215	104	253	311	130	285	85	171	263	68	238	159	194	92	102	23
GCF_013391145.1	RM	67	36	158	88	254	92	81	212	191	99	138	13	65	108	27	169	139	113	18	67	6
GCF_013391205.1	RM	66	36	161	90	261	94	83	217	199	104	140	13	64	111	28	169	146	115	24	76	7
GCF_900636615.1	RM	65	35	156	90	247	96	82	217	195	103	136	12	64	110	28	164	144	111	23	76	8
GCF_000271405.2	RM	65	37	159	94	256	93	82	217	204	113	148	14	66	105	28	167	149	120	24	69	9
GCF_013391165.1	RM	64	36	161	90	257	94	83	215	195	103	144	15	70	112	28	170	144	115	26	72	7
GCF_001641305.1	RM	68	36	154	90	259	89	82	213	201	103	146	15	65	108	28	171	142	112	24	74	7
GCF_013391185.1	RM	65	35	154	90	255	93	84	213	196	110	148	16	65	106	28	164	144	109	22	68	10
GCF_012222705.1	RM	66	37	154	90	224	95	83	212	192	102	144	17	68	102	27	167	140	106	21	78	9
GCF_002278015.2	RM	67	37	156	90	250	93	83	214	198	103	144	13	66	108	28	168	143	112	25	70	9
GCF_002082845.1	RM	185	49	317	87	151	177	250	232	275	100	213	44	127	217	75	290	149	117	47	84	12
GCF_002082885.1	RM	183	48	311	87	152	177	249	231	270	99	215	44	126	215	74	285	144	117	47	82	13
GCF_002082705.1	RM	189	49	328	87	153	178	251	235	282	101	216	45	128	219	74	297	151	117	48	86	13
GCF_012931605.1	RM	187	48	318	90	157	182	229	235	271	108	209	41	136	235	71	272	146	125	46	108	14
GCF_003264275.1	RM	184	51	325	87	156	178	251	240	283	111	216	46	126	217	75	298	148	118	60	89	15
GCF_009740145.1	RM	182	50	320	88	158	180	256	231	286	103	224	44	128	234	76	284	149	119	49	89	10
GCF_001636235.1	RM	169	48	292	85	143	168	218	224	254	98	200	45	124	210	67	263	145	116	58	81	14
GCF_002504145.1	RM	180	48	296	86	151	172	217	230	262	115	207	41	134	207	67	268	150	124	48	95	10
GCF_002947415.1	RM	182	47	327	88	153	175	251	236	274	98	218	43	126	222	74	279	143	122	59	80	15
GCF_003431385.1	RM	196	49	324	86	173	189	270	243	291	101	223	44	137	246	85	289	167	133	67	98	6
GCF_900478145.1	RM	182	49	320	89	158	178	247	238	287	110	222	46	131	224	72	288	151	131	58	88	10
GCF_001517645.1	RM	190	49	326	91	164	185	262	236	292	107	223	43	133	244	83	297	161	131	66	90	9
GCF_003812245.1	RM	177	48	317	87	158	183	242	235	278	102	217	44	130	226	74	279	148	120	57	83	8
GCA_002762545.2	RM	185	49	339	90	167	187	259	252	285	107	231	45	135	230	75	324	153	126	64	99	23
GCF_000021245.2	RM	183	49	320	90	158	177	246	237	287	110	222	46	131	224	72	288	151	131	58	89	10
GCF_001399655.1	RM	178	48	312	89	149	175	251	242	273	104	222	46	129	224	81	284	145	126	55	87	12
GCF_001573105.1	RM	183	48	316	87	149	177	249	242	274	104	212	42	129	217	72	287	149	120	60	91	17
GCF_002947845.1	RM	178	49	320	87	157	182	250	232	275	97	217	40	133	215	78	290	146	126	59	84	10
GCF_003296225.1	RM	156	43	282	86	120	155	201	217	224	93	188	41	115	177	57	240	130	103	55	70	7
GCF_006843645.1	RM	186	52	322	90	159	184	261	233	286	106	224	43	136	249	82	277	155	127	65	91	6
GCF_013377175.1	RM	175	47	312	87	156	173	251	232	269	100	208	44	123	210	73	272	148	118	59	87	9
GCF_013394265.1	RM	178	51	320	90	152	181	260	240	277	105	219	44	134	217	73	289	155	122	57	85	8
GCF_000069245.1	RM	180	49	313	90	158	180	248	241	283	108	214	47	132	226	73	284	151	130	58	88	8
GCF_000830055.1	RM	181	49	319	91	158	176	247	235	286	106	217	46	129	222	72	284	150	130	59	81	9
GCF_002803025.2	RM	179	47	312	90	154	177	246	235	283	104	211	47	125	207	72	280	152	124	55	82	7
GCF_003949595.2	RM	170	46	293	83	143	164	231	219	255	92	193	40	119	201	73	268	138	112	59	82	18
GCF_012934905.1	RM	188	49	325	90	167	186	262	237	295	102	217	43	138	249	85	287	160	127	65	98	9
GCF_001077965.2	RM	188	48	308	85	151	174	221	238	270	114	211	40	136	239	71	270	136	123	47	100	17
GCF_002741415.1	RM	181	49	314	89	158	176	239	238	278	107	216	44	131	220	71	278	147	127	59	82	9
GCF_005518095.1	RM	192	49	325	91	167	187	266	239	298	102	230	44	140	253	86	291	161	129	66	101	9
GCF_009035845.1	RM	180	47	312	89	157	179	253	237	281	116	207	44	126	209	72	279	157	125	65	88	17
GCF_012935005.1	RM	182	49	322	91	157	178	249	239	284	110	219	47	128	226	81	295	151	128	55	87	11
GCF_014322245.1	RM	189	49	316	88	158	175	250	230	285	118	216	41	136	232	74	285	157	126	47	95	16
GCF_003522845.1	RM	180	52	325	91	157	177	248	237	287	107	221	46	129	220	73	284	153	126	55	86	14
GCF_014159355.1	RM	172	48	282	81	131	163	209	222	241	115	198	40	127	198	63	237	135	110	45	91	23
GCF_001908295.1	RM	184	49	321	87	145	173	244	239	263	111	222	44	131	222	71	279	153	122	46	93	12
GCF_002996805.1	RM	182	51	315	90	159	183	248	241	285	113	214	49	129	222	72	297	153	130	59	91	14
GCF_005671375.1	RM	157	42	274	76	111	149	200	208	218	87	186	39	109	178	62	228	121	97	55	72	11
GCF_004354165.1	RM	175	49	318	90	154	176	259	237	277	102	224	64	131	213	74	284	155	124	59	81	6
GCF_009759685.1	RM	180	47	314	89	157	180	254	237	282	116	207	44	126	209	73	280	158	125	65	88	17
GCF_013787185.1	RM	180	47	313	87	135	172	219	236	258	109	201	41	133	209	65	264	140	115	43	99	15
GCF_002999195.2	RM	182	49	320	91	158	178	247	234	288	107	219	46	131	223	72	286	151	129	60	82	10
GCF_009497995.1	RM	179	48	305	87	150	175	233	235	269	103	208	44	129	216	69	272	148	123	58	83	14
GCF_001896005.1	RM	181	49	329	89	164	185	260	232	287	106	214	45	126	217	81	292	149	122	60	85	11
GCF_002082785.1	RM	188	49	323	89	165	186	263	235	292	103	216	43	138	248	85	282	162	127	65	96	7
GCF_009428985.1	RM	183	49	321	93	158	179	253	241	288	112	217	49	131	229	81	302	153	130	56	92	15
GCF_001895125.2	RM	181	55	316	88	158	182	241	236	293	112	227	45	137	241	68	282	150	136	47	93	16
GCF_002210065.1	RM	182	49	322	90	158	177	246	236	286	109	218	45	131	223	72	285	151	129	58	83	9
GCF_006385075.1	RM	182	49	320	91	158	179	246	238	286	111	216	47	132	223	73	286	156	128	58	83	11
GCF_008931365.1	RM	185	51	308	90	140	173	211	232	269	113	216	40	134	225	73	264	137	123	45	107	22
GCF_001902475.1	RM	279	56	533	123	584	260	172	272	453	153	287	59	182	363	99	365	188	197	70	112	20
GCF_002812665.1	RM	275	53	532	120	572	260	170	272	439	140	288	58	184	371	100	364	189	196	67	112	16
GCF_002903005.1	RM	279	53	530	117	535	252	167	271	423	151	288	48	187	364	107	349	184	196	67	124	14
GCF_011742415.2	RM	279	53	539	119	568	258	169	272	442	152	294	61	191	370	103	357	181	203	84	124	14
GCF_013736155.1	RM	267	49	506	111	528	245	166	264	403	146	285	50	179	351	95	323	180	184	65	111	15
GCA_000346145.1	RM	295	58	590	131	639	273	180	281	462	161	310	69	197	397	113	392	192	221	68	142	18
GCF_009833945.1	RM	274	53	535	123	583	261	170	272	451	141	290	58	181	364	101	368	185	197	67	115	15
GCF_013729075.1	RM	275	52	535	123	566	257	171	271	434	148	289	55	184	368	101	353	186	198	67	115	13
GCF_003031345.1	RM	284	52	548	121	574	260	175	276	445	151	289	66	189	364	107	354	189	203	70	131	16
GCF_004120155.1	RM	276	54	541	126	558	257	170	270	440	149	290	64	181	364	105	361	186	202	68	119	14
GCF_000733255.1	RM	279	53	538	120	566	259	169	274	442	149	290	61	191	370	102	360	180	201	84	123	15
GCF_002870885.1	RM	280	59	536	128	596	260	177	271	446	160	291	63	190	373	114	361	187	197	80	125	14
GCF_002970375.3	RM	289	53	531	120	578	260	178	269	455	148	291	59	183	363	109	362	188	200	77	119	16
GCF_009497695.1	RM	271	53	510	119	563	249	152	253	423	136	275	57	181	363	104	339	169	190	74	114	8
GCF_000742755.1	RM	283	56	550	121	577	261	179	271	456	148	287	66	190	375	109	367	187	210	79	124	13
GCF_001939885.2	RM	288	52	547	120	596	258	181	273	456	143	286	63	188	362	108	361	187	203	83	128	14
GCF_002636375.1	RM	284	52	547	121	571	260	175	273	441	148	290	64	187	366	104	353	187	201	70	131	13
GCF_003054385.1	RM	277	54	530	119	572	258	168	272	446	153	295	67	191	365	99	355	181	206	79	124	14
GCF_003660205.1	RM	262	53	494	116	533	250	151	267	405	147	303	51	172	362	93	336	175	188	65	111	22
GCF_009556655.1	RM	272	53	559	122	577	258	180	273	446	144	291	61	183	369	102	359	185	209	67	118	17
GCF_009791475.1	RM	275	53	530	119	566	258	167	272	444	150	289	67	190	362	98	354	183	206	78	123	13
GCF_000294365.1	RM	278	54	515	122	573	249	165	265	427	138	264	58	188	356	100	348	177	188	67	111	10
GCF_001913175.1	RM	270	52	529	120	562	255	163	272	439	140	292	67	181	364	99	358	188	203	81	114	10
GCF_009648995.1	RM	277	54	530	121	555	259	174	270	444	145	289	64	184	370	102	350	187	207	81	114	13
GCF_010183625.1	RM	276	54	525	119	569	258	169	275	444	158	288	67	190	363	97	358	182	205	80	125	23
GCF_013796245.1	RM	277	53	533	121	558	259	171	272	444	152	289	63	186	366	99	357	185	198	72	121	26
GCF_009387775.1	RM	287	52	554	121	571	260	179	269	449	150	285	55	185	367	107	354	191	204	78	125	20
GCF_013348945.1	RM	275	53	529	122	582	256	172	270	444	140	289	52	181	360	98	360	185	196	66	109	16
GCF_001908675.1	RM	284	52	547	122	573	260	177	273	444	158	289	64	187	367	108	355	188	200	77	130	20
GCF_002845965.1	RM	280	55	533	127	597	260	181	270	444	155	289	64	190	370	115	361	184	197	78	122	19
GCF_006965405.1	RM	268	53	536	122	588	257	171	273	446	153	291	63	182	374	107	364	182	211	73	123	13
GCF_007833575.1	RM	277	54	531	120	567	258	165	273	441	148	287	59	190	361	97	354	180	203	77	122	14
GCF_014170015.1	RM	275	53	543	124	579	257	174	270	448	146	286	66	186	366	102	359	188	199	75	115	15
GCF_000813205.1	RM	271	54	546	122	567	258	175	273	449	143	287	68	192	367	104	360	191	205	67	123	9
GCF_004295605.1	RM	277	53	524	119	576	259	169	275	453	154	287	67	187	361	98	357	181	205	78	125	19
GCF_008931345.1	RM	290	52	533	122	567	256	177	270	441	148	287	57	189	363	100	354	190	193	72	118	14
GCF_009387915.1	RM	280	52	529	121	557	261	169	271	439	146	289	58	190	365	112	354	188	200	70	126	13
GCF_001663435.1	RM	284	52	552	121	567	260	175	273	442	148	290	64	187	360	105	354	188	204	70	127	13
GCF_002811335.3	RM	282	53	543	121	565	261	175	274	441	149	280	64	187	359	104	354	188	202	70	126	14
GCF_004138665.1	RM	273	54	538	122	577	256	171	271	452	147	293	58	186	364	102	357	188	199	71	118	14
GCF_009906895.1	RM	275	53	529	122	583	256	172	270	441	138	286	53	181	360	99	360	186	195	67	107	16
GCF_000807395.2	RM	278	55	534	120	576	260	171	274	455	146	295	61	188	361	103	365	191	199	70	115	17
GCF_000981845.1	RM	286	52	532	120	575	257	165	270	444	149	290	58	189	366	97	360	187	204	82	111	19
GCF_003030145.1	RM	277	52	525	120	567	258	168	273	446	149	287	67	190	362	98	354	181	207	79	122	12
GCF_009497735.1	RM	285	53	541	122	567	260	174	273	441	151	282	64	187	360	104	354	188	201	70	126	19
GCF_001521895.1	RM	277	54	536	122	568	258	167	272	444	149	290	60	191	368	102	356	180	204	85	126	13
GCF_001908625.1	RM	284	52	546	122	573	260	178	273	444	158	289	64	187	367	108	353	188	200	77	130	20
GCF_004322955.1	RM	282	52	541	121	574	258	177	270	448	141	284	59	182	356	108	355	179	196	80	122	10
GCF_009834285.1	RM	275	53	530	122	581	256	170	271	444	138	289	54	181	359	98	362	185	195	67	110	17
GCF_001908875.1	RM	284	52	546	122	573	260	177	273	444	158	289	64	187	366	108	353	188	200	77	130	20
GCF_002211665.1	RM	276	59	532	120	572	256	171	273	447	146	284	58	186	362	100	359	189	200	69	112	12
GCF_009601745.1	RM	271	52	533	121	557	249	165	271	434	153	285	56	186	364	101	347	185	197	65	125	21
GCF_009731405.1	RM	282	52	548	123	569	263	175	277	442	155	285	64	189	376	106	360	187	202	70	132	18
GCF_001692675.1	RM	225	276	473	174	274	231	177	300	361	141	286	47	190	274	99	453	289	273	43	132	8
GCF_000635895.2	RM	225	275	448	151	264	235	171	299	363	146	280	47	192	269	104	455	289	271	42	135	11
GCA_011405335.1	RM	226	280	452	152	264	234	181	304	372	145	280	45	194	276	105	460	286	271	40	143	14
GCF_000831065.1	RM	226	278	447	156	274	231	179	296	357	140	282	45	187	273	104	451	281	273	43	138	10
GCF_010232525.1	RM	230	278	462	152	269	234	184	304	396	159	293	45	202	278	108	471	301	279	45	142	17
GCF_013267255.1	RM	223	284	458	151	262	231	176	297	363	141	284	46	195	276	101	454	288	272	41	132	8
GCF_001183785.1	RM	225	274	451	153	262	232	174	296	361	143	281	46	183	272	104	444	290	273	43	132	10
GCF_002215175.1	RM	224	276	457	152	262	232	174	299	358	142	283	47	184	272	103	448	291	274	42	131	10
GCF_013267275.1	RM	223	283	457	152	262	231	176	297	363	142	283	46	195	276	101	454	288	272	41	132	9
GCF_001816185.2	RM	228	275	467	151	266	232	177	302	366	146	280	46	195	278	103	472	299	269	42	136	14
GCF_008274905.1	RM	227	278	455	149	260	234	176	302	363	139	279	48	195	272	104	441	283	266	41	129	7
GCF_000160895.1	RM	239	288	461	157	275	244	190	306	400	159	314	45	203	274	112	480	303	291	54	152	31
GCF_010223795.1	RM	230	278	465	152	270	234	184	304	396	160	294	45	202	278	108	471	301	279	45	142	17
GCF_000011925.1	RM	112	38	221	85	143	145	97	208	123	109	117	9	82	157	30	185	127	87	23	64	10
GCF_002215535.1	RM	113	39	219	84	137	142	94	204	118	98	117	8	82	154	29	176	128	81	26	60	8
GCF_002954055.1	RM	112	37	219	83	141	143	97	204	120	109	121	9	85	152	30	171	129	84	22	55	10
GCF_003325735.1	RM	110	39	222	85	141	146	94	204	122	98	117	9	84	155	29	170	127	92	22	52	10
GCF_006094375.1	RM	115	41	222	82	142	145	94	206	121	106	118	8	88	157	30	171	126	87	23	59	10
GCF_009873455.1	RM	117	38	220	82	137	140	96	205	120	108	117	8	90	153	29	168	127	87	23	58	11
GCF_902509515.1	RM	111	39	230	85	143	145	96	204	123	108	117	8	83	162	30	177	130	91	23	68	10
GCF_014490515.1	RM	112	43	219	82	142	142	95	205	122	103	116	8	83	156	30	177	124	81	28	59	10
GCF_900086615.2	RM	116	42	223	83	147	146	99	205	128	114	123	10	89	159	30	181	133	85	22	61	12
GCF_011306595.1	RM	110	38	218	82	135	144	95	204	115	101	117	8	80	152	30	172	124	83	22	52	9
GCF_011307595.1	RM	112	38	227	82	135	144	95	204	116	101	117	8	82	156	30	173	125	86	22	53	9
GCF_013317125.1	RM	114	38	219	83	143	144	96	204	119	103	118	9	86	156	30	171	126	85	22	53	8
GCF_002749515.1	RM	110	38	218	82	136	138	96	203	112	95	114	8	84	146	33	173	127	82	29	67	8
GCF_003856455.1	RM	113	41	221	83	138	144	97	205	119	109	119	9	85	151	30	168	130	88	22	54	11
GCF_011038575.1	RM	113	36	220	84	143	144	98	204	122	108	120	9	79	153	30	176	124	84	23	54	11
GCF_011307235.1	RM	117	41	215	82	144	142	93	209	123	97	118	8	93	153	31	180	128	82	32	55	13
GCF_003856395.1	RM	112	38	216	83	137	144	97	203	118	107	119	9	84	150	29	168	125	85	22	52	10
GCF_006742205.1	RM	115	40	222	82	142	145	94	205	120	102	116	8	88	157	30	170	123	87	23	55	9
GCF_011307015.1	RM	112	42	222	87	143	145	97	204	119	102	119	8	87	150	33	176	135	86	27	70	12
GCF_011307715.1	RM	114	41	223	82	141	146	96	204	119	106	118	8	84	155	31	172	125	88	22	57	8
GCF_000751035.1	RM	111	39	221	83	142	144	93	203	118	104	116	9	83	155	31	173	125	85	22	57	11
GCF_002749455.1	RM	111	39	217	83	139	144	93	204	111	93	115	8	85	151	31	174	128	82	27	49	11
GCF_006337205.1	RM	116	37	221	83	140	144	99	205	119	110	121	9	81	151	30	175	129	84	23	52	12
GCF_009769015.1	RM	114	40	227	84	140	144	95	205	117	105	118	9	83	154	30	171	127	87	22	53	11
GCF_002850315.1	RM	117	40	231	83	143	145	99	205	125	111	122	9	84	161	30	182	128	86	25	55	11
GCF_009685135.1	RM	109	37	220	84	142	144	96	205	117	105	119	9	81	152	30	172	124	83	21	55	8
GCF_014489335.1	RM	113	38	219	83	144	145	99	206	118	104	117	9	83	151	30	173	125	82	22	52	11
GCF_000759555.1	RM	114	40	223	84	139	146	92	207	116	107	113	9	81	152	30	172	126	85	24	56	18
GCF_002944995.1	RM	110	39	229	84	141	145	96	204	121	103	117	8	83	161	30	173	129	90	23	69	9
GCF_014334295.1	RM	111	37	227	83	140	144	92	206	115	98	115	9	85	154	30	172	124	86	23	58	7
GCF_000007645.1	RM	118	38	220	82	138	140	95	205	122	109	118	8	91	154	29	168	128	89	23	58	11
GCF_001956655.1	RM	113	42	220	83	144	144	94	210	117	106	124	8	85	153	31	180	132	84	31	55	12
GCF_011307695.1	RM	112	41	223	83	142	147	98	204	121	104	115	8	84	156	31	170	125	88	22	55	10
GCF_902509495.1	RM	111	41	218	83	142	142	97	204	121	109	118	8	85	151	30	179	128	81	30	63	15
GCF_006337185.1	RM	112	37	222	84	144	145	98	205	122	112	114	8	81	156	30	184	129	85	22	55	8
GCF_011307475.1	RM	112	41	223	83	142	147	98	204	121	104	115	8	83	156	31	170	125	88	22	55	10
GCF_900638695.1	RM	115	40	220	84	143	144	101	204	128	115	127	9	86	162	30	179	129	86	25	58	13
GCF_902509535.1	RM	113	41	220	83	140	147	97	206	124	104	119	9	87	157	30	179	131	88	23	55	11
GCF_002085695.1	RM	112	37	226	83	136	145	95	205	116	105	121	9	81	155	30	170	124	84	22	55	9
GCF_902509525.1	RM	112	38	221	85	143	145	97	208	123	112	117	9	82	158	30	185	128	87	24	64	11
GCF_003812425.1	RM	112	42	220	83	140	142	95	205	120	107	117	8	83	152	31	177	127	81	28	57	12
GCF_006337225.1	RM	112	36	222	85	150	145	95	205	122	109	118	9	81	154	30	181	128	85	23	53	9
GCF_902509485.1	RM	111	41	218	83	142	146	96	205	118	102	119	8	83	152	30	177	128	84	22	55	10
GCF_009769125.1	RM	109	42	219	82	143	144	90	203	116	100	118	9	82	153	30	173	127	88	25	62	11
GCF_011306775.1	RM	111	39	219	84	143	145	96	204	118	98	115	8	84	154	30	170	124	86	22	57	9
GCF_902509505.1	RM	110	39	219	84	141	144	101	205	118	106	121	9	82	154	30	173	124	86	25	58	10
GCF_003312465.1	RM	108	92	182	77	185	105	73	213	201	159	133	11	81	86	16	185	94	129	28	96	44
GCF_000012825.1	RM	158	56	199	80	335	147	106	208	166	164	356	15	138	220	28	187	83	154	45	111	31
GCF_000009865.1	RM	123	43	212	84	157	144	96	211	160	100	125	11	87	170	38	202	128	92	25	53	12
GCF_009189185.1	RM	122	46	207	86	149	142	95	215	159	111	135	12	89	166	39	210	134	88	24	64	12
GCF_003596365.3	RM	123	45	208	85	150	142	94	216	158	104	129	12	86	166	40	209	129	88	24	52	10
GCA_000972725.1	RM	127	43	209	83	151	145	100	213	159	103	131	12	90	170	40	207	125	89	24	50	10
GCF_003956005.1	RM	120	42	215	85	152	145	94	213	154	105	130	12	88	162	38	203	124	85	24	50	12
GCF_001611955.1	RM	122	42	206	86	161	142	96	212	154	97	131	12	83	163	40	199	129	89	25	49	6
GCF_002906595.1	RM	124	44	210	87	152	143	94	213	161	106	133	12	86	170	38	209	124	88	26	49	10
GCF_005706435.1	RM	121	39	213	85	146	137	97	208	153	104	121	10	90	171	39	204	136	89	24	51	10
GCF_002906615.1	RM	124	44	210	87	152	143	94	213	161	106	133	12	86	170	38	209	124	88	25	49	10
GCF_900240195.1	RM	118	42	215	85	149	149	93	211	147	103	113	12	83	165	42	201	131	87	25	50	11
GCF_006094395.1	RM	120	41	208	86	158	142	94	209	147	99	124	10	82	158	37	201	131	87	23	49	7
GCF_005162725.1	RM	62	24	104	81	135	62	65	199	117	82	89	9	56	71	16	87	84	68	19	52	7
GCF_900474645.1	RM	63	27	104	84	135	64	67	202	118	82	89	9	55	69	17	88	80	70	17	50	9
GCF_900475865.1	RM	65	27	104	83	144	64	66	198	126	87	91	9	58	70	16	93	86	71	19	51	10
GCF_900619625.1	RM	63	27	102	81	139	62	64	194	119	85	90	10	55	70	15	89	82	69	20	58	12
GCF_001547835.1	RM	65	28	103	83	140	64	66	201	122	84	87	9	55	71	16	93	82	69	19	56	9
GCF_003814385.1	RM	63	25	104	82	145	64	69	197	124	87	90	8	56	72	16	90	84	73	18	65	9
GCF_004124135.1	RM	65	28	103	81	143	65	68	201	124	88	94	9	57	69	16	91	83	70	20	53	11
GCF_004135875.1	RM	66	26	103	81	148	67	66	199	123	86	93	9	56	69	16	92	84	70	18	58	9
GCF_005160925.1	RM	64	27	103	85	147	65	66	199	125	85	94	9	58	71	16	91	83	71	18	57	8
GCF_005163385.1	RM	64	25	103	82	136	64	66	201	121	81	87	9	55	72	17	91	82	71	18	55	7
GCF_900474975.1	RM	62	25	104	80	132	62	65	199	118	81	88	9	55	69	17	88	82	69	18	56	6
GCF_900475765.1	RM	63	25	102	82	122	61	66	197	118	81	85	8	55	70	13	89	81	68	20	44	7
GCF_004153965.1	RM	63	28	104	82	139	64	64	197	123	86	92	10	56	70	16	91	86	68	20	57	12
GCF_900475085.1	RM	65	27	105	81	128	65	67	200	120	85	93	9	55	67	16	90	82	71	17	58	9
GCF_900475105.1	RM	61	25	92	80	118	61	66	188	108	79	82	7	50	69	16	87	74	65	17	39	9
GCF_900475135.1	RM	60	26	104	83	136	62	65	198	120	86	90	9	56	70	16	91	83	69	19	61	10
GCF_000772185.1	RM	55	26	104	82	134	62	62	197	120	87	90	9	56	69	15	90	81	68	21	59	9
GCF_001014305.1	RM	62	27	106	81	141	62	65	199	120	85	89	10	56	71	16	90	80	67	19	45	8
GCF_001559175.2	RM	65	27	103	83	139	63	66	201	122	84	87	9	56	69	16	91	81	70	18	55	9
GCF_005161125.1	RM	62	26	103	82	142	64	67	199	124	92	92	9	57	73	16	92	86	70	23	53	11
GCF_900475645.1	RM	55	27	104	84	135	62	62	198	119	85	89	9	56	71	16	90	82	68	19	57	10
GCF_900619595.1	RM	63	25	104	82	146	64	69	198	124	87	90	8	56	72	16	90	84	73	18	65	10
GCA_900636425.1	RM	64	26	108	84	145	65	65	206	129	88	94	11	57	73	18	92	85	74	19	53	7
GCF_000349925.2	RM	65	27	103	83	139	63	66	201	122	84	87	9	55	69	16	91	81	70	18	55	9
GCF_003698205.1	RM	63	26	104	82	135	62	65	199	118	83	88	9	56	71	16	89	82	69	19	51	7
GCF_900474745.1	RM	63	26	104	81	138	63	64	199	120	85	89	9	56	70	16	89	85	69	19	62	7
GCF_900474845.1	RM	64	26	104	83	147	65	68	202	126	85	92	10	55	72	16	93	83	71	21	55	9
GCF_002557755.1	RM	63	27	102	81	137	62	64	194	120	85	90	10	55	70	15	89	82	69	20	58	12
GCF_004154365.1	RM	63	27	102	81	137	62	64	194	119	85	90	10	55	70	15	89	82	69	20	58	12
GCF_005164305.1	RM	65	25	104	82	144	64	67	201	123	85	94	9	56	71	16	91	83	75	19	63	7
GCF_005165045.1	RM	64	27	103	83	135	65	68	200	122	85	92	9	55	70	16	90	84	69	18	57	9
GCF_005222545.1	RM	63	28	104	82	135	64	65	198	119	85	91	9	57	69	16	90	85	69	18	54	8
GCF_014192175.1	RM	62	26	104	83	142	63	65	198	122	87	88	8	56	70	16	90	83	69	19	61	10
GCF_900474995.1	RM	63	27	104	84	136	64	69	201	120	82	91	9	55	71	17	89	80	71	17	50	9
GCF_001267805.1	RM	64	25	102	80	132	63	65	199	120	85	89	9	56	70	13	88	78	71	18	52	12
GCF_004154085.1	RM	63	27	102	81	137	62	64	194	118	86	90	10	55	70	15	89	83	69	20	59	12
GCF_005164585.1	RM	64	27	103	84	139	64	66	200	122	84	87	9	55	69	16	93	81	70	18	55	9
GCF_001635935.1	RM	62	25	104	83	141	62	65	198	122	87	90	9	56	70	16	89	83	69	19	61	10
GCF_000013505.1	RM	65	27	103	82	151	65	67	200	126	90	100	9	57	71	17	93	88	68	20	63	12
GCF_003203475.1	RM	62	26	104	81	145	65	66	201	121	82	90	9	56	71	16	89	88	70	19	51	8
GCF_003352145.1	RM	64	26	103	83	146	66	67	203	126	90	91	9	57	69	15	89	80	70	23	55	11
GCF_006740645.1	RM	65	27	102	83	139	62	65	198	121	85	84	9	55	69	16	92	78	68	19	55	7
GCF_900474895.1	RM	62	25	102	82	134	61	66	200	118	83	89	9	56	71	17	90	85	70	19	53	6
GCF_900476015.1	RM	65	26	103	83	139	63	65	201	121	84	87	9	55	69	16	91	83	70	18	55	8
GCF_900619585.1	RM	65	27	103	83	139	64	66	200	122	84	87	9	55	69	16	92	81	70	18	55	9
GCF_001267845.1	RM	62	25	104	81	132	62	65	200	117	81	87	9	55	72	16	87	83	68	18	53	8
GCF_002355815.1	RM	62	26	104	83	142	63	65	198	122	87	88	8	56	70	16	90	83	69	19	61	10
GCF_004124015.1	RM	64	25	99	82	130	64	66	195	119	84	93	9	55	69	15	90	79	69	18	54	10
GCF_004154125.1	RM	63	26	102	81	137	62	64	194	117	83	86	10	54	70	15	88	80	69	19	56	10
GCF_004154405.1	RM	63	27	102	81	137	62	64	194	119	85	90	10	55	70	15	89	82	69	20	58	12
GCF_001019675.1	RM	63	27	104	83	137	64	67	202	121	87	90	10	56	69	16	90	85	70	20	57	11
GCF_001039695.1	RM	62	26	104	83	142	63	65	198	122	87	90	9	56	70	16	90	83	69	19	61	10
GCF_003812725.1	RM	63	26	102	82	133	62	67	197	117	82	86	9	54	72	16	87	81	69	18	49	7
GCF_900475955.1	RM	62	26	104	83	143	63	65	197	122	87	87	8	56	70	16	90	84	69	19	61	10
GCF_001021955.1	RM	65	27	103	83	139	64	66	200	122	84	87	9	55	69	16	92	81	70	18	55	9
GCF_900619605.1	RM	65	26	103	82	137	62	66	200	123	86	88	9	56	69	15	90	80	70	20	57	9
GCF_004154205.1	RM	63	27	102	81	137	62	64	194	119	86	90	10	55	70	15	90	82	69	20	58	12
GCF_014218015.1	RM	63	27	103	82	139	63	64	198	123	85	88	9	55	69	16	90	84	72	18	54	9
GCF_900474825.1	RM	62	27	104	82	142	63	65	200	119	82	92	9	57	70	17	89	84	66	18	48	7
GCF_901482645.1	RM	64	25	104	80	146	64	63	200	122	86	91	10	56	70	16	90	85	70	20	54	9
GCF_000993765.1	RM	66	27	103	82	139	63	66	200	121	84	87	9	54	69	16	90	82	71	18	56	9
GCF_003609955.1	RM	63	26	103	81	133	62	66	198	117	82	87	9	54	71	16	87	81	69	18	49	7
GCF_003640605.1	RM	63	25	104	82	145	64	69	197	124	87	90	8	56	72	16	90	84	73	18	65	9
GCF_900474955.1	RM	63	27	104	84	135	64	67	202	119	82	89	9	55	69	17	88	80	70	17	50	9
GCF_002055535.1	RM	66	27	103	82	139	63	66	200	121	84	87	9	54	69	16	90	82	71	18	56	9
GCF_009832845.1	RM	64	27	104	83	143	64	70	201	123	91	92	9	56	72	16	92	81	72	21	58	10
GCF_900475035.1	RM	62	25	104	81	132	62	65	200	117	81	87	9	55	73	16	87	82	68	18	52	7
GCF_900608505.1	RM	65	27	103	83	139	63	66	202	122	84	87	9	55	69	16	91	81	70	18	55	9
GCF_001586135.1	RM	194	40	299	92	145	163	170	216	216	125	213	54	157	167	58	240	138	186	61	53	27
GCF_003515505.1	RM	194	40	299	92	145	163	170	217	216	126	213	54	157	167	58	240	138	186	61	53	27
GCF_000283475.1	RM	190	36	301	94	149	158	169	214	209	119	220	49	150	164	55	242	131	179	55	56	18
GCF_003515145.1	RM	194	40	300	92	146	163	170	217	216	125	214	54	154	166	58	239	138	185	61	54	29
GCF_003515425.1	RM	197	39	301	92	148	163	170	223	218	122	217	71	156	168	60	244	134	189	65	54	23
GCF_003515325.1	RM	197	39	307	96	149	166	173	222	216	125	221	73	159	171	60	249	136	190	64	54	25
GCF_003515525.1	RM	196	39	305	92	146	164	170	223	217	121	214	71	156	167	60	241	133	188	63	54	23
GCF_003515185.1	RM	190	39	300	92	150	161	171	216	219	123	212	56	155	169	57	262	137	181	70	59	23
GCF_003515445.1	RM	194	40	300	92	147	163	170	217	217	125	213	54	157	167	57	240	139	186	61	53	27
GCF_003515165.1	RM	194	41	299	92	145	163	170	218	218	130	213	54	156	167	58	242	144	186	61	55	31
GCF_003515265.1	RM	190	39	300	92	150	161	171	216	221	123	213	56	155	169	57	260	137	182	70	58	23
GCF_003515485.1	RM	196	39	301	93	146	163	171	223	218	121	217	72	156	169	61	240	133	188	63	55	24
GCF_002012345.1	RM	160	30	277	73	148	129	166	181	204	87	208	61	125	165	50	238	124	188	62	69	16
GCF_003253795.1	RM	263	52	402	115	354	220	124	261	299	130	266	133	158	259	60	264	161	192	78	91	12
GCF_011617105.1	RM	262	52	401	119	351	220	130	259	306	138	268	137	157	257	62	273	160	194	87	96	17
GCF_001636255.1	RM	256	51	394	116	340	224	134	261	300	130	266	122	156	255	62	275	163	192	90	90	16
GCF_002355555.1	RM	263	53	402	115	360	221	127	262	306	138	262	133	157	259	60	276	159	195	92	98	18
GCF_902387815.1	RM	263	52	402	115	354	220	124	261	299	130	266	133	158	259	60	264	161	192	78	91	12
GCF_000597785.2	RM	267	53	412	121	362	224	131	259	308	134	271	136	158	268	63	272	165	195	87	97	14
GCF_004328605.1	RM	265	53	402	118	359	222	136	258	306	140	268	128	159	271	61	262	167	193	75	95	11
GCF_900119775.1	RM	162	50	206	74	119	142	156	241	111	117	232	77	149	121	54	215	116	158	74	71	22
GCF_001766335.1	RM	145	50	206	71	114	139	147	233	109	117	219	77	133	111	54	205	115	159	62	81	28
GCF_900119765.1	RM	162	49	212	71	116	145	148	245	109	126	231	75	141	110	53	226	111	150	64	73	18
GCA_900635825.1	RM	169	51	220	80	120	155	163	257	119	134	230	82	154	119	60	237	123	163	80	87	22
GCF_000008485.1	RM	157	50	203	72	117	141	151	237	105	109	224	74	137	111	53	210	109	148	51	67	15
GCF_001753065.1	RM	157	50	203	72	117	141	151	237	104	110	224	75	137	111	53	209	109	149	51	66	14
GCF_001766375.1	RM	146	51	208	72	114	140	146	233	109	117	219	78	133	110	54	207	116	158	63	80	28
GCF_001969405.1	RM	158	53	205	71	116	144	146	234	103	111	224	76	140	114	56	217	109	147	51	69	15
GCF_003003815.1	RM	160	58	207	71	117	144	150	235	107	114	230	76	136	113	58	223	113	149	54	70	19
GCF_000092625.1	RM	160	52	214	72	115	141	155	235	108	119	236	75	143	115	53	216	112	158	63	73	25
GCF_001592705.1	RM	157	49	219	73	119	148	155	241	111	127	229	76	143	114	54	226	118	157	82	92	23
GCF_001752845.1	RM	158	50	203	72	118	141	153	239	108	115	224	76	145	113	54	211	115	152	53	67	18
GCF_001752945.1	RM	157	50	202	72	115	141	149	237	104	110	220	75	137	109	53	210	110	147	51	65	14
GCF_001766315.1	RM	145	51	206	71	113	139	146	233	109	117	221	77	134	110	54	205	115	158	62	80	29
GCF_001766355.1	RM	134	50	195	67	102	131	143	223	101	116	216	77	122	97	50	191	102	143	51	72	23
GCF_001610735.1	RM	168	50	214	74	122	154	155	251	114	135	241	78	142	120	54	237	117	158	69	78	22
GCF_001753365.1	RM	157	50	204	72	118	141	152	237	104	110	225	75	137	111	55	209	110	148	51	66	14
GCF_003004295.1	RM	160	46	198	69	108	141	144	236	107	103	225	75	135	110	55	201	116	148	63	68	19
GCF_001677075.2	RM	164	49	205	73	113	144	147	242	105	128	228	75	137	112	55	208	112	155	53	70	16
GCF_003004275.1	RM	164	49	206	73	115	143	147	240	104	125	230	76	135	111	57	209	112	154	53	70	13
GCF_001752785.1	RM	156	49	202	72	114	141	148	237	105	109	223	74	135	110	53	207	110	147	51	66	15
GCF_003004315.1	RM	157	49	204	75	114	146	153	247	102	126	226	76	139	103	56	217	110	157	51	70	16
GCA_000277065.1	RM	138	45	164	59	92	127	120	220	79	106	194	73	128	89	42	159	84	110	52	50	13
GCF_000048645.1	RM	164	49	205	73	114	144	147	242	106	129	229	75	137	112	55	209	111	156	53	70	16
GCF_001753285.1	RM	158	50	203	72	117	141	153	237	106	111	224	76	141	113	53	209	114	150	52	67	15
GCF_001766275.1	RM	134	51	194	68	101	131	143	224	101	116	216	77	122	96	49	190	102	143	51	72	23
GCF_900636955.1	RM	156	49	202	72	114	141	148	237	105	109	223	74	135	110	53	207	109	148	51	66	15
GCF_001752745.1	RM	156	49	202	72	113	141	148	237	105	109	223	74	135	110	53	207	109	147	51	66	15
GCF_001766295.1	RM	146	52	205	73	114	135	148	232	106	117	230	78	132	109	53	205	112	157	52	81	22
GCF_000048665.1	RM	139	47	190	69	107	131	138	229	105	112	219	77	129	107	49	195	109	150	51	79	21
GCF_001752825.1	RM	156	49	202	72	113	141	148	237	105	109	223	74	135	110	53	207	110	147	51	66	15
GCF_001752925.1	RM	157	50	203	72	117	141	151	237	104	110	224	75	137	111	53	209	109	148	51	66	14
GCF_000010965.1	RM	156	36	216	79	126	162	109	192	116	111	210	8	122	157	27	180	108	63	48	59	21
GCF_000723785.2	RM	161	36	215	78	127	164	111	193	116	98	207	8	124	162	28	180	102	64	46	53	8
GCF_002202135.1	RM	160	36	218	78	125	164	112	194	117	105	210	8	125	165	27	174	112	63	64	63	20
GCF_000010945.1	RM	152	36	212	79	118	160	103	192	113	109	210	8	121	145	26	172	106	63	49	55	21
GCF_000010825.1	RM	156	36	216	79	126	162	109	192	116	111	210	8	122	157	27	178	108	63	49	59	21
GCF_000010845.1	RM	156	36	216	79	126	162	109	192	116	111	210	8	122	157	27	178	108	64	48	59	21
GCF_000010925.1	RM	156	36	216	79	126	162	109	192	116	111	210	8	122	157	27	180	108	63	48	59	21
GCF_000241585.2	RM	160	36	215	78	129	164	113	193	123	109	214	8	123	160	28	181	106	63	45	57	12
GCF_000010905.1	RM	156	36	216	79	126	162	109	192	116	111	210	8	122	157	27	178	108	64	48	59	21
GCF_000010885.1	RM	156	36	216	79	126	162	109	192	116	111	210	8	122	157	27	178	108	64	48	59	21
GCF_000010865.1	RM	156	36	216	79	126	162	109	192	116	111	210	8	122	157	27	178	108	63	48	59	21
GCF_002586945.1	RM	97	70	181	81	163	99	76	200	158	110	108	9	80	90	13	174	98	113	31	99	25
GCF_002734145.1	RM	76	71	156	70	151	87	65	193	173	132	103	10	76	75	16	159	80	113	33	93	38
GCF_010509575.1	RM	90	87	184	73	173	97	74	216	200	161	123	13	88	88	18	178	92	125	42	105	41
GCF_002952735.2	RM	244	51	445	113	446	226	143	269	383	133	300	101	169	284	68	319	175	227	97	116	15
GCF_001729805.1	RM	226	51	445	111	414	228	138	272	359	135	291	91	174	287	69	312	185	231	87	109	10
GCF_014490845.1	RM	223	52	446	109	413	221	133	271	367	142	301	87	171	289	69	297	186	242	76	104	17
GCF_013728935.1	RM	236	49	452	107	407	222	138	270	360	149	287	93	167	295	67	297	175	229	67	105	34
GCF_013742615.1	RM	230	52	447	111	425	232	139	270	374	141	296	104	170	297	72	320	194	249	89	107	19
GCF_014524505.1	RM	219	55	436	108	416	224	140	270	377	153	296	98	170	300	71	303	182	247	93	114	25
GCF_002211685.1	RM	230	51	447	111	414	227	139	270	371	144	293	96	174	293	71	314	184	235	89	101	16
GCA_013750175.1	RM	239	55	446	110	423	227	138	273	376	152	304	105	174	306	69	312	185	247	101	108	25
GCF_013708155.1	RM	226	49	449	106	406	223	136	267	355	152	291	89	167	293	68	293	180	226	70	109	28
GCF_013733395.1	RM	217	50	444	107	405	223	131	271	347	147	287	94	169	286	70	287	175	224	76	101	14
GCF_002007805.1	RM	229	54	446	110	407	228	138	269	367	145	297	99	171	295	70	305	184	238	91	103	23
GCF_013389415.1	RM	229	50	445	110	416	224	139	270	367	136	285	90	170	285	69	298	185	231	93	99	10
GCF_013403545.1	RM	226	52	448	111	416	229	137	271	365	136	292	91	168	286	70	306	183	237	91	99	11
GCA_000188315.1	RM	75	32	146	88	176	81	66	203	129	107	102	8	79	105	18	133	86	85	32	65	13
GCF_009650235.1	RM	67	36	152	88	178	78	68	212	154	115	107	10	70	99	19	141	90	92	29	71	15
GCF_900475185.1	RM	84	30	149	83	181	78	67	191	136	88	102	10	72	103	26	133	85	88	22	61	12
GCF_900475725.1	RM	68	35	141	88	181	83	65	199	155	105	105	10	75	105	17	129	100	94	23	77	16
GCF_902141215.1	RM	66	32	137	86	176	80	64	194	140	97	98	10	71	96	17	122	93	90	21	75	11
GCF_012844405.1	RM	72	33	138	87	176	81	66	191	135	93	98	11	71	98	18	129	91	87	18	69	9
GCF_900635345.1	RM	68	32	136	79	177	77	63	193	137	98	96	8	76	96	17	124	87	80	24	68	14
GCF_901543995.1	RM	87	30	145	87	179	86	68	199	148	102	101	9	74	105	26	130	95	91	24	79	15
GCF_013004125.1	RM	72	32	139	87	176	81	66	191	135	93	98	11	71	99	18	129	91	88	18	69	9
GCF_014192895.1	RM	86	33	144	85	185	85	67	194	144	92	100	10	73	101	27	126	92	95	18	69	11
GCF_901542365.1	RM	80	30	147	86	200	85	64	197	148	92	102	10	68	102	26	126	95	92	19	69	9
GCF_000010705.1	RM	70	33	140	86	182	85	66	191	141	83	99	10	69	99	17	132	93	93	17	61	4
GCF_000317855.1	RM	72	32	140	86	176	83	66	194	132	91	99	11	70	99	19	128	90	88	19	68	7
GCF_014192695.1	RM	65	34	138	86	171	82	65	194	151	104	103	10	77	106	17	129	97	90	28	78	14
GCF_000188715.1	RM	86	37	147	90	183	90	71	203	155	114	110	10	79	109	26	131	103	99	27	85	17
GCF_009497975.1	RM	72	31	138	84	170	81	65	196	133	84	94	9	72	96	17	121	88	88	17	63	5
GCF_009650275.1	RM	67	32	142	84	175	77	65	199	144	98	105	11	66	98	20	134	90	87	23	60	11
GCF_901543725.1	RM	72	32	143	88	182	79	72	203	148	101	103	9	73	104	20	142	97	92	28	62	16
GCF_008693725.1	RM	70	30	124	83	159	78	67	178	135	91	94	8	67	92	15	121	86	86	19	65	15
GCF_009650295.1	RM	64	31	133	83	176	88	69	201	143	104	107	12	70	93	16	126	88	80	24	64	19
GCF_901544215.1	RM	65	35	136	86	171	81	65	191	143	102	104	11	74	105	17	127	97	90	25	73	13
GCF_000307185.1	RM	78	36	145	90	188	85	64	199	147	103	103	9	71	105	26	133	97	88	27	68	14
GCF_900475145.1	RM	72	33	136	85	185	81	65	198	142	97	104	10	66	100	17	126	91	85	18	56	14
GCF_900636815.1	RM	80	32	148	84	183	79	67	193	145	90	104	11	71	104	27	133	91	88	22	62	13
GCF_901543615.1	RM	78	31	140	83	180	87	64	181	139	83	104	9	71	94	24	129	94	90	19	66	11
GCF_900474785.1	RM	78	30	146	87	187	81	64	200	147	92	99	9	71	100	26	123	92	93	19	61	10
GCF_900475255.1	RM	73	33	138	85	191	81	67	200	146	103	106	10	68	107	17	127	94	89	23	59	17
GCF_001729705.1	RM	226	52	408	100	446	218	132	263	355	141	293	109	167	286	66	293	177	218	78	110	20
GCF_013625115.1	RM	225	50	401	97	426	221	134	256	350	140	284	110	163	282	69	295	173	205	79	101	19
GCA_002954165.1	RM	229	50	409	101	449	221	137	264	354	144	292	108	167	294	67	294	179	220	79	112	13
GCF_003073995.1	RM	226	56	416	103	487	217	135	264	375	150	294	110	167	320	69	301	177	222	72	116	21
GCF_013625265.1	RM	229	51	410	100	451	223	136	265	359	147	294	108	170	297	68	300	180	224	77	112	20
GCF_013743755.1	RM	230	52	411	100	457	221	136	265	360	144	293	107	167	299	69	294	182	223	77	112	18
GCF_013747035.1	RM	225	52	409	98	449	220	134	264	353	137	295	106	169	292	69	293	178	223	77	110	13
GCF_003254805.1	RM	224	51	424	102	491	218	138	263	372	142	297	144	168	294	67	306	182	219	90	114	16
GCF_013744415.1	RM	229	51	410	99	449	219	136	266	357	144	297	108	168	289	67	299	180	219	79	113	12
GCF_008931645.1	RM	222	52	423	102	487	218	139	262	366	137	296	144	168	301	67	297	180	219	91	115	14
GCF_000807425.2	RM	221	50	419	103	479	214	136	264	359	136	295	136	165	294	67	289	168	215	71	106	15
GCF_013707135.1	RM	228	51	408	100	448	220	136	262	360	145	295	107	167	288	67	296	181	220	79	112	19
GCF_013740655.1	RM	225	50	405	99	427	222	136	263	345	138	290	110	166	283	70	295	171	205	82	103	15
GCA_013747975.1	RM	228	50	408	100	446	221	134	265	353	142	293	108	168	292	67	295	176	218	80	110	14
GCF_013726395.1	RM	230	52	408	99	448	222	136	267	358	153	291	101	167	297	67	301	193	221	66	113	20
GCF_001729725.1	RM	219	49	425	103	481	218	137	265	357	134	293	145	167	296	67	292	176	218	91	103	15
GCF_002968455.1	RM	224	52	410	98	434	223	136	264	354	144	291	106	173	293	68	306	175	209	87	102	13
GCF_001729745.1	RM	224	51	406	100	432	221	137	265	343	136	285	105	164	283	69	297	173	213	84	96	8
GCF_008271405.2	RM	220	49	415	103	475	218	137	266	349	131	293	102	165	295	66	290	171	209	60	106	8
GCF_012562255.1	RM	222	52	424	103	490	218	139	263	366	135	298	143	168	302	67	299	182	221	91	113	12
GCF_013625575.1	RM	231	51	410	100	451	223	136	265	359	147	294	108	170	297	68	302	180	224	77	112	20
GCF_013731155.1	RM	216	50	388	92	430	196	121	241	331	121	276	101	158	271	61	286	168	204	75	99	16
GCF_013743295.1	RM	228	51	408	100	448	220	136	262	360	145	295	107	167	288	67	296	181	220	79	112	19
GCF_013743935.1	RM	228	51	408	100	448	220	136	262	360	145	295	107	167	288	67	296	181	220	79	112	19
GCF_002953575.2	RM	157	43	207	78	90	142	161	225	145	114	187	44	130	177	45	239	134	116	58	72	17
GCF_009734145.1	RM	142	41	204	80	87	142	162	223	141	128	186	45	126	167	42	224	125	114	46	72	18
GCF_012278735.1	RM	145	39	191	76	85	140	178	222	133	94	184	41	117	147	51	224	123	110	55	57	14
GCF_009914475.1	RM	150	41	199	79	87	144	173	226	140	109	195	41	122	168	49	223	122	117	54	76	13
GCF_010918375.1	RM	145	39	196	79	87	144	171	220	135	92	191	34	118	154	47	231	127	114	56	68	9
GCA_010918035.1	RM	149	39	208	82	92	150	175	223	136	119	205	35	120	175	45	245	128	120	54	92	16
GCF_009914435.1	RM	142	42	194	78	82	140	160	222	131	101	185	44	119	156	48	221	123	115	55	68	13
GCF_010918195.1	RM	144	39	201	80	84	145	170	225	131	109	188	33	119	150	44	229	127	113	55	64	15
GCF_009296145.1	RM	146	40	199	77	95	143	174	228	136	108	184	37	119	151	46	235	126	111	57	71	22
GCF_010917815.1	RM	150	39	199	80	95	146	171	224	139	107	190	48	118	155	47	222	124	110	56	70	23
GCF_009914395.1	RM	148	40	190	77	98	147	181	221	147	105	183	35	113	145	49	226	120	111	44	67	15
GCF_012278715.1	RM	145	41	194	80	84	142	168	222	140	106	197	39	121	156	51	233	138	118	56	77	13
GCF_009914375.1	RM	149	41	199	76	95	144	184	224	146	107	191	33	116	154	49	228	121	111	42	67	18
GCF_009914415.1	RM	151	41	199	79	87	144	173	225	140	109	195	41	122	169	49	223	122	117	54	76	13
GCF_013378115.1	RM	143	41	202	82	96	148	183	224	160	110	190	42	123	179	52	231	131	127	57	73	19
GCF_000025085.1	RM	113	48	216	88	163	156	99	205	165	96	136	10	93	202	43	202	125	95	25	72	9
GCF_001558815.2	RM	111	48	214	87	157	152	96	206	155	94	130	9	93	186	40	194	123	92	25	60	6
GCF_000270465.1	RM	112	48	216	88	162	153	98	205	161	93	134	9	93	187	43	200	126	94	24	68	7
GCF_008728775.1	RM	114	48	219	88	162	152	98	205	158	93	133	10	92	191	42	202	127	92	26	62	7
GCF_002104555.1	RM	114	49	218	88	160	152	101	205	165	95	131	9	92	189	43	200	126	93	28	70	9
GCF_008728715.1	RM	113	48	216	88	160	153	97	205	161	95	133	9	92	188	43	200	125	94	24	68	7
GCF_002096075.1	RM	112	47	217	88	160	152	97	205	160	93	133	9	93	186	41	197	124	94	24	68	7
GCF_002097035.1	RM	113	47	216	88	161	152	97	205	158	91	133	10	91	188	41	201	127	92	25	62	7
GCF_011403135.1	RM	113	48	220	88	158	152	102	206	164	100	138	9	91	191	42	205	129	94	26	66	9
GCF_002096975.1	RM	112	47	218	90	156	152	95	204	150	92	131	9	90	188	37	190	123	93	25	62	7
GCF_008728815.1	RM	114	48	218	88	160	154	99	205	162	97	133	9	92	188	43	199	125	94	25	70	8
GCF_008728735.1	RM	115	47	216	88	160	154	97	205	158	92	133	11	92	187	41	201	125	92	27	63	7
GCF_900478255.1	RM	114	47	219	88	160	153	98	205	159	91	134	10	91	188	44	201	126	92	25	63	7
GCF_008728755.1	RM	113	48	217	88	160	152	97	205	161	96	134	9	92	188	44	199	125	93	24	68	7
GCF_008728795.1	RM	114	48	216	88	167	155	99	205	162	95	133	9	93	189	45	207	125	95	24	68	7
GCF_002073395.2	RM	113	47	219	88	160	153	98	205	159	91	134	10	91	188	41	200	126	92	25	63	7
GCF_002096155.1	RM	112	48	217	88	159	152	98	205	162	98	132	9	92	185	42	199	123	93	26	71	8
GCF_900474705.1	RM	112	47	217	89	159	153	99	204	157	92	134	9	91	188	40	202	124	93	26	64	7
GCF_000003925.1	RM	230	281	461	156	291	229	189	298	419	162	328	29	193	262	125	465	300	300	43	173	16
GCF_000018825.1	RM	234	262	445	157	263	232	185	290	385	141	280	47	184	269	114	440	281	279	41	154	14
GCF_000832605.1	RM	230	267	462	154	282	229	189	292	404	147	301	29	186	262	117	446	291	296	37	163	12
GCF_005158285.1	RM	84	36	165	94	294	85	86	213	236	104	148	17	63	109	36	188	158	118	35	80	12
GCF_013394305.1	RM	82	34	166	94	281	87	86	210	233	107	147	16	64	111	37	189	164	119	36	79	10
GCF_002216705.1	RM	82	34	167	94	305	82	85	212	231	110	144	16	63	116	37	187	160	124	33	77	13
GCF_000504125.1	RM	84	35	165	94	294	87	89	213	234	106	151	17	64	113	36	189	162	119	34	78	12
GCF_003316895.1	RM	77	33	164	95	119	91	66	189	124	103	104	14	64	98	24	162	96	82	19	50	45
GCF_000236455.2	RM	82	34	149	95	104	115	64	187	114	96	105	14	60	94	28	151	90	84	18	32	7
GCF_001618905.1	RM	85	32	153	94	108	114	65	177	110	98	131	14	60	91	29	146	86	82	17	31	14
GCF_000439275.1	RM	74	32	157	96	102	81	60	189	112	93	116	14	60	87	19	151	92	85	23	45	28
GCF_003316935.1	RM	76	32	160	93	118	85	66	168	119	95	97	14	60	94	24	157	87	78	17	42	41
GCF_001688685.2	RM	81	37	161	96	108	90	56	189	117	94	116	14	60	96	26	160	94	86	18	44	25
GCF_009184725.1	RM	81	34	157	97	110	114	63	189	116	97	100	14	54	90	28	153	90	83	16	39	25
GCF_001046835.1	RM	79	33	155	96	110	114	62	186	117	95	100	14	53	90	28	154	89	83	16	35	19
GCF_006874665.1	RM	74	32	141	90	98	87	64	188	114	91	120	14	59	87	23	143	92	82	17	36	10
GCF_013348825.1	RM	70	34	147	95	97	88	68	179	112	96	108	13	63	91	22	149	85	78	20	36	11
GCF_004208615.1	RM	79	34	155	96	111	115	62	186	115	96	99	14	53	90	28	154	89	83	17	34	18
GCF_001865835.1	RM	146	31	228	72	96	146	121	225	215	118	263	13	172	209	51	255	130	157	28	107	19
GCF_000807225.1	RM	137	32	228	72	92	143	119	227	197	121	232	15	170	190	47	245	119	136	31	109	18
GCF_001481655.1	RM	140	33	219	71	95	137	116	222	205	153	253	17	163	184	48	243	121	150	32	117	29
GCF_004337635.1	RM	131	31	221	70	89	134	104	220	169	120	224	13	153	179	39	225	110	133	25	98	19
GCF_000012845.1	RM	161	46	224	76	276	132	108	200	194	170	421	17	162	235	27	250	101	202	39	141	23
GCF_013267615.1	RM	170	43	214	79	270	135	107	199	206	161	409	17	155	235	26	257	100	204	46	137	33
GCF_006149185.1	RM	159	43	203	83	256	138	107	202	188	178	365	17	154	220	25	244	98	192	43	123	32
GCF_012851305.1	RM	169	46	206	76	266	145	107	207	226	190	368	16	157	238	32	257	119	207	44	153	40
GCF_006739545.1	RM	165	48	217	81	270	147	102	209	209	194	414	18	154	232	31	268	111	201	44	147	45
GCF_900683725.1	RM	174	41	212	75	280	144	105	198	206	170	391	16	151	249	25	255	105	202	43	142	28
GCF_002257605.1	RM	171	49	214	79	278	150	99	207	214	195	416	21	162	248	26	271	111	215	54	153	41
GCF_002022105.1	RM	147	37	231	68	153	150	136	206	213	99	276	12	173	195	51	252	146	137	30	98	13
GCF_002887275.1	RM	147	37	231	68	153	150	136	206	213	99	276	12	173	194	51	252	146	137	30	98	13
GCF_011612125.1	RM	147	37	231	68	154	150	136	206	213	99	276	12	173	194	51	251	146	137	30	98	13
GCF_900475375.1	RM	147	37	231	68	153	150	136	206	213	99	276	12	173	194	51	252	146	137	30	98	13
GCF_002022145.1	RM	146	37	230	68	156	156	135	206	215	109	277	12	173	193	47	260	145	141	30	96	19
GCF_008807735.1	RM	230	268	454	157	267	246	177	285	392	144	317	46	191	259	111	467	305	281	43	151	15
GCF_012222085.1	RM	233	284	451	155	275	244	190	295	430	181	322	45	197	271	107	478	308	303	51	161	24
GCA_003866015.1	RM	232	275	442	159	264	243	173	287	388	152	272	44	196	264	107	448	293	272	43	133	13
GCF_000495635.1	RM	292	79	453	124	424	308	357	272	605	146	259	16	217	300	167	568	206	374	64	180	24
GCF_002910725.2	RM	307	76	472	129	446	320	317	282	620	137	255	15	223	313	160	599	209	370	61	199	21
GCF_000495755.1	RM	293	77	453	125	426	308	362	274	600	142	254	16	220	302	169	565	207	370	62	180	17
GCF_013376795.1	RM	307	76	471	129	447	320	316	279	620	135	254	15	222	315	160	599	208	368	61	197	18
GCF_001577385.1	RM	306	76	474	132	455	323	323	284	635	144	251	17	228	319	166	609	209	383	63	198	22
GCF_001704195.1	RM	312	74	477	129	443	327	329	281	625	151	254	15	226	315	168	612	207	374	61	198	18
GCA_006378235.1	RM	294	77	476	132	446	322	330	285	595	159	268	14	234	304	158	605	208	373	59	195	22
GCF_009834105.1	RM	317	73	486	133	450	336	325	278	638	155	258	16	225	322	162	607	210	389	66	196	24
GCF_010523235.1	RM	282	75	445	125	422	303	333	274	588	146	246	17	218	290	161	567	197	360	67	178	19
GCF_001431765.1	RM	316	75	476	134	460	325	321	281	623	142	250	17	226	320	164	607	208	385	63	193	14
GCF_003428925.1	RM	308	79	474	129	435	324	312	269	620	161	266	17	233	306	181	613	221	365	59	211	31
GCF_000204115.1	RM	236	55	391	116	235	200	135	271	261	138	257	104	179	191	48	269	181	334	69	98	13
GCF_008693705.1	RM	241	56	381	115	238	200	137	267	265	139	260	103	177	195	49	270	185	344	70	98	5
GCF_001634325.1	RM	234	55	379	114	222	200	133	270	271	178	254	98	178	200	50	287	189	339	70	109	20
GCA_001634345.1	RM	253	61	411	121	240	214	143	280	272	180	271	140	193	221	55	292	187	367	95	97	20
GCF_001593245.1	RM	233	55	380	116	216	201	135	268	267	163	256	143	185	205	47	282	192	349	119	106	28
GCF_009834065.1	RM	247	56	387	116	241	199	137	276	277	154	249	142	181	202	47	282	186	361	81	97	16
GCF_011045495.1	RM	241	55	391	113	217	196	137	272	266	152	253	135	175	190	48	283	185	349	83	98	16
GCF_013415825.1	RM	237	55	382	116	219	199	143	268	269	155	280	136	179	196	52	282	197	350	97	112	20
GCF_009833025.1	RM	237	55	379	115	204	200	136	276	262	162	258	138	173	207	47	269	183	345	80	98	17
GCF_009755745.1	RM	246	54	388	115	231	194	138	271	267	159	249	99	169	200	53	283	183	339	62	106	17
GCF_003722175.1	RM	244	55	388	114	238	203	136	267	276	152	261	103	177	196	49	285	188	348	72	101	22
GCF_014169835.1	RM	222	52	380	115	233	200	136	269	268	153	245	96	171	193	47	282	188	336	70	100	18
GCF_002803945.1	RM	231	59	383	116	205	198	137	271	265	152	259	145	183	196	51	287	195	347	111	93	24
GCF_000464515.2	RM	236	56	386	117	226	201	140	271	271	140	275	145	184	197	47	286	189	342	119	101	20
GCF_003491365.1	RM	236	54	399	115	213	203	139	273	263	150	250	138	182	204	50	274	186	344	86	102	23
GCF_003352205.1	RM	73	34	158	80	162	72	59	204	137	88	119	8	78	72	26	139	97	74	22	69	9
GCF_003144175.1	RM	67	35	163	78	158	76	53	201	137	82	119	8	72	71	26	131	100	73	20	73	7
GCF_902702775.1	RM	73	35	165	82	164	75	56	209	139	102	121	10	80	76	27	137	101	75	29	81	13
GCF_003285245.1	RM	73	34	161	84	161	73	56	208	146	92	112	8	76	70	26	136	98	73	21	80	13
GCF_003285225.1	RM	73	34	163	85	162	74	57	207	144	93	113	8	75	72	26	138	99	73	22	86	13
GCF_001953155.1	RM	28	25	91	67	95	60	35	151	56	64	76	8	53	62	12	67	35	49	18	46	10
GCF_003293675.1	RM	25	25	86	62	90	59	37	150	60	72	73	7	49	58	11	59	36	47	18	43	11
GCF_000025205.1	RM	26	28	90	68	95	59	36	153	64	69	76	6	50	60	12	71	34	49	18	48	13
GCF_013488045.1	RM	51	34	156	87	142	94	63	201	134	97	102	11	82	82	18	133	112	76	26	50	17
GCF_001683375.1	RM	49	36	155	85	140	93	65	200	128	95	98	8	77	83	17	121	105	72	27	50	10
GCF_002386345.1	RM	49	34	153	79	135	85	64	194	119	98	95	8	77	78	17	119	102	71	26	56	10
GCA_003032415.1	RM	246	51	521	120	422	249	178	266	454	130	304	93	178	346	96	398	205	220	63	119	18
GCA_006711105.1	RM	248	52	524	122	427	256	184	268	458	128	309	97	180	352	97	400	210	222	71	122	22
GCF_000513215.1	RM	246	52	521	118	420	248	191	267	458	135	309	104	179	347	99	401	207	222	62	115	19
GCF_002220595.1	RM	243	51	525	122	426	256	184	267	459	127	311	88	180	349	98	400	210	227	87	122	20
GCF_002220615.1	RM	242	52	519	121	438	248	179	268	459	124	304	95	181	347	98	401	206	226	67	124	15
GCA_009905295.1	RM	245	51	519	122	432	251	192	267	471	130	301	89	180	353	99	405	211	220	73	125	21
GCF_002220575.1	RM	246	51	520	120	443	250	182	269	466	139	310	95	180	351	100	404	209	225	69	126	27
GCA_006838705.1	RM	248	52	524	122	427	256	184	268	458	128	309	97	180	352	97	400	210	222	71	122	22
GCA_013256815.1	RM	246	55	525	119	422	253	182	269	458	126	303	88	180	347	98	397	206	226	73	119	19
GCF_002220695.1	RM	246	51	520	120	443	250	182	269	465	139	310	95	180	352	100	404	209	225	69	126	27
GCF_007814015.1	RM	113	48	226	89	161	144	96	205	124	96	116	8	93	157	33	165	124	97	25	51	9
GCF_011466855.1	RM	109	46	223	86	154	142	92	202	121	93	114	9	88	157	31	165	122	96	26	50	7
GCF_003851365.1	RM	331	59	617	135	323	278	325	299	511	136	373	103	224	366	148	506	262	430	142	161	28
GCF_002355875.1	RM	329	58	624	134	325	291	343	301	525	139	380	105	219	381	151	531	268	434	147	156	24
GCF_013466605.1	RM	328	59	603	136	322	279	320	299	503	142	371	105	216	355	141	515	277	429	147	160	26
GCF_000264555.1	RM	332	59	617	136	313	280	325	294	518	138	388	109	220	365	145	504	273	438	155	166	24
GCF_003850445.1	RM	319	61	617	133	306	276	322	297	526	139	384	99	226	377	141	508	268	431	139	160	24
GCF_003851305.1	RM	334	58	633	135	330	283	329	300	522	138	376	104	217	383	150	522	267	431	142	166	25
GCF_003850385.1	RM	326	64	626	135	308	286	322	304	534	147	390	107	228	386	148	519	267	444	155	163	37
GCF_003850425.1	RM	318	61	618	131	305	284	319	299	529	142	382	102	224	380	139	517	261	448	141	157	26
GCF_003851405.1	RM	329	59	616	137	320	278	318	297	505	135	377	101	220	367	144	500	269	427	140	163	30
GCF_014524625.1	RM	331	59	619	135	314	282	319	295	514	140	380	102	222	370	153	504	264	430	138	162	26
GCF_000761195.1	RM	312	58	572	134	294	268	297	297	474	141	373	95	220	339	138	487	263	421	148	164	27
GCF_003850465.1	RM	318	61	614	131	305	277	322	297	525	132	380	100	224	377	137	511	265	432	141	156	25
GCF_003850505.1	RM	319	60	616	131	301	279	321	298	518	138	383	97	221	382	141	504	260	425	138	156	24
GCF_003851805.1	RM	334	58	647	134	331	281	339	300	512	142	383	107	218	377	147	519	270	430	134	161	26
GCF_012029635.1	RM	341	61	668	135	330	294	333	304	539	144	376	106	217	399	156	541	271	448	140	170	22
GCF_000698865.1	RM	332	60	616	136	316	279	315	300	509	141	376	111	223	369	149	501	262	437	150	164	24
GCF_003850365.1	RM	326	64	625	135	307	286	321	304	533	150	389	106	228	384	147	519	270	443	152	162	37
GCF_003851345.1	RM	332	58	639	134	323	283	329	302	509	143	384	104	219	381	152	511	269	430	141	168	26
GCF_003851445.1	RM	330	59	607	133	298	278	319	298	504	134	381	100	217	365	144	503	261	417	135	162	26
GCF_003851835.1	RM	339	59	654	134	329	289	327	301	535	137	376	104	217	396	155	538	269	446	138	170	21
GCF_003852005.1	RM	307	57	607	127	291	259	311	289	483	131	368	96	212	339	133	474	241	409	126	157	32
GCF_900104985.1	RM	342	61	672	138	332	293	334	305	541	144	377	106	218	400	156	544	271	449	141	170	22
GCF_009834495.1	RM	337	59	642	138	326	281	334	299	520	141	388	105	227	375	147	510	273	443	143	166	33
GCF_003851265.1	RM	327	59	613	133	316	280	325	298	503	141	382	106	215	376	145	518	268	420	136	168	31
GCF_003008635.1	RM	319	62	618	129	301	280	313	296	517	133	383	100	222	382	142	512	266	439	149	157	27
GCF_003850525.1	RM	322	63	630	131	310	283	323	298	530	137	382	100	222	380	142	520	264	437	140	157	24
GCF_003851225.1	RM	333	58	634	134	324	283	334	301	518	145	380	98	217	379	150	516	276	427	127	163	27
GCF_003851865.1	RM	329	60	625	133	310	272	318	296	504	147	376	106	220	365	145	500	267	430	139	165	34
GCF_003851165.1	RM	326	59	617	134	321	279	325	297	509	140	371	100	214	366	151	512	268	419	134	165	26
GCF_003851785.1	RM	327	61	585	134	306	272	317	296	489	135	378	97	214	356	146	498	268	423	146	159	22
GCF_003851925.1	RM	343	62	644	136	330	280	337	304	526	150	390	107	228	388	155	521	282	450	145	172	33
GCF_900104995.1	RM	328	60	643	130	306	282	326	305	529	136	387	114	229	383	154	516	269	452	166	164	37
GCF_900636995.1	RM	326	64	625	135	307	286	322	304	533	148	388	108	228	384	148	518	267	443	152	162	37
GCF_003850345.1	RM	327	60	640	130	304	282	326	304	527	135	386	114	229	381	154	515	268	450	165	164	37
GCF_003851205.1	RM	335	58	647	134	331	281	339	300	512	142	383	107	218	377	147	519	270	430	133	161	26
GCF_009362955.1	RM	327	60	585	134	306	272	317	296	489	135	379	97	214	356	146	498	268	423	146	159	22
GCF_010092525.1	RM	332	58	616	134	318	282	332	299	512	133	381	97	218	371	149	513	269	440	132	164	22
GCF_900104715.1	RM	331	60	644	138	314	276	322	297	511	140	380	103	224	373	148	498	273	448	136	161	29
GCF_003850405.1	RM	321	60	622	131	306	283	319	299	527	144	382	107	224	379	143	513	265	439	148	156	24
GCF_003851905.1	RM	332	59	643	138	314	275	321	295	511	139	377	103	224	373	148	497	270	447	136	161	29
GCF_002844145.1	RM	331	59	621	135	314	282	320	295	514	140	380	103	222	370	153	504	264	431	139	162	26
GCF_003850485.1	RM	320	61	626	131	306	283	324	300	536	145	382	102	224	379	144	517	265	440	139	160	31
GCF_003850585.1	RM	321	62	612	133	304	278	325	299	527	148	385	101	224	383	138	509	267	436	144	165	26
GCF_000091645.1	RM	74	36	171	81	152	85	63	196	155	95	95	8	63	81	26	134	87	85	20	105	9
GCF_014621675.1	RM	73	37	170	78	137	87	68	193	156	97	99	8	67	78	31	135	87	84	19	93	8
GCF_900475095.1	RM	73	37	174	79	148	85	66	201	162	89	100	8	63	78	32	131	87	83	20	96	7
GCF_008831345.1	RM	74	36	172	82	139	83	61	197	159	92	97	8	64	78	22	130	85	85	20	93	7
GCF_011765525.1	RM	73	39	170	78	147	85	62	189	157	99	96	10	68	77	25	129	86	84	20	95	5
GCA_003691695.1	RM	71	38	183	82	154	97	68	207	167	95	102	10	67	82	32	138	90	90	24	115	8
GCF_000817065.1	RM	71	36	175	82	143	83	64	199	159	86	95	8	62	77	27	134	86	86	20	98	5
GCF_000007465.2	RM	71	36	176	82	143	83	64	199	160	86	95	8	62	77	27	133	86	86	20	98	5
GCF_011765545.1	RM	73	40	171	78	147	85	62	190	158	98	96	10	68	77	25	130	87	83	21	96	5
GCF_900636835.1	RM	74	35	171	81	150	87	71	196	159	86	97	8	66	78	26	138	88	87	20	101	7
GCF_009738105.1	RM	71	35	172	81	142	83	65	198	158	90	99	8	63	86	32	130	84	84	19	89	5
GCF_006739205.1	RM	73	37	174	79	148	85	66	201	162	89	100	8	63	78	32	132	86	83	20	96	7
GCF_008831365.1	RM	72	38	173	81	140	87	62	199	161	97	102	8	66	76	23	135	87	85	21	95	9
GCF_011765505.1	RM	73	39	171	78	146	83	62	190	157	97	96	11	68	77	25	129	87	83	21	95	7
GCF_002155285.1	RM	72	37	178	81	152	84	64	199	166	91	100	8	63	78	31	132	85	83	20	80	7
GCF_002995555.1	RM	74	38	178	81	155	86	66	200	160	86	101	8	63	75	27	129	93	86	27	103	8
GCF_001558215.1	RM	71	35	172	81	142	83	65	198	158	90	99	8	63	77	32	130	84	84	19	88	5
GCF_011765485.1	RM	73	40	170	78	146	85	62	190	158	98	96	10	68	77	25	129	87	85	20	95	5
GCF_000284575.1	RM	74	36	178	80	149	86	61	197	161	91	101	8	68	77	22	132	85	86	21	93	6
GCF_000271865.1	RM	71	35	176	81	151	85	66	202	159	93	97	8	66	80	29	131	86	84	20	110	5
GCF_001042875.1	RM	203	47	253	74	215	161	161	222	187	129	244	88	180	192	57	289	199	258	88	97	16
GCF_003522605.1	RM	192	51	247	76	205	156	151	227	190	124	256	88	205	207	54	283	189	256	101	111	19
GCF_004136375.1	RM	199	53	250	78	207	158	155	223	192	131	255	88	202	214	49	294	185	257	102	106	18
GCF_004355305.1	RM	196	50	250	76	214	165	161	222	194	123	258	88	189	206	64	276	197	282	97	105	13
GCF_004355485.1	RM	195	47	249	76	208	165	162	221	189	117	258	88	186	204	62	272	195	279	96	103	13
GCF_004355825.1	RM	195	53	249	79	211	161	153	226	191	130	258	89	203	214	49	312	194	259	101	110	20
GCF_011604745.1	RM	193	51	252	78	209	155	155	226	190	126	258	87	201	212	55	288	190	256	104	106	20
GCF_002850215.1	RM	195	47	249	76	208	165	162	222	191	118	258	88	186	205	63	276	196	279	96	101	13
GCF_003382795.1	RM	192	50	248	76	205	157	151	227	189	126	258	87	202	207	52	278	180	255	98	109	17
GCF_001042735.1	RM	200	51	254	75	212	168	167	228	193	128	250	91	186	196	58	295	218	267	102	103	18
GCF_001276975.2	RM	196	55	253	77	222	168	170	227	191	126	253	91	191	195	59	289	209	278	104	97	14
GCF_001746615.1	RM	195	52	250	78	213	161	152	225	191	130	259	90	206	217	52	295	198	253	105	108	20
GCF_001746655.1	RM	194	51	249	76	205	157	150	223	192	129	256	87	202	217	49	286	185	257	103	105	20
GCF_003031365.1	RM	195	47	249	76	208	164	162	221	189	118	258	88	186	205	63	272	195	278	96	103	13
GCF_003382835.1	RM	192	50	248	76	205	157	151	227	189	126	258	87	202	206	53	276	180	255	98	109	17
GCF_003382915.1	RM	195	52	248	78	210	157	151	223	191	131	257	89	205	215	52	284	191	253	104	107	20
GCF_004355725.1	RM	192	50	249	76	208	157	152	226	191	126	257	88	201	207	53	277	186	253	100	107	19
GCF_000948075.1	RM	195	52	248	77	210	157	152	223	191	132	257	89	205	215	52	284	191	253	104	107	20
GCF_001466505.1	RM	196	50	250	76	213	165	161	223	195	121	259	88	188	205	64	276	196	282	98	106	12
GCF_004319505.1	RM	195	53	254	77	221	169	164	229	194	126	256	88	193	196	62	285	200	276	102	95	13
GCF_004355285.1	RM	197	50	250	76	214	166	161	222	195	121	258	88	189	206	64	277	197	282	97	105	12
GCF_004355605.1	RM	198	47	250	76	210	165	162	221	189	118	258	88	187	205	63	272	194	278	96	103	13
GCF_008370835.2	RM	203	51	251	76	213	165	171	227	200	126	250	90	190	199	59	298	209	270	99	99	25
GCF_011604765.1	RM	195	50	248	76	204	157	151	226	189	127	258	88	203	208	52	281	182	254	98	111	17
GCA_003382875.1	RM	196	51	252	76	204	155	154	227	191	126	258	88	204	210	56	296	183	253	95	109	17
GCF_001042795.1	RM	201	51	250	75	213	163	165	225	192	123	253	88	186	199	56	291	213	266	95	94	20
GCF_003428965.1	RM	196	53	251	77	206	160	151	227	189	129	255	88	206	211	53	289	182	256	97	110	20
GCF_004355505.1	RM	196	50	249	76	214	165	161	223	194	121	258	88	188	206	64	275	197	283	97	105	12
GCF_001021915.1	RM	200	52	251	75	209	163	160	223	196	117	253	91	184	198	60	267	196	271	91	96	18
GCF_001746595.1	RM	191	51	249	76	202	157	151	228	191	125	257	88	203	208	53	288	184	254	98	110	19
GCF_001929235.2	RM	193	53	248	79	207	159	150	223	194	135	254	88	204	214	47	296	188	259	101	108	24
GCF_003382935.1	RM	192	50	243	76	204	157	151	227	189	126	258	87	202	207	51	277	182	254	99	109	17
GCF_004355325.1	RM	196	50	250	76	214	165	161	222	194	121	258	88	189	206	65	275	197	282	97	105	12
GCF_004355365.1	RM	196	50	249	76	214	165	161	222	194	121	258	88	189	205	64	275	197	282	97	105	12
GCF_004355765.2	RM	195	51	253	77	212	156	155	226	192	126	258	87	201	212	54	287	190	256	104	111	20
GCF_004355785.1	RM	196	53	253	78	210	158	152	227	191	125	259	78	200	209	55	280	182	254	102	114	19
GCF_000168315.3	RM	201	52	255	75	214	168	167	228	194	128	251	90	186	196	59	295	216	267	102	103	20
GCF_003351845.1	RM	193	50	251	77	209	157	154	230	192	128	262	88	204	210	55	290	194	258	103	112	19
GCF_003382855.1	RM	194	50	248	76	204	157	151	226	190	127	258	88	203	207	53	279	183	254	97	111	17
GCF_004355885.3	RM	193	50	249	76	206	157	152	228	190	123	259	87	204	207	54	280	187	255	102	109	19
GCF_001042855.1	RM	203	47	253	74	212	161	161	222	187	128	244	88	180	190	56	292	198	257	86	97	16
GCF_002850075.1	RM	195	47	250	76	210	164	162	221	191	117	258	88	186	205	63	276	197	279	96	101	12
GCF_002850135.1	RM	195	47	249	77	208	164	162	223	192	118	257	88	186	206	64	274	197	280	95	102	12
GCF_003382775.1	RM	192	51	248	76	205	156	151	227	191	124	257	87	203	209	53	283	186	254	100	110	19
GCA_000007385.1	RM	196	51	253	80	211	156	157	226	191	126	261	88	203	217	54	283	186	258	105	109	20
GCF_000212755.2	RM	199	51	258	78	221	167	171	224	205	132	249	88	193	216	63	289	184	288	100	106	26
GCF_000940825.1	RM	203	52	249	75	215	170	166	227	198	128	248	89	191	199	59	292	223	266	103	93	22
GCF_001929095.2	RM	195	53	251	78	202	159	155	226	195	131	255	87	202	214	50	290	184	261	103	110	25
GCF_002850195.1	RM	195	46	249	77	208	165	162	222	191	116	258	88	186	206	63	277	195	279	95	102	12
GCF_003427055.1	RM	197	54	253	77	206	161	152	227	191	130	256	87	206	211	50	288	184	257	97	111	20
GCF_004355565.1	RM	196	49	250	76	215	164	161	223	194	121	258	88	188	206	64	276	197	283	97	105	12
GCF_009660205.1	RM	200	51	251	75	213	163	169	225	194	122	251	90	188	200	56	296	214	272	101	96	17
GCF_001042775.1	RM	202	47	253	74	211	162	161	222	186	130	244	88	180	191	56	287	198	258	87	99	16
GCF_001042815.1	RM	202	51	255	76	217	169	168	229	199	132	248	90	194	201	65	290	218	269	100	97	18
GCF_001518895.1	RM	195	52	249	78	212	157	152	222	191	131	256	88	204	217	52	284	192	253	105	106	20
GCF_002850115.1	RM	195	47	249	76	208	165	162	221	192	117	258	88	186	205	63	276	196	279	96	101	12
GCF_002895725.2	RM	192	50	248	76	202	157	151	227	189	126	258	87	202	207	52	277	177	255	98	109	17
GCF_004355405.1	RM	196	50	250	76	213	165	161	223	194	121	258	88	189	205	64	276	197	282	97	105	12
GCF_001042835.1	RM	202	51	255	76	220	169	168	228	198	134	249	90	191	200	65	291	223	269	105	97	19
GCF_001746715.1	RM	194	53	248	76	204	157	151	227	192	123	257	87	203	210	53	285	180	256	98	112	19
GCF_004355425.1	RM	196	48	248	76	214	164	161	222	194	121	258	88	189	206	64	275	197	282	97	105	13
GCA_000010025.1	RM	192	50	248	76	204	157	152	227	189	127	259	88	202	207	50	281	182	254	98	109	17
GCF_002850095.1	RM	195	47	249	76	208	165	162	221	191	117	258	88	186	205	63	276	196	279	95	101	12
GCF_002850155.1	RM	195	47	249	76	208	165	162	222	192	117	258	88	186	205	64	275	196	280	96	101	12
GCF_004322835.1	RM	198	50	251	77	216	166	161	223	198	122	260	92	189	209	65	284	199	288	96	106	12
GCF_004355545.1	RM	197	49	251	76	214	164	161	223	194	122	259	88	188	208	65	276	197	283	97	105	12
GCF_011604785.1	RM	191	50	248	76	203	157	152	227	189	127	258	87	202	207	53	281	180	255	97	109	17
GCF_001746695.1	RM	193	51	247	77	205	157	152	226	189	125	259	87	203	208	55	280	179	252	104	108	19
GCF_002850175.1	RM	194	47	250	77	210	168	165	222	194	121	250	89	184	213	72	278	194	280	94	103	12
GCF_004319445.1	RM	195	51	252	77	219	173	165	229	194	129	254	90	195	193	59	292	201	275	102	97	21
GCF_004319465.1	RM	193	54	251	74	212	167	163	228	191	125	250	110	200	197	61	295	191	272	106	101	14
GCF_004355745.1	RM	192	50	249	76	209	157	152	227	192	126	257	87	202	207	54	275	186	255	100	106	19
GCF_004355865.1	RM	194	54	249	79	209	161	152	226	190	130	256	78	201	216	49	304	192	257	97	111	20
GCA_003932075.1	RM	198	53	253	77	207	165	154	227	190	131	255	87	200	211	50	329	185	256	98	111	20
GCF_001746675.1	RM	194	53	249	76	205	158	153	227	193	127	258	87	202	209	53	292	179	253	101	112	20
GCF_001746735.1	RM	192	52	249	76	205	157	152	229	191	128	258	89	204	208	55	290	177	253	102	109	21
GCF_003031385.1	RM	197	50	250	76	213	165	161	223	198	125	258	88	189	206	64	275	197	285	97	105	13
GCF_003351825.1	RM	193	50	249	77	210	158	153	228	190	126	258	87	205	210	51	289	192	253	101	109	18
GCF_003932055.1	RM	192	50	248	76	203	157	151	227	189	126	258	87	202	207	52	277	177	255	98	109	17
GCF_004136395.1	RM	194	50	249	76	211	157	155	228	194	133	258	87	205	208	54	279	191	255	99	111	26
GCF_004355385.1	RM	195	47	248	75	208	164	162	221	189	118	258	88	186	205	63	272	195	279	96	103	13
GCF_001042745.1	RM	202	47	253	74	213	161	161	222	188	128	243	88	180	190	56	292	199	258	87	97	16
GCF_003382895.1	RM	197	52	251	78	206	158	151	223	191	130	256	88	206	216	50	298	187	258	101	111	18
GCF_004319485.1	RM	191	50	242	77	225	170	163	229	198	128	255	110	194	202	66	293	215	277	106	104	16
GCF_004355345.1	RM	196	49	251	76	210	164	162	221	192	119	257	88	189	206	61	275	196	282	96	100	12
GCF_004355465.1	RM	196	50	250	76	213	165	161	223	196	123	259	88	190	206	65	275	195	283	97	106	13
GCF_004355585.1	RM	196	49	249	76	208	162	164	221	192	120	258	88	189	208	75	272	197	281	96	102	12
GCF_011045315.1	RM	193	51	251	78	208	155	155	226	190	126	260	88	201	211	54	283	189	256	102	107	20
GCA_001927405.2	RM	196	50	251	77	207	157	153	226	193	128	256	87	203	209	54	293	186	256	99	111	18
GCF_004355445.1	RM	195	47	249	76	209	165	162	221	190	117	258	88	186	205	63	274	195	280	96	103	12
GCF_004355525.1	RM	196	50	249	76	213	167	161	223	194	121	259	88	188	204	64	277	196	282	96	105	12
GCF_004355705.1	RM	192	50	248	76	207	157	153	227	191	126	258	88	202	207	55	278	185	253	100	106	19
GCF_004355805.1	RM	192	50	248	76	208	157	152	228	191	126	257	87	201	207	54	278	186	254	100	106	19
GCF_004355845.1	RM	194	52	251	77	209	155	155	226	190	126	260	89	202	213	53	287	187	255	105	106	20
GCA_000738045.1	RM	171	66	209	81	385	170	118	214	195	192	433	19	150	240	41	222	95	196	68	132	45
GCF_013010095.1	RM	145	46	173	66	331	148	98	196	161	171	318	9	119	214	39	172	82	158	47	98	33
GCA_001274835.1	RM	171	62	214	81	370	166	124	218	196	180	404	17	147	239	40	212	90	188	50	141	34
GCA_000738065.1	RM	172	58	211	80	370	160	121	217	190	178	408	14	147	238	38	207	94	179	41	136	36
GCF_013010255.1	RM	167	56	208	76	356	156	118	203	183	173	400	13	145	223	39	210	82	171	40	125	29
GCF_013010365.1	RM	168	56	211	76	357	158	119	206	186	173	398	13	143	222	41	211	84	170	42	127	36
GCF_013009675.1	RM	146	45	174	67	333	147	99	199	158	172	318	8	120	215	39	167	80	160	42	99	28
GCF_902387545.1	RM	167	56	210	79	361	160	122	210	179	161	389	13	144	224	38	202	85	172	39	125	25
GCF_013009555.1	RM	165	56	193	72	350	150	105	195	174	178	355	15	131	231	41	205	86	173	60	104	53
GCF_013343395.1	RM	327	62	549	137	246	279	323	287	492	146	336	111	227	364	141	500	270	395	157	152	33
GCF_013467585.1	RM	327	57	544	137	249	281	323	284	491	137	344	111	226	365	143	505	273	394	152	155	28
GCF_001457615.1	RM	332	58	554	137	251	287	330	285	486	129	347	113	228	377	142	507	272	399	147	150	22
GCF_002116985.1	RM	324	55	540	137	247	282	321	283	486	132	344	109	224	366	142	491	273	398	149	145	28
GCF_003319235.1	RM	336	64	551	141	251	283	330	292	516	156	347	115	242	398	140	518	283	408	166	145	38
GCF_013341295.1	RM	328	57	544	135	240	278	323	279	482	130	347	110	223	365	146	501	272	401	147	147	22
GCF_013375855.1	RM	347	74	555	142	255	285	336	300	554	198	357	123	261	412	144	518	293	415	173	161	47
GCF_013467605.1	RM	327	57	544	137	249	281	323	284	491	137	344	111	226	365	141	503	273	394	152	155	28
GCF_000510305.1	RM	335	65	548	138	247	277	328	286	501	153	339	118	224	373	147	506	281	400	179	151	39
GCF_001687285.1	RM	303	63	522	137	238	272	315	281	479	144	349	114	219	366	133	480	270	383	136	142	27
GCF_003665495.1	RM	329	64	547	138	246	282	321	288	499	157	344	122	232	370	140	497	282	398	164	157	35
GCF_013260445.1	RM	329	58	552	138	249	283	330	287	490	136	342	112	225	370	146	493	271	392	153	158	28
GCF_007559065.1	RM	308	59	526	136	241	277	324	283	488	148	338	112	230	360	133	494	268	379	140	149	33
GCF_001792855.1	RM	332	59	549	138	247	277	321	291	492	150	336	110	231	374	144	502	277	394	162	141	30
GCF_003429205.1	RM	330	57	547	137	245	283	324	285	498	138	350	113	225	369	143	498	269	398	150	156	27
GCF_013343335.1	RM	322	60	537	138	246	281	312	282	482	142	341	118	220	365	144	482	274	393	156	153	31
GCF_013375755.1	RM	322	58	541	137	246	276	317	281	477	134	337	113	223	363	145	490	266	394	148	149	27
GCF_013414945.1	RM	329	57	553	138	246	280	319	285	483	133	336	110	223	369	140	490	274	395	151	140	25
GCF_002997005.1	RM	346	59	547	138	256	285	358	283	521	150	341	111	233	380	154	523	277	401	162	165	34
GCF_003798125.1	RM	337	59	551	137	247	279	333	286	500	162	339	113	227	378	144	512	273	392	162	154	41
GCF_004347045.1	RM	333	57	543	140	243	279	320	287	483	136	328	113	226	375	143	507	268	403	153	146	23
GCF_000223965.1	RM	337	63	549	138	247	280	325	293	498	167	344	116	234	374	145	509	283	395	170	149	35
GCF_000414035.1	RM	328	58	545	138	246	281	321	284	483	134	345	109	222	366	141	496	272	395	141	147	24
GCF_001750705.1	RM	337	65	551	140	254	283	331	292	510	147	353	113	228	397	142	517	279	410	164	143	34
GCF_013305645.1	RM	333	61	556	137	240	284	325	296	503	168	338	119	224	363	136	514	285	407	152	162	42
GCF_013375815.1	RM	348	66	565	140	257	289	352	298	535	168	349	118	246	396	152	524	287	415	182	177	49
GCF_001722025.1	RM	336	59	543	139	249	285	330	286	500	149	343	112	227	366	140	508	277	398	153	149	29
GCF_003429185.1	RM	327	58	547	137	244	277	319	284	487	134	335	110	224	367	142	495	273	394	147	141	24
GCF_000750905.1	RM	340	65	546	138	245	281	339	287	506	160	331	117	226	377	142	510	285	405	154	150	30
GCF_009905195.1	RM	328	58	544	138	246	280	316	283	477	135	334	112	223	363	144	495	269	396	146	148	25
GCF_900185255.1	RM	312	56	523	130	226	273	300	274	456	134	319	105	211	349	135	470	247	373	134	135	28
GCF_009662315.1	RM	332	62	539	135	229	280	302	299	488	166	334	115	232	339	123	492	284	388	158	144	45
GCF_000763245.3	RM	327	57	543	139	242	272	318	285	472	143	330	109	221	363	135	488	272	388	148	133	28
GCF_001792875.1	RM	330	57	546	138	244	277	321	285	485	144	337	109	226	368	143	496	271	395	149	138	30
GCF_003193645.1	RM	331	57	539	142	236	278	319	287	481	141	332	117	222	370	139	504	271	400	160	151	31
GCF_003813025.1	RM	320	57	553	135	241	273	320	289	489	145	331	109	224	366	146	495	270	393	147	151	36
GCF_000209755.1	RM	124	58	215	87	288	158	83	211	261	109	120	46	95	129	46	217	174	144	31	77	10
GCF_001188655.1	RM	121	56	213	83	288	158	80	209	261	105	121	46	94	129	46	214	172	142	31	77	10
GCF_008807915.1	RM	126	57	217	87	294	159	84	213	260	107	123	46	92	129	46	212	171	141	31	74	10
GCF_008807975.1	RM	126	57	217	87	294	159	84	213	260	107	123	46	92	129	46	212	171	141	31	74	10
GCF_000218305.1	RM	124	59	215	87	289	158	83	211	262	109	121	46	95	129	46	218	174	144	31	77	10
GCF_000021185.1	RM	124	59	215	87	289	158	83	211	262	109	122	46	95	129	46	218	174	145	31	77	10
GCF_008807875.1	RM	130	59	216	87	292	156	81	212	272	109	126	47	95	130	47	219	168	138	33	80	10
GCF_001454865.1	RM	123	57	217	87	295	156	82	212	273	106	128	46	96	132	47	217	173	142	34	69	9
GCF_010443035.1	RM	124	58	215	87	289	158	83	211	264	109	119	46	95	129	46	217	174	144	31	77	10
GCF_013282665.1	RM	123	58	217	90	264	155	82	211	241	106	115	46	94	129	45	224	168	139	31	76	12
GCF_000307065.1	RM	123	57	217	87	296	156	82	212	271	106	128	46	94	132	47	217	172	142	34	69	9
GCF_013282645.1	RM	122	58	215	87	287	158	82	213	269	105	118	46	94	130	47	215	169	141	31	72	7
GCF_001703515.1	RM	95	49	213	84	192	120	82	208	219	97	126	14	80	122	40	203	136	117	20	63	7
GCF_002442515.1	RM	92	46	210	83	201	116	80	208	220	102	122	14	78	119	39	191	137	120	21	68	11
GCF_002381265.1	RM	92	46	210	83	200	116	79	208	218	100	120	14	78	119	40	191	136	120	21	68	6
GCF_001703535.1	RM	95	47	215	84	206	120	84	211	214	99	123	15	82	122	39	198	130	114	21	59	5
GCF_900332045.1	RM	95	48	212	84	215	119	82	210	226	103	127	15	82	125	38	201	133	118	21	66	7
GCF_000253335.1	RM	48	32	184	87	123	94	52	200	134	89	127	10	68	88	26	147	102	101	22	93	9
GCF_002094955.1	RM	52	29	183	85	119	87	56	202	120	88	128	11	62	86	21	129	106	89	23	68	5
GCF_013267495.1	RM	53	30	182	83	99	89	55	201	117	89	119	10	66	82	19	130	98	89	21	59	6
GCF_900636435.1	RM	52	29	185	83	127	89	54	198	131	91	127	10	70	87	23	133	105	99	23	74	6
GCF_000785515.1	RM	52	30	181	83	125	89	55	202	131	95	128	10	71	84	24	133	105	99	25	75	8
GCF_009738205.1	RM	49	32	187	87	111	87	52	207	129	101	123	10	70	88	22	141	97	90	26	77	7
GCF_013822985.1	RM	53	33	180	84	121	88	57	200	124	92	119	10	65	87	21	135	99	87	23	62	7
GCF_900475225.1	RM	51	32	193	86	116	95	53	201	126	93	122	10	67	95	23	142	101	92	24	75	11
GCF_009738245.1	RM	50	32	190	87	111	87	52	203	129	101	124	10	70	88	22	141	99	90	26	77	7
GCA_000305335.2	RM	48	30	184	86	117	88	52	201	132	92	123	10	69	94	26	134	104	96	22	84	11
GCF_002073815.2	RM	56	31	189	84	114	93	58	201	135	96	128	11	72	92	24	145	102	94	26	75	5
GCF_002094975.1	RM	50	32	190	88	117	89	53	203	130	93	121	10	65	89	23	145	101	94	23	82	10
GCF_000253315.1	RM	53	34	184	85	112	88	57	199	127	90	122	10	67	88	23	134	104	97	24	77	9
GCF_013747755.1	RM	315	51	444	116	491	225	140	261	375	164	312	148	187	299	80	277	168	223	98	98	29
GCF_013615435.1	RM	306	52	439	114	508	218	137	263	366	147	296	108	192	303	79	271	168	226	84	101	25
GCF_013781945.1	RM	313	49	439	109	488	219	148	262	355	141	287	95	183	300	78	271	169	219	90	96	13
GCF_013797615.1	RM	301	49	433	111	481	216	147	259	360	180	297	119	178	288	83	262	168	212	86	111	41
GCF_013797345.1	RM	300	49	430	109	476	217	145	265	366	186	289	118	180	284	82	268	165	212	88	110	47
GCF_012524235.2	RM	313	51	427	109	484	207	136	260	359	135	304	145	182	289	71	271	162	219	103	98	14
GCF_013786345.1	RM	304	51	443	114	509	216	138	261	374	154	295	107	191	306	76	274	171	225	83	102	46
GCF_009648935.1	RM	311	49	450	109	529	216	138	266	374	144	301	116	181	297	76	280	170	221	76	92	11
GCF_013784065.1	RM	314	50	434	110	467	216	136	262	369	151	310	148	190	296	76	271	167	220	89	93	20
GCF_002208845.2	RM	313	51	440	110	482	217	150	262	355	146	294	94	184	308	78	271	172	224	85	93	18
GCF_013814485.1	RM	305	53	434	110	473	220	138	262	358	141	294	141	181	294	74	264	168	220	83	99	15
GCF_013458095.1	RM	300	49	420	111	482	217	141	264	349	151	284	104	180	297	74	267	165	223	88	101	28
GCF_001646605.1	RM	173	133	331	126	414	193	103	250	307	138	204	63	124	209	31	272	160	289	38	118	25
GCF_005145085.1	RM	135	127	285	98	310	155	88	240	235	131	177	61	116	166	24	221	136	229	37	74	15
GCF_009650335.1	RM	133	127	269	98	342	154	90	241	238	127	185	61	118	151	26	224	139	231	43	67	21
GCF_003315755.1	RM	164	136	325	128	410	190	102	257	311	127	197	64	120	208	33	276	158	293	38	108	15
GCF_006742065.1	RM	132	126	271	99	337	154	92	242	235	127	177	62	116	151	23	227	136	233	43	69	20
GCF_009650315.1	RM	133	127	270	98	342	155	89	241	238	127	185	61	118	151	26	224	141	231	43	67	21
GCF_013112415.1	RM	171	133	328	124	407	189	105	255	313	139	198	63	124	213	32	273	155	291	37	110	18
GCF_001465175.1	RM	166	133	331	125	429	194	103	252	304	129	205	64	123	206	31	274	156	291	41	116	20
GCF_014131795.1	RM	170	131	311	124	434	189	107	253	314	136	195	64	124	199	31	281	158	290	45	108	25
GCA_001746555.1	RM	170	132	324	125	390	191	101	250	300	138	196	63	123	204	31	271	160	281	38	118	24
GCF_001456065.2	RM	174	133	336	126	417	194	103	253	309	144	206	63	125	210	32	275	162	292	38	120	26
GCF_001886875.1	RM	135	124	267	103	332	153	87	236	234	133	192	62	109	155	27	223	141	229	36	65	12
GCF_003351625.1	RM	108	35	146	62	101	93	47	219	80	102	162	14	117	103	9	90	79	56	40	44	2
GCF_003351405.1	RM	100	34	148	68	91	99	44	224	85	97	162	15	121	99	10	96	89	60	40	35	4
GCF_900477945.1	RM	108	33	144	65	95	96	46	215	83	98	159	14	118	97	10	88	78	59	41	44	4
GCF_013488065.1	RM	49	36	157	87	134	84	55	198	121	98	108	10	73	82	16	117	109	75	28	62	12
GCF_900637025.1	RM	46	36	159	87	126	83	54	198	122	87	104	9	72	82	18	118	110	78	27	58	9
GCF_000019305.1	RM	198	155	279	111	152	167	92	255	288	127	203	59	144	175	54	241	170	237	32	122	10
GCF_000019545.1	RM	195	154	286	108	160	168	91	258	288	125	201	59	144	192	49	239	183	235	28	118	10
GCF_001921925.1	RM	198	161	289	116	150	163	88	254	284	128	207	61	153	181	52	240	175	234	30	120	16
GCF_001921945.1	RM	194	157	282	113	147	164	86	250	281	127	203	60	132	176	45	235	179	238	30	122	16
GCF_002865765.1	RM	195	154	276	115	148	164	87	253	284	122	205	61	136	173	51	245	172	231	31	112	12
GCF_001889345.1	RM	194	154	276	115	148	164	87	251	281	121	205	61	136	173	50	244	171	232	31	112	11
GCF_001951135.2	RM	200	160	284	114	157	167	93	259	280	130	204	60	139	186	46	235	172	231	32	121	10
GCF_002865745.1	RM	198	160	287	112	151	163	87	253	280	121	207	60	147	184	48	234	169	229	31	121	11
GCF_003345335.1	RM	198	157	280	111	155	169	91	255	269	128	201	60	138	180	45	234	164	225	31	119	14
GCF_014068615.1	RM	192	157	284	114	152	164	86	251	285	120	203	60	145	186	52	238	176	235	31	114	16
GCA_000816945.1	RM	201	158	285	110	158	169	92	254	273	121	204	62	134	183	48	237	164	227	31	121	12
GCF_000063585.1	RM	193	157	283	112	148	167	89	253	272	124	197	61	135	184	47	237	162	225	31	112	10
GCF_002865885.1	RM	197	162	287	113	152	162	89	254	278	119	206	61	149	183	47	232	165	226	31	122	11
GCF_000829015.1	RM	193	154	280	111	157	164	86	251	284	120	196	59	140	187	44	237	167	231	30	129	11
GCF_001921985.1	RM	199	157	281	110	157	169	91	255	280	124	205	60	135	184	47	228	167	235	31	110	11
GCF_000817935.1	RM	199	159	283	112	156	168	91	255	274	125	202	61	139	182	46	236	168	226	31	120	11
GCF_002865805.1	RM	196	158	284	115	148	163	86	253	283	128	205	60	140	175	43	233	178	239	30	122	14
GCF_003058345.1	RM	193	157	280	112	147	168	90	255	278	127	199	61	137	185	47	238	163	224	30	114	12
GCF_002866125.1	RM	196	161	286	112	151	164	89	254	285	129	209	61	150	181	48	232	165	228	31	122	15
GCF_001879605.1	RM	198	160	288	115	149	165	85	253	293	126	210	61	151	187	53	238	170	245	31	123	16
GCF_000017045.1	RM	190	155	277	113	144	166	88	254	281	130	193	62	134	178	45	234	164	221	31	113	12
GCF_003345315.1	RM	192	157	283	114	152	164	86	251	285	120	204	60	145	186	52	238	176	235	31	114	17
GCF_000022765.1	RM	198	160	287	113	151	163	88	251	284	126	206	61	149	180	53	234	176	241	31	126	14
GCF_002866045.1	RM	198	156	290	113	148	158	81	249	283	124	198	59	127	181	46	234	182	235	30	118	11
GCF_000017065.1	RM	198	158	281	113	151	163	87	252	285	123	199	60	136	183	53	240	173	236	31	120	9
GCF_001921905.1	RM	194	160	286	111	152	166	90	254	277	121	205	61	150	186	47	237	169	231	32	119	12
GCF_001921965.1	RM	195	156	283	113	155	166	89	255	288	121	210	59	152	186	50	251	169	236	30	113	8
GCF_002865825.1	RM	200	159	288	113	155	167	91	255	269	121	204	59	136	184	48	234	168	230	29	109	12
GCF_003058445.1	RM	196	158	280	111	153	170	88	257	275	131	202	62	144	186	47	238	165	228	32	125	11
GCF_000017025.1	RM	193	147	273	111	147	167	88	248	270	123	193	58	133	176	47	230	157	218	30	114	12
GCF_000020345.1	RM	198	157	282	112	157	169	91	255	269	127	204	61	137	182	45	234	169	225	31	119	12
GCF_001879625.1	RM	192	157	283	114	152	164	86	251	285	120	203	60	145	186	52	238	176	235	31	114	17
GCF_001889365.1	RM	198	161	289	116	149	162	88	254	287	130	208	61	152	180	52	240	175	234	30	120	17
GCF_002865845.1	RM	198	159	287	113	151	164	88	251	284	126	206	61	149	180	53	234	177	240	30	126	14
GCF_009733885.1	RM	194	157	283	112	150	168	90	253	273	124	197	61	135	184	48	239	162	225	31	113	10
GCF_001559115.2	RM	137	45	242	92	164	148	98	207	159	104	139	7	94	175	40	196	142	95	19	69	9
GCF_002386185.1	RM	135	45	244	93	165	148	98	207	156	105	132	7	95	176	40	196	145	95	19	69	11
GCF_003006055.1	RM	135	50	245	90	169	150	96	204	150	103	141	7	91	165	37	197	137	94	23	63	6
GCF_900474685.1	RM	135	47	248	92	169	147	96	205	157	107	139	7	93	176	38	195	141	96	19	66	8
GCF_900240105.1	RM	137	47	254	93	170	147	96	205	159	107	140	7	93	176	38	194	142	96	19	67	8
GCF_000158275.2	RM	113	32	177	56	92	109	72	191	93	89	136	14	73	98	25	155	86	60	36	107	5
GCF_001296145.1	RM	119	30	181	58	98	111	71	199	92	90	146	13	74	104	24	153	85	59	36	112	5
GCF_000218645.2	RM	109	30	176	57	87	104	72	200	87	88	137	15	71	100	17	139	83	55	33	99	2
GCA_002211645.1	RM	117	32	176	56	92	107	72	198	95	92	147	15	72	99	26	157	87	60	38	127	6
GCF_001296085.1	RM	121	34	204	61	119	112	71	198	98	91	146	14	77	102	22	165	86	62	39	115	10
GCF_000400875.1	RM	114	32	183	58	92	109	72	200	87	91	145	13	70	103	25	141	84	62	37	109	3
GCA_000146265.4	RM	118	34	148	61	178	111	65	221	105	102	171	14	114	114	22	113	82	66	47	67	12
GCF_008086405.1	RM	118	36	144	59	192	112	72	227	105	110	172	10	111	116	19	144	84	64	54	80	36
GCF_000163615.3	RM	116	35	149	58	195	116	80	216	108	107	172	15	112	118	21	145	83	64	56	88	30
GCF_001594265.1	RM	115	35	150	57	193	114	82	215	107	103	169	14	112	118	21	142	81	64	55	89	28
GCA_000241025.2	RM	119	40	160	62	203	113	71	225	103	111	180	18	114	117	23	118	88	67	58	72	13
GCF_000604045.1	RM	117	35	152	60	195	113	68	220	105	106	171	13	113	116	22	119	84	67	41	62	17
GCF_001594245.1	RM	116	36	147	61	193	113	70	222	103	109	170	15	113	113	22	117	87	66	54	68	12
GCF_001690155.1	RM	116	34	150	58	190	114	81	216	105	104	171	14	113	117	21	143	82	64	53	87	23
GCF_008086365.1	RM	117	37	145	59	189	113	75	227	109	120	171	11	113	117	18	141	86	65	52	84	30
GCA_001547775.1	RM	118	34	153	57	199	116	78	220	111	107	173	13	116	124	21	148	81	64	55	89	30
GCF_008086385.1	RM	117	38	142	58	191	110	74	220	107	114	171	15	112	114	18	138	86	62	62	86	39
GCF_009665475.1	RM	216	62	359	105	287	203	150	282	318	150	276	95	208	206	69	322	194	410	102	126	21
GCF_000746665.1	RM	210	64	342	103	296	197	147	277	332	176	287	97	202	200	70	306	190	413	102	126	27
GCF_001653775.1	RM	203	64	331	107	283	195	139	278	305	139	270	95	196	188	71	295	184	381	102	116	23
GCF_002850455.1	RM	209	65	351	105	292	201	151	281	325	148	284	95	206	203	71	324	196	411	102	123	23
GCF_014107515.1	RM	193	61	340	107	274	196	144	277	299	160	272	95	203	200	68	316	190	381	117	119	29
GCF_009665455.1	RM	218	63	353	112	278	208	155	281	312	152	279	96	207	197	74	327	197	409	103	128	24
GCF_009764095.1	RM	206	63	345	108	297	195	149	272	323	153	279	98	202	196	71	291	191	395	103	118	25
GCF_000039765.1	RM	200	65	340	105	266	192	147	277	305	144	271	95	200	198	65	307	188	394	104	114	19
GCF_003047125.1	RM	216	63	339	105	269	197	148	279	299	153	275	96	204	195	68	309	195	391	103	114	21
GCF_008693685.1	RM	212	61	340	104	286	196	147	271	308	150	276	95	197	192	72	285	184	381	104	125	27
GCF_000009745.1	RM	212	64	357	109	321	197	151	278	325	168	291	94	203	202	75	315	191	403	104	125	25
GCF_001558515.2	RM	213	62	356	106	284	201	147	273	307	140	277	95	202	202	73	312	191	397	102	117	15
GCF_002863725.1	RM	212	63	346	104	295	196	148	270	305	152	277	95	201	193	69	299	188	388	117	121	34
GCF_001675245.1	RM	194	65	332	101	264	188	138	275	294	140	270	96	193	188	61	292	189	388	103	99	14
GCF_002204915.1	RM	199	63	330	102	277	189	144	271	293	137	278	95	192	196	63	293	188	385	104	105	17
GCF_009764115.1	RM	211	64	342	109	301	199	146	273	330	169	281	100	201	202	66	319	204	413	103	133	29
GCF_000186585.1	RM	209	63	349	105	288	199	146	276	316	138	281	95	202	202	72	307	191	397	104	116	19
GCF_004319645.1	RM	206	65	350	108	302	201	151	281	313	159	280	95	208	207	73	309	189	400	104	115	22
GCF_002224265.1	RM	213	61	339	104	293	196	147	271	307	150	280	94	197	193	75	284	185	381	104	125	27
GCF_004355205.1	RM	212	67	351	111	281	202	147	282	323	155	281	95	216	206	70	325	189	412	107	128	21
GCF_014211935.1	RM	198	60	326	96	295	191	154	253	301	142	264	94	186	192	72	278	171	368	94	119	22
GCF_001433435.1	RM	203	64	331	107	284	195	139	278	305	139	270	95	196	188	73	295	184	381	102	116	23
GCF_002215135.1	RM	208	62	340	106	279	196	146	271	302	174	278	95	203	188	70	292	188	380	106	119	32
GCF_012275045.1	RM	218	65	362	104	313	203	155	276	327	143	271	100	200	204	75	311	195	396	124	124	27
GCF_001022115.1	RM	286	53	568	137	719	268	180	283	493	151	314	108	183	370	120	379	208	219	60	105	16
GCF_900636985.1	RM	284	53	570	140	719	265	179	281	499	152	315	117	183	372	115	386	212	223	60	108	12
GCF_013750595.1	RM	306	54	572	139	721	268	176	284	504	153	308	117	183	375	118	390	216	219	59	113	17
GCF_003073975.1	RM	286	53	575	137	696	266	175	282	497	158	312	115	186	366	121	391	225	225	58	114	24
GCF_001870185.1	RM	285	53	568	137	717	268	180	282	492	151	314	108	182	370	120	379	208	219	61	105	14
GCF_003812925.1	RM	284	53	565	137	712	265	176	280	499	145	312	111	184	373	118	376	211	219	61	119	13
GCF_001022295.1	RM	286	53	568	137	719	268	180	282	494	151	314	108	184	370	120	378	208	221	60	105	16
GCF_900635105.1	RM	293	52	578	137	689	267	184	280	487	155	311	111	184	375	124	382	213	222	59	108	13
GCF_013826985.1	RM	300	52	567	139	690	265	176	277	494	154	314	113	185	370	120	381	211	219	57	114	13
GCF_002984395.1	RM	300	51	579	137	712	267	179	280	491	151	309	110	183	367	120	387	210	219	60	114	13
GCF_009832825.1	RM	45	35	188	69	176	92	53	166	107	90	118	18	58	87	20	135	60	85	31	44	8
GCF_000010425.1	RM	46	32	189	67	183	86	48	164	111	88	109	8	53	79	17	124	60	82	26	44	3
GCF_000737885.1	RM	46	35	188	67	191	84	49	165	102	89	116	17	53	80	19	126	58	79	26	40	6
GCF_003429385.1	RM	44	34	176	66	181	88	49	166	104	85	123	18	55	80	14	131	60	80	29	42	8
GCF_000817995.1	RM	45	29	186	67	182	87	52	164	105	84	109	17	53	81	18	127	55	83	26	35	3
GCF_003856735.1	RM	44	34	183	66	185	82	54	164	107	86	105	19	56	85	19	120	55	83	26	39	3
GCF_003030905.1	RM	46	35	186	67	185	87	50	168	116	92	125	9	52	80	18	133	53	78	28	42	7
GCF_902386735.1	RM	45	29	186	67	182	87	52	164	105	84	109	17	53	81	18	127	55	83	26	35	3
GCA_000013845.2	RM	118	125	161	99	198	133	81	224	158	106	153	20	93	116	18	177	132	126	28	67	10
GCF_001304735.1	RM	130	123	190	108	255	144	88	241	179	107	186	22	104	141	23	193	151	146	34	76	12
GCF_002012325.1	RM	135	139	196	107	232	150	86	241	187	123	192	24	106	152	22	202	153	146	45	76	10
GCF_003350945.1	RM	135	124	187	103	231	144	92	230	170	108	174	22	101	136	23	199	142	142	29	68	15
GCF_900475545.1	RM	129	124	188	107	251	146	85	233	178	110	171	23	104	144	24	195	150	147	32	72	8
GCF_902386435.1	RM	134	128	189	104	243	145	86	227	172	113	169	20	97	137	22	185	147	141	30	63	7
GCF_001579765.1	RM	132	133	184	107	239	146	83	236	182	115	175	12	104	142	25	208	153	146	32	69	10
GCF_900478015.1	RM	130	124	182	106	229	140	82	232	169	107	174	22	100	137	23	192	146	145	32	69	7
GCF_001854085.1	RM	134	128	189	104	243	145	86	227	172	113	169	20	97	137	22	185	147	141	30	63	7
GCF_003203455.1	RM	134	127	190	108	245	144	87	237	184	118	182	25	104	147	24	197	154	148	37	72	7
GCF_000009685.1	RM	129	119	182	104	233	143	89	228	164	103	179	20	98	127	21	180	142	136	29	60	9
GCF_002018235.1	RM	138	125	191	111	256	146	88	237	191	107	175	22	103	138	23	196	153	143	32	86	9
GCF_000255475.1	RM	135	130	184	106	238	146	88	230	180	110	198	24	102	142	23	195	151	146	35	82	8
GCF_002355795.1	RM	132	119	181	102	220	137	83	235	167	116	158	21	101	135	22	189	137	137	33	72	8
GCA_902166765.1	RM	135	120	181	106	216	141	87	224	163	102	149	18	96	135	21	180	141	142	28	63	6
GCF_000013285.1	RM	130	126	189	108	235	146	86	234	178	110	177	22	102	138	23	196	150	147	30	66	8
GCF_900636325.1	RM	124	46	229	85	191	147	103	205	141	99	108	9	101	170	33	187	122	92	26	77	10
GCF_002443155.1	RM	286	42	397	99	189	198	207	227	327	106	215	57	154	296	108	282	137	183	78	82	11
GCF_003813085.1	RM	286	42	397	99	189	198	207	227	327	106	214	57	154	296	107	282	137	183	78	82	11
GCF_001641975.2	RM	293	40	386	103	189	199	203	230	330	108	223	55	151	290	107	283	135	178	79	76	8
GCF_000967305.2	RM	277	40	388	101	196	199	202	227	338	120	220	59	151	318	105	290	136	190	79	80	14
GCF_010092625.1	RM	296	40	398	98	206	200	203	231	344	111	225	58	149	322	106	291	134	201	80	90	11
GCF_003294855.2	RM	241	55	383	109	229	199	142	271	300	170	258	119	181	219	59	294	184	323	73	105	25
GCF_013488005.1	RM	236	56	365	104	218	194	138	268	296	169	238	98	171	210	57	283	186	308	63	85	15
GCF_014168635.1	RM	235	54	376	105	240	196	144	273	298	170	262	95	190	210	64	292	183	309	66	108	27
GCF_014169675.1	RM	225	55	372	105	221	203	145	273	292	179	256	97	171	208	60	281	196	313	62	95	24
GCA_003294925.2	RM	258	58	412	112	246	212	159	294	315	197	287	98	200	235	64	299	200	355	67	109	33
GCF_002902865.1	RM	240	59	374	106	231	198	142	272	309	165	252	97	190	226	57	307	197	311	86	96	20
GCF_900476005.1	RM	237	53	368	107	225	194	142	262	276	143	244	132	179	216	58	293	174	297	87	88	13
GCF_003925855.2	RM	225	55	372	105	221	203	145	273	292	179	255	97	171	208	60	281	196	313	62	95	24
GCF_002903405.1	RM	233	56	369	109	213	203	141	278	309	173	256	132	193	213	56	294	194	313	89	98	25
GCF_013487985.1	RM	227	54	372	106	229	199	143	268	293	156	253	96	175	213	58	277	186	309	61	92	9
GCF_014168615.1	RM	236	55	368	108	222	199	141	266	290	166	265	130	198	210	57	293	185	308	88	96	23
GCF_007179295.1	RM	232	54	367	105	235	202	139	275	292	181	240	92	169	217	57	292	189	313	65	95	17
GCF_002903485.1	RM	230	55	362	108	227	193	140	272	292	178	262	93	174	225	60	287	194	305	63	95	21
GCF_002934285.1	RM	224	52	353	101	218	186	138	259	281	170	251	105	169	208	55	286	179	298	75	93	24
GCF_002934795.1	RM	221	53	351	106	204	194	127	264	274	178	240	129	170	206	53	282	177	315	75	97	22
GCF_014162015.1	RM	229	54	370	105	222	195	139	265	278	141	249	84	171	207	58	277	181	305	56	94	8
GCA_000959705.2	RM	274	58	411	115	257	218	159	279	300	161	286	135	199	249	67	341	197	350	91	100	16
GCF_000783775.2	RM	232	53	373	110	238	195	143	268	282	141	256	126	184	211	56	287	183	308	88	87	15
GCF_003294895.1	RM	234	55	387	107	232	204	152	285	298	189	267	94	191	216	57	292	191	323	68	107	33
GCF_013487965.1	RM	237	53	378	110	226	197	140	266	291	160	248	94	178	216	59	286	183	300	63	96	19
GCF_014158455.1	RM	243	56	375	108	220	201	139	272	296	173	250	134	200	220	58	308	186	314	99	93	24
GCF_014169735.1	RM	235	54	371	105	254	197	140	271	285	153	256	92	183	215	59	286	180	309	69	90	13
GCF_014169235.1	RM	236	53	373	106	246	197	141	274	289	170	263	91	183	215	56	283	185	309	63	108	19
GCF_001953195.1	RM	173	41	264	92	128	176	207	227	204	96	204	37	127	194	68	237	127	120	51	77	7
GCF_003691405.1	RM	119	41	229	86	153	147	96	203	139	96	112	7	85	164	35	200	143	84	24	57	10
GCA_000332735.1	RM	120	42	231	87	158	147	96	203	141	96	113	7	86	164	36	199	144	84	24	59	10
GCF_900636255.1	RM	123	41	227	86	155	148	97	204	145	95	114	8	85	168	35	197	137	87	24	54	9
GCA_007814275.1	RM	125	43	237	90	160	151	101	213	141	105	121	8	91	166	36	205	148	87	24	61	10
GCA_007833855.1	RM	119	41	229	86	153	146	96	203	141	97	113	8	86	162	36	200	143	83	24	56	10
GCA_004117035.1	RM	116	40	235	89	155	148	98	208	150	102	112	8	87	169	36	208	142	91	24	59	10
GCF_003571725.1	RM	122	41	228	87	159	148	96	203	143	93	114	7	86	163	35	195	137	87	24	57	9
GCF_000494875.1	RM	116	40	233	87	155	147	96	204	150	98	114	8	87	172	35	208	144	89	24	55	9
GCF_900636385.1	RM	120	40	233	86	154	150	95	206	140	98	113	8	86	165	35	197	138	80	25	53	10
GCF_900636265.1	RM	121	40	236	87	155	148	97	205	140	98	115	7	87	166	35	199	140	81	24	53	10
GCF_013137955.1	RM	116	40	231	87	151	149	97	204	152	99	114	8	88	169	36	209	141	90	24	56	9
GCF_014495745.1	RM	121	40	228	86	159	149	99	207	143	94	115	7	87	167	36	194	138	86	24	57	9
GCF_003025345.2	RM	332	57	529	135	245	270	314	286	465	128	338	110	225	326	130	477	266	392	130	150	17
GCF_006971785.1	RM	333	60	530	135	246	270	310	288	472	143	331	112	224	332	130	476	266	390	138	153	22
GCF_000017205.1	RM	336	60	530	134	243	276	311	294	488	164	342	110	237	349	134	480	267	400	156	148	30
GCF_000020085.1	RM	191	46	350	100	354	181	115	250	248	131	258	120	164	240	61	215	165	164	156	98	26
GCF_003798205.1	RM	188	46	347	103	362	176	118	247	258	155	262	120	163	247	64	214	160	172	167	101	30
GCF_000006645.1	RM	185	46	347	102	359	178	116	247	253	157	262	121	162	247	64	213	161	170	172	97	31
GCF_000016445.1	RM	185	46	353	101	362	178	113	247	249	146	258	120	162	246	60	213	160	166	163	95	29
GCF_000834275.1	RM	185	46	341	104	363	181	116	247	249	140	269	118	161	247	60	219	161	170	175	103	28
GCF_000834925.1	RM	186	46	349	101	369	178	116	248	257	146	269	130	164	246	63	215	160	168	167	101	33
GCF_001188675.1	RM	186	46	346	103	360	177	117	247	256	146	264	129	163	247	64	217	161	169	167	100	30
GCF_003798345.1	RM	186	46	348	101	369	178	116	248	257	155	268	129	164	246	63	215	160	168	168	101	33
GCF_900635715.1	RM	190	46	352	101	353	182	117	250	252	130	264	120	164	240	61	217	165	165	157	99	29
GCF_000047365.1	RM	190	46	349	100	355	179	115	247	249	128	261	119	163	240	61	217	168	164	159	99	26
GCF_000834315.1	RM	185	46	354	100	362	178	113	247	250	146	258	120	162	246	59	213	160	166	163	95	29
GCF_000835005.1	RM	179	47	322	102	347	175	111	243	232	209	257	90	160	227	57	207	155	161	153	91	32
GCF_001188715.1	RM	185	47	353	100	362	178	113	247	251	146	260	128	162	246	59	213	160	165	164	95	29
GCF_009295925.1	RM	186	46	348	103	360	177	118	247	256	154	263	128	163	245	64	217	161	168	168	99	30
GCF_009295965.1	RM	186	46	346	103	361	176	118	247	258	153	265	120	163	246	63	214	160	172	168	101	30
GCF_000007885.1	RM	186	46	346	102	362	178	116	248	256	155	267	129	163	245	61	214	161	168	168	101	31
GCF_003798405.1	RM	191	46	348	100	353	181	115	251	254	132	261	120	164	240	61	216	164	165	156	98	28
GCF_000834905.1	RM	185	46	348	103	359	176	119	248	255	157	269	130	163	246	66	217	163	173	167	98	30
GCF_002005285.1	RM	187	46	362	103	359	177	139	248	262	149	270	144	167	250	87	218	164	180	180	104	29
GCF_900637475.1	RM	194	46	353	100	358	178	112	248	252	124	260	122	166	245	57	215	165	165	161	94	24
GCF_000834415.1	RM	189	49	349	99	357	175	112	249	265	135	261	113	166	235	57	220	166	164	174	98	33
GCF_000834825.1	RM	188	47	348	103	363	177	120	249	255	166	268	133	163	247	63	221	162	173	170	104	33
GCF_000834985.1	RM	185	46	352	100	363	177	113	247	251	146	259	128	162	244	59	212	160	164	164	95	29
GCF_001188795.1	RM	185	46	352	100	363	177	113	247	252	143	259	128	162	244	59	212	160	164	164	95	29
GCF_009295985.1	RM	184	46	336	103	358	176	115	246	252	168	260	120	161	243	63	213	158	168	169	102	30
GCF_000013825.1	RM	187	47	350	103	363	177	118	249	255	193	267	134	162	250	63	220	163	170	169	102	32
GCF_000022825.1	RM	193	48	359	109	381	187	122	260	263	162	281	136	165	252	65	223	166	175	172	100	31
GCF_000834435.1	RM	191	46	350	100	357	178	113	249	256	123	259	122	164	242	62	222	167	165	161	96	31
GCF_000970105.1	RM	185	46	347	102	358	176	117	247	253	150	262	121	162	247	64	213	161	170	170	97	30
GCF_900636705.1	RM	187	51	345	99	356	175	114	244	257	145	264	118	168	237	58	225	159	153	200	96	39
GCF_000834295.1	RM	190	46	349	100	357	179	115	247	248	128	261	120	163	240	61	217	167	164	159	100	26
GCF_001188935.1	RM	186	46	352	101	362	177	113	247	250	143	260	128	162	244	59	212	160	164	164	95	29
GCF_000019465.1	RM	190	46	349	100	355	175	112	245	253	122	258	110	160	240	56	219	154	165	156	99	22
GCF_000834755.1	RM	178	46	337	102	350	173	112	247	243	155	264	126	159	235	55	212	160	163	167	96	28
GCF_000834885.1	RM	185	46	341	104	363	181	116	247	247	145	268	116	162	247	60	214	159	170	175	104	27
GCF_003798285.1	RM	189	46	348	100	361	176	114	247	251	126	260	102	162	240	61	217	159	164	157	97	23
GCF_003798425.1	RM	189	50	346	100	361	176	116	248	263	136	260	116	164	242	62	216	164	166	174	101	33
GCF_003814345.1	RM	190	46	348	100	354	175	113	248	253	124	257	110	161	239	56	216	154	164	155	98	22
GCF_000750315.1	RM	189	51	348	97	359	175	115	250	257	130	264	118	167	242	57	223	166	167	175	92	27
GCF_000834945.1	RM	188	48	347	99	356	176	113	247	258	127	264	120	164	240	57	220	163	163	170	96	27
GCF_900092345.1	RM	190	46	348	100	353	183	116	250	252	129	262	120	164	241	61	215	163	164	156	98	28
GCF_000834375.1	RM	190	46	349	100	356	175	112	245	253	122	258	110	160	240	56	219	154	165	156	99	22
GCF_000834495.1	RM	185	46	348	103	361	176	117	248	256	156	267	130	162	246	63	218	163	174	166	98	30
GCF_000834775.1	RM	185	46	348	103	360	176	118	248	256	153	266	130	163	246	64	218	164	172	167	98	30
GCF_001188775.1	RM	185	46	353	100	362	177	113	247	251	145	260	128	162	244	59	213	160	165	166	95	30
GCF_003798385.1	RM	190	46	349	100	355	176	112	245	253	122	258	110	160	239	56	219	154	165	154	99	22
GCF_009296005.1	RM	182	46	337	102	354	177	113	246	245	154	258	117	159	242	59	210	159	166	169	95	28
GCF_900635755.1	RM	192	46	349	100	357	181	118	251	253	131	260	121	165	241	61	217	165	165	157	99	29
GCF_000022845.1	RM	183	46	332	102	352	177	114	246	247	151	262	123	159	234	58	214	160	165	168	99	27
GCF_000222975.1	RM	182	46	338	103	355	176	112	247	248	164	263	126	159	242	57	216	161	166	167	96	28
GCF_000834235.1	RM	182	46	346	102	355	173	118	248	252	156	269	130	164	242	62	216	162	169	171	98	31
GCF_000834355.1	RM	191	46	351	99	357	180	115	250	253	129	261	120	164	240	61	216	163	166	156	96	28
GCF_003798445.1	RM	189	50	347	100	355	177	115	245	268	153	267	113	171	243	57	231	162	165	199	100	43
GCF_009295945.1	RM	183	46	337	103	355	176	113	246	248	150	262	124	160	239	59	217	159	167	168	99	29
GCF_001188815.1	RM	182	46	336	102	353	177	112	246	245	142	262	117	159	242	57	210	160	166	172	95	28
GCF_001693595.1	RM	192	46	346	103	362	180	112	249	245	163	266	124	163	243	57	220	163	168	170	99	28
GCF_009363195.1	RM	186	46	348	102	360	176	115	247	254	151	266	128	163	244	64	216	161	171	167	100	24
GCF_000186725.1	RM	185	46	341	104	362	182	117	247	248	152	271	119	163	248	61	217	160	168	178	104	28
GCF_000834335.1	RM	185	46	348	103	360	176	117	248	255	153	267	130	162	246	63	217	163	172	166	99	30
GCF_000834475.1	RM	191	46	350	100	354	181	115	250	248	131	258	120	164	240	61	215	166	164	156	98	26
GCF_001188735.1	RM	182	46	337	102	353	176	112	246	247	146	265	117	161	243	57	211	158	166	170	95	28
GCF_008693365.1	RM	189	48	353	100	355	179	118	250	241	133	256	92	166	241	57	210	158	163	150	98	31
GCF_000009065.1	RM	185	46	348	103	360	176	117	248	256	165	265	130	162	245	63	218	163	172	167	98	30
GCF_000013805.1	RM	183	46	336	102	356	176	113	247	250	151	259	117	161	240	58	212	158	168	169	99	28
GCF_003798225.1	RM	187	47	347	103	363	177	118	249	255	185	267	133	162	247	63	220	162	171	169	102	32
GCF_003798305.1	RM	190	46	348	100	354	175	113	248	253	124	257	110	161	239	56	216	154	164	155	98	22
GCF_000016945.1	RM	189	48	347	99	355	177	114	246	258	124	263	120	163	240	58	221	162	163	171	94	25
GCF_001188695.1	RM	185	46	352	101	362	177	113	247	250	141	259	128	162	244	59	213	160	164	164	95	29
GCF_001293415.1	RM	182	46	339	103	355	176	112	247	247	157	263	126	159	239	57	216	161	167	170	97	28
GCF_003546905.1	RM	190	51	347	101	354	177	115	246	265	149	268	126	172	244	58	233	162	163	197	106	43
GCF_002948835.2	RM	283	50	493	122	507	248	181	276	409	141	296	97	188	358	89	350	192	209	76	103	15
GCF_002591115.1	RM	281	50	491	120	495	239	181	275	399	146	296	97	185	339	91	334	191	207	76	101	18
GCF_009732815.1	RM	274	50	487	118	512	253	182	281	409	139	305	93	183	343	90	340	194	204	78	110	13
GCF_002796405.1	RM	273	51	487	121	490	239	179	273	399	142	293	96	187	338	89	333	192	205	76	112	11
GCF_009732835.1	RM	274	50	489	117	507	252	183	272	409	138	305	93	183	345	89	338	195	205	78	101	12
GCF_001021995.1	RM	279	50	479	118	484	243	179	269	402	141	267	95	186	332	89	348	193	198	79	103	17
GCF_003071285.1	RM	279	49	489	122	496	242	181	278	411	145	297	95	188	340	89	344	194	209	77	110	20
GCF_003812185.1	RM	282	50	494	122	506	250	190	276	411	142	297	96	186	351	99	346	192	207	83	108	16
GCF_900637945.1	RM	277	49	490	122	490	252	190	277	404	146	291	98	189	355	101	346	194	206	85	109	15
GCF_001593585.2	RM	281	50	492	120	506	245	181	273	407	137	293	96	187	345	89	342	189	204	76	103	12
GCF_006874725.1	RM	277	56	494	121	484	242	181	271	403	152	291	97	185	344	91	332	188	201	72	102	16
GCF_011067245.1	RM	282	51	492	119	516	246	176	274	420	145	299	90	187	338	94	338	205	207	84	125	18
GCF_002796525.1	RM	279	50	490	120	505	245	179	273	408	147	299	97	185	338	89	343	193	204	74	104	17
GCF_010509815.1	RM	261	45	459	115	467	231	163	263	377	136	277	95	173	320	80	308	174	188	63	96	13
GCF_000215745.1	RM	287	51	495	121	509	249	183	272	425	149	304	102	187	341	90	351	209	209	81	108	23
GCF_008693885.1	RM	277	47	469	116	476	242	174	264	405	139	291	101	178	324	87	328	188	193	64	100	22
GCF_013727635.1	RM	279	50	490	120	503	245	180	273	408	144	294	98	185	338	89	343	194	204	74	104	16
GCF_003546885.1	RM	279	50	491	120	503	245	179	273	408	142	294	97	185	339	89	343	192	204	74	105	16
GCF_008931665.1	RM	268	48	475	117	471	234	170	268	388	135	288	96	183	333	84	327	184	202	69	100	13
GCF_009732795.1	RM	276	50	492	117	510	257	185	280	414	140	307	96	183	347	91	342	195	206	78	109	12
GCF_011604725.1	RM	262	49	464	114	485	233	174	262	382	153	284	42	179	328	84	315	184	193	61	97	28
GCF_001559215.2	RM	278	50	490	120	505	245	179	273	408	143	294	96	185	338	89	343	193	204	74	104	16
GCF_002796425.1	RM	271	49	449	116	470	235	168	265	386	138	283	97	178	331	79	312	182	194	69	93	11
GCF_008727695.1	RM	284	50	501	123	506	242	185	279	408	149	299	94	192	347	91	344	196	211	81	110	14
GCF_009909445.1	RM	280	51	492	121	492	248	181	273	415	141	300	95	188	345	89	342	200	204	78	106	12
GCF_007632255.1	RM	283	52	488	121	501	241	182	272	413	145	296	99	184	341	93	342	205	212	78	105	18
GCF_001559255.2	RM	247	53	387	114	376	221	131	256	301	133	276	97	157	252	63	269	165	187	87	87	18
GCA_003530165.1	RM	252	54	395	119	415	225	132	256	320	137	282	148	161	257	62	289	171	189	109	86	18
GCF_000017005.1	RM	67	38	174	89	167	88	55	203	157	88	120	9	87	92	18	160	118	80	27	81	8
GCF_900475385.1	RM	69	40	175	91	139	86	57	206	150	90	117	8	80	92	18	158	119	79	30	76	12
GCF_900636555.1	RM	67	38	174	89	167	88	55	203	157	88	120	9	87	92	18	160	118	80	27	81	8
GCF_009730535.1	RM	67	38	174	89	167	89	55	203	157	88	120	9	87	92	18	161	118	80	27	81	8
GCF_900475015.1	RM	58	37	166	86	164	87	58	201	150	87	118	9	92	91	17	148	117	77	26	80	6
GCF_000970665.2	RM	69	39	180	89	154	83	58	204	154	89	119	8	91	88	17	163	116	77	26	96	7
GCF_001281105.1	RM	63	38	178	86	157	83	45	198	147	83	114	11	88	84	19	143	109	80	26	90	6
GCF_901544385.1	RM	68	38	175	85	169	86	61	206	153	87	123	8	90	89	19	150	120	78	26	85	5
GCF_901543415.1	RM	66	38	181	89	181	88	55	206	162	92	122	9	88	93	18	159	118	83	26	84	6
GCF_002073435.2	RM	65	40	174	91	153	83	58	204	159	90	116	8	87	95	18	160	115	81	26	88	10
GCF_003586065.1	RM	296	48	410	119	399	208	145	266	331	155	305	113	173	280	73	282	183	215	90	120	24
GCF_004010635.1	RM	292	49	403	119	417	206	141	264	317	157	311	123	171	282	66	276	190	213	96	116	17
GCF_900635185.1	RM	299	49	413	119	430	213	147	269	321	154	305	118	167	287	65	277	190	214	97	114	18
GCF_002741495.1	RM	293	47	392	117	408	208	130	257	325	150	293	114	165	274	65	279	184	209	78	96	17
GCF_002854065.1	RM	280	48	394	116	393	207	135	266	310	155	298	111	166	278	61	275	184	208	67	105	16
GCF_002949755.1	RM	264	54	429	100	372	205	127	264	283	161	285	76	158	292	57	275	177	198	63	102	19
GCF_005222065.1	RM	293	48	405	118	415	206	140	262	319	152	307	122	170	278	65	272	186	209	97	115	20
GCF_013167615.1	RM	292	49	405	118	420	206	140	263	320	155	311	125	170	282	66	275	188	213	99	115	16
GCF_001753485.1	RM	292	49	403	118	422	207	141	264	318	156	308	126	170	281	65	275	184	209	97	115	16
GCF_002249955.1	RM	293	49	404	118	417	206	140	264	320	158	306	125	170	281	65	278	189	212	97	115	18
GCF_005222305.1	RM	292	49	404	118	422	206	140	264	317	156	307	125	169	281	65	275	187	209	97	115	16
GCF_008727155.1	RM	296	49	404	118	421	207	140	266	318	161	308	127	172	280	66	281	185	210	100	115	17
GCF_013167175.1	RM	293	48	405	118	417	206	140	262	319	152	306	123	170	277	67	274	186	209	97	115	21
GCF_013167435.1	RM	292	49	399	118	421	207	140	265	319	161	307	127	171	279	65	281	185	209	99	115	17
GCF_014622965.1	RM	298	47	412	122	403	209	146	267	328	155	311	115	171	282	72	285	185	219	95	124	23
GCF_000022225.1	RM	292	49	403	118	416	205	140	262	317	155	306	124	170	278	66	275	189	212	97	115	15
GCF_001890205.1	RM	293	49	407	118	423	208	142	264	320	159	307	119	171	283	66	283	191	213	96	115	21
GCF_002949815.1	RM	265	49	421	100	370	210	125	261	287	172	291	77	156	295	54	288	177	192	63	101	25
GCF_005221965.1	RM	293	48	405	118	415	206	140	262	319	152	307	122	170	278	65	272	186	209	97	115	20
GCF_013167675.1	RM	292	49	399	118	418	208	139	265	319	161	307	127	171	279	65	281	185	209	99	115	18
GCF_013167775.1	RM	292	49	403	118	421	207	140	264	318	156	307	125	170	282	65	275	188	210	97	115	16
GCF_000012005.1	RM	261	49	423	100	363	205	116	259	282	162	283	76	160	285	52	280	173	196	60	98	21
GCF_010669025.1	RM	298	48	406	116	420	205	141	263	337	151	305	126	169	277	69	273	191	214	102	104	21
GCF_014607575.1	RM	298	48	411	119	401	212	147	268	330	158	306	114	173	280	76	284	183	218	90	125	25
GCF_000006665.1	RM	291	50	409	120	426	209	141	264	320	158	307	125	174	285	65	288	187	216	100	117	18
GCF_000730345.1	RM	291	48	402	118	413	204	138	262	318	155	305	122	171	276	65	274	186	211	96	115	15
GCF_009432215.1	RM	294	48	406	118	416	206	141	262	319	152	306	124	168	277	65	273	187	209	96	115	20
GCF_013168035.1	RM	292	49	403	120	419	207	137	262	319	153	305	124	170	281	65	275	188	211	95	115	17
GCF_013168135.1	RM	292	49	404	120	419	207	140	264	317	161	307	126	171	283	65	281	189	211	98	115	17
GCF_013315755.1	RM	294	47	404	116	432	205	145	265	325	149	301	116	165	280	63	280	197	219	93	111	20
GCF_003308955.1	RM	293	49	403	118	420	206	141	263	314	154	308	123	169	280	66	277	189	212	98	115	14
GCF_005222365.1	RM	292	49	403	118	421	207	140	264	318	156	307	125	170	281	65	275	188	210	97	115	16
GCF_007922655.1	RM	294	49	406	118	421	208	140	265	325	158	309	125	170	281	65	277	188	219	97	115	21
GCF_013167255.1	RM	297	48	398	118	416	209	140	264	320	148	303	127	165	279	67	282	186	212	103	116	18
GCF_001651965.2	RM	294	48	406	119	416	206	139	264	325	157	309	126	170	278	65	276	188	213	98	117	26
GCF_005221625.1	RM	293	48	405	118	415	206	140	262	319	152	307	122	170	278	65	272	186	209	97	115	20
GCF_005221725.1	RM	293	48	405	118	415	206	140	262	319	152	307	122	170	278	65	272	186	209	97	115	20
GCF_005221985.1	RM	293	48	405	118	415	206	140	262	319	152	307	122	170	278	65	272	186	209	97	115	20
GCF_009432795.1	RM	293	48	405	118	415	206	140	262	319	152	306	123	170	278	65	272	186	210	97	116	20
GCF_002949715.1	RM	273	51	456	100	396	212	125	262	286	170	298	81	162	303	54	284	175	202	64	107	19
GCF_005221505.1	RM	294	48	406	120	418	206	140	262	320	151	305	124	170	276	65	275	187	211	97	115	19
GCF_005221645.1	RM	293	48	405	118	415	206	140	262	319	152	307	122	170	278	65	272	186	209	97	115	20
GCF_011045215.1	RM	300	51	406	115	413	209	149	264	321	165	312	128	170	269	72	278	192	220	93	117	22
GCF_013167235.1	RM	292	48	406	118	415	206	140	262	319	152	306	122	170	277	65	272	187	209	97	116	20
GCF_013167735.1	RM	291	49	406	118	419	207	137	263	318	156	303	123	170	285	65	280	189	211	98	116	16
GCF_014623185.1	RM	295	48	408	119	398	210	145	267	328	158	307	113	173	279	73	280	183	213	90	123	25
GCF_001612495.1	RM	292	48	404	118	422	207	140	264	317	156	306	125	170	282	65	278	188	211	97	114	16
GCF_001890325.1	RM	293	49	404	118	419	208	138	266	323	166	305	124	171	282	65	280	189	214	98	117	18
GCF_002949855.1	RM	270	49	427	97	379	207	128	260	281	160	285	77	158	290	53	286	175	194	60	100	19
GCF_005221705.1	RM	293	48	405	118	415	206	140	262	319	152	307	122	170	278	65	272	186	209	97	115	20
GCF_005222405.1	RM	292	49	403	118	421	207	140	264	318	156	307	125	170	281	65	275	187	210	97	115	16
GCF_005885955.1	RM	292	49	404	118	419	207	141	264	318	154	307	123	170	280	66	276	189	212	97	115	15
GCF_013167695.1	RM	292	49	403	118	417	205	140	262	317	155	306	125	170	277	66	275	188	212	96	115	15
GCF_013168115.1	RM	287	48	401	117	412	208	137	262	320	145	300	109	165	280	64	272	187	209	90	112	18
GCF_013340805.1	RM	300	47	402	116	418	208	143	263	327	158	299	157	165	271	63	282	187	217	101	118	19
GCF_014623425.1	RM	300	48	412	120	399	208	146	266	331	156	310	114	173	281	74	283	183	217	93	122	24
GCF_002741555.1	RM	294	47	392	117	411	209	130	257	324	144	295	114	163	277	64	277	187	206	77	95	15
GCF_004010655.1	RM	292	49	402	118	416	204	141	262	317	156	305	125	170	278	68	273	190	211	96	115	15
GCF_004010695.1	RM	292	49	403	118	415	204	140	262	317	155	305	124	170	277	66	274	189	211	96	115	15
GCF_013167595.1	RM	292	49	405	118	421	207	140	265	320	156	307	125	170	282	65	276	189	212	97	115	16
GCF_001890285.1	RM	292	48	404	118	420	208	141	263	319	154	305	119	168	280	65	279	188	213	96	115	20
GCF_002208865.2	RM	287	49	401	118	406	206	139	262	313	155	304	124	168	278	65	277	185	209	98	115	20
GCF_002949775.1	RM	264	50	425	99	376	207	125	261	280	162	281	78	159	289	52	274	174	199	63	100	21
GCF_003018995.1	RM	298	50	411	119	405	211	145	267	331	157	310	113	173	283	75	283	185	215	92	124	26
GCF_004118915.1	RM	293	48	405	118	416	206	140	262	320	153	307	124	170	277	65	274	187	210	98	116	21
GCF_013167875.1	RM	292	49	404	119	416	207	140	263	318	156	309	124	170	284	66	277	190	212	97	115	17
GCF_013168075.1	RM	294	48	403	118	421	207	140	264	318	156	307	125	170	282	65	277	188	211	97	116	16
GCF_003018115.1	RM	298	47	391	119	401	207	129	263	316	147	294	112	165	270	68	275	180	205	93	99	15
GCF_005222445.1	RM	292	49	404	118	422	206	140	264	317	156	307	125	169	281	65	275	187	209	97	115	16
GCF_013167195.1	RM	293	48	406	118	416	207	142	262	319	152	306	123	170	277	65	271	186	211	97	115	20
GCF_013167975.1	RM	297	48	398	118	416	209	141	263	322	145	303	128	165	279	67	282	187	215	102	116	17
GCF_014623225.1	RM	284	43	399	116	398	207	141	258	324	155	295	112	171	255	70	278	179	204	86	121	22
GCF_001753465.1	RM	293	48	405	119	417	207	138	264	320	157	309	125	170	283	66	278	191	211	100	114	19
GCF_003019235.1	RM	302	49	419	121	411	212	149	269	333	162	313	118	175	291	75	288	186	221	95	130	25
GCF_013167355.1	RM	292	49	404	118	418	207	140	264	318	156	307	125	170	282	65	276	185	210	97	115	16
GCF_004010715.1	RM	292	49	404	119	417	206	139	263	317	157	308	123	170	282	66	279	190	212	96	116	16
GCF_013340785.1	RM	300	47	402	116	418	208	143	263	327	158	299	157	165	271	63	282	187	217	101	118	19
GCF_002077215.1	RM	154	217	347	93	254	191	156	240	305	104	200	51	140	191	63	286	167	212	32	95	12
GCF_008244765.1	RM	162	218	350	91	263	194	161	237	311	107	204	53	143	191	64	299	168	216	34	96	13
GCF_001895885.1	RM	156	217	340	90	254	191	163	234	307	105	199	51	141	188	62	287	165	214	33	86	12
GCF_000800825.1	RM	160	217	351	92	250	198	150	237	316	102	199	52	141	187	59	288	170	214	33	88	13
GCF_014250435.1	RM	159	217	341	93	253	188	160	235	305	106	197	53	143	189	62	285	168	214	33	93	10
GCF_001938685.1	RM	149	216	335	92	252	177	154	237	293	109	194	50	143	196	59	276	162	209	34	90	12
GCF_001938705.1	RM	150	216	335	93	252	177	154	238	292	105	193	50	143	195	59	274	163	208	34	90	12
GCF_003097715.1	RM	157	217	344	93	252	191	157	235	304	103	203	50	140	189	63	286	168	213	33	98	10
GCF_000013785.1	RM	269	58	318	104	188	195	195	273	242	177	254	90	190	275	81	322	216	333	55	106	20
GCF_900636845.1	RM	266	59	316	104	194	196	185	264	237	158	272	90	186	256	78	325	212	326	70	90	23
GCF_003047145.2	RM	283	61	313	106	188	200	183	262	232	158	260	97	188	277	76	320	204	324	57	86	16
GCF_000195105.1	RM	266	60	306	102	192	194	174	261	239	149	265	125	192	282	75	322	212	318	81	89	15
GCF_000219605.1	RM	265	65	321	105	193	190	179	271	250	178	266	96	188	259	76	329	210	338	75	103	24
GCF_001038645.1	RM	275	61	338	109	209	200	193	267	257	159	281	132	184	282	80	346	224	366	99	100	20
GCF_003008495.1	RM	266	60	321	107	195	197	188	263	236	142	269	89	182	276	81	330	208	327	54	82	7
GCF_002082175.1	RM	287	87	480	134	429	367	387	282	639	146	291	16	241	321	201	713	244	427	60	217	30
GCF_004328515.1	RM	137	42	177	76	311	138	98	197	147	154	307	14	127	182	22	213	90	161	40	101	25
GCF_006742345.1	RM	141	50	190	72	322	144	104	208	178	198	331	19	129	189	19	235	104	163	51	116	44
GCF_003812845.1	RM	304	52	584	135	669	279	177	267	496	141	313	84	187	373	123	377	196	217	54	117	12
GCF_013624225.1	RM	304	53	586	134	688	281	172	271	507	148	311	75	180	373	118	388	214	216	55	114	13
GCF_901542455.1	RM	302	51	587	136	681	281	182	270	513	151	314	80	183	378	122	395	214	217	57	119	18
GCF_001548355.1	RM	301	53	585	134	688	281	174	272	504	151	311	75	182	372	119	379	215	219	55	115	17
GCF_002090195.1	RM	299	51	585	136	670	283	176	271	512	156	316	78	178	378	124	382	214	223	49	123	19
GCF_009905335.1	RM	306	53	585	133	688	285	178	269	501	152	313	80	183	368	123	382	220	223	61	123	13
GCF_013744615.1	RM	304	53	586	134	688	281	172	271	507	148	311	75	180	373	118	388	215	216	55	114	13
GCA_013733775.1	RM	296	51	582	135	665	281	164	269	489	146	304	71	179	368	117	382	209	218	50	116	21
GCF_012275185.1	RM	71	34	153	95	106	88	68	186	113	105	128	14	58	87	20	139	89	84	18	33	20
GCF_000159455.2	RM	84	38	156	95	108	106	64	188	117	104	112	12	58	87	25	148	86	80	16	34	46
GCF_013487925.1	RM	67	35	155	94	95	100	64	185	109	93	108	14	52	67	26	132	81	78	17	29	18
GCF_001989515.1	RM	314	53	588	116	572	276	180	268	474	150	293	58	194	393	113	383	186	218	64	116	16
GCF_012273075.1	RM	306	53	598	117	583	274	181	273	471	153	306	62	196	390	114	372	183	219	68	123	13
GCF_009497715.1	RM	308	55	592	118	582	281	185	274	481	149	298	61	190	382	111	378	191	217	68	125	18
GCF_014217415.1	RM	308	53	589	119	590	278	177	272	475	146	297	62	194	382	110	376	189	220	63	122	12
GCF_001989535.1	RM	315	53	591	116	572	276	179	267	474	150	293	58	195	392	113	384	186	218	64	116	16
GCF_900636185.1	RM	310	56	611	128	620	281	195	280	503	168	303	68	198	388	117	406	192	224	74	126	17
GCF_900622615.1	RM	297	52	589	119	558	272	182	273	468	144	295	55	193	384	108	380	191	218	77	124	19
GCF_008693465.1	RM	317	53	583	119	574	280	189	276	473	138	297	61	195	388	112	373	184	221	64	113	11
GCF_013728275.1	RM	312	53	590	115	581	273	181	272	466	140	298	55	194	386	110	375	190	217	72	119	11
GCF_000019565.1	RM	313	54	590	118	594	281	184	278	483	152	297	63	196	386	110	385	192	219	69	121	16
GCF_003285185.1	RM	308	55	592	118	582	281	185	273	481	148	298	61	190	382	111	378	191	217	69	125	18
GCF_000828055.2	RM	307	54	594	120	587	281	184	275	482	144	296	63	189	383	112	387	190	218	71	123	12
GCF_001548315.1	RM	316	52	592	123	585	278	182	272	471	139	298	55	189	374	111	368	198	220	66	130	13
GCF_003790505.1	RM	301	52	600	119	598	272	181	275	478	150	301	58	194	396	115	385	187	217	65	127	13
GCF_009648975.1	RM	309	52	597	118	598	276	180	274	476	141	298	58	192	389	109	379	186	221	67	118	9
GCF_900622585.1	RM	305	53	587	115	568	273	177	268	465	140	292	57	192	381	109	374	181	217	71	120	12
GCF_001969305.1	RM	304	52	602	117	601	278	184	276	481	145	304	63	192	380	111	389	188	217	69	116	15
GCF_001989495.1	RM	314	53	588	116	572	276	180	268	474	150	293	58	194	392	113	383	186	218	64	116	16
GCF_003290425.1	RM	301	54	603	118	568	275	187	270	474	150	299	62	194	384	110	383	188	221	61	122	16
GCF_004014895.1	RM	313	53	588	117	576	277	179	274	474	149	300	64	192	391	111	384	189	218	61	121	19
GCF_011784425.1	RM	284	52	586	119	584	276	184	270	467	140	303	61	187	383	105	374	185	214	59	113	13
GCF_000812205.2	RM	288	52	589	119	593	275	178	269	473	144	297	58	188	391	101	380	183	215	56	122	12
GCF_003429625.1	RM	306	54	593	118	590	281	181	275	469	144	312	70	195	391	105	381	198	221	72	119	14
GCF_014489395.1	RM	295	52	592	118	569	269	178	275	468	149	297	63	197	376	110	372	191	217	76	124	22
GCF_000025465.1	RM	306	52	603	118	596	275	179	274	477	142	293	61	192	382	112	380	185	220	62	130	14
GCF_013305245.1	RM	313	54	593	117	584	276	180	272	474	147	312	62	196	391	112	376	185	218	71	122	15
GCF_900622595.1	RM	308	53	603	117	578	274	183	273	464	143	304	60	192	386	111	382	184	215	61	128	12
GCF_900622625.1	RM	294	53	590	118	576	272	181	272	468	147	298	61	192	383	100	379	195	213	77	122	12
GCF_002852915.4	RM	308	52	587	119	572	275	179	272	471	145	299	63	192	386	111	374	185	215	62	120	13
GCF_902166565.1	RM	303	55	595	118	602	278	181	273	486	152	305	63	195	389	111	393	193	217	75	137	22
GCF_002073835.2	RM	51	30	184	84	123	91	58	204	134	93	125	10	75	89	21	144	93	87	23	73	8
GCF_002073515.1	RM	53	29	183	84	114	88	56	205	128	95	119	10	71	93	22	135	99	90	21	86	7
GCF_003182675.2	RM	175	228	301	94	188	173	158	219	202	125	147	62	130	177	39	251	169	173	42	75	22
GCF_000024705.1	RM	172	228	289	94	223	170	170	223	216	116	144	62	131	150	59	246	167	186	38	92	19
GCF_000174795.2	RM	172	228	290	94	224	170	170	223	216	116	144	62	131	150	59	247	167	186	38	92	19
GCF_000236605.1	RM	176	227	289	91	190	173	163	222	202	116	153	62	126	168	43	262	172	175	46	78	24
GCF_000009785.1	RM	173	227	291	91	197	174	160	223	202	116	153	63	130	163	46	254	160	186	40	74	15
GCF_000092445.1	RM	173	227	299	88	227	177	174	215	210	110	160	63	126	156	52	251	162	194	42	82	12
GCF_007855915.1	RM	176	227	288	91	190	173	163	222	201	116	153	62	126	168	43	262	172	177	46	78	24
GCF_003595605.1	RM	168	226	297	89	160	170	156	216	198	119	131	64	127	168	43	256	154	183	43	83	19
GCF_000829035.1	RM	101	37	209	93	251	92	77	215	183	109	134	9	96	107	29	224	135	98	22	87	5
GCF_003627255.1	RM	108	41	223	94	300	95	87	214	206	108	147	8	108	138	29	242	144	107	22	91	5
GCF_000014525.1	RM	98	42	193	94	230	88	80	207	185	94	133	8	96	129	28	229	133	94	20	93	6
GCF_003268715.1	RM	107	43	216	97	288	100	86	217	206	114	153	8	106	139	31	238	144	102	20	113	6
GCF_001514415.1	RM	110	40	211	95	263	93	85	213	188	107	145	9	99	130	29	232	144	103	22	91	3
GCF_007292115.1	RM	111	43	226	98	328	100	87	215	208	113	145	8	111	136	27	251	147	103	22	104	7
GCF_007637635.1	RM	115	43	215	92	338	95	87	213	223	107	148	9	103	139	29	232	146	105	18	103	3
GCF_002442835.1	RM	97	38	195	92	192	86	77	206	149	101	124	9	93	116	26	207	139	92	18	85	5
GCF_003177075.1	RM	114	46	202	95	215	93	84	214	174	117	156	9	102	128	27	223	147	94	20	103	9
GCF_004141835.1	RM	106	42	211	96	311	98	87	212	202	111	147	8	105	133	29	234	141	98	19	96	4
GCF_008807095.1	RM	109	43	226	98	331	100	87	215	208	113	144	8	110	136	27	250	147	103	22	104	7
GCF_012955485.1	RM	106	42	208	95	312	94	87	216	212	109	148	9	105	130	29	230	147	100	18	95	6
GCF_000019245.4	RM	104	42	220	95	290	97	86	215	198	104	150	8	106	129	29	236	140	105	21	88	10
GCF_000194765.1	RM	109	43	226	98	327	100	87	214	206	109	145	8	108	135	27	250	143	102	22	104	5
GCF_902386635.1	RM	103	42	205	93	305	96	86	215	213	105	140	9	104	126	28	233	145	99	18	87	4
GCF_002813615.1	RM	112	42	228	100	326	97	88	214	217	110	154	9	103	138	30	243	150	109	18	107	4
GCF_000388095.2	RM	112	43	226	98	329	99	87	215	208	113	145	8	112	136	27	248	146	103	22	103	7
GCF_003966835.1	RM	108	43	218	96	304	96	85	216	211	113	145	9	102	132	29	237	147	102	18	98	5
GCF_000155515.2	RM	109	42	220	94	293	97	86	213	202	104	144	8	100	130	29	236	143	105	19	90	5
GCF_008329845.1	RM	108	41	214	99	299	96	91	214	205	106	143	9	105	132	29	237	146	100	18	101	3
GCF_009931715.1	RM	106	42	208	95	312	94	87	216	213	109	148	9	105	130	29	230	147	100	18	95	6
GCF_000026485.1	RM	110	43	226	98	328	98	86	215	208	112	144	8	111	136	27	248	147	103	22	103	7
GCF_000194785.1	RM	111	43	225	98	328	100	87	214	207	109	145	8	109	137	27	250	143	103	22	104	5
GCF_003957435.1	RM	111	43	226	98	326	100	87	214	207	113	145	8	111	135	27	247	145	103	22	103	7
GCF_000318035.1	RM	110	44	231	99	332	102	91	220	207	108	152	7	108	136	28	252	148	104	19	107	5
GCF_001244395.1	RM	103	42	205	93	305	96	86	215	213	105	140	9	104	126	28	233	145	99	18	87	4
GCF_009739485.1	RM	107	50	227	96	324	95	86	217	221	121	167	9	107	131	30	240	149	106	23	95	10
GCF_000418515.1	RM	107	42	223	96	331	101	87	216	212	110	155	8	106	136	29	249	144	107	25	89	9
GCF_000582665.1	RM	112	40	211	94	236	91	80	217	180	111	148	8	101	129	30	228	147	100	19	95	7
GCF_000309565.2	RM	105	42	221	94	296	96	88	213	202	104	142	8	101	130	29	235	141	105	19	89	5
GCF_003199005.1	RM	109	43	220	99	297	100	87	217	206	113	151	9	102	133	29	242	144	107	24	92	5
GCA_001267515.1	RM	199	39	321	88	159	161	175	220	223	115	222	57	153	157	63	223	138	173	59	55	27
GCF_001887535.1	RM	201	37	325	93	168	161	170	220	231	124	223	50	155	163	58	238	139	178	61	53	15
GCF_013306575.1	RM	201	37	325	93	167	161	169	220	231	124	223	50	155	163	58	239	139	178	62	53	16
GCF_013306845.1	RM	197	37	319	92	166	162	174	217	231	119	225	51	156	164	59	234	137	180	59	53	21
GCF_013704765.1	RM	197	38	317	93	159	162	162	217	222	117	218	51	159	161	58	229	134	182	61	53	13
GCF_003515565.1	RM	197	36	318	92	165	161	172	218	226	129	219	50	156	163	58	232	139	178	58	49	21
GCF_006088755.1	RM	184	38	293	85	136	161	162	219	210	125	209	78	152	161	53	235	136	161	85	58	25
GCF_011290405.1	RM	196	37	319	94	164	163	166	216	229	126	218	50	152	165	57	236	140	183	62	60	13
GCF_013306015.1	RM	197	40	321	93	168	162	175	215	234	116	222	52	157	166	58	236	141	182	76	54	21
GCF_013306515.1	RM	201	37	325	93	168	162	170	220	231	125	223	50	155	163	58	239	138	178	62	53	16
GCF_013306805.1	RM	201	37	325	93	168	161	170	220	231	124	223	50	155	163	58	239	138	178	62	53	16
GCF_002894285.1	RM	189	33	308	82	139	158	163	175	224	108	221	49	139	156	61	228	125	160	62	57	22
GCF_003515285.1	RM	201	36	323	92	169	160	171	222	235	125	227	50	158	171	59	240	144	180	64	52	16
GCF_013306335.1	RM	196	39	321	94	168	159	164	218	229	123	221	50	156	165	56	235	135	179	61	57	13
GCF_013306375.1	RM	193	38	314	92	157	160	164	218	223	130	222	50	158	160	55	229	137	173	57	53	21
GCF_002155245.1	RM	197	40	322	93	168	163	177	215	236	117	222	52	157	166	59	236	141	181	76	54	21
GCF_002162015.1	RM	200	38	310	91	161	160	163	212	224	177	220	51	155	157	55	225	135	175	57	54	32
GCF_013306315.1	RM	196	39	321	94	168	159	165	218	229	124	221	50	156	165	56	235	135	179	61	56	13
GCF_013306745.1	RM	197	38	317	93	160	162	160	217	221	118	218	51	160	162	58	228	132	180	60	54	13
GCF_013306765.1	RM	201	37	325	93	168	161	170	220	231	124	223	50	155	164	58	239	138	178	62	53	16
GCF_013306935.1	RM	196	39	321	94	168	159	164	218	229	123	221	50	156	165	56	235	135	179	61	57	13
GCF_003515205.1	RM	182	40	318	94	161	154	170	211	211	122	220	48	149	160	47	231	134	173	60	50	13
GCF_000427195.1	RM	184	38	312	88	148	155	163	219	218	120	207	71	150	159	62	225	133	168	58	55	15
GCF_003515225.1	RM	200	40	318	90	164	166	166	215	227	123	223	50	157	161	57	234	137	172	60	64	18
GCF_003515605.1	RM	196	36	318	93	165	161	172	218	235	130	223	51	156	163	59	238	144	179	61	50	20
GCF_013306095.1	RM	201	37	325	93	168	161	170	219	231	124	223	50	156	163	58	239	138	177	61	53	16
GCF_013306275.1	RM	197	37	319	92	166	162	174	217	231	120	225	51	156	164	58	234	137	180	59	53	21
GCF_013306455.1	RM	193	38	314	92	157	160	164	218	223	131	222	50	158	160	55	229	137	173	57	53	21
GCF_013306915.1	RM	196	39	321	94	168	160	164	218	229	124	221	50	157	165	56	236	135	179	61	56	13
GCF_001708525.1	RM	177	40	310	90	157	154	165	210	203	120	214	48	149	156	46	215	127	166	58	47	14
GCF_003999715.1	RM	198	39	315	91	167	163	170	218	230	127	219	50	157	164	58	238	136	177	65	64	16
GCF_013306435.1	RM	193	38	314	92	157	160	164	218	223	131	222	50	158	160	55	229	137	173	57	53	21
GCF_013375715.1	RM	197	40	321	93	168	162	175	215	235	117	222	52	157	166	58	236	141	182	76	54	21
GCF_013375735.1	RM	198	40	322	93	168	162	175	215	233	117	221	52	157	166	58	236	140	181	75	54	19
GCF_001879565.1	RM	199	40	320	94	166	159	164	217	231	125	217	51	156	164	56	234	141	176	62	56	19
GCF_003515625.1	RM	198	39	319	94	166	163	171	220	236	134	218	50	160	163	58	233	139	182	58	51	34
GCF_003612975.1	RM	202	39	313	93	164	162	167	219	232	123	223	51	155	166	60	236	140	179	69	53	21
GCF_013306205.1	RM	201	37	325	93	168	161	170	219	231	124	223	50	155	163	58	239	138	177	61	53	16
GCF_013306395.1	RM	193	38	314	92	157	160	165	218	223	131	222	50	158	159	55	229	137	173	57	53	21
GCF_014490805.1	RM	204	36	329	93	172	161	171	221	233	123	222	51	158	164	58	241	137	177	64	55	16
GCF_001663415.1	RM	199	36	315	92	166	161	169	216	228	118	223	50	156	161	58	231	139	181	68	57	19
GCF_013306255.1	RM	197	37	319	92	166	162	174	217	231	119	225	51	156	164	58	234	137	180	59	53	21
GCF_013306875.1	RM	197	37	319	92	166	162	174	217	232	119	225	51	156	164	59	234	137	180	59	53	21
GCF_000671335.1	RM	197	36	313	92	163	159	162	214	225	123	222	50	154	160	60	231	135	178	60	60	20
GCF_011290425.1	RM	200	38	323	95	167	160	167	216	233	118	223	50	157	167	56	236	135	176	60	54	15
GCF_013306355.1	RM	196	39	321	94	168	159	164	218	229	124	221	50	156	165	56	235	135	179	61	57	13
GCF_002220465.1	RM	201	39	329	94	171	163	167	215	231	120	226	50	161	169	58	240	136	181	61	56	11
GCF_003515345.1	RM	207	38	321	92	166	165	174	215	228	128	225	51	158	162	57	238	137	174	64	70	17
GCF_003515365.1	RM	197	37	317	91	167	163	171	219	228	132	223	50	160	165	59	235	139	183	58	49	21
GCF_013306235.1	RM	198	37	319	92	166	164	176	217	231	120	224	51	158	164	59	234	137	180	59	53	21
GCF_013306295.1	RM	197	37	319	92	166	162	174	217	231	119	225	51	156	164	59	234	137	180	59	53	21
GCF_013306495.1	RM	201	37	325	93	168	161	170	220	231	124	223	50	155	163	58	239	138	178	62	53	16
GCF_013306655.1	RM	197	38	317	93	160	162	160	217	222	117	218	51	160	162	58	228	132	180	60	54	13
GCF_001891105.1	RM	199	38	321	93	168	160	165	218	232	123	222	51	157	167	56	237	141	178	65	55	22
GCF_003515585.1	RM	202	35	319	92	168	160	170	216	231	124	223	50	155	165	59	238	141	178	62	54	21
GCF_013306475.1	RM	193	38	314	92	157	160	164	218	223	130	222	50	158	160	55	229	137	173	57	53	21
GCF_013306545.1	RM	201	37	325	93	168	161	170	220	231	124	223	50	155	163	58	239	138	178	62	53	16
GCF_003515245.1	RM	197	38	319	92	167	159	174	219	231	125	225	50	159	164	58	233	140	181	60	53	18
GCF_003576625.1	RM	196	37	320	93	168	160	164	217	224	113	223	50	153	167	56	228	134	178	62	51	12
GCF_003595305.1	RM	201	39	311	93	164	162	166	215	233	119	223	51	156	163	59	234	138	176	68	52	21
GCF_011290445.1	RM	200	38	323	95	167	160	167	216	233	118	223	50	156	167	57	235	135	176	60	54	15
GCF_013306415.1	RM	193	38	314	92	157	160	164	218	223	131	222	50	158	160	55	229	137	173	57	53	21
GCF_013306955.1	RM	193	37	313	93	156	158	164	220	222	129	221	50	157	160	55	226	134	173	58	51	17
GCF_014041975.1	RM	197	41	320	93	169	162	175	215	233	119	222	52	158	166	58	238	142	181	73	54	20
GCF_003515405.1	RM	196	36	316	92	165	161	169	218	226	131	218	50	156	161	57	232	138	178	57	49	21
GCF_003595325.1	RM	193	36	313	92	157	157	164	218	221	122	222	50	157	160	55	226	134	173	57	51	15
GCF_013306825.1	RM	201	37	325	93	168	161	170	220	231	123	223	50	155	163	58	239	138	178	62	53	16
GCF_000009125.1	RM	201	39	312	93	163	163	166	215	233	120	223	51	156	165	59	234	138	176	68	52	21
GCF_000671315.1	RM	196	37	312	92	163	160	161	212	218	116	221	50	153	166	57	225	135	175	56	52	14
GCF_003515545.1	RM	205	35	320	92	167	160	170	216	233	125	223	50	155	165	59	238	141	178	62	54	21
GCF_011290465.1	RM	200	38	323	95	167	160	167	216	233	118	223	50	156	167	57	235	135	176	60	54	15
GCF_013306155.1	RM	201	37	325	93	167	163	171	219	231	125	222	50	157	165	58	239	139	178	61	53	16
GCF_013306785.1	RM	201	37	325	93	168	161	170	220	231	124	223	50	155	163	58	239	138	178	62	53	16
GCF_003390455.1	RM	118	34	173	71	110	121	64	224	87	102	170	13	125	144	17	130	92	62	51	53	9
GCF_000024265.1	RM	307	36	217	70	81	125	104	187	331	124	150	21	129	157	30	242	120	220	64	137	15
GCF_000016705.1	RM	105	13	128	54	40	83	43	172	71	72	32	14	67	63	11	101	39	58	21	29	5
GCF_000341655.1	RM	107	15	130	58	41	86	43	183	87	83	33	14	75	68	11	105	41	73	21	42	6
GCF_002021775.1	RM	103	13	127	55	38	80	43	164	75	71	27	14	65	63	11	97	37	52	21	35	4
GCF_002007845.1	RM	103	14	127	55	38	79	43	161	77	78	27	14	68	64	11	104	38	55	21	31	6
GCF_000009025.1	RM	105	16	129	56	39	88	43	194	96	78	28	14	77	66	11	108	50	78	21	39	2
GCA_001761445.1	RM	103	16	127	56	39	79	42	174	75	80	28	14	66	66	11	99	40	55	21	29	9
GCF_000025585.1	RM	103	16	129	55	36	79	43	177	81	84	26	6	74	64	11	103	50	56	17	35	3
GCF_001610775.1	RM	105	19	130	57	39	87	43	190	99	85	28	14	80	66	12	111	47	73	21	36	3
GCF_004684285.1	RM	108	16	129	59	39	85	43	187	89	78	29	14	74	67	11	104	46	65	21	31	6
GCF_002024225.1	RM	105	15	128	55	39	81	42	178	84	77	28	14	71	65	11	105	49	59	21	36	3
GCF_000830885.1	RM	105	15	129	56	39	86	42	184	87	76	28	14	73	66	11	102	46	69	21	28	2
GCF_002024205.1	RM	104	16	128	56	39	84	43	173	78	80	28	14	69	66	11	100	44	56	21	32	4
GCF_001547795.1	RM	107	17	131	57	42	86	44	185	90	79	34	15	74	68	11	108	45	75	22	30	4
GCF_002028285.1	RM	104	16	128	56	39	84	43	173	79	83	28	14	69	66	11	101	45	56	21	34	5
GCF_002007865.1	RM	103	14	127	55	38	79	43	161	77	78	27	14	68	64	11	104	38	55	21	31	6
GCF_000341695.1	RM	106	18	130	56	39	80	42	177	82	84	28	14	68	65	11	103	50	59	21	28	5
GCF_001558415.2	RM	254	58	383	122	290	210	160	274	353	156	244	123	189	225	82	316	196	364	103	118	28
GCF_009763005.1	RM	262	60	399	130	286	216	161	284	352	165	251	131	192	242	83	332	194	380	121	102	16
GCF_002953375.1	RM	257	56	384	120	266	212	160	278	355	152	245	124	193	234	83	328	197	373	116	111	21
GCF_009763465.1	RM	259	55	386	122	273	214	164	278	347	165	251	125	190	231	84	327	194	364	115	104	21
GCF_012275125.1	RM	247	57	379	122	265	208	159	274	341	142	242	125	189	220	82	315	191	349	105	96	17
GCF_009764195.1	RM	256	58	383	122	290	212	162	279	356	165	267	126	189	233	82	328	196	378	113	112	22
GCF_009763185.1	RM	244	57	372	119	258	210	155	276	339	151	238	123	187	214	83	315	190	355	111	93	13
GCF_009763785.1	RM	248	57	379	119	268	211	160	274	336	149	243	124	187	220	83	319	191	342	97	96	14
GCF_012275025.1	RM	262	57	399	125	286	216	165	282	362	156	256	131	198	253	86	335	196	377	119	112	22
GCF_012274925.1	RM	246	55	374	120	262	208	155	275	342	152	244	123	187	217	82	313	191	356	105	100	22
GCF_012274945.1	RM	253	57	371	118	286	210	159	278	367	177	267	125	200	233	85	327	192	393	97	117	34
GCF_009665355.1	RM	243	58	377	122	277	211	158	276	338	143	263	125	187	222	83	319	190	356	111	100	14
GCF_009764215.1	RM	239	54	374	116	249	205	152	263	325	157	247	124	188	215	78	296	188	335	96	95	19
GCF_000011805.1	RM	193	63	305	96	201	183	107	261	269	146	286	104	183	180	35	235	157	290	100	98	21
GCF_000020845.1	RM	193	65	308	94	213	180	110	263	277	137	277	101	185	184	36	255	161	292	111	102	19
GCF_000146875.3	RM	175	237	368	109	490	232	161	263	447	125	249	51	153	246	57	366	190	318	46	147	21
GCF_001719045.1	RM	175	239	383	114	501	239	156	272	468	131	246	53	162	271	64	405	190	311	47	167	19
GCF_001272655.2	RM	184	242	421	113	561	240	174	269	525	138	267	51	166	287	78	427	197	333	48	161	21
GCF_000507205.3	RM	189	241	423	114	576	245	175	266	534	131	265	50	167	303	75	427	194	336	47	169	20
GCF_001874425.3	RM	185	248	429	114	576	245	184	270	529	131	270	51	160	291	73	429	195	334	46	170	19
GCF_001922145.1	RM	186	247	418	115	557	246	176	271	530	135	266	54	161	292	75	431	197	333	48	165	21
GCA_001318325.1	RM	84	34	166	87	197	87	66	213	190	111	109	10	62	80	24	157	123	90	27	78	16
GCF_900474605.1	RM	89	37	172	83	216	88	63	213	182	101	108	11	60	74	24	150	115	89	21	70	10
GCF_001318405.1	RM	85	39	171	88	221	90	66	211	186	110	116	10	59	78	21	151	114	90	24	74	16
GCF_013283915.1	RM	159	223	351	95	248	190	154	235	318	104	204	51	142	192	65	286	169	216	35	101	11
GCF_001578165.1	RM	158	219	348	80	249	186	150	229	303	107	206	50	133	193	68	285	167	217	32	87	12
GCF_001431145.1	RM	154	223	351	95	250	189	151	235	308	104	210	53	144	197	61	282	167	217	33	85	11
GCF_001431785.1	RM	154	223	351	95	250	189	151	235	307	104	210	53	144	197	61	282	167	217	33	85	11
GCA_002953695.1	RM	154	220	354	96	255	187	156	235	315	110	208	53	142	194	62	283	169	215	35	94	11
GCF_004563755.2	RM	163	222	352	95	251	190	154	230	309	105	206	50	141	201	68	288	169	220	34	97	8
GCF_000299555.2	RM	160	221	353	93	254	191	147	234	310	108	202	53	145	195	61	287	169	214	33	85	10
GCF_000590455.1	RM	163	220	355	93	256	189	149	236	317	107	203	52	141	189	63	288	167	215	36	85	10
GCF_000972685.1	RM	161	221	351	93	256	189	147	231	313	105	204	53	145	189	60	282	168	211	34	89	8
GCF_001908475.1	RM	159	220	350	92	253	188	147	231	314	107	202	51	141	190	60	286	168	213	33	87	10
GCF_007923025.1	RM	152	220	346	96	252	186	145	231	307	111	205	50	139	201	64	279	172	210	34	97	9
GCF_001687085.1	RM	158	218	347	93	256	185	148	233	309	107	204	50	139	195	62	276	171	215	33	84	9
GCF_002443015.2	RM	157	220	358	94	247	192	149	230	304	107	207	51	140	197	67	281	171	219	33	90	12
GCF_004101925.1	RM	156	224	351	91	258	187	147	235	314	110	202	52	148	194	60	284	165	212	33	97	10
GCF_005849435.1	RM	159	222	357	94	254	196	154	232	318	119	214	52	149	195	66	289	170	214	37	88	10
GCF_013307105.1	RM	160	220	353	93	254	191	147	234	310	108	202	53	145	195	61	287	168	213	33	84	10
GCF_001191605.1	RM	158	221	351	93	249	189	146	231	309	102	200	51	143	192	59	278	168	214	34	90	9
GCF_001548215.1	RM	163	219	352	92	253	189	147	231	312	106	201	51	141	189	60	283	170	212	33	89	10
GCF_006007905.1	RM	155	221	356	92	247	190	144	235	315	106	201	51	146	190	62	285	166	211	36	92	10
GCF_011067205.1	RM	161	224	353	93	253	188	150	234	330	127	210	52	149	201	59	293	179	219	48	95	12
GCF_001700735.1	RM	154	223	351	95	250	189	151	235	307	104	210	53	144	197	61	282	167	217	33	85	11
GCF_001357935.2	RM	275	54	401	111	399	220	111	264	313	146	318	107	177	244	67	254	164	200	87	98	19
GCF_003071545.1	RM	303	54	406	107	413	225	120	267	335	159	326	108	186	241	67	282	168	196	87	104	25
GCF_003073515.1	RM	283	52	374	97	411	213	115	250	326	137	300	111	174	234	62	258	164	185	87	89	17
GCF_003864055.1	RM	299	53	401	106	420	221	120	265	333	148	300	110	184	242	67	276	171	198	87	103	24
GCF_006165105.1	RM	297	55	404	107	410	223	118	266	329	147	318	108	184	247	68	269	168	201	91	102	19
GCF_900477885.1	RM	301	55	400	105	423	220	121	263	334	137	311	100	185	241	68	268	161	194	85	97	12
GCF_000487255.2	RM	296	53	397	102	423	215	120	262	328	143	307	107	188	245	66	265	161	193	73	94	14
GCF_000494385.3	RM	297	55	404	107	410	223	118	267	329	149	319	108	185	247	68	269	168	202	91	102	19
GCF_001448785.2	RM	290	54	398	107	406	222	118	262	323	139	306	107	185	244	66	284	166	195	102	100	12
GCF_003641265.1	RM	298	52	395	108	402	220	118	265	325	143	309	110	186	242	67	273	164	193	85	96	17
GCF_003718095.1	RM	271	54	403	111	398	220	110	264	314	143	319	108	176	242	67	253	165	199	87	98	19
GCF_008124065.1	RM	302	53	395	105	430	218	123	263	332	147	318	110	186	240	68	269	167	198	84	103	15
GCF_008727555.1	RM	305	54	406	108	413	226	121	264	336	155	327	111	185	242	67	281	166	197	87	104	25
GCF_014334155.1	RM	303	56	401	106	442	219	122	265	331	142	320	98	187	244	68	275	169	195	82	106	13
GCF_000625155.2	RM	302	55	407	107	414	225	121	267	337	135	318	103	188	243	69	278	167	193	74	106	20
GCF_000988525.3	RM	300	54	398	105	415	218	121	262	330	145	315	105	185	241	67	265	166	194	82	106	21
GCF_001305815.1	RM	302	55	400	106	424	220	123	263	334	139	306	109	187	246	69	275	165	197	84	105	16
GCF_009648735.1	RM	302	56	406	105	432	220	124	265	342	145	308	117	186	253	69	274	163	195	68	105	13
GCF_002094915.1	RM	289	54	396	102	397	217	117	264	318	137	304	101	188	243	64	257	159	195	84	95	18
GCF_008124445.1	RM	293	54	393	102	403	218	119	264	319	136	306	105	182	239	65	259	159	192	84	95	13
GCA_900478385.1	RM	314	53	417	111	440	225	126	270	339	158	321	116	199	261	70	281	162	206	89	106	20
GCA_900635855.1	RM	311	60	409	112	440	225	123	268	339	161	338	120	190	253	71	280	169	211	85	114	26
GCF_001623685.1	RM	301	56	398	102	437	220	121	268	334	153	321	99	188	245	69	276	169	194	82	109	20
GCF_002762135.3	RM	303	56	400	107	444	219	123	266	330	148	320	99	185	244	68	270	164	192	69	104	13
GCF_003971525.1	RM	297	53	397	106	431	220	123	263	331	147	314	108	186	241	68	267	166	195	79	103	15
GCF_003986635.1	RM	301	53	395	105	430	218	123	262	336	149	318	109	187	240	68	269	167	198	84	103	19
GCF_000486585.2	RM	292	54	396	101	417	217	125	262	323	142	303	104	185	243	67	267	160	194	86	93	20
GCF_000624115.2	RM	302	55	407	107	414	225	121	267	337	135	318	103	188	243	69	277	167	192	74	106	20
GCF_001157245.2	RM	290	57	413	112	413	227	116	268	331	162	329	113	184	251	68	271	177	208	97	107	24
GCF_001700595.1	RM	300	55	397	103	439	218	121	266	332	144	320	99	186	244	69	276	170	195	82	107	15
GCF_005166225.1	RM	293	53	397	107	411	219	120	261	320	137	298	103	186	239	67	265	160	197	86	92	19
GCF_000486445.2	RM	292	55	400	106	411	220	119	261	331	140	316	100	184	242	70	279	164	192	100	102	15
GCF_000624875.2	RM	303	55	407	106	414	225	121	267	337	135	318	103	188	243	69	278	167	192	74	105	20
GCF_008931245.1	RM	301	56	402	106	439	220	124	266	334	141	319	97	186	245	68	277	170	194	82	107	14
GCF_000213635.1	RM	302	56	399	106	438	219	122	265	332	145	319	98	186	244	68	275	170	194	82	106	15
GCF_000271885.2	RM	302	56	402	107	425	223	121	264	330	142	321	100	186	249	68	268	168	194	84	106	18
GCF_003073595.1	RM	294	56	395	102	408	217	122	264	321	147	302	110	184	251	67	261	165	203	85	103	16
GCF_003663765.1	RM	323	58	421	107	424	233	123	270	342	139	324	109	193	252	71	290	172	199	76	105	20
GCF_003717895.1	RM	272	54	404	111	397	223	110	266	316	148	318	108	176	243	67	254	166	201	87	103	21
GCF_004124215.2	RM	299	54	397	108	392	218	117	267	327	146	315	105	184	243	67	264	164	195	83	103	16
GCF_004328765.1	RM	289	53	396	101	408	216	118	260	323	142	305	104	185	240	67	259	164	196	86	92	13
GCF_011466075.1	RM	301	54	398	106	415	219	120	260	332	143	310	106	185	241	67	264	164	194	82	107	18
GCA_011302515.1	RM	316	56	423	111	446	229	125	267	331	150	322	105	199	253	76	287	168	214	93	105	17
GCF_000006945.2	RM	303	56	401	106	442	219	122	265	331	142	319	98	186	244	68	275	169	195	82	106	13
GCF_002208255.1	RM	294	54	393	100	402	214	121	260	317	146	299	101	189	237	65	259	160	194	79	90	11
GCF_002504125.1	RM	295	54	403	105	424	222	122	261	330	139	321	106	183	243	67	272	156	192	83	95	16
GCF_003641305.1	RM	298	52	394	108	402	220	118	265	325	143	309	110	186	243	67	273	164	193	85	96	17
GCF_003717615.1	RM	271	54	403	111	397	221	110	264	314	144	319	108	176	242	67	253	164	199	87	98	20
GCF_004354285.1	RM	299	54	396	107	401	220	117	262	332	146	315	114	183	243	66	270	169	197	89	100	17
GCF_006351805.1	RM	297	55	393	106	430	218	123	265	326	141	318	97	184	241	68	267	170	195	82	104	13
GCF_001975515.1	RM	292	53	392	107	381	221	114	261	318	144	314	102	181	239	65	252	162	193	68	94	19
GCF_002952975.1	RM	301	55	407	109	418	227	117	270	340	157	328	111	186	248	67	286	168	201	86	108	20
GCF_009388185.1	RM	293	53	394	102	400	218	119	264	320	135	305	103	182	237	65	258	159	194	84	95	13
GCA_006740725.1	RM	300	54	414	105	428	228	121	264	329	147	321	118	192	255	69	274	171	206	93	101	22
GCF_000486765.2	RM	296	53	394	100	407	217	120	262	319	142	311	102	187	239	65	252	162	194	86	95	13
GCF_000625675.2	RM	303	55	407	106	414	225	121	267	337	135	318	103	188	243	69	278	167	192	74	105	20
GCF_001975425.1	RM	294	53	392	100	405	216	120	259	319	141	310	102	186	241	65	252	161	194	86	95	17
GCF_002211565.1	RM	299	54	400	109	418	224	121	264	326	140	318	104	185	244	68	278	164	192	84	99	16
GCF_003325135.1	RM	291	53	394	102	408	220	119	264	321	141	308	102	189	241	66	270	163	192	84	107	15
GCF_004136075.1	RM	302	55	400	106	427	220	120	262	330	139	323	104	186	243	67	271	164	196	83	91	13
GCF_000626335.1	RM	306	55	409	107	414	224	121	266	334	134	318	102	187	243	69	278	167	192	74	106	17
GCF_001623745.2	RM	304	56	401	107	443	219	120	266	333	144	321	99	186	243	68	276	170	195	83	107	15
GCF_001690115.1	RM	298	53	395	105	431	218	123	261	332	147	319	111	184	240	68	270	167	199	84	103	15
GCF_900205275.1	RM	291	54	420	112	415	225	114	269	329	145	327	109	184	260	67	268	171	204	89	104	17
GCF_000018705.1	RM	304	60	401	106	434	219	124	263	339	153	317	114	186	253	68	262	167	194	75	94	16
GCF_001448665.2	RM	292	53	396	102	413	217	121	263	321	135	306	106	184	245	66	259	164	194	84	89	10
GCF_001577505.1	RM	303	55	397	106	442	219	122	266	333	141	321	98	186	243	68	273	168	195	82	103	13
GCF_003717355.1	RM	271	54	403	111	398	221	110	264	314	144	318	109	176	242	67	253	165	199	87	98	20
GCF_003718435.1	RM	273	54	403	111	398	221	110	264	314	144	318	108	178	242	67	253	164	199	87	98	20
GCF_900477905.1	RM	292	54	395	104	407	214	122	262	322	145	302	108	185	238	65	254	159	196	85	101	21
GCA_900635555.1	RM	320	60	436	114	442	229	121	288	330	156	326	117	204	263	73	280	164	211	85	115	14
GCF_000238455.2	RM	293	53	394	108	400	217	121	261	316	143	300	107	184	246	67	257	164	198	85	102	20
GCF_000623695.2	RM	304	55	407	106	414	225	121	267	337	135	317	103	188	243	69	278	167	192	74	104	20
GCF_000993725.1	RM	301	52	399	108	405	222	121	267	327	143	309	110	189	246	68	278	167	198	84	98	16
GCF_001975405.1	RM	283	53	390	98	394	215	116	261	313	132	296	105	182	237	64	256	163	192	85	93	8
GCF_002999175.1	RM	301	55	401	106	419	221	124	267	333	142	298	100	186	244	68	272	160	199	85	104	13
GCF_003325255.1	RM	303	54	402	105	430	219	124	258	330	140	305	109	185	246	67	273	163	195	82	100	17
GCF_009667835.1	RM	302	55	404	108	413	223	117	269	332	150	326	114	185	244	67	279	168	198	85	102	15
GCF_003717635.1	RM	273	54	403	112	398	220	109	263	313	144	319	107	177	243	67	255	166	195	87	98	15
GCF_009667745.1	RM	304	54	400	107	433	221	122	267	337	145	325	104	185	243	67	275	165	197	83	111	19
GCF_000020885.1	RM	296	55	404	107	409	223	118	268	332	147	318	108	184	247	68	269	167	202	91	102	18
GCF_000626135.2	RM	302	55	407	107	414	225	121	267	337	135	318	103	188	243	69	277	167	192	74	106	20
GCF_001623705.1	RM	302	56	399	106	443	219	122	265	331	142	320	99	186	245	68	275	169	195	83	108	13
GCF_004136035.1	RM	302	54	397	106	420	221	122	266	331	141	321	100	186	244	68	264	166	194	84	104	19
GCF_009728875.1	RM	301	54	401	109	398	217	118	268	333	151	314	107	188	244	68	268	167	197	84	105	19
GCF_900475505.1	RM	79	37	208	91	142	129	58	204	158	90	125	19	90	87	27	156	119	94	31	95	10
GCF_900475045.1	RM	77	36	208	92	165	124	62	208	163	95	134	19	94	91	31	156	121	90	36	100	8
GCF_900475275.1	RM	80	41	207	90	166	124	58	207	158	91	126	19	88	93	27	151	128	86	32	96	8
GCF_003860745.1	RM	242	50	422	95	231	216	244	235	360	131	303	111	189	260	93	353	200	295	110	119	24
GCF_003860705.1	RM	243	50	421	96	230	216	244	235	361	133	304	111	189	260	93	355	199	298	110	119	25
GCF_001587155.1	RM	182	38	294	86	138	159	168	214	215	120	213	45	149	158	55	238	138	179	55	59	13
GCF_003860685.1	RM	250	47	417	97	225	204	253	234	332	143	295	115	189	231	87	339	199	283	98	107	22
GCA_000197855.1	RM	187	36	294	86	141	158	171	213	212	127	200	41	143	149	50	237	140	175	50	59	15
GCF_001299555.1	RM	180	37	301	89	141	161	171	213	209	117	207	41	143	160	59	245	135	167	47	55	9
GCF_000215325.1	RM	182	37	299	86	141	160	169	209	217	121	211	46	149	160	55	239	143	181	57	59	18
GCF_002501565.1	RM	180	37	302	89	141	161	172	213	209	117	208	41	143	160	60	244	134	167	47	55	9
GCF_003860765.1	RM	236	51	407	96	220	206	241	230	342	135	293	102	184	243	88	332	197	289	103	108	16
GCF_003860725.1	RM	236	50	407	96	220	208	242	230	344	136	292	105	184	241	88	336	197	287	102	108	16
GCF_001587135.1	RM	182	37	297	86	138	160	169	216	220	129	213	45	148	158	55	238	140	180	56	62	18
GCF_012562465.1	RM	186	39	301	89	141	160	172	222	217	129	217	46	152	161	56	241	142	181	57	66	18
GCF_002549815.1	RM	180	37	302	88	139	160	172	214	205	119	206	41	143	157	55	245	135	165	47	55	9
GCF_002951295.1	RM	181	51	309	91	143	176	244	237	287	106	218	45	131	223	71	284	164	136	66	93	17
GCF_004792395.1	RM	175	53	307	93	148	175	226	237	284	108	209	43	130	206	69	263	156	129	50	85	10
GCF_005281455.1	RM	179	49	327	90	156	183	244	238	283	99	213	46	134	228	79	287	158	133	72	83	10
GCF_009588945.1	RM	186	49	299	88	134	173	235	239	273	109	204	48	138	213	68	273	152	130	56	90	10
GCF_000814165.3	RM	178	49	321	90	147	182	243	241	277	106	210	46	138	224	74	285	158	132	61	86	12
GCF_002082665.1	RM	189	52	311	89	146	172	242	240	287	114	217	47	133	221	72	286	152	138	66	100	15
GCF_004295305.1	RM	179	51	312	93	152	177	237	236	277	107	216	46	134	215	71	275	159	134	53	92	12
GCF_008086325.1	RM	175	50	313	91	152	176	238	235	277	105	211	44	134	211	68	276	159	130	52	91	11
GCF_003143895.1	RM	178	50	317	91	146	173	246	238	284	108	219	47	132	222	71	285	155	134	67	91	20
GCF_000834455.1	RM	220	48	370	99	310	208	109	249	272	140	287	123	176	233	53	215	158	181	118	95	20
GCF_000833355.1	RM	97	25	178	64	124	115	83	200	61	76	150	29	79	93	18	137	64	36	30	45	7
GCF_000195535.1	RM	95	25	179	65	130	114	82	198	58	74	147	29	80	92	18	139	64	36	30	48	3
GCF_000008985.1	RM	109	25	194	66	142	114	93	202	63	89	153	31	79	106	18	157	65	34	37	99	2
GCF_000833375.1	RM	95	25	175	64	122	114	79	200	62	78	144	30	79	92	17	139	66	37	36	45	11
GCF_001880205.1	RM	98	25	184	63	124	116	85	200	63	75	152	30	79	94	19	145	60	38	30	41	5
GCF_000833165.1	RM	99	25	185	64	126	115	85	199	63	79	153	30	80	94	18	146	60	39	30	41	5
GCF_001880245.1	RM	96	25	175	63	124	116	80	200	61	78	145	30	81	94	17	139	62	39	30	40	7
GCF_000014645.1	RM	95	25	175	64	122	115	79	200	62	78	143	30	79	92	17	139	66	37	36	44	11
GCF_001865695.1	RM	97	25	176	64	124	115	81	198	61	82	150	30	81	91	18	147	65	39	31	43	8
GCF_000008345.1	RM	136	33	198	88	262	168	83	189	143	87	106	9	95	136	27	164	77	74	35	51	1
GCF_003030305.1	RM	135	32	202	89	254	160	88	188	144	86	108	10	94	137	30	160	76	78	34	50	1
GCF_004136215.1	RM	136	33	198	88	262	168	83	189	143	87	106	9	95	136	27	164	77	74	35	52	1
GCF_008728435.1	RM	135	32	201	89	254	160	88	188	144	86	108	10	94	137	30	158	76	78	34	50	1
GCF_000240055.1	RM	134	32	200	90	256	160	84	189	143	86	107	10	95	136	30	160	77	79	35	54	1
GCF_003812785.1	RM	136	33	202	90	255	160	88	188	144	86	108	10	94	138	30	159	75	77	34	50	1
GCF_006739385.1	RM	137	32	201	89	255	161	84	188	143	86	108	10	94	135	31	159	76	78	34	50	1
GCF_000217615.1	RM	138	32	199	88	263	168	83	188	143	87	106	9	95	137	27	165	77	74	36	52	1
GCF_001281065.1	RM	138	32	201	90	256	164	87	188	142	81	107	9	94	134	29	161	81	77	34	53	2
GCF_001469595.1	RM	136	33	198	88	263	167	84	189	145	87	106	9	95	136	27	164	77	75	36	52	1
GCF_001469555.1	RM	133	32	202	89	252	160	84	191	145	86	108	9	95	134	30	163	77	78	34	48	1
GCF_003390995.1	RM	137	33	198	88	263	169	84	188	144	87	105	9	95	137	26	166	77	75	35	49	1
GCF_000231215.1	RM	136	30	197	89	255	165	82	185	142	81	107	9	93	133	29	162	81	76	33	53	2
GCF_004136195.1	RM	135	32	201	89	254	160	88	188	144	86	108	10	94	137	30	158	76	78	34	50	1
GCF_000213155.1	RM	135	33	201	89	258	162	88	188	144	88	107	10	94	136	30	160	76	78	34	50	1
GCF_001469655.1	RM	134	33	200	89	255	160	86	189	143	87	107	10	95	136	30	158	76	77	34	50	1
GCF_000161435.1	RM	218	265	458	152	296	248	195	294	397	185	313	12	199	220	117	468	290	267	40	182	23
GCF_000742855.1	RM	220	262	452	145	284	239	202	290	365	151	305	11	192	222	110	452	272	267	37	162	11
GCF_000832885.1	RM	219	261	452	145	283	239	201	289	365	151	305	11	192	222	109	453	271	266	37	162	11
GCF_000161455.1	RM	216	266	461	149	295	244	202	296	413	172	329	12	200	220	128	480	283	272	44	184	18
GCF_003955985.1	RM	107	36	183	78	112	150	111	182	123	93	114	9	96	144	25	152	79	71	27	81	10
GCF_902381695.1	RM	108	34	183	78	116	152	112	184	118	90	114	8	98	142	25	149	74	74	26	63	3
GCF_002209185.2	RM	106	37	183	79	115	151	111	183	123	94	117	10	100	145	24	153	77	70	26	69	10
GCF_007005625.1	RM	155	33	157	67	76	135	51	190	108	94	192	53	108	150	22	148	76	213	41	56	11
GCF_000284355.1	RM	144	29	148	66	70	130	51	188	104	98	180	51	106	141	20	141	77	205	41	57	9
GCF_000215345.2	RM	143	31	151	65	70	124	50	182	101	93	179	50	110	139	21	149	80	179	39	70	15
GCF_005886055.1	RM	150	31	153	65	68	129	58	187	102	95	182	52	104	138	25	164	75	196	39	66	13
GCF_000014025.1	RM	148	30	156	65	69	125	49	180	112	92	183	52	109	138	21	159	77	212	40	65	15
GCF_900187115.1	RM	148	30	156	65	69	125	49	180	112	92	184	52	110	138	21	159	77	213	40	66	15
GCF_009184785.1	RM	119	46	217	85	175	139	91	202	142	105	102	8	104	164	32	174	121	88	24	59	20
GCF_004307355.1	RM	121	47	230	86	174	141	89	200	136	115	108	8	107	169	32	171	129	88	27	64	13
GCF_004001305.1	RM	120	42	229	85	171	143	89	208	133	102	103	8	102	161	32	173	124	88	23	55	22
GCF_004307375.1	RM	119	44	226	85	172	140	92	201	131	101	106	8	106	162	32	170	121	86	23	59	22
GCF_014490535.1	RM	114	44	200	80	166	135	89	200	129	101	102	8	110	152	32	170	120	83	24	70	25
GCF_009184825.1	RM	119	46	217	85	175	139	91	202	142	105	102	8	104	164	32	174	121	88	24	61	20
GCF_000189495.1	RM	120	43	229	86	174	143	89	208	138	109	106	8	101	161	32	174	126	87	24	61	23
GCF_004307335.1	RM	120	42	234	85	170	143	91	201	132	97	113	7	105	163	31	167	120	90	23	54	17
GCF_004794845.2	RM	121	45	239	87	179	144	98	208	140	108	112	8	110	170	32	176	125	94	29	64	24
GCF_002950775.1	RM	119	42	228	86	175	145	89	206	132	107	101	8	104	165	31	170	122	91	23	54	19
GCF_003627735.1	RM	121	44	236	86	182	145	91	208	140	107	108	9	110	163	32	183	126	89	24	57	20
GCF_009184805.1	RM	123	46	224	85	173	143	91	202	143	105	102	8	105	164	32	175	122	89	24	61	21
GCF_014353035.1	RM	114	44	200	80	166	135	89	200	129	101	103	8	109	152	32	170	120	83	24	70	23
GCF_900636355.2	RM	119	44	230	84	175	144	90	203	135	104	104	9	105	165	33	176	124	90	22	57	8
GCF_000185885.1	RM	118	45	222	84	177	145	90	204	137	102	101	9	107	159	32	172	124	89	25	65	13
GCF_013636415.1	RM	293	52	587	131	695	285	177	275	498	158	328	102	191	385	119	384	207	220	76	124	21
GCA_902166425.1	RM	300	57	615	141	680	282	173	275	497	162	324	100	188	402	117	383	201	229	66	126	15
GCF_902164635.1	RM	290	60	596	132	664	277	168	274	495	157	316	90	182	380	113	376	203	230	69	125	17
GCF_010093005.1	RM	301	55	621	135	680	292	184	276	503	158	319	91	193	403	124	386	204	225	57	128	14
GCF_002072655.1	RM	305	57	599	138	708	289	177	278	519	157	335	115	191	425	123	384	212	233	85	126	16
GCF_009930855.1	RM	300	53	594	133	667	282	163	273	487	146	319	85	186	383	115	385	201	213	70	114	9
GCA_013283995.1	RM	322	55	634	146	743	294	184	286	522	164	346	118	195	430	127	414	210	235	77	133	16
GCF_000240325.1	RM	300	53	600	133	678	288	182	275	494	147	317	91	191	398	117	392	205	222	103	128	14
GCF_000632415.1	RM	309	56	615	136	711	298	185	277	511	161	320	91	202	408	119	404	213	221	91	133	19
GCF_014217275.1	RM	298	53	610	135	673	287	175	272	489	154	319	99	188	405	117	394	208	217	83	120	13
GCA_013747515.1	RM	306	56	614	135	677	287	177	274	514	161	314	99	192	401	114	408	207	218	66	122	16
GCF_000714655.1	RM	302	53	601	131	681	283	173	275	502	161	320	84	184	395	118	397	205	222	89	121	22
GCF_000724815.2	RM	162	54	199	83	257	154	91	219	224	194	450	16	155	239	37	223	108	199	50	136	40
GCF_000710375.2	RM	157	47	197	79	258	142	94	207	199	165	461	13	146	223	32	214	107	181	50	140	23
GCF_000724805.2	RM	161	52	198	79	259	153	96	212	212	176	447	18	147	225	35	213	109	195	51	141	27
GCF_004115325.2	RM	163	52	201	83	263	158	91	214	210	177	433	15	158	237	37	214	106	184	47	143	26
GCF_000710365.2	RM	162	50	199	82	261	156	89	214	196	164	417	14	156	235	36	208	104	182	43	136	31
GCF_000724665.2	RM	155	52	199	81	265	148	97	221	209	175	443	12	153	229	37	218	107	192	43	142	13
GCF_013267555.1	RM	161	49	194	80	252	146	100	215	207	184	439	17	150	222	36	226	119	198	51	138	39
GCF_003052125.1	RM	155	16	138	67	55	175	30	221	88	85	39	19	69	112	19	187	115	54	18	32	4
GCF_000828555.1	RM	158	16	137	66	55	175	30	222	88	86	39	19	69	112	19	189	115	55	22	33	4
GCF_002945325.1	RM	147	17	134	69	50	169	30	220	89	81	43	19	66	101	18	177	113	52	17	19	5
GCF_000220645.1	RM	153	16	141	68	55	179	29	217	81	81	54	20	66	110	20	184	116	52	18	28	5
GCF_003355315.1	RM	119	37	152	56	76	101	57	209	71	94	173	33	85	97	15	100	82	54	39	48	9
GCF_000191485.1	RM	121	37	155	54	73	99	57	210	68	99	177	39	87	92	17	96	84	51	39	54	10
GCF_001697865.1	RM	120	36	155	55	67	101	56	207	68	98	180	33	85	95	18	98	80	49	38	39	7
GCF_900638555.1	RM	123	37	157	56	73	101	55	208	69	104	177	33	87	97	17	102	84	51	36	43	4
GCF_001697365.1	RM	120	36	155	55	68	101	56	207	69	99	180	34	86	96	18	99	80	49	38	38	7
GCF_008330785.1	RM	120	38	155	57	66	102	57	207	68	103	176	35	85	100	16	94	83	50	35	44	6
GCF_000083565.1	RM	119	37	153	53	65	100	57	206	74	108	161	32	86	95	17	104	83	50	35	42	10
GCF_002073275.2	RM	123	37	155	55	74	101	57	210	70	102	176	40	85	97	16	94	84	51	41	51	12
GCF_000026965.1	RM	123	38	154	55	73	101	58	208	70	99	174	34	87	96	16	96	84	52	41	55	10
GCF_008330885.1	RM	120	38	154	56	66	101	57	206	68	103	180	29	85	100	16	93	83	50	35	43	6
GCF_008330845.1	RM	120	38	155	57	65	101	57	206	68	102	176	35	85	100	16	93	83	50	35	46	6
GCF_008330765.1	RM	120	38	156	57	65	101	57	206	68	102	177	32	85	100	16	93	83	50	35	46	6
GCF_008330825.1	RM	119	39	154	57	70	101	58	207	67	103	179	38	86	98	18	94	84	50	35	49	5
GCF_000014105.1	RM	123	36	155	56	66	100	57	209	71	105	176	36	84	97	15	99	84	53	36	45	10
GCF_002073555.2	RM	122	37	155	55	74	100	57	211	70	102	176	40	85	97	16	94	84	51	41	51	12
GCF_001698025.1	RM	120	36	156	55	67	101	56	208	69	100	179	32	85	96	18	98	80	49	38	39	7
GCF_001750825.1	RM	121	36	156	54	72	99	55	207	66	103	172	32	84	97	16	103	82	50	36	42	4
GCF_003355375.1	RM	121	36	155	56	72	103	57	209	71	100	176	34	85	94	17	101	87	52	37	47	7
GCF_000191525.1	RM	122	37	153	53	73	101	57	207	67	99	179	40	86	94	16	98	83	53	37	39	7
GCF_003355215.1	RM	123	38	151	55	74	101	57	209	69	105	175	33	87	99	16	101	87	51	40	51	10
GCF_008330925.1	RM	120	38	155	57	65	101	57	206	68	101	177	34	86	101	16	92	82	50	35	46	6
GCF_001697445.1	RM	122	37	153	55	68	101	57	206	70	107	177	30	84	94	17	98	82	50	35	38	7
GCF_001697945.1	RM	123	37	153	55	67	101	57	206	70	107	182	30	84	93	17	97	82	50	35	38	7
GCF_001697605.1	RM	122	37	153	55	68	101	57	205	70	108	179	30	86	94	17	98	82	50	35	39	7
GCF_001697665.1	RM	122	37	153	55	68	101	57	206	70	108	178	30	85	93	17	99	82	50	35	38	7
GCF_001697885.1	RM	122	37	153	55	68	101	57	205	70	108	177	30	84	94	17	98	82	50	35	38	7
GCF_009664675.1	RM	120	38	156	57	66	101	56	206	68	102	177	36	85	99	16	94	83	50	35	43	5
GCF_011745645.1	RM	76	35	163	92	277	87	84	215	223	103	143	16	70	116	29	185	153	118	23	65	6
GCF_008000875.1	RM	82	33	158	96	270	86	87	219	226	100	148	13	74	117	29	190	148	120	25	68	5
GCF_012045365.1	RM	75	35	150	90	281	78	87	215	221	104	145	19	74	117	28	182	159	115	26	75	7
GCF_008000855.1	RM	75	36	161	94	279	87	88	217	221	103	128	17	69	118	26	189	146	116	25	65	8
GCF_008330605.1	RM	74	36	159	91	279	84	85	215	216	101	133	17	75	117	26	180	149	113	24	65	5
GCF_004101385.1	RM	73	34	156	90	270	80	83	202	211	97	135	17	62	114	27	188	144	112	23	67	4
GCF_003269465.1	RM	82	34	154	92	286	84	88	216	232	102	148	16	74	114	28	181	161	119	29	70	7
GCF_004015145.1	RM	76	35	155	91	268	84	79	211	212	101	134	16	68	111	25	181	145	114	22	61	5
GCF_013201055.1	RM	75	35	164	92	277	87	85	215	223	103	143	16	70	116	29	185	153	118	23	65	6
GCF_000737555.1	RM	79	34	152	92	312	81	84	216	221	104	137	15	75	113	27	180	156	122	25	71	6
GCF_003667965.1	RM	78	34	154	92	318	85	85	216	225	102	142	15	76	117	28	185	157	126	25	69	5
GCF_003574925.1	RM	78	33	137	89	248	79	75	195	198	100	118	14	56	111	28	169	148	103	20	60	7
GCF_012045505.1	RM	75	35	150	90	280	78	87	215	222	105	145	19	73	116	28	182	160	115	26	75	7
GCF_004103475.1	RM	74	35	153	91	266	82	83	215	210	104	150	17	71	112	28	188	147	110	25	69	6
GCF_006337145.1	RM	75	35	161	92	278	84	84	216	214	100	135	17	72	118	26	185	144	116	22	63	5
GCF_000597985.1	RM	177	237	371	108	539	224	158	279	476	124	252	51	158	260	73	376	192	331	43	160	15
GCF_006274405.1	RM	177	239	368	108	524	224	158	279	474	131	248	53	164	257	72	384	200	330	47	170	21
GCF_000785455.1	RM	181	235	375	108	548	225	162	278	492	124	254	51	158	262	75	383	192	332	43	161	17
GCF_002893885.1	RM	178	235	370	109	543	226	167	281	475	127	258	51	158	266	76	387	195	328	49	165	17
GCF_000263215.1	RM	196	47	365	98	375	198	121	254	290	130	270	93	159	210	52	252	184	189	92	97	14
GCF_000339015.1	RM	193	48	369	98	372	197	125	252	294	140	270	93	161	208	53	245	186	188	74	98	19
GCF_000982825.1	RM	200	48	369	99	375	198	126	253	301	141	274	90	164	223	53	252	189	192	79	89	13
GCA_003516105.2	RM	198	49	365	100	363	196	122	253	293	139	272	92	165	225	53	246	189	200	81	103	23
GCA_009648895.1	RM	199	54	365	99	366	199	124	252	292	137	274	94	157	223	53	251	191	203	82	101	10
GCF_001277275.1	RM	196	48	367	98	371	197	126	254	297	146	271	93	161	210	53	247	186	190	73	99	21
GCF_013425995.1	RM	197	48	365	99	362	197	124	252	292	144	269	98	158	215	52	246	188	195	88	99	12
GCF_003516125.1	RM	195	48	368	99	366	198	121	250	291	132	272	93	157	208	52	248	182	190	72	98	13
GCF_003955925.1	RM	199	48	371	98	372	200	125	252	297	140	272	97	159	214	51	264	191	188	97	99	15
GCF_000017665.1	RM	199	50	369	99	368	197	125	255	293	138	274	94	156	216	53	250	188	200	78	103	13
GCF_004114395.1	RM	288	47	404	118	445	209	130	273	338	163	311	110	171	273	67	277	192	208	95	120	23
GCF_006777045.1	RM	295	50	416	123	454	209	132	272	341	161	313	117	169	283	68	287	190	208	86	123	24
GCF_004759025.1	RM	306	48	412	120	457	212	142	270	357	167	326	115	174	288	72	296	199	217	97	138	29
GCF_000784925.1	RM	301	48	427	121	464	211	130	271	353	163	324	114	171	285	74	286	194	208	93	120	27
GCF_002164635.4	RM	293	49	398	115	448	202	132	267	331	150	309	113	164	268	65	274	190	209	90	120	24
GCF_002357875.1	RM	309	49	419	127	470	209	132	268	348	164	315	117	168	276	71	286	190	211	87	118	26
GCF_004377995.2	RM	300	49	417	125	478	210	134	269	352	162	314	112	168	289	68	286	193	207	67	116	24
GCF_014168675.1	RM	297	48	414	124	469	208	134	267	336	151	310	112	168	275	66	278	186	203	62	112	14
GCA_013315935.1	RM	330	50	491	142	518	230	153	291	376	183	333	120	188	319	75	329	202	233	109	135	30
GCF_002357895.1	RM	306	49	417	127	474	209	133	268	356	166	317	121	169	275	71	288	193	212	85	116	32
GCF_006965465.1	RM	313	49	411	122	451	212	143	268	353	169	323	113	170	285	79	293	190	213	92	129	29
GCF_014169175.1	RM	297	49	415	123	449	210	128	270	343	157	314	108	172	274	70	285	192	206	90	115	25
GCF_014169855.1	RM	303	49	411	120	451	211	139	264	346	163	313	115	172	277	71	290	192	217	97	132	32
GCF_014216695.1	RM	306	51	408	121	470	215	138	269	355	179	315	111	174	284	72	305	199	219	107	129	46
GCF_001900315.1	RM	302	48	401	117	416	209	126	262	321	149	300	115	172	269	70	268	191	205	91	112	12
GCF_002310695.1	RM	292	49	411	122	450	210	134	267	333	152	311	114	169	279	65	281	187	204	91	119	18
GCF_002968735.1	RM	302	48	403	117	452	206	131	265	344	153	316	125	165	272	72	278	191	211	98	123	24
GCF_013459175.1	RM	297	48	420	125	474	209	132	269	345	154	312	112	168	278	66	286	190	207	63	113	17
GCF_002214205.1	RM	287	49	398	115	429	206	127	259	324	157	302	114	165	271	60	275	187	201	77	115	16
GCF_008949495.1	RM	297	51	407	121	472	208	133	267	355	166	323	133	168	289	64	277	192	210	74	120	30
GCF_010365385.1	RM	292	47	408	121	436	209	131	271	337	157	304	106	172	276	68	284	187	202	87	125	22
GCF_014622725.1	RM	305	52	405	121	446	208	128	259	336	155	304	116	166	279	69	276	186	208	86	117	23
GCF_002012045.1	RM	292	47	398	118	434	207	135	263	326	149	305	114	169	278	63	279	193	207	91	118	14
GCF_003019035.1	RM	308	50	410	123	459	209	133	258	332	138	308	147	167	273	69	275	193	209	92	108	13
GCF_008807655.1	RM	300	48	408	120	444	211	142	261	349	161	312	115	172	275	70	287	189	216	96	130	28
GCF_000026325.1	RM	301	48	402	117	435	212	144	263	333	156	314	153	170	278	76	271	189	210	106	115	18
GCF_008152105.1	RM	303	49	422	125	465	205	132	264	340	163	315	114	169	264	71	279	189	207	80	112	26
GCF_013305705.1	RM	299	49	412	122	448	213	132	268	340	153	302	107	173	275	69	284	189	206	89	120	25
GCF_001938625.2	RM	297	46	395	116	438	203	133	265	328	161	309	117	169	272	58	263	191	205	95	116	26
GCF_003095635.1	RM	281	47	396	123	454	207	133	264	338	153	316	110	167	287	62	272	183	210	93	117	27
GCF_002310595.1	RM	298	48	412	120	451	207	136	265	344	152	306	116	169	289	72	288	195	214	92	123	19
GCF_002925525.1	RM	292	48	400	118	461	205	133	262	340	150	312	114	165	277	65	281	190	209	94	122	25
GCF_007108305.1	RM	297	48	413	118	471	212	140	266	343	149	308	110	168	277	72	293	191	213	85	121	21
GCF_014169915.1	RM	292	49	399	116	414	211	136	264	333	155	309	120	175	278	65	279	194	207	119	116	22
GCF_014656605.1	RM	303	47	394	116	411	207	135	262	317	151	302	115	167	270	72	263	186	210	93	110	23
GCF_003018235.1	RM	307	48	405	118	438	206	136	261	323	148	303	122	167	269	75	270	191	207	101	108	11
GCF_003204955.1	RM	304	49	422	125	465	205	132	264	340	163	315	114	170	264	71	279	189	207	80	112	26
GCF_013342925.1	RM	301	48	416	125	456	206	130	270	341	154	300	111	166	269	64	274	192	202	58	113	18
GCF_003410275.1	RM	299	47	403	119	429	211	140	267	318	149	315	127	169	278	64	280	188	208	108	114	12
GCF_013282275.1	RM	298	48	408	122	453	209	141	264	349	164	317	118	172	273	74	288	191	210	94	130	28
GCF_902810335.1	RM	304	50	398	117	427	207	133	265	331	164	316	135	173	268	77	267	195	210	116	115	19
GCF_002278115.2	RM	305	48	406	115	445	211	138	263	336	156	310	147	169	279	71	271	191	214	100	108	19
GCF_003030245.1	RM	302	47	402	118	446	204	134	261	327	145	304	118	169	271	77	269	189	210	95	122	14
GCF_002787215.1	RM	291	48	400	116	448	203	131	264	331	152	309	114	165	272	64	274	190	209	96	118	27
GCF_010092965.1	RM	296	50	411	120	459	212	129	272	345	169	324	116	171	279	63	287	195	207	93	122	30
GCF_011045255.1	RM	303	50	405	119	464	211	133	266	341	157	320	123	167	278	70	287	192	213	99	126	29
GCF_013315695.1	RM	290	48	395	109	454	205	131	263	327	151	315	133	169	283	70	261	190	201	68	113	17
GCF_005886035.1	RM	301	48	408	120	438	210	141	263	347	162	313	115	172	275	70	288	189	216	97	130	28
GCF_014656625.1	RM	303	48	394	116	411	207	136	262	318	153	303	114	167	272	73	264	186	210	93	111	22
GCF_000195795.1	RM	122	59	213	86	283	154	80	208	252	111	120	46	92	131	45	227	163	136	33	82	9
GCF_009648575.1	RM	116	59	211	89	284	150	73	196	247	107	119	41	89	130	45	224	158	132	32	78	6
GCF_002025105.1	RM	232	298	454	160	272	232	177	290	392	165	297	45	180	274	107	460	299	276	43	138	21
GCF_009025915.1	RM	231	276	451	156	270	236	171	296	385	147	284	44	183	270	111	460	288	269	42	142	11
GCF_013267295.1	RM	231	276	449	157	269	235	171	296	385	147	286	44	183	271	111	459	289	269	41	143	12
GCF_000835025.1	RM	231	276	448	156	269	235	171	295	385	151	286	44	183	272	111	459	288	270	42	142	11
GCF_005155285.1	RM	231	276	450	156	269	235	171	295	386	151	287	44	183	272	111	459	290	270	42	142	11
GCF_000292705.1	RM	231	276	449	156	269	235	171	296	385	147	284	44	183	270	111	459	288	269	41	142	11
GCF_004194455.2	RM	234	282	452	158	268	237	171	296	388	156	289	44	183	271	112	462	288	270	43	145	13
GCF_004194475.2	RM	233	281	452	158	269	235	169	295	388	156	289	43	182	270	110	459	286	270	43	145	13
GCF_004006495.1	RM	230	288	451	162	263	234	172	291	381	156	278	46	187	271	104	457	288	280	41	150	14
GCF_001640965.1	RM	232	280	447	156	261	234	169	289	375	144	282	48	186	269	105	452	279	270	40	145	13
GCF_003445395.2	RM	231	276	449	156	269	235	171	296	385	147	284	44	183	270	111	459	288	269	41	142	11
GCF_000292455.1	RM	234	295	455	161	273	240	172	291	384	175	291	47	185	284	105	464	296	276	41	151	13
GCF_001598095.1	RM	236	287	450	162	271	235	171	290	372	146	296	47	191	272	108	456	282	269	44	144	18
GCF_000021305.1	RM	232	283	451	156	265	236	172	289	375	145	279	43	185	272	109	458	283	274	41	140	16
GCF_000161715.1	RM	241	311	509	167	299	245	191	305	474	204	329	48	226	298	140	534	309	318	68	180	37
GCA_003429225.1	RM	246	290	458	162	296	241	186	299	420	165	323	46	201	284	130	482	298	298	52	170	17
GCA_003429245.1	RM	246	290	458	162	296	241	186	299	420	165	325	46	201	284	130	482	297	299	52	169	17
GCF_001889325.1	RM	192	171	300	108	146	170	86	250	323	138	220	66	160	198	52	254	177	270	45	157	15
GCF_002865785.1	RM	193	162	288	107	142	166	84	244	291	124	208	65	145	192	54	249	172	259	33	129	5
GCF_003017145.1	RM	194	165	295	108	137	177	87	252	304	117	212	63	148	210	55	257	174	255	33	130	10
GCA_003017265.1	RM	198	167	291	110	150	177	90	249	296	119	218	62	153	193	57	247	172	261	34	149	12
GCF_001886775.1	RM	191	165	297	110	142	181	95	255	308	124	225	62	156	204	53	255	171	263	34	141	12
GCF_003017195.1	RM	195	165	295	108	139	177	89	251	304	117	211	63	147	210	57	257	174	254	33	132	12
GCF_003017225.1	RM	198	167	292	110	150	177	90	250	296	119	221	62	150	193	57	246	171	261	34	150	12
GCF_004026205.1	RM	115	44	233	88	151	157	88	201	131	102	110	8	102	162	33	173	133	92	22	47	12
GCF_001188875.1	RM	111	43	225	88	151	156	87	204	133	98	109	8	101	163	33	173	126	93	21	50	10
GCF_001188895.1	RM	112	42	225	88	150	156	85	202	132	95	109	8	102	162	33	173	125	92	21	48	9
GCF_001188855.1	RM	112	42	231	88	147	156	86	202	132	97	113	8	98	166	32	170	126	89	22	52	11
GCF_001548255.1	RM	112	44	228	87	145	156	87	202	132	102	110	9	100	167	34	167	130	89	22	56	9
GCF_002080125.1	RM	120	25	144	59	36	124	68	205	60	87	119	18	99	94	14	101	77	58	37	46	2
GCF_003443975.1	RM	120	25	145	55	35	122	69	210	62	87	119	19	99	97	14	98	75	57	39	48	4
GCF_002984125.1	RM	121	25	146	55	38	119	70	211	63	85	119	19	101	94	14	103	73	58	41	50	5
GCF_003443955.1	RM	120	25	145	54	34	122	67	207	61	86	121	19	99	94	13	100	74	56	37	49	3
GCF_003971305.1	RM	120	28	143	56	35	122	68	209	67	93	121	20	100	96	14	99	75	58	38	52	10
GCF_000740455.1	RM	120	25	146	56	38	119	70	211	63	86	119	19	101	94	14	103	73	58	40	51	5
GCF_000766665.1	RM	122	25	144	55	36	124	68	207	63	87	118	19	100	95	14	106	76	59	38	48	2
GCF_002073215.2	RM	120	25	145	56	37	119	69	209	63	86	118	19	102	96	14	106	73	59	37	47	2
GCF_003443935.1	RM	120	25	144	55	37	123	68	208	62	87	119	19	99	93	14	103	73	57	36	49	2
GCF_003443915.1	RM	120	25	145	55	35	122	66	207	62	86	120	19	99	95	14	96	74	57	39	46	2
GCF_003971285.1	RM	120	25	144	54	35	122	68	206	60	82	119	19	99	95	16	100	74	56	36	48	0
GCF_003971365.1	RM	120	25	145	55	37	120	69	208	62	88	119	19	100	95	15	104	72	56	37	50	2
GCF_900476075.1	RM	120	25	144	56	37	119	69	209	63	86	118	19	102	96	14	106	73	59	38	47	2
GCF_000092265.1	RM	120	25	143	56	37	123	68	209	62	92	118	18	99	93	14	104	74	58	35	49	5
GCF_003971325.1	RM	120	25	143	55	35	120	68	206	62	87	119	19	100	94	15	101	72	56	38	50	2
GCF_003971345.1	RM	120	25	144	54	35	122	68	206	60	82	119	19	99	95	16	100	74	56	36	48	0
GCF_000463465.1	RM	65	33	115	84	148	66	58	199	136	98	111	11	67	76	13	137	95	75	25	77	16
GCF_900636475.1	RM	60	31	115	81	160	70	56	185	145	97	104	8	60	76	15	138	88	72	29	67	12
GCF_001412635.1	RM	63	29	117	85	142	68	57	194	133	89	109	4	60	76	13	137	85	76	19	75	9
GCF_000478925.1	RM	62	33	126	81	169	70	59	193	142	112	103	10	66	78	13	147	95	74	26	62	18
GCF_901542485.1	RM	63	28	112	82	142	65	56	189	136	84	105	7	60	74	13	134	83	76	21	76	11
GCF_000463505.1	RM	59	32	129	81	163	68	58	189	150	119	103	10	68	79	17	146	86	69	37	74	19
GCF_003963555.1	RM	63	30	112	84	139	69	60	192	135	93	114	8	58	71	12	142	89	69	20	59	7
GCF_002356175.1	RM	118	36	219	86	150	147	101	209	132	101	112	12	76	163	36	201	128	79	25	51	9
GCF_013267675.1	RM	119	37	238	87	154	149	107	211	143	102	114	13	87	171	39	205	136	85	27	61	13
GCF_001028645.1	RM	117	37	219	87	152	147	102	209	139	94	115	12	82	165	35	199	134	84	24	58	9
GCF_002591175.1	RM	116	36	214	86	151	146	99	209	135	97	114	12	83	159	36	199	128	85	24	51	10
GCF_001578205.1	RM	165	217	339	91	249	186	150	232	311	103	198	53	145	176	64	289	162	214	34	88	10
GCF_014489355.1	RM	158	219	333	90	239	182	150	233	288	104	197	49	144	181	59	278	162	206	33	90	10
GCF_004006455.1	RM	159	219	333	91	238	185	147	236	294	105	193	51	140	181	59	281	161	210	32	90	10
GCF_009937765.1	RM	162	222	340	92	246	183	150	236	306	114	208	55	143	175	67	286	170	208	33	88	12
GCF_013423765.1	RM	163	220	336	88	252	187	151	233	305	106	195	53	142	173	63	288	162	216	34	89	12
GCF_001704975.1	RM	161	220	335	89	236	183	148	233	293	110	194	50	137	182	60	284	160	207	32	92	11
GCF_003571425.1	RM	163	221	342	92	248	183	148	235	301	110	201	53	140	175	60	283	168	207	33	91	13
GCF_000017885.4	RM	159	223	343	85	249	185	149	234	301	105	208	53	140	174	56	280	170	208	33	86	11
GCF_900186955.1	RM	167	222	343	92	246	194	152	237	311	107	200	52	143	168	59	294	163	208	33	96	11
GCF_000210415.1	RM	212	103	307	113	295	137	80	231	372	127	198	59	112	166	54	274	149	264	40	117	11
GCF_003481905.1	RM	207	108	299	114	270	130	80	233	358	135	194	59	103	161	51	268	146	260	42	115	15
GCF_003095675.1	RM	197	107	291	112	286	131	77	225	356	119	188	61	111	163	44	260	151	246	41	112	12
GCF_003482125.1	RM	201	100	290	111	260	134	79	230	346	126	186	56	101	154	54	255	141	253	36	122	8
GCF_003597815.1	RM	213	104	310	114	287	136	85	228	368	131	198	59	108	172	51	264	150	265	43	134	12
GCF_000155025.1	RM	210	107	312	115	291	132	83	228	370	128	211	61	103	170	57	270	147	269	45	134	16
GCF_000211235.1	RM	190	97	276	103	268	126	75	209	319	109	178	59	97	156	38	241	134	217	34	116	10
GCF_000932055.2	RM	157	94	242	93	234	98	68	195	286	105	162	54	81	132	34	205	119	195	37	99	10
GCF_001077535.1	RM	165	89	267	92	255	102	68	190	305	107	171	46	86	136	45	229	122	231	30	104	12
GCF_000210395.1	RM	213	107	308	115	294	137	82	232	381	131	200	59	111	164	57	273	151	261	42	122	14
GCF_003313545.1	RM	182	95	280	103	250	107	74	210	319	105	177	50	99	163	39	239	137	220	31	122	10
GCF_002812605.1	RM	198	101	304	113	281	132	79	225	353	126	195	59	108	163	56	266	144	262	42	119	13
GCF_003482325.1	RM	200	102	302	110	289	131	78	223	341	117	187	58	104	156	50	257	144	254	37	116	10
GCF_003482345.1	RM	189	98	279	103	255	100	77	211	340	117	182	49	96	140	48	250	131	243	34	115	14
GCF_003482305.1	RM	202	104	290	114	288	136	78	228	354	120	196	58	107	164	48	265	146	251	39	115	10
GCF_000210455.1	RM	183	97	282	103	251	109	74	213	324	108	181	51	99	163	39	242	140	219	31	125	11
GCF_003482035.1	RM	189	96	290	104	250	108	78	216	332	110	182	51	100	164	45	243	141	224	32	125	12
GCF_003482255.1	RM	203	101	291	110	280	134	80	226	356	124	187	55	101	151	54	261	143	249	38	114	9
GCF_000009205.2	RM	160	97	248	95	239	99	70	198	304	114	166	54	83	134	35	210	124	217	40	106	10
GCF_003597795.1	RM	214	107	312	114	287	136	85	230	374	136	205	60	107	172	52	264	151	265	47	139	13
GCF_009867095.1	RM	208	105	299	113	287	133	83	226	352	122	187	58	110	165	53	270	145	260	37	118	11
GCF_002812585.1	RM	183	96	280	103	250	107	74	214	324	107	180	51	99	162	39	241	139	220	31	125	11
GCF_002945855.1	RM	196	97	284	103	268	127	79	209	325	112	181	58	98	156	44	246	134	222	34	116	10
GCF_003095695.1	RM	201	103	301	112	288	133	77	222	356	119	187	58	110	163	49	261	147	248	37	108	13
GCF_003482065.1	RM	185	95	287	94	251	122	74	216	324	122	168	22	96	154	42	245	135	235	34	106	14
GCF_002945415.1	RM	190	97	274	103	269	126	75	208	319	109	177	58	98	156	38	240	132	217	33	116	10
GCF_000027105.1	RM	213	104	310	114	287	136	85	227	373	135	199	59	107	172	51	267	149	267	46	138	14
GCF_003482225.1	RM	214	106	303	116	288	138	77	232	359	126	197	60	109	164	53	269	149	261	40	119	9
GCF_000154685.1	RM	214	106	315	115	290	137	85	228	366	136	203	59	106	171	56	272	152	269	43	136	12
GCF_002812625.1	RM	176	78	271	97	261	105	66	198	321	114	171	48	95	144	42	245	129	232	31	116	16
GCF_003597855.1	RM	210	103	308	115	287	134	80	227	355	118	195	58	107	163	52	270	146	270	38	113	11
GCF_003732525.1	RM	113	30	173	60	112	112	85	196	102	85	114	9	63	101	19	128	67	51	45	64	1
GCF_004006635.1	RM	116	39	190	67	125	119	87	212	118	92	169	11	72	129	22	162	83	67	51	102	8
GCF_003812825.1	RM	116	40	195	67	126	121	90	213	120	95	169	11	72	129	23	163	83	67	53	102	9
GCF_003732505.1	RM	113	31	175	61	104	115	88	205	103	86	124	9	64	114	19	126	64	57	50	67	7
GCF_003019715.1	RM	113	31	181	62	116	111	86	204	104	85	125	9	65	113	19	132	65	53	45	65	6
GCF_001314975.1	RM	176	60	206	81	434	145	123	220	219	198	423	16	152	289	22	289	128	221	46	139	38
GCF_014131755.1	RM	174	60	205	83	444	144	130	220	233	180	426	17	151	271	22	272	121	230	47	137	48
GCF_012151035.1	RM	167	61	199	85	455	144	127	223	241	202	467	16	152	283	25	266	132	234	47	142	49
GCF_000011065.1	RM	175	59	205	83	449	145	130	220	232	181	430	17	152	271	22	273	122	230	47	140	47
GCA_000233735.1	RM	108	31	212	79	152	138	87	187	119	92	112	3	117	150	24	122	75	72	27	58	4
GCF_000730365.1	RM	104	29	208	82	146	138	88	184	120	90	109	3	114	144	21	119	78	70	27	62	4
GCF_001653315.1	RM	102	29	206	80	144	139	85	183	121	88	110	3	111	145	22	119	77	69	28	64	4
GCF_001682255.2	RM	103	29	209	82	142	139	86	184	120	89	109	3	112	146	22	122	78	69	27	62	4
GCF_001867085.1	RM	106	31	204	84	142	144	83	181	119	90	111	4	114	149	21	122	77	74	27	66	7
GCF_003955885.1	RM	103	29	208	81	142	139	86	184	120	89	109	3	112	145	22	122	78	69	27	62	4
GCF_004332355.1	RM	103	30	207	83	143	139	86	183	120	87	107	3	112	146	22	123	77	70	28	62	4
GCF_009762655.1	RM	104	29	209	81	142	139	86	185	121	88	109	3	112	146	22	122	78	69	27	63	4
GCF_000263755.5	RM	105	31	199	81	144	142	83	181	120	89	110	4	115	150	21	121	76	71	27	65	7
GCF_001653295.1	RM	105	29	205	81	142	136	86	181	123	89	111	3	110	146	21	119	78	69	27	60	4
GCF_001865765.1	RM	102	29	203	80	141	136	85	182	122	90	112	3	112	144	21	118	76	69	27	61	4
GCF_001867005.1	RM	106	31	203	83	141	143	83	182	119	90	111	4	113	149	21	122	77	74	27	66	7
GCF_001867065.1	RM	106	31	203	84	142	145	83	181	120	90	111	4	114	149	21	121	77	74	27	65	7
GCF_002953235.1	RM	103	29	208	81	142	139	86	184	120	89	109	3	112	145	22	122	78	69	27	62	4
GCF_006971245.1	RM	103	30	207	83	143	139	86	183	120	87	107	3	112	146	22	123	77	70	28	62	4
[truncated: 18,582 more rows]
